# Supplementary material for: Species and population specific gene expression in blood transcriptomes of marine turtles
Source: BMC Genomics. 2021 May 13;22:346. doi: 10.1186/s12864-021-07656-5 (PMC8117300; doi:10.1186/s12864-021-07656-5)
Supplement: Supplementary file 2 — Additional file 2: Table S2. Annotation and orthogroup information for green turtle blood transcriptome assembly transcripts. Transcripts that did not match to a Gene Ontology (GO) ID are not included. [file 12864_2021_7656_MOESM2_ESM.tbz]

Archive with 1 entries (1 files):
- TableS2.txt
