# Supplementary material for: Species and population specific gene expression in blood transcriptomes of marine turtles
Source: BMC Genomics. 2021 May 13;22:346. doi: 10.1186/s12864-021-07656-5 (PMC8117300; doi:10.1186/s12864-021-07656-5)
Supplement: Supplementary file 4 — Additional file 4: Table S4. Annotation and orthogroup information for leatherback multi-tissue transcriptome assembly transcripts. Transcripts that did not match to a Gene Ontology (GO) ID are not included. [file 12864_2021_7656_MOESM4_ESM.tbz]

Archive with 2 entries (2 files):
- ._TableS4.txt
- TableS4.txt
