# Supplementary material for: Species and population specific gene expression in blood transcriptomes of marine turtles
Source: BMC Genomics. 2021 May 13;22:346. doi: 10.1186/s12864-021-07656-5 (PMC8117300; doi:10.1186/s12864-021-07656-5)
Supplement: Supplementary file 5 — Additional file 5: Table S5. Species-specific orthogroups. Orthogroups and the transcripts that belong to each orthogroup from each species-specific blood transcriptome. [file 12864_2021_7656_MOESM5_ESM.tsv]

Orthogroup	C.mydas	C.caretta	D.coriacea	E.imbricata
OG0000000	TRINITY_DN10039_c0_g2_i1, TRINITY_DN126305_c1_g1_i1, TRINITY_DN129478_c0_g1_i1, TRINITY_DN142007_c1_g1_i1, TRINITY_DN15626_c2_g1_i1, TRINITY_DN1638_c7_g1_i1, TRINITY_DN1656_c2_g1_i3, TRINITY_DN1669_c2_g1_i2, TRINITY_DN1669_c8_g1_i12, TRINITY_DN1669_c8_g1_i13, TRINITY_DN1669_c8_g1_i6, TRINITY_DN1669_c8_g1_i7, TRINITY_DN17668_c0_g1_i3, TRINITY_DN18161_c0_g2_i2, TRINITY_DN19067_c0_g2_i1, TRINITY_DN1…	TRINITY_DN5920_c0_g1_i2	TRINITY_DN13187_c0_g2_i1, TRINITY_DN14351_c0_g1_i2, TRINITY_DN14851_c0_g1_i1, TRINITY_DN22003_c0_g1_i1, TRINITY_DN24881_c1_g1_i1, TRINITY_DN27445_c3_g1_i2, TRINITY_DN28639_c0_g1_i1, TRINITY_DN28970_c0_g1_i1, TRINITY_DN2937_c0_g1_i1, TRINITY_DN29937_c1_g1_i1, TRINITY_DN32356_c1_g2_i1, TRINITY_DN35313_c0_g1_i2, TRINITY_DN36363_c0_g1_i4, TRINITY_DN3858_c2_g1_i1, TRINITY_DN5308_c0_g1_i1, TRINITY_DN56…	TRINITY_DN1245_c2_g1_i1, TRINITY_DN14482_c0_g1_i1, TRINITY_DN14482_c0_g1_i2, TRINITY_DN14482_c0_g1_i3, TRINITY_DN19616_c1_g1_i3, TRINITY_DN22790_c0_g1_i1, TRINITY_DN22985_c0_g1_i1, TRINITY_DN24951_c2_g1_i1, TRINITY_DN2638_c1_g1_i2, TRINITY_DN2638_c1_g1_i3, TRINITY_DN29231_c0_g1_i1, TRINITY_DN34578_c1_g1_i1, TRINITY_DN48723_c0_g1_i1, TRINITY_DN5361_c9_g1_i1, TRINITY_DN6064_c2_g3_i1, TRINITY_DN6216…
OG0000001	TRINITY_DN10362_c0_g6_i1, TRINITY_DN107475_c0_g1_i1, TRINITY_DN117553_c0_g1_i1, TRINITY_DN12977_c1_g1_i1, TRINITY_DN13093_c0_g2_i2, TRINITY_DN13093_c0_g3_i1, TRINITY_DN143795_c0_g1_i2, TRINITY_DN1438_c0_g2_i1, TRINITY_DN147581_c0_g1_i1, TRINITY_DN15829_c0_g4_i1, TRINITY_DN15829_c1_g1_i1, TRINITY_DN15829_c2_g1_i1, TRINITY_DN17427_c0_g1_i2, TRINITY_DN185997_c0_g1_i1, TRINITY_DN18621_c0_g6_i1, TRINI…	TRINITY_DN3849_c0_g2_i1, TRINITY_DN4967_c1_g1_i1, TRINITY_DN51214_c0_g1_i1	TRINITY_DN102368_c0_g1_i1, TRINITY_DN111045_c1_g1_i1, TRINITY_DN11173_c0_g2_i1, TRINITY_DN13219_c0_g1_i1, TRINITY_DN13219_c3_g1_i1, TRINITY_DN173266_c0_g1_i1, TRINITY_DN20132_c1_g3_i1, TRINITY_DN28045_c0_g1_i1, TRINITY_DN35998_c2_g1_i2, TRINITY_DN41738_c1_g1_i1, TRINITY_DN4371_c0_g2_i7, TRINITY_DN6184_c0_g8_i1, TRINITY_DN66413_c1_g1_i1, TRINITY_DN69298_c0_g1_i1, TRINITY_DN9080_c1_g3_i2	TRINITY_DN14407_c0_g1_i1, TRINITY_DN181940_c0_g1_i1, TRINITY_DN2168_c0_g6_i1, TRINITY_DN24830_c1_g1_i2, TRINITY_DN48871_c0_g1_i1, TRINITY_DN51879_c0_g4_i1, TRINITY_DN6028_c3_g3_i1, TRINITY_DN6657_c2_g1_i1, TRINITY_DN6920_c0_g1_i5, TRINITY_DN74555_c0_g1_i1, TRINITY_DN86593_c1_g1_i1
OG0000002	TRINITY_DN10886_c5_g1_i1, TRINITY_DN109157_c0_g1_i1, TRINITY_DN109157_c0_g1_i2, TRINITY_DN15304_c0_g1_i1, TRINITY_DN159920_c0_g1_i1, TRINITY_DN174849_c0_g1_i1, TRINITY_DN18025_c2_g1_i2, TRINITY_DN18540_c0_g1_i1, TRINITY_DN18816_c0_g1_i1, TRINITY_DN2533_c1_g2_i1, TRINITY_DN2533_c1_g2_i2, TRINITY_DN29539_c0_g1_i1, TRINITY_DN3221_c0_g1_i1, TRINITY_DN3327_c0_g1_i1, TRINITY_DN343_c2_g2_i1, TRINITY_DN3…	TRINITY_DN2588_c0_g1_i1, TRINITY_DN39426_c0_g1_i1, TRINITY_DN9842_c0_g1_i2	TRINITY_DN105739_c1_g1_i1, TRINITY_DN1155_c1_g1_i1, TRINITY_DN13897_c0_g2_i3, TRINITY_DN1390_c2_g1_i1, TRINITY_DN15307_c0_g1_i1, TRINITY_DN190092_c0_g1_i1, TRINITY_DN24888_c2_g1_i1, TRINITY_DN31710_c0_g1_i1, TRINITY_DN36771_c1_g1_i1, TRINITY_DN39104_c0_g1_i3, TRINITY_DN4585_c0_g1_i1, TRINITY_DN4585_c0_g1_i2, TRINITY_DN5524_c0_g3_i1, TRINITY_DN58779_c0_g1_i1, TRINITY_DN71498_c0_g1_i1, TRINITY_DN72…	TRINITY_DN105017_c0_g3_i1, TRINITY_DN109213_c0_g1_i1, TRINITY_DN11058_c0_g2_i1, TRINITY_DN12016_c0_g1_i2, TRINITY_DN13096_c0_g2_i5, TRINITY_DN17865_c2_g1_i1, TRINITY_DN1991_c0_g4_i1, TRINITY_DN20257_c0_g1_i1, TRINITY_DN23097_c0_g1_i1, TRINITY_DN30659_c0_g1_i1, TRINITY_DN3236_c1_g1_i1, TRINITY_DN35069_c0_g1_i2, TRINITY_DN36389_c0_g1_i6, TRINITY_DN39508_c1_g1_i1, TRINITY_DN58725_c0_g1_i3, TRINITY_D…
OG0000003	TRINITY_DN0_c0_g1_i2, TRINITY_DN10224_c2_g1_i2, TRINITY_DN11671_c0_g1_i4, TRINITY_DN17430_c0_g1_i1, TRINITY_DN20226_c0_g1_i1, TRINITY_DN22440_c1_g1_i1, TRINITY_DN2354_c6_g1_i1, TRINITY_DN34908_c0_g1_i1, TRINITY_DN3536_c0_g1_i1, TRINITY_DN3662_c0_g1_i2, TRINITY_DN3662_c0_g1_i5, TRINITY_DN37249_c0_g1_i1, TRINITY_DN37249_c0_g1_i2, TRINITY_DN50051_c0_g1_i1, TRINITY_DN50577_c3_g1_i2, TRINITY_DN50635_c…	TRINITY_DN38488_c0_g1_i3, TRINITY_DN4309_c0_g1_i1	TRINITY_DN1036_c0_g1_i2, TRINITY_DN1036_c0_g1_i9, TRINITY_DN1392_c0_g3_i2, TRINITY_DN1655_c0_g1_i16, TRINITY_DN21433_c0_g1_i4, TRINITY_DN24616_c0_g1_i1, TRINITY_DN2_c1_g1_i4, TRINITY_DN45040_c0_g1_i1, TRINITY_DN46610_c1_g3_i1, TRINITY_DN48486_c0_g1_i1, TRINITY_DN4854_c0_g3_i1, TRINITY_DN54431_c0_g2_i1, TRINITY_DN56_c0_g1_i3, TRINITY_DN56_c0_g1_i4, TRINITY_DN5753_c1_g2_i1, TRINITY_DN5753_c2_g1_i1,…	TRINITY_DN12552_c0_g1_i1, TRINITY_DN13279_c2_g1_i1, TRINITY_DN14498_c0_g1_i1, TRINITY_DN2379_c1_g1_i7, TRINITY_DN24166_c0_g2_i1, TRINITY_DN255_c0_g1_i15, TRINITY_DN255_c0_g1_i16, TRINITY_DN255_c0_g1_i3, TRINITY_DN25757_c0_g2_i1, TRINITY_DN30970_c1_g2_i1, TRINITY_DN3605_c0_g2_i3, TRINITY_DN36524_c1_g2_i1, TRINITY_DN46150_c0_g1_i1, TRINITY_DN8098_c0_g2_i3, TRINITY_DN8098_c0_g2_i4, TRINITY_DN889_c0_…
OG0000004	TRINITY_DN101_c0_g3_i1, TRINITY_DN10260_c0_g1_i3, TRINITY_DN10733_c0_g1_i1, TRINITY_DN11260_c0_g1_i4, TRINITY_DN12785_c0_g1_i8, TRINITY_DN14150_c0_g1_i1, TRINITY_DN1808_c0_g2_i1, TRINITY_DN193158_c0_g1_i1, TRINITY_DN20168_c0_g1_i1, TRINITY_DN2203_c0_g1_i1, TRINITY_DN2767_c0_g1_i4, TRINITY_DN34786_c0_g1_i1, TRINITY_DN3820_c1_g1_i4, TRINITY_DN442_c3_g1_i1, TRINITY_DN7205_c0_g1_i7, TRINITY_DN8733_c1…	TRINITY_DN110_c2_g1_i1, TRINITY_DN15534_c3_g1_i1, TRINITY_DN323_c4_g1_i1	TRINITY_DN1106_c4_g1_i3, TRINITY_DN132_c1_g1_i2, TRINITY_DN13653_c0_g1_i6, TRINITY_DN1485_c1_g1_i1, TRINITY_DN156353_c0_g1_i1, TRINITY_DN1588_c0_g1_i4, TRINITY_DN197_c12_g1_i1, TRINITY_DN20832_c0_g1_i1, TRINITY_DN21701_c0_g2_i1, TRINITY_DN2427_c2_g1_i3, TRINITY_DN28175_c1_g1_i1, TRINITY_DN32849_c0_g1_i1, TRINITY_DN3503_c0_g1_i1, TRINITY_DN39720_c0_g1_i20, TRINITY_DN4004_c0_g1_i2, TRINITY_DN453_c0…	TRINITY_DN10674_c0_g1_i4, TRINITY_DN12292_c1_g1_i1, TRINITY_DN17123_c0_g1_i1, TRINITY_DN1861_c1_g1_i1, TRINITY_DN31720_c1_g1_i2, TRINITY_DN33579_c0_g1_i1, TRINITY_DN3953_c0_g2_i1, TRINITY_DN41070_c0_g1_i2, TRINITY_DN4350_c0_g1_i11, TRINITY_DN4465_c1_g2_i1, TRINITY_DN6574_c0_g1_i1, TRINITY_DN7128_c0_g2_i1, TRINITY_DN7128_c0_g2_i2, TRINITY_DN929_c2_g1_i7
OG0000005	TRINITY_DN10060_c0_g1_i5, TRINITY_DN10151_c0_g1_i2, TRINITY_DN105546_c1_g1_i1, TRINITY_DN11069_c0_g3_i1, TRINITY_DN12946_c0_g3_i1, TRINITY_DN12946_c0_g3_i3, TRINITY_DN15271_c0_g1_i1, TRINITY_DN15271_c0_g1_i2, TRINITY_DN155839_c1_g1_i1, TRINITY_DN156495_c2_g1_i1, TRINITY_DN16709_c0_g1_i4, TRINITY_DN17629_c0_g1_i1, TRINITY_DN18621_c0_g5_i3, TRINITY_DN212623_c0_g1_i1, TRINITY_DN25074_c5_g1_i1, TRINI…	TRINITY_DN16045_c0_g2_i1, TRINITY_DN22593_c0_g1_i1, TRINITY_DN67291_c0_g1_i1, TRINITY_DN86701_c0_g1_i1, TRINITY_DN9726_c2_g3_i1	TRINITY_DN13084_c0_g4_i1, TRINITY_DN14487_c0_g1_i1, TRINITY_DN24886_c1_g1_i1, TRINITY_DN37948_c0_g1_i1, TRINITY_DN5905_c3_g2_i1, TRINITY_DN6184_c0_g3_i1, TRINITY_DN72407_c0_g1_i1, TRINITY_DN7800_c0_g1_i1, TRINITY_DN7800_c0_g1_i2, TRINITY_DN89603_c3_g1_i1, TRINITY_DN9808_c2_g5_i1	TRINITY_DN104033_c0_g1_i1, TRINITY_DN13026_c0_g1_i1, TRINITY_DN181222_c0_g1_i1, TRINITY_DN18457_c0_g1_i1, TRINITY_DN2385_c2_g2_i1, TRINITY_DN2385_c4_g1_i1, TRINITY_DN24424_c1_g1_i1, TRINITY_DN24424_c1_g1_i3, TRINITY_DN2648_c0_g1_i3, TRINITY_DN3807_c3_g1_i1, TRINITY_DN8046_c0_g1_i1, TRINITY_DN83050_c0_g1_i1
OG0000006	TRINITY_DN11901_c0_g2_i2, TRINITY_DN132078_c0_g3_i2, TRINITY_DN134437_c0_g1_i1, TRINITY_DN136168_c2_g1_i1, TRINITY_DN163898_c0_g1_i2, TRINITY_DN192448_c0_g1_i1, TRINITY_DN196482_c0_g3_i1, TRINITY_DN20339_c0_g1_i1, TRINITY_DN203584_c0_g1_i1, TRINITY_DN271610_c0_g1_i1, TRINITY_DN279424_c0_g1_i1, TRINITY_DN281528_c0_g1_i1, TRINITY_DN35675_c0_g3_i3, TRINITY_DN35695_c0_g3_i2, TRINITY_DN399_c7_g1_i9, T…	TRINITY_DN33869_c0_g1_i1, TRINITY_DN5070_c0_g1_i1, TRINITY_DN5070_c0_g1_i2	TRINITY_DN11382_c1_g1_i1, TRINITY_DN12448_c0_g1_i1, TRINITY_DN13999_c0_g1_i2, TRINITY_DN15534_c0_g1_i1, TRINITY_DN184589_c0_g1_i1, TRINITY_DN20673_c0_g1_i1, TRINITY_DN22565_c0_g1_i1, TRINITY_DN22565_c0_g1_i2, TRINITY_DN25407_c0_g1_i1, TRINITY_DN33040_c1_g1_i1, TRINITY_DN37600_c0_g1_i1, TRINITY_DN37874_c0_g1_i1, TRINITY_DN55877_c0_g2_i1, TRINITY_DN55877_c0_g2_i2, TRINITY_DN72647_c0_g1_i1	TRINITY_DN17368_c0_g2_i1, TRINITY_DN17368_c2_g1_i1, TRINITY_DN17739_c0_g1_i1, TRINITY_DN17739_c0_g1_i2, TRINITY_DN21571_c0_g1_i1, TRINITY_DN26060_c0_g1_i1, TRINITY_DN31270_c1_g1_i1, TRINITY_DN41962_c0_g1_i1, TRINITY_DN43565_c0_g1_i1, TRINITY_DN48391_c0_g1_i1, TRINITY_DN59517_c0_g1_i1
OG0000007	TRINITY_DN127754_c0_g1_i1, TRINITY_DN147270_c1_g3_i1, TRINITY_DN2045_c1_g2_i2, TRINITY_DN264120_c0_g1_i1, TRINITY_DN29683_c0_g1_i1, TRINITY_DN39615_c0_g1_i1, TRINITY_DN43123_c1_g1_i1, TRINITY_DN43123_c1_g1_i4, TRINITY_DN5739_c1_g1_i1, TRINITY_DN64359_c0_g2_i1, TRINITY_DN64622_c0_g1_i1, TRINITY_DN67278_c0_g1_i1, TRINITY_DN70059_c0_g2_i1, TRINITY_DN71701_c0_g1_i1, TRINITY_DN74264_c0_g1_i1, TRINITY_…	TRINITY_DN26824_c0_g1_i1, TRINITY_DN4302_c0_g1_i8	TRINITY_DN12143_c0_g3_i1, TRINITY_DN12389_c2_g1_i4, TRINITY_DN127839_c0_g1_i1, TRINITY_DN136215_c0_g1_i1, TRINITY_DN143954_c1_g1_i1, TRINITY_DN170785_c0_g1_i1, TRINITY_DN18527_c0_g1_i1, TRINITY_DN20228_c0_g1_i2, TRINITY_DN215876_c0_g1_i1, TRINITY_DN26768_c1_g1_i1, TRINITY_DN31015_c0_g1_i2, TRINITY_DN44227_c0_g1_i1, TRINITY_DN46226_c2_g1_i1, TRINITY_DN540_c5_g1_i1, TRINITY_DN54348_c0_g1_i5, TRINIT…	TRINITY_DN14517_c4_g1_i1, TRINITY_DN153_c0_g2_i24, TRINITY_DN24269_c0_g3_i1, TRINITY_DN28428_c0_g1_i1, TRINITY_DN36098_c0_g1_i1, TRINITY_DN4108_c0_g1_i4, TRINITY_DN4692_c5_g1_i1, TRINITY_DN92076_c0_g1_i1
OG0000008	TRINITY_DN0_c28_g1_i2, TRINITY_DN11349_c0_g3_i1, TRINITY_DN11895_c1_g1_i1, TRINITY_DN14375_c0_g2_i1, TRINITY_DN1770_c0_g1_i16, TRINITY_DN20827_c1_g1_i1, TRINITY_DN22375_c1_g1_i3, TRINITY_DN25544_c0_g1_i1, TRINITY_DN25734_c0_g2_i1, TRINITY_DN2889_c0_g1_i1, TRINITY_DN2889_c0_g1_i6, TRINITY_DN2889_c0_g1_i7, TRINITY_DN31300_c0_g1_i1, TRINITY_DN36873_c1_g1_i1, TRINITY_DN5347_c0_g2_i1, TRINITY_DN55692_…	TRINITY_DN16273_c0_g1_i3, TRINITY_DN17576_c0_g2_i1, TRINITY_DN51170_c0_g1_i1	TRINITY_DN12739_c0_g2_i1, TRINITY_DN1774_c0_g1_i10, TRINITY_DN1774_c0_g1_i6, TRINITY_DN31397_c0_g1_i1, TRINITY_DN32495_c0_g2_i2, TRINITY_DN33731_c0_g1_i1, TRINITY_DN39753_c0_g1_i1, TRINITY_DN5020_c0_g1_i2, TRINITY_DN537_c2_g1_i4, TRINITY_DN8234_c0_g1_i1, TRINITY_DN8234_c0_g1_i2, TRINITY_DN8234_c0_g2_i1, TRINITY_DN9536_c1_g1_i1, TRINITY_DN9756_c0_g2_i2	TRINITY_DN18588_c0_g1_i1, TRINITY_DN19696_c0_g1_i1, TRINITY_DN2065_c0_g3_i2, TRINITY_DN5178_c2_g1_i1, TRINITY_DN67547_c0_g3_i1, TRINITY_DN6931_c0_g1_i3, TRINITY_DN7714_c0_g1_i1, TRINITY_DN9251_c0_g2_i2
OG0000009	TRINITY_DN105575_c1_g1_i1, TRINITY_DN11234_c3_g1_i1, TRINITY_DN11317_c3_g1_i2, TRINITY_DN11317_c3_g1_i3, TRINITY_DN12691_c2_g1_i2, TRINITY_DN135999_c0_g1_i1, TRINITY_DN14432_c2_g1_i2, TRINITY_DN15636_c3_g1_i1, TRINITY_DN19046_c1_g2_i1, TRINITY_DN19392_c1_g1_i2, TRINITY_DN2107_c14_g1_i1, TRINITY_DN22173_c2_g1_i1, TRINITY_DN2652_c1_g1_i2, TRINITY_DN4200_c0_g1_i8, TRINITY_DN6099_c1_g1_i1, TRINITY_DN…	TRINITY_DN16675_c0_g1_i1, TRINITY_DN54132_c0_g4_i1	TRINITY_DN1066_c1_g7_i1, TRINITY_DN133119_c0_g1_i1, TRINITY_DN13572_c0_g1_i8, TRINITY_DN15065_c0_g2_i1, TRINITY_DN183476_c0_g1_i1, TRINITY_DN1888_c0_g1_i2, TRINITY_DN29107_c0_g2_i2, TRINITY_DN31116_c1_g1_i1, TRINITY_DN3144_c0_g2_i1, TRINITY_DN35733_c0_g1_i1, TRINITY_DN41312_c1_g1_i1, TRINITY_DN44746_c0_g1_i2, TRINITY_DN47236_c1_g1_i1, TRINITY_DN47723_c0_g1_i2, TRINITY_DN52292_c0_g1_i1, TRINITY_DN…	TRINITY_DN20408_c5_g1_i1, TRINITY_DN21483_c0_g1_i1, TRINITY_DN3851_c3_g1_i1, TRINITY_DN4062_c0_g3_i1, TRINITY_DN48089_c0_g1_i1, TRINITY_DN5502_c1_g1_i1
OG0000010	TRINITY_DN100092_c0_g1_i1, TRINITY_DN115014_c1_g1_i1, TRINITY_DN11577_c0_g1_i1, TRINITY_DN127849_c0_g1_i1, TRINITY_DN141610_c2_g1_i1, TRINITY_DN141610_c3_g1_i1, TRINITY_DN148088_c1_g1_i1, TRINITY_DN15587_c0_g1_i2, TRINITY_DN179487_c0_g1_i2, TRINITY_DN18042_c0_g1_i1, TRINITY_DN25149_c0_g1_i1, TRINITY_DN2933_c1_g1_i1, TRINITY_DN30508_c2_g1_i1, TRINITY_DN37500_c3_g1_i1, TRINITY_DN42170_c0_g1_i1, TRI…	TRINITY_DN11592_c0_g2_i1, TRINITY_DN93924_c0_g1_i1	TRINITY_DN19589_c1_g1_i1, TRINITY_DN21503_c0_g1_i2, TRINITY_DN24931_c0_g2_i1, TRINITY_DN33021_c0_g4_i3	TRINITY_DN15532_c2_g1_i1, TRINITY_DN2492_c15_g1_i1, TRINITY_DN25029_c1_g2_i1, TRINITY_DN25029_c1_g3_i1, TRINITY_DN35989_c0_g2_i1, TRINITY_DN37884_c0_g1_i1, TRINITY_DN57458_c0_g1_i1, TRINITY_DN57458_c0_g2_i2, TRINITY_DN6311_c3_g1_i1, TRINITY_DN7052_c0_g1_i2, TRINITY_DN7052_c1_g1_i1, TRINITY_DN7052_c1_g2_i1, TRINITY_DN82181_c0_g1_i1, TRINITY_DN88069_c0_g1_i1, TRINITY_DN8896_c3_g1_i1
OG0000011	TRINITY_DN11953_c0_g2_i1, TRINITY_DN11953_c0_g2_i4, TRINITY_DN12700_c0_g1_i1, TRINITY_DN145141_c0_g1_i1, TRINITY_DN153700_c0_g1_i1, TRINITY_DN16302_c0_g1_i4, TRINITY_DN1889_c4_g1_i1, TRINITY_DN21596_c0_g1_i1, TRINITY_DN23228_c0_g1_i1, TRINITY_DN2448_c0_g2_i4, TRINITY_DN247049_c0_g1_i1, TRINITY_DN278737_c0_g1_i1, TRINITY_DN282303_c0_g1_i1, TRINITY_DN34391_c0_g1_i1, TRINITY_DN71115_c0_g1_i1, TRINIT…	TRINITY_DN30940_c0_g1_i2, TRINITY_DN30940_c0_g1_i3	TRINITY_DN11326_c0_g1_i13, TRINITY_DN11326_c0_g1_i15, TRINITY_DN11326_c0_g1_i2, TRINITY_DN198825_c0_g1_i1, TRINITY_DN21372_c0_g1_i1, TRINITY_DN40616_c0_g1_i1, TRINITY_DN42894_c0_g1_i1, TRINITY_DN4371_c5_g1_i1, TRINITY_DN48160_c0_g1_i1, TRINITY_DN48160_c1_g1_i1, TRINITY_DN65958_c0_g1_i1, TRINITY_DN7449_c1_g2_i1, TRINITY_DN95414_c0_g5_i1	TRINITY_DN107366_c0_g1_i1, TRINITY_DN10914_c0_g1_i1, TRINITY_DN12856_c5_g1_i1, TRINITY_DN142157_c0_g1_i1, TRINITY_DN18081_c1_g1_i1, TRINITY_DN18909_c0_g2_i1, TRINITY_DN8931_c0_g3_i1
OG0000012	TRINITY_DN11157_c0_g3_i2, TRINITY_DN1505_c2_g2_i1, TRINITY_DN2680_c1_g1_i1, TRINITY_DN2982_c3_g1_i1, TRINITY_DN33240_c0_g1_i2, TRINITY_DN7112_c1_g1_i1, TRINITY_DN959_c0_g1_i1, TRINITY_DN959_c0_g1_i14, TRINITY_DN959_c0_g1_i6, TRINITY_DN959_c0_g1_i9, TRINITY_DN9868_c1_g2_i1	TRINITY_DN718_c0_g1_i10, TRINITY_DN718_c0_g1_i6, TRINITY_DN718_c0_g1_i8, TRINITY_DN922_c0_g1_i5, TRINITY_DN922_c0_g1_i8	TRINITY_DN1152_c0_g1_i3, TRINITY_DN1165_c2_g1_i1, TRINITY_DN1201_c0_g1_i1, TRINITY_DN1201_c0_g1_i2, TRINITY_DN2292_c0_g1_i6, TRINITY_DN2292_c0_g2_i1, TRINITY_DN318_c1_g1_i14, TRINITY_DN318_c1_g1_i9, TRINITY_DN5727_c3_g1_i1, TRINITY_DN5963_c0_g1_i1, TRINITY_DN5963_c0_g1_i2, TRINITY_DN6548_c1_g1_i1, TRINITY_DN6548_c1_g1_i2, TRINITY_DN7123_c0_g2_i1, TRINITY_DN7798_c0_g2_i1	TRINITY_DN3223_c0_g1_i1, TRINITY_DN3223_c0_g1_i2, TRINITY_DN344_c2_g1_i1, TRINITY_DN4882_c1_g1_i3, TRINITY_DN4882_c1_g1_i7, TRINITY_DN5865_c0_g1_i2, TRINITY_DN5865_c0_g1_i5, TRINITY_DN5865_c0_g2_i1, TRINITY_DN9058_c0_g1_i1, TRINITY_DN929_c0_g1_i5, TRINITY_DN929_c0_g1_i6
OG0000013	TRINITY_DN106615_c0_g1_i4, TRINITY_DN10898_c0_g1_i1, TRINITY_DN128048_c1_g1_i1, TRINITY_DN15190_c2_g2_i1, TRINITY_DN172073_c0_g1_i1, TRINITY_DN17874_c1_g1_i1, TRINITY_DN1919_c3_g2_i1, TRINITY_DN20262_c4_g1_i1, TRINITY_DN20659_c0_g1_i1, TRINITY_DN25696_c2_g1_i1, TRINITY_DN27909_c1_g1_i2, TRINITY_DN2857_c0_g1_i3, TRINITY_DN29204_c4_g1_i1, TRINITY_DN4454_c1_g2_i1, TRINITY_DN58033_c2_g2_i1, TRINITY_D…	TRINITY_DN63598_c2_g1_i1	TRINITY_DN10760_c5_g1_i1, TRINITY_DN16367_c2_g1_i1, TRINITY_DN195934_c0_g1_i1, TRINITY_DN23159_c0_g1_i1, TRINITY_DN23906_c0_g1_i1, TRINITY_DN36097_c0_g1_i1, TRINITY_DN38718_c0_g1_i1, TRINITY_DN51957_c2_g1_i1, TRINITY_DN64846_c4_g1_i1, TRINITY_DN90223_c0_g1_i1	TRINITY_DN102296_c0_g1_i1, TRINITY_DN11636_c0_g1_i2, TRINITY_DN11976_c0_g1_i1, TRINITY_DN1320_c2_g1_i2, TRINITY_DN13365_c0_g1_i2, TRINITY_DN21837_c0_g2_i1, TRINITY_DN36251_c0_g1_i1, TRINITY_DN384_c3_g1_i1, TRINITY_DN39634_c0_g1_i1, TRINITY_DN88827_c0_g1_i1
OG0000014	TRINITY_DN11899_c4_g1_i1, TRINITY_DN12334_c0_g2_i1, TRINITY_DN14436_c2_g1_i1, TRINITY_DN15664_c0_g1_i4, TRINITY_DN19733_c0_g1_i1, TRINITY_DN20409_c0_g1_i1, TRINITY_DN21381_c2_g1_i1, TRINITY_DN21859_c1_g1_i1, TRINITY_DN23167_c1_g1_i1, TRINITY_DN2416_c0_g2_i2, TRINITY_DN29058_c1_g1_i1, TRINITY_DN3264_c0_g2_i2, TRINITY_DN3322_c1_g1_i1, TRINITY_DN40422_c1_g1_i1, TRINITY_DN42085_c2_g1_i1, TRINITY_DN49…	TRINITY_DN2705_c1_g1_i14, TRINITY_DN64199_c0_g1_i1	TRINITY_DN19700_c1_g1_i1, TRINITY_DN20026_c0_g1_i1, TRINITY_DN33016_c0_g4_i3, TRINITY_DN3968_c0_g1_i1, TRINITY_DN5725_c0_g1_i2	TRINITY_DN105470_c0_g1_i1, TRINITY_DN15696_c1_g1_i1, TRINITY_DN16920_c0_g1_i1, TRINITY_DN17411_c2_g1_i1, TRINITY_DN21542_c2_g2_i1, TRINITY_DN3684_c1_g1_i1, TRINITY_DN41218_c1_g1_i1, TRINITY_DN6016_c0_g1_i2, TRINITY_DN7383_c1_g1_i1, TRINITY_DN8946_c0_g2_i1
OG0000015	TRINITY_DN15465_c1_g1_i1, TRINITY_DN15506_c2_g1_i1, TRINITY_DN19106_c1_g1_i1, TRINITY_DN2400_c0_g2_i1, TRINITY_DN27895_c0_g1_i1, TRINITY_DN36555_c2_g4_i1, TRINITY_DN3894_c0_g1_i1, TRINITY_DN47097_c1_g2_i2, TRINITY_DN4744_c0_g2_i8, TRINITY_DN51191_c1_g1_i1, TRINITY_DN6354_c0_g1_i2	TRINITY_DN4088_c0_g3_i1, TRINITY_DN5354_c0_g1_i3, TRINITY_DN5354_c0_g1_i5	TRINITY_DN14415_c0_g1_i1, TRINITY_DN152_c0_g1_i3, TRINITY_DN152_c0_g1_i6, TRINITY_DN152_c0_g1_i7, TRINITY_DN152_c0_g2_i1, TRINITY_DN1959_c0_g1_i8, TRINITY_DN1973_c0_g2_i2, TRINITY_DN1973_c0_g3_i1, TRINITY_DN20595_c0_g1_i4, TRINITY_DN23035_c2_g1_i1, TRINITY_DN2380_c0_g2_i8, TRINITY_DN2380_c0_g2_i9, TRINITY_DN2750_c1_g2_i1, TRINITY_DN5618_c1_g1_i2, TRINITY_DN8162_c0_g1_i2, TRINITY_DN977_c0_g2_i1	TRINITY_DN14695_c2_g3_i1, TRINITY_DN1552_c0_g1_i4, TRINITY_DN16932_c1_g1_i1, TRINITY_DN27611_c0_g1_i1, TRINITY_DN3018_c2_g1_i1, TRINITY_DN41108_c0_g1_i1, TRINITY_DN5368_c0_g2_i1, TRINITY_DN61898_c0_g2_i3, TRINITY_DN61898_c2_g1_i2
OG0000016	TRINITY_DN10591_c0_g3_i1, TRINITY_DN12605_c1_g1_i2, TRINITY_DN13194_c0_g2_i2, TRINITY_DN15845_c1_g1_i2, TRINITY_DN17554_c0_g1_i3, TRINITY_DN17554_c4_g1_i1, TRINITY_DN30752_c0_g3_i1, TRINITY_DN3151_c2_g1_i3, TRINITY_DN36293_c0_g1_i1, TRINITY_DN37668_c0_g3_i1, TRINITY_DN39042_c1_g1_i1, TRINITY_DN4134_c0_g1_i2, TRINITY_DN43190_c0_g1_i1, TRINITY_DN5850_c7_g1_i1, TRINITY_DN63843_c0_g1_i1, TRINITY_DN71…	TRINITY_DN42047_c0_g1_i1, TRINITY_DN785_c0_g2_i3	TRINITY_DN10846_c1_g1_i1, TRINITY_DN11066_c1_g1_i1, TRINITY_DN14905_c3_g1_i1, TRINITY_DN20013_c0_g1_i1, TRINITY_DN2023_c0_g3_i2, TRINITY_DN2023_c0_g5_i1, TRINITY_DN29030_c0_g1_i1, TRINITY_DN29265_c1_g1_i1, TRINITY_DN31439_c3_g1_i1, TRINITY_DN34217_c0_g1_i1, TRINITY_DN42890_c2_g1_i1, TRINITY_DN6575_c4_g2_i1, TRINITY_DN738_c1_g2_i2, TRINITY_DN769_c1_g1_i1	TRINITY_DN25201_c0_g3_i1, TRINITY_DN3682_c0_g1_i2, TRINITY_DN46377_c0_g1_i3
OG0000017	TRINITY_DN10696_c0_g1_i1, TRINITY_DN10696_c0_g1_i2, TRINITY_DN10696_c0_g1_i6, TRINITY_DN11939_c0_g1_i1, TRINITY_DN1704_c0_g1_i1, TRINITY_DN1704_c0_g2_i1, TRINITY_DN1704_c0_g2_i2, TRINITY_DN1704_c0_g3_i2, TRINITY_DN29556_c0_g1_i2, TRINITY_DN959_c0_g1_i16, TRINITY_DN959_c0_g1_i3, TRINITY_DN959_c0_g1_i7, TRINITY_DN970_c0_g1_i4, TRINITY_DN970_c0_g1_i5, TRINITY_DN970_c0_g1_i6	TRINITY_DN1727_c0_g1_i1, TRINITY_DN1727_c0_g3_i1, TRINITY_DN869_c0_g1_i7, TRINITY_DN869_c0_g1_i8, TRINITY_DN922_c0_g2_i1	TRINITY_DN1092_c1_g2_i2, TRINITY_DN1883_c0_g1_i1, TRINITY_DN197_c0_g2_i1, TRINITY_DN197_c0_g2_i2, TRINITY_DN197_c0_g2_i3, TRINITY_DN197_c0_g2_i4, TRINITY_DN6824_c0_g2_i1	TRINITY_DN1958_c0_g1_i1, TRINITY_DN344_c13_g1_i1, TRINITY_DN5107_c0_g3_i5, TRINITY_DN5141_c0_g1_i2, TRINITY_DN5141_c0_g1_i5, TRINITY_DN7594_c0_g1_i1, TRINITY_DN7943_c0_g1_i4, TRINITY_DN8164_c1_g1_i2, TRINITY_DN8164_c1_g2_i1
OG0000018	TRINITY_DN109495_c0_g1_i2, TRINITY_DN11133_c0_g2_i1, TRINITY_DN2506_c0_g2_i1, TRINITY_DN26689_c0_g1_i3, TRINITY_DN34130_c0_g2_i1, TRINITY_DN3681_c1_g2_i3, TRINITY_DN491_c1_g1_i9, TRINITY_DN50514_c2_g1_i1, TRINITY_DN53841_c0_g1_i1, TRINITY_DN6023_c0_g1_i1, TRINITY_DN6023_c0_g1_i5, TRINITY_DN60_c1_g1_i2, TRINITY_DN67309_c0_g1_i2, TRINITY_DN73338_c0_g1_i1, TRINITY_DN9_c0_g1_i1	NA	TRINITY_DN14075_c0_g1_i1, TRINITY_DN18707_c1_g1_i1, TRINITY_DN19434_c2_g1_i2, TRINITY_DN2513_c2_g1_i1, TRINITY_DN2963_c2_g1_i2, TRINITY_DN44817_c0_g1_i1, TRINITY_DN51667_c0_g1_i1, TRINITY_DN51998_c1_g1_i1, TRINITY_DN5214_c0_g1_i1, TRINITY_DN67289_c0_g2_i1, TRINITY_DN701_c0_g1_i10, TRINITY_DN701_c0_g1_i4	TRINITY_DN1133_c0_g1_i1, TRINITY_DN15350_c0_g1_i1, TRINITY_DN29539_c0_g1_i3, TRINITY_DN29613_c0_g2_i1, TRINITY_DN33577_c0_g1_i1, TRINITY_DN38113_c0_g1_i1, TRINITY_DN38113_c0_g3_i1, TRINITY_DN6899_c0_g1_i2, TRINITY_DN9462_c0_g1_i3
OG0000019	TRINITY_DN15609_c2_g1_i1, TRINITY_DN16644_c3_g1_i1, TRINITY_DN184224_c0_g1_i1, TRINITY_DN18748_c4_g1_i1, TRINITY_DN24012_c0_g2_i1, TRINITY_DN30541_c0_g2_i1, TRINITY_DN35511_c0_g1_i2, TRINITY_DN5243_c0_g1_i4, TRINITY_DN5243_c0_g1_i6, TRINITY_DN5243_c0_g1_i8, TRINITY_DN52848_c1_g1_i2, TRINITY_DN5760_c0_g4_i1, TRINITY_DN5836_c1_g1_i5, TRINITY_DN5896_c1_g1_i1, TRINITY_DN6967_c7_g1_i1	TRINITY_DN3047_c0_g1_i1, TRINITY_DN3047_c0_g1_i10, TRINITY_DN4156_c1_g1_i4, TRINITY_DN4156_c1_g1_i9	TRINITY_DN132273_c0_g1_i1, TRINITY_DN1875_c6_g2_i1, TRINITY_DN1950_c5_g1_i1, TRINITY_DN2_c0_g2_i1, TRINITY_DN2_c0_g2_i4, TRINITY_DN32495_c0_g2_i3, TRINITY_DN4441_c3_g2_i2, TRINITY_DN4441_c3_g2_i4, TRINITY_DN5759_c1_g3_i1, TRINITY_DN7585_c0_g1_i8, TRINITY_DN82951_c1_g1_i1, TRINITY_DN9756_c0_g1_i1, TRINITY_DN9756_c0_g2_i1	TRINITY_DN12495_c0_g2_i1, TRINITY_DN712_c0_g4_i1, TRINITY_DN7669_c0_g1_i2, TRINITY_DN86128_c1_g3_i1
OG0000020	TRINITY_DN2145_c0_g1_i1, TRINITY_DN2145_c0_g1_i10, TRINITY_DN2145_c0_g1_i13, TRINITY_DN2145_c0_g1_i15, TRINITY_DN2145_c0_g1_i18, TRINITY_DN2145_c0_g1_i20, TRINITY_DN2145_c0_g1_i22, TRINITY_DN2145_c0_g1_i23, TRINITY_DN2145_c0_g1_i25, TRINITY_DN2145_c0_g1_i27, TRINITY_DN2145_c0_g1_i28, TRINITY_DN2145_c0_g1_i4, TRINITY_DN2145_c0_g1_i8, TRINITY_DN2145_c0_g1_i9	TRINITY_DN37_c1_g1_i12, TRINITY_DN37_c1_g1_i14, TRINITY_DN37_c1_g1_i25, TRINITY_DN37_c1_g1_i26, TRINITY_DN37_c1_g1_i3, TRINITY_DN37_c1_g1_i5, TRINITY_DN37_c1_g1_i9	TRINITY_DN2168_c0_g1_i10, TRINITY_DN2168_c0_g1_i3, TRINITY_DN2168_c0_g1_i5, TRINITY_DN2168_c0_g1_i6, TRINITY_DN2168_c0_g1_i8, TRINITY_DN2168_c0_g1_i9	TRINITY_DN802_c0_g1_i15, TRINITY_DN802_c0_g1_i19, TRINITY_DN802_c0_g1_i21, TRINITY_DN802_c0_g1_i22, TRINITY_DN802_c0_g1_i23, TRINITY_DN802_c0_g1_i3, TRINITY_DN802_c0_g1_i4, TRINITY_DN802_c0_g1_i5, TRINITY_DN802_c0_g1_i7
OG0000021	TRINITY_DN635_c0_g1_i10, TRINITY_DN635_c0_g1_i12, TRINITY_DN635_c0_g1_i14, TRINITY_DN635_c0_g1_i15, TRINITY_DN635_c0_g1_i3, TRINITY_DN635_c0_g1_i4, TRINITY_DN635_c0_g1_i7, TRINITY_DN635_c0_g1_i8	TRINITY_DN2494_c0_g1_i10, TRINITY_DN2494_c0_g1_i12, TRINITY_DN2494_c0_g1_i6, TRINITY_DN2494_c0_g1_i8, TRINITY_DN2494_c0_g1_i9	TRINITY_DN695_c0_g1_i1, TRINITY_DN695_c0_g1_i11, TRINITY_DN695_c0_g1_i12, TRINITY_DN695_c0_g1_i13, TRINITY_DN695_c0_g1_i15, TRINITY_DN695_c0_g1_i16, TRINITY_DN695_c0_g1_i17, TRINITY_DN695_c0_g1_i2, TRINITY_DN695_c0_g1_i3, TRINITY_DN695_c0_g1_i5, TRINITY_DN695_c0_g1_i7, TRINITY_DN695_c0_g1_i8, TRINITY_DN695_c0_g1_i9	TRINITY_DN2353_c0_g1_i1, TRINITY_DN2353_c0_g1_i13, TRINITY_DN2353_c0_g1_i14, TRINITY_DN2353_c0_g1_i15, TRINITY_DN2353_c0_g1_i16, TRINITY_DN2353_c0_g1_i2, TRINITY_DN2353_c0_g1_i3, TRINITY_DN2353_c0_g1_i4, TRINITY_DN2353_c0_g1_i8, TRINITY_DN2353_c0_g1_i9
OG0000022	TRINITY_DN1040_c4_g1_i3, TRINITY_DN11626_c0_g1_i2, TRINITY_DN15108_c0_g1_i1, TRINITY_DN22168_c3_g1_i1, TRINITY_DN23758_c4_g1_i1, TRINITY_DN2428_c0_g3_i2, TRINITY_DN2428_c0_g5_i1, TRINITY_DN25737_c0_g1_i1, TRINITY_DN27824_c0_g1_i1, TRINITY_DN29356_c2_g1_i1, TRINITY_DN33848_c2_g1_i1, TRINITY_DN3437_c0_g1_i1, TRINITY_DN3473_c0_g1_i6, TRINITY_DN35259_c0_g1_i1, TRINITY_DN3942_c0_g1_i2, TRINITY_DN42403…	TRINITY_DN1323_c1_g1_i1, TRINITY_DN4559_c0_g1_i6	TRINITY_DN14288_c1_g1_i1, TRINITY_DN31023_c1_g2_i1, TRINITY_DN49717_c0_g2_i1, TRINITY_DN6124_c0_g4_i1, TRINITY_DN6240_c0_g2_i1, TRINITY_DN7523_c1_g1_i1, TRINITY_DN921_c8_g1_i3	TRINITY_DN1479_c1_g2_i1, TRINITY_DN1479_c1_g2_i2, TRINITY_DN17606_c0_g1_i2, TRINITY_DN32174_c0_g2_i1, TRINITY_DN43947_c1_g1_i1, TRINITY_DN6526_c0_g1_i1, TRINITY_DN93602_c2_g1_i1
OG0000023	TRINITY_DN120363_c0_g1_i1, TRINITY_DN15568_c0_g1_i1, TRINITY_DN15568_c1_g1_i1, TRINITY_DN16709_c1_g3_i1, TRINITY_DN1889_c1_g2_i1, TRINITY_DN22352_c2_g1_i1, TRINITY_DN28509_c0_g1_i3, TRINITY_DN31327_c1_g1_i1, TRINITY_DN54957_c2_g1_i1, TRINITY_DN63240_c0_g2_i1, TRINITY_DN64915_c0_g1_i1, TRINITY_DN72112_c1_g1_i1, TRINITY_DN7742_c4_g1_i1, TRINITY_DN88696_c0_g1_i1	TRINITY_DN59920_c0_g2_i1, TRINITY_DN8290_c0_g1_i1	TRINITY_DN150783_c0_g1_i1, TRINITY_DN22806_c0_g3_i1, TRINITY_DN48102_c0_g1_i1, TRINITY_DN62044_c0_g2_i1, TRINITY_DN66413_c0_g1_i1, TRINITY_DN6751_c0_g1_i1, TRINITY_DN6751_c0_g3_i2, TRINITY_DN6751_c0_g3_i4, TRINITY_DN8666_c0_g3_i1, TRINITY_DN9808_c4_g1_i1	TRINITY_DN116430_c0_g1_i1, TRINITY_DN125502_c0_g1_i1, TRINITY_DN23363_c1_g1_i1, TRINITY_DN51879_c0_g1_i1, TRINITY_DN55554_c0_g2_i1, TRINITY_DN59893_c0_g1_i1, TRINITY_DN70816_c0_g1_i1, TRINITY_DN74087_c0_g1_i1, TRINITY_DN78490_c0_g1_i1
OG0000024	TRINITY_DN12396_c3_g1_i3, TRINITY_DN12939_c2_g1_i2, TRINITY_DN17896_c0_g3_i2, TRINITY_DN2007_c3_g1_i2, TRINITY_DN24397_c2_g1_i1, TRINITY_DN26964_c2_g1_i1, TRINITY_DN32681_c0_g1_i1, TRINITY_DN3563_c3_g1_i1, TRINITY_DN41241_c0_g1_i1, TRINITY_DN50643_c0_g1_i1, TRINITY_DN8110_c0_g1_i18, TRINITY_DN9526_c1_g1_i1	TRINITY_DN8557_c0_g3_i1	TRINITY_DN1066_c1_g1_i1, TRINITY_DN1066_c1_g1_i2, TRINITY_DN1518_c1_g1_i1, TRINITY_DN23334_c0_g1_i1, TRINITY_DN29561_c0_g1_i1, TRINITY_DN3626_c0_g1_i1, TRINITY_DN41290_c2_g1_i1, TRINITY_DN41301_c0_g1_i1, TRINITY_DN4811_c0_g1_i12, TRINITY_DN5276_c1_g1_i1, TRINITY_DN55687_c0_g2_i1, TRINITY_DN6367_c5_g1_i1, TRINITY_DN77762_c0_g1_i1, TRINITY_DN84200_c1_g1_i1, TRINITY_DN97891_c1_g1_i1	TRINITY_DN10709_c0_g1_i1, TRINITY_DN1315_c0_g5_i1, TRINITY_DN32220_c0_g2_i1, TRINITY_DN4799_c1_g1_i3, TRINITY_DN73103_c0_g1_i1, TRINITY_DN74128_c0_g2_i2, TRINITY_DN872_c3_g1_i2
OG0000025	TRINITY_DN334_c0_g1_i10, TRINITY_DN334_c0_g1_i16, TRINITY_DN334_c0_g1_i20, TRINITY_DN334_c0_g1_i21, TRINITY_DN334_c0_g1_i26, TRINITY_DN334_c0_g1_i27, TRINITY_DN334_c0_g1_i4, TRINITY_DN334_c0_g1_i6, TRINITY_DN334_c0_g1_i9	TRINITY_DN3057_c0_g1_i11, TRINITY_DN3057_c0_g1_i12, TRINITY_DN3057_c0_g1_i13, TRINITY_DN3057_c0_g1_i2, TRINITY_DN3057_c0_g1_i7, TRINITY_DN3057_c0_g1_i8	TRINITY_DN186_c0_g1_i17, TRINITY_DN186_c0_g1_i24, TRINITY_DN186_c0_g1_i26, TRINITY_DN186_c0_g1_i27, TRINITY_DN186_c0_g1_i28, TRINITY_DN186_c0_g1_i31, TRINITY_DN186_c0_g1_i32, TRINITY_DN186_c0_g1_i34, TRINITY_DN186_c0_g1_i35, TRINITY_DN186_c0_g1_i42	TRINITY_DN1528_c0_g1_i11, TRINITY_DN1528_c0_g1_i12, TRINITY_DN1528_c0_g1_i14, TRINITY_DN1528_c0_g1_i18, TRINITY_DN1528_c0_g1_i22, TRINITY_DN1528_c0_g1_i24, TRINITY_DN1528_c0_g1_i25, TRINITY_DN1528_c0_g1_i26, TRINITY_DN1528_c0_g1_i27, TRINITY_DN1528_c0_g1_i4
OG0000026	TRINITY_DN38101_c1_g1_i2, TRINITY_DN50610_c0_g1_i1, TRINITY_DN68313_c0_g1_i1, TRINITY_DN7175_c0_g1_i3, TRINITY_DN7659_c0_g1_i2, TRINITY_DN7659_c0_g1_i3	TRINITY_DN691_c1_g1_i1, TRINITY_DN691_c1_g1_i4	TRINITY_DN10702_c1_g1_i1, TRINITY_DN12834_c1_g1_i1, TRINITY_DN12834_c1_g1_i2, TRINITY_DN1571_c0_g1_i1, TRINITY_DN1571_c0_g1_i4, TRINITY_DN1571_c0_g2_i2, TRINITY_DN16322_c2_g1_i1, TRINITY_DN2_c1_g1_i6, TRINITY_DN3885_c1_g1_i2, TRINITY_DN39501_c0_g1_i1, TRINITY_DN39501_c0_g2_i1, TRINITY_DN456_c0_g1_i3, TRINITY_DN456_c0_g1_i4, TRINITY_DN46748_c0_g1_i1, TRINITY_DN6704_c0_g1_i10, TRINITY_DN6704_c0_g1_…	TRINITY_DN11073_c1_g1_i3, TRINITY_DN284_c0_g2_i1, TRINITY_DN30338_c0_g1_i3, TRINITY_DN30338_c0_g1_i4, TRINITY_DN31068_c0_g2_i2, TRINITY_DN31068_c0_g2_i3, TRINITY_DN8925_c0_g2_i1
OG0000027	TRINITY_DN101_c0_g1_i1, TRINITY_DN11688_c0_g1_i3, TRINITY_DN11824_c0_g2_i1, TRINITY_DN2966_c1_g2_i1, TRINITY_DN6435_c0_g1_i1, TRINITY_DN6435_c0_g1_i7, TRINITY_DN6435_c0_g1_i9	TRINITY_DN110_c0_g1_i3, TRINITY_DN110_c0_g1_i5, TRINITY_DN110_c0_g1_i6, TRINITY_DN110_c0_g1_i9, TRINITY_DN2731_c0_g1_i1, TRINITY_DN2731_c0_g1_i2, TRINITY_DN5424_c0_g1_i1, TRINITY_DN5424_c0_g1_i3, TRINITY_DN5424_c0_g1_i4	TRINITY_DN1217_c0_g1_i1, TRINITY_DN1217_c0_g1_i4, TRINITY_DN43073_c0_g1_i1, TRINITY_DN43073_c0_g1_i2, TRINITY_DN47664_c0_g1_i1, TRINITY_DN7452_c0_g1_i1, TRINITY_DN7452_c0_g1_i3, TRINITY_DN7452_c0_g1_i4, TRINITY_DN7452_c0_g1_i5, TRINITY_DN7452_c0_g1_i7	TRINITY_DN15231_c0_g1_i4, TRINITY_DN16812_c0_g2_i2, TRINITY_DN171_c0_g1_i3, TRINITY_DN171_c0_g1_i7, TRINITY_DN7844_c0_g1_i15, TRINITY_DN7844_c0_g1_i16, TRINITY_DN7844_c0_g1_i3, TRINITY_DN8035_c0_g4_i2
OG0000028	TRINITY_DN1099_c0_g1_i4, TRINITY_DN1315_c1_g1_i6, TRINITY_DN15781_c0_g1_i1, TRINITY_DN15781_c0_g1_i2, TRINITY_DN20610_c2_g1_i1, TRINITY_DN20610_c2_g2_i1, TRINITY_DN2351_c3_g1_i1, TRINITY_DN2739_c0_g1_i2, TRINITY_DN4826_c0_g3_i1, TRINITY_DN6057_c1_g1_i1, TRINITY_DN8831_c3_g1_i1	TRINITY_DN102455_c0_g1_i1, TRINITY_DN1541_c2_g2_i1, TRINITY_DN1764_c0_g1_i2	TRINITY_DN11896_c0_g1_i1, TRINITY_DN2493_c0_g1_i1, TRINITY_DN2493_c0_g2_i1, TRINITY_DN2493_c0_g2_i2, TRINITY_DN26917_c0_g1_i1, TRINITY_DN26917_c0_g1_i2, TRINITY_DN2736_c0_g2_i2, TRINITY_DN6048_c0_g2_i1, TRINITY_DN6696_c0_g2_i1, TRINITY_DN9727_c5_g1_i1	TRINITY_DN1039_c2_g1_i1, TRINITY_DN14360_c0_g1_i1, TRINITY_DN29252_c3_g1_i1, TRINITY_DN3117_c0_g1_i6, TRINITY_DN4068_c0_g3_i1, TRINITY_DN4350_c0_g2_i1, TRINITY_DN43957_c1_g2_i1, TRINITY_DN4950_c0_g2_i2, TRINITY_DN7492_c0_g1_i5
OG0000029	TRINITY_DN4584_c0_g1_i1, TRINITY_DN4584_c0_g1_i12, TRINITY_DN4584_c0_g1_i14, TRINITY_DN4584_c0_g1_i2, TRINITY_DN4584_c0_g1_i21, TRINITY_DN4584_c0_g1_i23, TRINITY_DN4584_c0_g1_i26, TRINITY_DN4584_c0_g1_i29, TRINITY_DN4584_c0_g1_i30, TRINITY_DN4584_c0_g1_i4, TRINITY_DN4584_c0_g1_i5, TRINITY_DN4584_c0_g1_i6, TRINITY_DN4584_c0_g1_i7, TRINITY_DN4584_c0_g1_i9	TRINITY_DN1062_c0_g1_i1, TRINITY_DN1062_c0_g1_i3, TRINITY_DN1062_c0_g1_i4	TRINITY_DN2106_c1_g1_i10, TRINITY_DN2106_c1_g1_i12, TRINITY_DN2106_c1_g1_i2, TRINITY_DN2106_c1_g1_i3, TRINITY_DN2106_c1_g1_i7	TRINITY_DN1086_c0_g1_i10, TRINITY_DN1086_c0_g1_i11, TRINITY_DN1086_c0_g1_i12, TRINITY_DN1086_c0_g1_i13, TRINITY_DN1086_c0_g1_i14, TRINITY_DN1086_c0_g1_i15, TRINITY_DN1086_c0_g1_i19, TRINITY_DN1086_c0_g1_i22, TRINITY_DN1086_c0_g1_i25, TRINITY_DN1086_c0_g1_i4, TRINITY_DN1086_c0_g1_i5
OG0000030	TRINITY_DN10348_c0_g4_i2, TRINITY_DN10348_c0_g4_i3, TRINITY_DN10693_c1_g1_i1, TRINITY_DN12235_c1_g1_i1, TRINITY_DN15151_c0_g2_i1, TRINITY_DN32311_c2_g1_i1, TRINITY_DN35197_c0_g1_i1, TRINITY_DN40530_c0_g1_i3, TRINITY_DN4329_c0_g1_i4, TRINITY_DN5015_c1_g1_i2, TRINITY_DN65946_c0_g1_i1, TRINITY_DN86536_c0_g2_i1	TRINITY_DN6011_c0_g2_i1, TRINITY_DN9630_c0_g3_i1	TRINITY_DN12282_c2_g1_i1, TRINITY_DN17887_c1_g1_i1, TRINITY_DN19475_c0_g1_i2, TRINITY_DN19872_c1_g1_i2, TRINITY_DN22601_c0_g1_i1, TRINITY_DN2640_c0_g2_i1, TRINITY_DN2963_c0_g1_i3, TRINITY_DN3025_c0_g1_i1, TRINITY_DN3_c6_g1_i1, TRINITY_DN41012_c0_g1_i1, TRINITY_DN4312_c4_g1_i1, TRINITY_DN5246_c0_g5_i1, TRINITY_DN52928_c1_g1_i1, TRINITY_DN61783_c1_g1_i1	TRINITY_DN1662_c1_g2_i2, TRINITY_DN8796_c0_g1_i1, TRINITY_DN8796_c0_g3_i1, TRINITY_DN8914_c0_g2_i1
OG0000031	TRINITY_DN14458_c0_g1_i1, TRINITY_DN19137_c3_g1_i1, TRINITY_DN2897_c0_g1_i12, TRINITY_DN2897_c0_g1_i5, TRINITY_DN2897_c0_g1_i6, TRINITY_DN2897_c0_g1_i8, TRINITY_DN31782_c1_g1_i1, TRINITY_DN41423_c0_g1_i2, TRINITY_DN6991_c0_g2_i5, TRINITY_DN72852_c0_g1_i2, TRINITY_DN90081_c0_g1_i1, TRINITY_DN9833_c2_g2_i1	TRINITY_DN8541_c0_g1_i1	TRINITY_DN1040_c0_g1_i9, TRINITY_DN1040_c3_g1_i1, TRINITY_DN12453_c0_g1_i1, TRINITY_DN17375_c0_g1_i1, TRINITY_DN17375_c0_g1_i3, TRINITY_DN2758_c0_g1_i4, TRINITY_DN5053_c0_g1_i3	TRINITY_DN13195_c1_g2_i1, TRINITY_DN15460_c0_g2_i1, TRINITY_DN25966_c0_g1_i7, TRINITY_DN25966_c0_g1_i8, TRINITY_DN40952_c0_g1_i1, TRINITY_DN4538_c0_g2_i1, TRINITY_DN5519_c1_g3_i1, TRINITY_DN6094_c4_g1_i1, TRINITY_DN6659_c0_g1_i2, TRINITY_DN7669_c0_g2_i1, TRINITY_DN7995_c0_g1_i2, TRINITY_DN7995_c0_g2_i1
OG0000032	TRINITY_DN1742_c0_g1_i1, TRINITY_DN1742_c0_g1_i2, TRINITY_DN1742_c0_g1_i5	TRINITY_DN37_c0_g1_i11, TRINITY_DN37_c0_g1_i16, TRINITY_DN37_c0_g1_i18, TRINITY_DN37_c0_g1_i20, TRINITY_DN37_c0_g1_i25, TRINITY_DN37_c0_g1_i27, TRINITY_DN37_c0_g1_i7, TRINITY_DN37_c0_g1_i9	TRINITY_DN3260_c0_g1_i14, TRINITY_DN3260_c0_g1_i2, TRINITY_DN3260_c0_g1_i24, TRINITY_DN3260_c0_g1_i25, TRINITY_DN3260_c0_g1_i28, TRINITY_DN3260_c0_g1_i3	TRINITY_DN511_c0_g1_i1, TRINITY_DN511_c0_g1_i11, TRINITY_DN511_c0_g1_i12, TRINITY_DN511_c0_g1_i15, TRINITY_DN511_c0_g1_i16, TRINITY_DN511_c0_g1_i17, TRINITY_DN511_c0_g1_i18, TRINITY_DN511_c0_g1_i19, TRINITY_DN511_c0_g1_i23, TRINITY_DN511_c0_g1_i3, TRINITY_DN511_c0_g1_i4, TRINITY_DN511_c0_g1_i5, TRINITY_DN511_c0_g1_i7, TRINITY_DN511_c0_g1_i8, TRINITY_DN511_c0_g1_i9
OG0000033	TRINITY_DN25232_c1_g1_i1, TRINITY_DN279_c4_g1_i1, TRINITY_DN31085_c0_g1_i1, TRINITY_DN32715_c0_g2_i1, TRINITY_DN40879_c0_g1_i1, TRINITY_DN50454_c0_g2_i1, TRINITY_DN59251_c0_g1_i4, TRINITY_DN7108_c0_g1_i2, TRINITY_DN7108_c0_g1_i4, TRINITY_DN7108_c0_g1_i6	NA	TRINITY_DN101434_c0_g1_i3, TRINITY_DN134384_c0_g1_i1, TRINITY_DN143335_c0_g1_i1, TRINITY_DN177246_c0_g1_i1, TRINITY_DN195316_c0_g1_i1, TRINITY_DN21509_c1_g2_i3, TRINITY_DN2311_c2_g1_i1, TRINITY_DN236_c5_g1_i1, TRINITY_DN31472_c0_g1_i1, TRINITY_DN4337_c0_g1_i8, TRINITY_DN4682_c7_g2_i1, TRINITY_DN5152_c1_g1_i1, TRINITY_DN6100_c0_g1_i1, TRINITY_DN6100_c0_g1_i4, TRINITY_DN6100_c0_g1_i5, TRINITY_DN610…	TRINITY_DN104488_c0_g1_i1, TRINITY_DN105017_c0_g3_i3, TRINITY_DN10854_c1_g1_i1, TRINITY_DN1188_c1_g1_i4, TRINITY_DN43198_c1_g1_i1
OG0000034	TRINITY_DN101049_c0_g2_i1, TRINITY_DN101049_c0_g3_i1, TRINITY_DN101049_c0_g4_i1, TRINITY_DN11879_c0_g1_i1, TRINITY_DN11879_c0_g1_i3, TRINITY_DN13879_c0_g1_i1, TRINITY_DN13879_c1_g1_i2, TRINITY_DN1492_c0_g1_i1, TRINITY_DN19470_c1_g1_i1, TRINITY_DN19470_c1_g2_i1, TRINITY_DN24607_c1_g1_i1, TRINITY_DN32658_c0_g4_i1, TRINITY_DN36172_c0_g1_i1, TRINITY_DN3768_c0_g4_i1, TRINITY_DN42285_c0_g1_i1, TRINITY_…	NA	TRINITY_DN15845_c0_g1_i4, TRINITY_DN1851_c0_g1_i2, TRINITY_DN1851_c0_g1_i5, TRINITY_DN23200_c0_g1_i1, TRINITY_DN23200_c1_g1_i1, TRINITY_DN33537_c1_g1_i1, TRINITY_DN50592_c0_g2_i1, TRINITY_DN505_c16_g1_i1, TRINITY_DN69426_c2_g1_i1, TRINITY_DN8414_c0_g1_i1	TRINITY_DN2217_c10_g1_i1, TRINITY_DN55145_c4_g1_i1, TRINITY_DN7203_c1_g1_i2, TRINITY_DN8751_c0_g1_i1, TRINITY_DN8751_c0_g5_i1
OG0000035	TRINITY_DN10383_c2_g1_i1, TRINITY_DN1895_c0_g1_i3, TRINITY_DN33456_c0_g1_i1, TRINITY_DN37274_c1_g1_i1, TRINITY_DN37606_c0_g1_i1, TRINITY_DN39623_c0_g1_i1, TRINITY_DN47343_c2_g1_i1, TRINITY_DN47343_c3_g1_i1, TRINITY_DN49516_c1_g1_i1, TRINITY_DN65283_c0_g1_i1, TRINITY_DN8202_c0_g1_i1, TRINITY_DN8202_c0_g1_i2	TRINITY_DN25723_c0_g3_i2, TRINITY_DN9762_c0_g1_i1	TRINITY_DN3006_c2_g1_i1, TRINITY_DN31813_c0_g3_i1, TRINITY_DN35955_c0_g1_i1, TRINITY_DN43686_c0_g1_i1, TRINITY_DN65321_c0_g2_i1, TRINITY_DN6820_c0_g1_i12, TRINITY_DN81921_c0_g1_i1, TRINITY_DN8732_c2_g1_i1, TRINITY_DN8732_c3_g1_i1, TRINITY_DN9155_c0_g1_i1	TRINITY_DN10748_c0_g2_i1, TRINITY_DN15080_c0_g1_i1, TRINITY_DN3689_c0_g1_i19, TRINITY_DN375_c3_g1_i1, TRINITY_DN4127_c0_g5_i1, TRINITY_DN51768_c1_g1_i1, TRINITY_DN59015_c0_g1_i1
OG0000036	TRINITY_DN106019_c0_g1_i1, TRINITY_DN106019_c0_g1_i2, TRINITY_DN114799_c0_g1_i1, TRINITY_DN13528_c0_g2_i1, TRINITY_DN155546_c1_g1_i1, TRINITY_DN158854_c0_g1_i1, TRINITY_DN15920_c1_g1_i2, TRINITY_DN201431_c0_g1_i1, TRINITY_DN21048_c0_g1_i1, TRINITY_DN210549_c0_g1_i1, TRINITY_DN52709_c3_g1_i1, TRINITY_DN53426_c0_g1_i1, TRINITY_DN58269_c0_g1_i1, TRINITY_DN76756_c0_g2_i3, TRINITY_DN79040_c0_g1_i1, TR…	TRINITY_DN85276_c0_g1_i1	TRINITY_DN124136_c0_g1_i1, TRINITY_DN182447_c0_g1_i1, TRINITY_DN191410_c0_g1_i1, TRINITY_DN203761_c0_g1_i1, TRINITY_DN219006_c0_g1_i1, TRINITY_DN36303_c0_g1_i2, TRINITY_DN39472_c0_g1_i1, TRINITY_DN55104_c0_g1_i1, TRINITY_DN75922_c0_g1_i1	TRINITY_DN132046_c0_g1_i1, TRINITY_DN50102_c0_g2_i1, TRINITY_DN59633_c0_g1_i1, TRINITY_DN68786_c0_g1_i1
OG0000037	TRINITY_DN1171_c4_g1_i1, TRINITY_DN13118_c0_g2_i2, TRINITY_DN13202_c1_g2_i1, TRINITY_DN16490_c4_g2_i2, TRINITY_DN18744_c0_g2_i1, TRINITY_DN26402_c0_g2_i1, TRINITY_DN32344_c3_g1_i1, TRINITY_DN33120_c0_g1_i1, TRINITY_DN36907_c2_g1_i1, TRINITY_DN41295_c0_g1_i1, TRINITY_DN41862_c0_g1_i1, TRINITY_DN73396_c0_g1_i2, TRINITY_DN8158_c0_g2_i2	NA	TRINITY_DN16311_c0_g1_i2, TRINITY_DN21641_c1_g1_i1, TRINITY_DN2334_c0_g1_i2, TRINITY_DN2407_c1_g1_i7, TRINITY_DN3164_c0_g1_i1, TRINITY_DN353_c2_g1_i9, TRINITY_DN353_c3_g1_i5, TRINITY_DN4111_c0_g1_i3, TRINITY_DN46863_c4_g1_i1, TRINITY_DN52358_c0_g1_i1, TRINITY_DN73238_c0_g1_i1, TRINITY_DN8312_c0_g1_i2	TRINITY_DN10176_c0_g2_i1, TRINITY_DN14907_c0_g2_i2, TRINITY_DN23112_c1_g1_i1, TRINITY_DN9633_c0_g1_i1, TRINITY_DN9633_c0_g1_i3, TRINITY_DN9862_c3_g1_i1
OG0000038	TRINITY_DN1419_c0_g1_i1, TRINITY_DN1419_c0_g1_i3, TRINITY_DN142147_c1_g1_i1, TRINITY_DN23859_c2_g1_i1, TRINITY_DN3007_c0_g2_i1, TRINITY_DN3613_c2_g3_i1, TRINITY_DN468_c1_g1_i5, TRINITY_DN6548_c2_g1_i1, TRINITY_DN7337_c0_g1_i1	TRINITY_DN5822_c0_g2_i1, TRINITY_DN5822_c0_g2_i3, TRINITY_DN5822_c0_g2_i4	TRINITY_DN10954_c0_g1_i2, TRINITY_DN10954_c0_g1_i3, TRINITY_DN10954_c0_g2_i1, TRINITY_DN13556_c0_g1_i1, TRINITY_DN1374_c2_g1_i1, TRINITY_DN50906_c0_g1_i1, TRINITY_DN5118_c0_g1_i1, TRINITY_DN6038_c0_g1_i1, TRINITY_DN6038_c0_g1_i4, TRINITY_DN6048_c0_g3_i1, TRINITY_DN9811_c0_g1_i2	TRINITY_DN1751_c0_g1_i8, TRINITY_DN20440_c0_g2_i2, TRINITY_DN3883_c0_g1_i2, TRINITY_DN4281_c3_g1_i1, TRINITY_DN43957_c3_g1_i1, TRINITY_DN46354_c0_g1_i1, TRINITY_DN48885_c0_g1_i1, TRINITY_DN83433_c0_g1_i1
OG0000039	TRINITY_DN2431_c0_g1_i1, TRINITY_DN2431_c0_g1_i6, TRINITY_DN2431_c0_g2_i1, TRINITY_DN2431_c0_g2_i2, TRINITY_DN2431_c0_g2_i4, TRINITY_DN3815_c1_g1_i2, TRINITY_DN4332_c0_g1_i13, TRINITY_DN4332_c0_g1_i15, TRINITY_DN4332_c0_g1_i17, TRINITY_DN4332_c0_g1_i19, TRINITY_DN4332_c0_g1_i31, TRINITY_DN4332_c0_g1_i9	TRINITY_DN68216_c0_g2_i1	TRINITY_DN10467_c0_g1_i4, TRINITY_DN10467_c0_g1_i7, TRINITY_DN10467_c0_g1_i8, TRINITY_DN12870_c0_g1_i3, TRINITY_DN12870_c0_g1_i4, TRINITY_DN12870_c0_g4_i1, TRINITY_DN12870_c0_g4_i2, TRINITY_DN12870_c0_g4_i4	TRINITY_DN10814_c0_g1_i3, TRINITY_DN12834_c0_g2_i1, TRINITY_DN12834_c0_g2_i5, TRINITY_DN12834_c0_g4_i1, TRINITY_DN15357_c0_g1_i2, TRINITY_DN2051_c1_g1_i15, TRINITY_DN2051_c1_g1_i2, TRINITY_DN2051_c1_g1_i20, TRINITY_DN2051_c1_g1_i23, TRINITY_DN2051_c1_g1_i3
OG0000040	TRINITY_DN3619_c0_g1_i1, TRINITY_DN3619_c0_g1_i10, TRINITY_DN3619_c0_g1_i13, TRINITY_DN3619_c0_g1_i15, TRINITY_DN3619_c0_g1_i17, TRINITY_DN3619_c0_g1_i2, TRINITY_DN3619_c0_g1_i21, TRINITY_DN3619_c0_g1_i23, TRINITY_DN3619_c0_g1_i25, TRINITY_DN3619_c0_g1_i4, TRINITY_DN3619_c0_g1_i6, TRINITY_DN3619_c0_g1_i8	TRINITY_DN3989_c0_g1_i16, TRINITY_DN3989_c0_g1_i17, TRINITY_DN3989_c0_g1_i2, TRINITY_DN3989_c0_g1_i3	TRINITY_DN1292_c1_g1_i1, TRINITY_DN1292_c1_g1_i10, TRINITY_DN1292_c1_g1_i14, TRINITY_DN1292_c1_g1_i15, TRINITY_DN1292_c1_g1_i20, TRINITY_DN1292_c1_g1_i3, TRINITY_DN1292_c1_g1_i5, TRINITY_DN1292_c1_g1_i8, TRINITY_DN1292_c1_g1_i9	TRINITY_DN21399_c0_g1_i13, TRINITY_DN21399_c0_g1_i15, TRINITY_DN21399_c0_g1_i16, TRINITY_DN21399_c0_g1_i19, TRINITY_DN21399_c0_g1_i3, TRINITY_DN21399_c0_g1_i5
OG0000041	TRINITY_DN1059_c2_g1_i15, TRINITY_DN1059_c2_g1_i17, TRINITY_DN1059_c2_g1_i19, TRINITY_DN1059_c2_g1_i4, TRINITY_DN1059_c2_g1_i8	TRINITY_DN3692_c0_g1_i11, TRINITY_DN3692_c0_g1_i2, TRINITY_DN3692_c0_g1_i4, TRINITY_DN3692_c0_g1_i7	TRINITY_DN1058_c1_g1_i15, TRINITY_DN9745_c0_g1_i1, TRINITY_DN9745_c0_g1_i13, TRINITY_DN9745_c0_g1_i14, TRINITY_DN9745_c0_g1_i16, TRINITY_DN9745_c0_g1_i17, TRINITY_DN9745_c0_g1_i19, TRINITY_DN9745_c0_g1_i20, TRINITY_DN9745_c0_g1_i22, TRINITY_DN9745_c0_g1_i3, TRINITY_DN9745_c0_g1_i5, TRINITY_DN9745_c0_g1_i6, TRINITY_DN9745_c0_g1_i7, TRINITY_DN9745_c0_g1_i8	TRINITY_DN261_c0_g1_i1, TRINITY_DN261_c0_g1_i2, TRINITY_DN261_c0_g1_i3, TRINITY_DN261_c0_g1_i4, TRINITY_DN261_c0_g1_i5, TRINITY_DN261_c0_g1_i6, TRINITY_DN261_c0_g1_i8
OG0000042	TRINITY_DN1496_c0_g1_i1, TRINITY_DN1496_c0_g1_i11, TRINITY_DN1496_c0_g1_i12, TRINITY_DN1496_c0_g1_i13, TRINITY_DN1496_c0_g1_i15, TRINITY_DN1496_c0_g1_i16, TRINITY_DN1496_c0_g1_i5, TRINITY_DN1496_c0_g1_i8, TRINITY_DN1496_c0_g1_i9	TRINITY_DN6547_c0_g1_i11, TRINITY_DN6547_c0_g1_i12, TRINITY_DN6547_c0_g1_i13, TRINITY_DN6547_c0_g1_i3, TRINITY_DN6547_c0_g1_i7	TRINITY_DN982_c0_g1_i13, TRINITY_DN982_c0_g1_i14, TRINITY_DN982_c0_g1_i2, TRINITY_DN982_c0_g1_i20, TRINITY_DN982_c0_g1_i4, TRINITY_DN982_c0_g1_i9	TRINITY_DN766_c0_g2_i13, TRINITY_DN766_c0_g2_i15, TRINITY_DN766_c0_g2_i17, TRINITY_DN766_c0_g2_i18, TRINITY_DN766_c0_g2_i19, TRINITY_DN766_c0_g2_i22, TRINITY_DN766_c0_g2_i23, TRINITY_DN766_c0_g2_i6, TRINITY_DN766_c0_g2_i8, TRINITY_DN766_c0_g2_i9
OG0000043	TRINITY_DN10241_c0_g3_i1, TRINITY_DN1056_c1_g2_i2, TRINITY_DN172346_c0_g1_i2, TRINITY_DN172346_c0_g1_i3, TRINITY_DN2177_c2_g1_i1, TRINITY_DN23487_c0_g1_i1, TRINITY_DN25202_c0_g1_i3, TRINITY_DN25202_c0_g1_i7, TRINITY_DN32577_c0_g1_i2, TRINITY_DN4241_c0_g6_i1, TRINITY_DN58268_c0_g1_i4, TRINITY_DN58268_c0_g1_i6, TRINITY_DN58268_c0_g1_i7, TRINITY_DN81936_c0_g1_i1, TRINITY_DN9332_c1_g1_i1	TRINITY_DN1540_c1_g2_i2, TRINITY_DN5135_c0_g2_i1	TRINITY_DN4726_c0_g1_i4, TRINITY_DN4726_c0_g1_i7, TRINITY_DN4726_c0_g1_i8, TRINITY_DN571_c0_g1_i10	TRINITY_DN12180_c1_g1_i1, TRINITY_DN16099_c0_g1_i1, TRINITY_DN16099_c0_g1_i2, TRINITY_DN16099_c0_g1_i3, TRINITY_DN16099_c0_g2_i1, TRINITY_DN32896_c0_g1_i2, TRINITY_DN787_c1_g2_i5, TRINITY_DN8909_c0_g1_i1
OG0000044	TRINITY_DN102608_c2_g1_i1, TRINITY_DN145686_c0_g1_i1, TRINITY_DN14791_c0_g1_i1, TRINITY_DN148334_c0_g1_i1, TRINITY_DN15161_c0_g1_i1, TRINITY_DN16994_c1_g1_i7, TRINITY_DN2465_c2_g3_i2, TRINITY_DN32053_c0_g1_i1, TRINITY_DN43309_c1_g1_i1, TRINITY_DN44120_c0_g1_i1, TRINITY_DN44120_c0_g1_i2, TRINITY_DN6025_c0_g2_i5, TRINITY_DN64119_c0_g1_i1, TRINITY_DN77157_c0_g1_i3, TRINITY_DN844_c0_g1_i5, TRINITY_DN…	NA	NA	TRINITY_DN12087_c0_g1_i4, TRINITY_DN12222_c0_g1_i1, TRINITY_DN122642_c0_g1_i1, TRINITY_DN23772_c0_g1_i4, TRINITY_DN2520_c1_g1_i1, TRINITY_DN2520_c1_g1_i3, TRINITY_DN25439_c0_g1_i3, TRINITY_DN25439_c0_g1_i5, TRINITY_DN4692_c0_g1_i3, TRINITY_DN4832_c2_g1_i1, TRINITY_DN5315_c2_g2_i1, TRINITY_DN58804_c0_g1_i1
OG0000045	TRINITY_DN11654_c0_g1_i1, TRINITY_DN11654_c0_g1_i11, TRINITY_DN11654_c0_g1_i12, TRINITY_DN11654_c0_g1_i15, TRINITY_DN11654_c0_g1_i16, TRINITY_DN11654_c0_g1_i3, TRINITY_DN11654_c0_g1_i7, TRINITY_DN11654_c0_g1_i9	TRINITY_DN5352_c0_g1_i1, TRINITY_DN5352_c0_g1_i12, TRINITY_DN5352_c0_g1_i17, TRINITY_DN5352_c0_g1_i18, TRINITY_DN5352_c0_g1_i22, TRINITY_DN5352_c0_g1_i4, TRINITY_DN5352_c0_g1_i8	TRINITY_DN179_c0_g1_i1, TRINITY_DN179_c0_g1_i10, TRINITY_DN179_c0_g1_i13, TRINITY_DN179_c0_g1_i14, TRINITY_DN179_c0_g1_i17, TRINITY_DN179_c0_g1_i18, TRINITY_DN179_c0_g1_i23, TRINITY_DN179_c0_g1_i28, TRINITY_DN179_c0_g1_i6, TRINITY_DN179_c0_g1_i8	TRINITY_DN913_c0_g1_i11, TRINITY_DN913_c0_g1_i18, TRINITY_DN913_c0_g1_i2, TRINITY_DN913_c0_g1_i5
OG0000046	TRINITY_DN2366_c0_g1_i11, TRINITY_DN2366_c0_g1_i12, TRINITY_DN2366_c0_g1_i18, TRINITY_DN2366_c0_g1_i2, TRINITY_DN2366_c0_g1_i20, TRINITY_DN2366_c0_g1_i23, TRINITY_DN2366_c0_g1_i3, TRINITY_DN2366_c0_g1_i4, TRINITY_DN2366_c0_g1_i6, TRINITY_DN2366_c0_g1_i7, TRINITY_DN2366_c0_g1_i8, TRINITY_DN2366_c0_g1_i9	TRINITY_DN7442_c0_g1_i1, TRINITY_DN7442_c0_g1_i2	TRINITY_DN1310_c0_g1_i1, TRINITY_DN1310_c0_g1_i13, TRINITY_DN1310_c0_g1_i17, TRINITY_DN1310_c0_g1_i18, TRINITY_DN1310_c0_g1_i20, TRINITY_DN1310_c0_g1_i6, TRINITY_DN1310_c0_g1_i7, TRINITY_DN1310_c0_g1_i8	TRINITY_DN4187_c0_g1_i10, TRINITY_DN4187_c0_g1_i11, TRINITY_DN4187_c0_g1_i14, TRINITY_DN4187_c0_g1_i2, TRINITY_DN4187_c0_g1_i3, TRINITY_DN4187_c0_g1_i4, TRINITY_DN4187_c0_g1_i9
OG0000047	TRINITY_DN427_c0_g1_i10, TRINITY_DN427_c0_g1_i4, TRINITY_DN427_c0_g1_i6, TRINITY_DN427_c0_g1_i7, TRINITY_DN427_c0_g1_i8	TRINITY_DN399_c0_g1_i1, TRINITY_DN399_c0_g1_i11, TRINITY_DN399_c0_g1_i19, TRINITY_DN399_c0_g1_i2, TRINITY_DN399_c0_g1_i3	TRINITY_DN1247_c0_g1_i10, TRINITY_DN1247_c0_g1_i11, TRINITY_DN1247_c0_g1_i14, TRINITY_DN1247_c0_g1_i15, TRINITY_DN1247_c0_g1_i2, TRINITY_DN1247_c0_g1_i25, TRINITY_DN1247_c0_g1_i4, TRINITY_DN1247_c0_g1_i6, TRINITY_DN1247_c0_g1_i7, TRINITY_DN1247_c0_g1_i9	TRINITY_DN817_c2_g1_i10, TRINITY_DN817_c2_g1_i15, TRINITY_DN817_c2_g1_i19, TRINITY_DN817_c2_g1_i2, TRINITY_DN817_c2_g1_i3, TRINITY_DN817_c2_g1_i4, TRINITY_DN817_c2_g1_i5, TRINITY_DN817_c2_g1_i7, TRINITY_DN817_c2_g1_i9
OG0000048	TRINITY_DN11660_c1_g1_i1, TRINITY_DN11871_c4_g1_i1, TRINITY_DN11986_c3_g1_i1, TRINITY_DN12758_c4_g1_i1, TRINITY_DN145118_c0_g2_i1, TRINITY_DN152382_c0_g1_i1, TRINITY_DN1677_c1_g1_i2, TRINITY_DN17730_c0_g1_i1, TRINITY_DN21400_c0_g1_i1, TRINITY_DN2507_c0_g2_i1, TRINITY_DN38277_c2_g1_i1, TRINITY_DN38277_c2_g1_i2, TRINITY_DN62176_c0_g1_i1, TRINITY_DN7859_c0_g1_i1, TRINITY_DN8441_c3_g1_i1, TRINITY_DN9…	TRINITY_DN13558_c1_g1_i1, TRINITY_DN796_c11_g1_i1	TRINITY_DN13212_c1_g1_i1, TRINITY_DN13212_c1_g1_i2, TRINITY_DN36406_c0_g4_i1, TRINITY_DN52266_c0_g1_i2, TRINITY_DN6240_c0_g1_i1, TRINITY_DN651_c1_g2_i1, TRINITY_DN9056_c0_g1_i1	TRINITY_DN10104_c0_g1_i1, TRINITY_DN4313_c1_g1_i1
OG0000049	TRINITY_DN118130_c0_g2_i1, TRINITY_DN11845_c0_g1_i1, TRINITY_DN129962_c1_g1_i1, TRINITY_DN1362_c1_g1_i2, TRINITY_DN20371_c0_g1_i1, TRINITY_DN219676_c0_g1_i1, TRINITY_DN226966_c0_g1_i1, TRINITY_DN23437_c0_g1_i1, TRINITY_DN23437_c0_g1_i2, TRINITY_DN249849_c0_g1_i1, TRINITY_DN3388_c0_g1_i2, TRINITY_DN55112_c0_g3_i1	TRINITY_DN10409_c0_g3_i1, TRINITY_DN78184_c0_g1_i1	TRINITY_DN101163_c0_g1_i1, TRINITY_DN111115_c0_g1_i1, TRINITY_DN14384_c0_g1_i3, TRINITY_DN15782_c0_g1_i1, TRINITY_DN24930_c0_g1_i2, TRINITY_DN24930_c0_g1_i3, TRINITY_DN24930_c0_g1_i4, TRINITY_DN24930_c0_g1_i7, TRINITY_DN42344_c0_g1_i1, TRINITY_DN45626_c0_g1_i1	TRINITY_DN24898_c0_g1_i1, TRINITY_DN2700_c1_g1_i7, TRINITY_DN42999_c0_g1_i1, TRINITY_DN80498_c0_g1_i1
OG0000050	TRINITY_DN1246_c0_g1_i1, TRINITY_DN1246_c0_g1_i10, TRINITY_DN1246_c0_g1_i15, TRINITY_DN1246_c0_g1_i18, TRINITY_DN1246_c0_g1_i19, TRINITY_DN1246_c0_g1_i21, TRINITY_DN1246_c0_g1_i4, TRINITY_DN1246_c0_g1_i7, TRINITY_DN1246_c0_g1_i8, TRINITY_DN1246_c0_g1_i9	TRINITY_DN3879_c0_g1_i15, TRINITY_DN3879_c0_g1_i18, TRINITY_DN3879_c0_g1_i5, TRINITY_DN3879_c0_g1_i6, TRINITY_DN3879_c0_g1_i8	TRINITY_DN1005_c0_g1_i1, TRINITY_DN1005_c0_g1_i14, TRINITY_DN1005_c0_g1_i15, TRINITY_DN1005_c0_g1_i2, TRINITY_DN1005_c0_g1_i8	TRINITY_DN906_c0_g1_i10, TRINITY_DN906_c0_g1_i17, TRINITY_DN906_c0_g1_i2, TRINITY_DN906_c0_g1_i20, TRINITY_DN906_c0_g1_i3, TRINITY_DN906_c0_g1_i4, TRINITY_DN906_c0_g1_i7, TRINITY_DN906_c0_g1_i8
OG0000051	TRINITY_DN163587_c1_g1_i1, TRINITY_DN2656_c0_g2_i4, TRINITY_DN28993_c4_g1_i1, TRINITY_DN32350_c2_g1_i1, TRINITY_DN35185_c0_g1_i1, TRINITY_DN4873_c3_g1_i1, TRINITY_DN4873_c3_g1_i8, TRINITY_DN60421_c0_g1_i1, TRINITY_DN60421_c0_g1_i2, TRINITY_DN67481_c0_g2_i1, TRINITY_DN7565_c0_g2_i1, TRINITY_DN84119_c1_g2_i1	TRINITY_DN204_c0_g3_i1	TRINITY_DN17758_c0_g2_i1, TRINITY_DN23496_c2_g1_i1, TRINITY_DN25999_c0_g2_i1, TRINITY_DN33016_c0_g2_i2, TRINITY_DN33016_c0_g4_i1, TRINITY_DN3969_c0_g1_i5, TRINITY_DN7364_c0_g1_i2, TRINITY_DN7364_c0_g1_i6, TRINITY_DN7364_c0_g1_i7, TRINITY_DN91653_c0_g1_i1	TRINITY_DN11879_c1_g1_i1, TRINITY_DN18636_c0_g1_i1, TRINITY_DN22941_c1_g2_i1, TRINITY_DN699_c2_g1_i4, TRINITY_DN7159_c0_g1_i1
OG0000052	TRINITY_DN2022_c10_g1_i3, TRINITY_DN2022_c10_g1_i5, TRINITY_DN36833_c1_g2_i1, TRINITY_DN36833_c1_g3_i1, TRINITY_DN40035_c0_g3_i2, TRINITY_DN40035_c0_g3_i4, TRINITY_DN55465_c0_g2_i3, TRINITY_DN6231_c1_g2_i1, TRINITY_DN6325_c0_g1_i3, TRINITY_DN6325_c0_g1_i6, TRINITY_DN6325_c0_g1_i7, TRINITY_DN70502_c0_g1_i1, TRINITY_DN7713_c1_g1_i1, TRINITY_DN7946_c3_g1_i1, TRINITY_DN96380_c1_g1_i2, TRINITY_DN96599…	TRINITY_DN13588_c2_g1_i1	TRINITY_DN129862_c0_g1_i1, TRINITY_DN1407_c0_g1_i1, TRINITY_DN29179_c0_g1_i1, TRINITY_DN5241_c0_g1_i1, TRINITY_DN5241_c0_g3_i1, TRINITY_DN5241_c0_g7_i1, TRINITY_DN5638_c0_g2_i2, TRINITY_DN96906_c0_g1_i1	TRINITY_DN16332_c3_g1_i1, TRINITY_DN3037_c1_g1_i8, TRINITY_DN93095_c0_g1_i1
OG0000053	TRINITY_DN2404_c0_g1_i1, TRINITY_DN2404_c0_g1_i10, TRINITY_DN2404_c0_g1_i11, TRINITY_DN2404_c0_g1_i12, TRINITY_DN2404_c0_g1_i18, TRINITY_DN2404_c0_g1_i22, TRINITY_DN2404_c0_g1_i24, TRINITY_DN2404_c0_g1_i6, TRINITY_DN2404_c0_g1_i9	TRINITY_DN1459_c0_g1_i17, TRINITY_DN1459_c0_g1_i18, TRINITY_DN1459_c0_g1_i20, TRINITY_DN1459_c0_g1_i21	TRINITY_DN768_c0_g1_i1, TRINITY_DN768_c0_g1_i12, TRINITY_DN768_c0_g1_i17, TRINITY_DN768_c0_g1_i2, TRINITY_DN768_c0_g1_i28, TRINITY_DN768_c0_g1_i32, TRINITY_DN768_c0_g1_i33, TRINITY_DN768_c0_g1_i35, TRINITY_DN768_c0_g2_i1	TRINITY_DN2072_c0_g1_i10, TRINITY_DN2072_c0_g1_i12, TRINITY_DN2072_c0_g1_i2, TRINITY_DN2072_c0_g1_i6, TRINITY_DN2072_c0_g1_i7, TRINITY_DN2072_c0_g1_i8
OG0000054	TRINITY_DN4873_c0_g1_i4, TRINITY_DN4873_c0_g1_i5, TRINITY_DN4873_c0_g1_i6, TRINITY_DN4873_c0_g1_i9, TRINITY_DN4873_c0_g2_i15, TRINITY_DN4873_c0_g2_i16, TRINITY_DN4873_c0_g2_i6	TRINITY_DN1193_c0_g1_i5, TRINITY_DN169_c0_g1_i3, TRINITY_DN169_c0_g1_i6, TRINITY_DN169_c0_g1_i7, TRINITY_DN169_c0_g1_i8	TRINITY_DN435_c0_g1_i1, TRINITY_DN435_c0_g1_i12, TRINITY_DN435_c0_g1_i7, TRINITY_DN435_c0_g1_i8	TRINITY_DN613_c0_g1_i12, TRINITY_DN613_c0_g1_i13, TRINITY_DN613_c0_g1_i14, TRINITY_DN613_c0_g1_i15, TRINITY_DN613_c0_g1_i18, TRINITY_DN613_c0_g1_i2, TRINITY_DN613_c0_g1_i20, TRINITY_DN613_c0_g1_i21, TRINITY_DN613_c0_g1_i5, TRINITY_DN613_c0_g1_i6, TRINITY_DN613_c0_g1_i8, TRINITY_DN613_c0_g1_i9
OG0000055	TRINITY_DN872_c0_g1_i14, TRINITY_DN872_c0_g1_i16, TRINITY_DN872_c0_g1_i18, TRINITY_DN872_c0_g1_i20, TRINITY_DN872_c0_g1_i23, TRINITY_DN872_c0_g1_i25, TRINITY_DN872_c0_g1_i28, TRINITY_DN872_c0_g1_i30, TRINITY_DN872_c0_g1_i31, TRINITY_DN872_c0_g1_i32, TRINITY_DN872_c0_g1_i33, TRINITY_DN872_c0_g1_i35, TRINITY_DN872_c0_g1_i7	TRINITY_DN1074_c0_g1_i11, TRINITY_DN1074_c0_g1_i3, TRINITY_DN1074_c0_g1_i7	TRINITY_DN16951_c0_g1_i1, TRINITY_DN16951_c0_g1_i2, TRINITY_DN16951_c0_g1_i3, TRINITY_DN16951_c0_g1_i4, TRINITY_DN16951_c0_g1_i6, TRINITY_DN56640_c0_g1_i2	TRINITY_DN915_c0_g1_i10, TRINITY_DN915_c0_g1_i4, TRINITY_DN915_c0_g1_i5, TRINITY_DN915_c0_g1_i6, TRINITY_DN915_c0_g1_i8, TRINITY_DN915_c0_g1_i9
OG0000056	TRINITY_DN10235_c0_g1_i2, TRINITY_DN10235_c0_g1_i5, TRINITY_DN105742_c0_g1_i1, TRINITY_DN12075_c0_g3_i1, TRINITY_DN12373_c1_g1_i1, TRINITY_DN145118_c2_g1_i1, TRINITY_DN3272_c1_g1_i1, TRINITY_DN4285_c0_g1_i10, TRINITY_DN50734_c0_g1_i1, TRINITY_DN54842_c0_g2_i1, TRINITY_DN67936_c1_g3_i1, TRINITY_DN72750_c1_g1_i1, TRINITY_DN8562_c3_g1_i1, TRINITY_DN8869_c1_g5_i1	TRINITY_DN47_c8_g1_i1	TRINITY_DN12435_c6_g1_i1, TRINITY_DN16368_c2_g1_i1, TRINITY_DN22632_c0_g1_i2, TRINITY_DN22632_c0_g1_i3, TRINITY_DN3495_c0_g3_i1, TRINITY_DN37040_c1_g1_i1, TRINITY_DN391_c0_g1_i4, TRINITY_DN978_c0_g4_i6	TRINITY_DN1479_c0_g2_i1, TRINITY_DN1479_c0_g2_i2, TRINITY_DN352_c2_g1_i9, TRINITY_DN5837_c1_g1_i8
OG0000057	TRINITY_DN10734_c0_g2_i4, TRINITY_DN10734_c0_g2_i5, TRINITY_DN172288_c0_g1_i1, TRINITY_DN4921_c2_g1_i1, TRINITY_DN57034_c0_g1_i1, TRINITY_DN77914_c2_g1_i1, TRINITY_DN81800_c0_g4_i1, TRINITY_DN9001_c1_g1_i5, TRINITY_DN95406_c2_g1_i1	TRINITY_DN20721_c0_g2_i1, TRINITY_DN43181_c0_g1_i1	TRINITY_DN10030_c1_g1_i1, TRINITY_DN108058_c0_g1_i1, TRINITY_DN15086_c3_g1_i1, TRINITY_DN1879_c1_g3_i1, TRINITY_DN26522_c0_g1_i1, TRINITY_DN2855_c1_g1_i10, TRINITY_DN2855_c1_g1_i5, TRINITY_DN3826_c0_g2_i1, TRINITY_DN5309_c0_g1_i3, TRINITY_DN5309_c0_g1_i4, TRINITY_DN5309_c0_g1_i6	TRINITY_DN13156_c1_g1_i1, TRINITY_DN23831_c3_g1_i1, TRINITY_DN42995_c0_g1_i1, TRINITY_DN42995_c0_g1_i2, TRINITY_DN45739_c0_g1_i1
OG0000058	TRINITY_DN1339_c0_g4_i1, TRINITY_DN14936_c0_g1_i1, TRINITY_DN14936_c0_g1_i2, TRINITY_DN176258_c0_g1_i1, TRINITY_DN2396_c7_g1_i1, TRINITY_DN2587_c2_g1_i3, TRINITY_DN30713_c1_g1_i1, TRINITY_DN396_c2_g1_i1, TRINITY_DN46071_c0_g1_i1, TRINITY_DN51928_c1_g1_i1, TRINITY_DN53000_c0_g2_i1	TRINITY_DN7566_c0_g1_i1	TRINITY_DN13246_c0_g1_i4, TRINITY_DN15931_c0_g1_i1, TRINITY_DN17656_c2_g2_i1, TRINITY_DN19978_c0_g1_i1, TRINITY_DN19978_c0_g1_i2, TRINITY_DN34108_c2_g1_i1, TRINITY_DN417_c1_g2_i5, TRINITY_DN44541_c1_g1_i1, TRINITY_DN4967_c2_g2_i1	TRINITY_DN10278_c0_g1_i1, TRINITY_DN25620_c2_g1_i1, TRINITY_DN56163_c3_g1_i2, TRINITY_DN58910_c2_g2_i1, TRINITY_DN7101_c0_g1_i20, TRINITY_DN713_c1_g1_i2
OG0000059	TRINITY_DN14329_c0_g1_i1, TRINITY_DN14329_c0_g3_i1, TRINITY_DN15957_c0_g1_i2, TRINITY_DN21582_c2_g1_i1, TRINITY_DN269429_c0_g1_i1, TRINITY_DN30061_c0_g4_i1, TRINITY_DN34753_c0_g2_i2, TRINITY_DN47281_c1_g1_i6, TRINITY_DN57719_c1_g1_i1	TRINITY_DN2760_c1_g3_i1	TRINITY_DN169315_c0_g1_i1, TRINITY_DN20128_c1_g1_i1, TRINITY_DN42327_c1_g1_i1, TRINITY_DN47833_c1_g1_i1, TRINITY_DN47833_c1_g2_i2, TRINITY_DN51139_c0_g1_i1, TRINITY_DN6047_c1_g2_i1, TRINITY_DN6937_c0_g1_i12, TRINITY_DN6937_c0_g1_i2, TRINITY_DN6937_c0_g1_i5	TRINITY_DN10810_c0_g1_i1, TRINITY_DN10810_c0_g1_i3, TRINITY_DN10810_c0_g2_i1, TRINITY_DN10810_c0_g3_i1, TRINITY_DN54445_c2_g1_i1, TRINITY_DN553_c2_g2_i34, TRINITY_DN98534_c0_g1_i1
OG0000060	TRINITY_DN1473_c0_g1_i11, TRINITY_DN1473_c0_g1_i12, TRINITY_DN1473_c0_g1_i15, TRINITY_DN1473_c0_g1_i18, TRINITY_DN1473_c0_g1_i19, TRINITY_DN1473_c0_g1_i2, TRINITY_DN1473_c0_g1_i4, TRINITY_DN1473_c0_g1_i8	TRINITY_DN2188_c1_g1_i1, TRINITY_DN2188_c1_g1_i12, TRINITY_DN2188_c1_g1_i17, TRINITY_DN2188_c1_g1_i4, TRINITY_DN2188_c1_g1_i5, TRINITY_DN2188_c1_g1_i8, TRINITY_DN2188_c1_g1_i9	TRINITY_DN1134_c0_g1_i1, TRINITY_DN1134_c0_g1_i2, TRINITY_DN2344_c1_g1_i10, TRINITY_DN2344_c1_g1_i2, TRINITY_DN2344_c1_g1_i4, TRINITY_DN2344_c1_g1_i7	TRINITY_DN3980_c0_g1_i1, TRINITY_DN3980_c0_g1_i10, TRINITY_DN3980_c0_g1_i14, TRINITY_DN3980_c0_g1_i2, TRINITY_DN3980_c0_g1_i4, TRINITY_DN3980_c0_g1_i7
OG0000061	TRINITY_DN200_c0_g1_i5, TRINITY_DN200_c0_g1_i6, TRINITY_DN200_c0_g1_i7, TRINITY_DN200_c0_g1_i8	TRINITY_DN155_c0_g1_i10, TRINITY_DN155_c0_g1_i2, TRINITY_DN155_c0_g1_i4, TRINITY_DN155_c0_g1_i6	TRINITY_DN2779_c0_g1_i14, TRINITY_DN2779_c0_g1_i2, TRINITY_DN2779_c0_g1_i20, TRINITY_DN2779_c0_g1_i25, TRINITY_DN2779_c0_g1_i28, TRINITY_DN2779_c0_g1_i29, TRINITY_DN2779_c0_g1_i32, TRINITY_DN2779_c0_g1_i8, TRINITY_DN2779_c0_g1_i9	TRINITY_DN175_c0_g1_i1, TRINITY_DN175_c0_g1_i10, TRINITY_DN175_c0_g1_i2, TRINITY_DN175_c0_g1_i3, TRINITY_DN175_c0_g1_i4, TRINITY_DN175_c0_g1_i5, TRINITY_DN175_c0_g1_i6, TRINITY_DN175_c0_g1_i7, TRINITY_DN175_c0_g1_i8, TRINITY_DN175_c0_g1_i9
OG0000062	TRINITY_DN23235_c3_g1_i1, TRINITY_DN32082_c0_g2_i4, TRINITY_DN32339_c0_g1_i1, TRINITY_DN4276_c0_g1_i4, TRINITY_DN5008_c0_g3_i1	TRINITY_DN9291_c0_g1_i3, TRINITY_DN9291_c0_g1_i9	TRINITY_DN11647_c0_g2_i1, TRINITY_DN11647_c0_g4_i1, TRINITY_DN14506_c0_g1_i2, TRINITY_DN26333_c1_g1_i1, TRINITY_DN27125_c0_g1_i6, TRINITY_DN27125_c2_g1_i1, TRINITY_DN277_c0_g1_i12, TRINITY_DN277_c0_g1_i15, TRINITY_DN277_c0_g1_i3, TRINITY_DN277_c0_g1_i9, TRINITY_DN36277_c0_g1_i1, TRINITY_DN36277_c0_g1_i2, TRINITY_DN52191_c1_g1_i1, TRINITY_DN64607_c1_g1_i1, TRINITY_DN66240_c0_g3_i1	TRINITY_DN13482_c0_g2_i1, TRINITY_DN13482_c0_g5_i1, TRINITY_DN369_c0_g1_i3, TRINITY_DN369_c0_g1_i5, TRINITY_DN3740_c2_g1_i1
OG0000063	TRINITY_DN26050_c0_g2_i1, TRINITY_DN868_c0_g1_i1, TRINITY_DN868_c0_g1_i11, TRINITY_DN868_c0_g1_i13, TRINITY_DN868_c0_g1_i16, TRINITY_DN868_c0_g1_i18, TRINITY_DN868_c0_g1_i2, TRINITY_DN868_c0_g1_i26, TRINITY_DN868_c0_g1_i3, TRINITY_DN868_c0_g1_i6	TRINITY_DN7913_c0_g1_i3, TRINITY_DN7913_c0_g1_i4, TRINITY_DN7913_c0_g1_i6, TRINITY_DN7913_c0_g1_i9	TRINITY_DN492_c0_g3_i1, TRINITY_DN492_c0_g3_i17, TRINITY_DN492_c0_g3_i3, TRINITY_DN492_c0_g3_i31	TRINITY_DN5079_c0_g2_i10, TRINITY_DN5079_c0_g2_i11, TRINITY_DN5079_c0_g2_i14, TRINITY_DN5079_c0_g2_i15, TRINITY_DN5079_c0_g2_i18, TRINITY_DN5079_c0_g2_i19, TRINITY_DN5079_c0_g2_i4, TRINITY_DN5079_c0_g2_i5, TRINITY_DN5079_c0_g2_i7
OG0000064	TRINITY_DN2797_c0_g1_i11, TRINITY_DN2797_c0_g1_i13, TRINITY_DN2797_c0_g1_i14, TRINITY_DN2797_c0_g1_i17, TRINITY_DN2797_c0_g1_i5, TRINITY_DN2797_c0_g1_i6, TRINITY_DN2797_c0_g1_i8, TRINITY_DN2797_c0_g1_i9	TRINITY_DN4252_c1_g1_i3, TRINITY_DN4252_c1_g1_i5	TRINITY_DN7577_c0_g1_i13, TRINITY_DN7577_c0_g1_i15, TRINITY_DN7577_c0_g1_i16, TRINITY_DN7577_c0_g1_i17, TRINITY_DN7577_c0_g1_i19, TRINITY_DN7577_c0_g1_i26, TRINITY_DN7577_c0_g1_i28, TRINITY_DN7577_c0_g1_i29, TRINITY_DN7577_c0_g1_i4, TRINITY_DN7577_c0_g1_i5, TRINITY_DN7577_c0_g1_i6, TRINITY_DN7577_c0_g1_i7, TRINITY_DN7577_c0_g1_i8	TRINITY_DN1216_c0_g1_i13, TRINITY_DN1216_c0_g1_i6, TRINITY_DN1216_c0_g3_i2, TRINITY_DN1216_c0_g3_i3
OG0000065	TRINITY_DN3432_c0_g1_i1, TRINITY_DN3432_c0_g1_i16, TRINITY_DN3432_c0_g1_i18, TRINITY_DN3432_c0_g1_i19, TRINITY_DN3432_c0_g1_i4, TRINITY_DN3432_c0_g1_i5, TRINITY_DN3432_c0_g1_i8, TRINITY_DN3432_c0_g1_i9	TRINITY_DN140_c0_g1_i2, TRINITY_DN140_c0_g1_i8, TRINITY_DN140_c0_g1_i9	TRINITY_DN4757_c1_g1_i12, TRINITY_DN4757_c1_g1_i15, TRINITY_DN4757_c1_g1_i24, TRINITY_DN4757_c1_g1_i5, TRINITY_DN4757_c1_g1_i9	TRINITY_DN150_c0_g1_i11, TRINITY_DN150_c0_g1_i13, TRINITY_DN150_c0_g1_i14, TRINITY_DN150_c0_g1_i15, TRINITY_DN150_c0_g1_i16, TRINITY_DN150_c0_g1_i18, TRINITY_DN150_c0_g1_i2, TRINITY_DN150_c0_g1_i3, TRINITY_DN150_c0_g1_i4, TRINITY_DN150_c0_g1_i6, TRINITY_DN150_c0_g1_i9
OG0000066	TRINITY_DN3475_c0_g1_i11, TRINITY_DN3475_c0_g1_i16, TRINITY_DN3475_c0_g1_i17, TRINITY_DN3475_c0_g1_i2, TRINITY_DN3475_c0_g1_i22, TRINITY_DN3475_c0_g1_i23, TRINITY_DN3475_c0_g1_i3, TRINITY_DN3475_c0_g1_i5, TRINITY_DN3475_c0_g1_i7, TRINITY_DN3475_c0_g1_i9	TRINITY_DN12_c0_g1_i1, TRINITY_DN12_c0_g1_i4, TRINITY_DN12_c0_g1_i7, TRINITY_DN12_c0_g1_i8	TRINITY_DN780_c0_g1_i18, TRINITY_DN780_c0_g1_i2, TRINITY_DN780_c0_g1_i20, TRINITY_DN780_c0_g1_i27, TRINITY_DN780_c0_g1_i3, TRINITY_DN780_c0_g1_i4, TRINITY_DN780_c0_g1_i5	TRINITY_DN222_c1_g1_i12, TRINITY_DN222_c1_g1_i13, TRINITY_DN222_c1_g1_i15, TRINITY_DN222_c1_g1_i3, TRINITY_DN222_c1_g1_i4, TRINITY_DN222_c1_g1_i5
OG0000067	TRINITY_DN6708_c0_g1_i1, TRINITY_DN6708_c0_g1_i12, TRINITY_DN6708_c0_g1_i22, TRINITY_DN6708_c0_g1_i24, TRINITY_DN6708_c0_g1_i4, TRINITY_DN6708_c0_g1_i5, TRINITY_DN6708_c0_g1_i8, TRINITY_DN6708_c0_g1_i9	TRINITY_DN11751_c0_g1_i1, TRINITY_DN11751_c0_g1_i2, TRINITY_DN35678_c0_g2_i1, TRINITY_DN35678_c0_g3_i1, TRINITY_DN35678_c0_g3_i2	TRINITY_DN7704_c0_g1_i10, TRINITY_DN7704_c0_g1_i11, TRINITY_DN7704_c0_g1_i6, TRINITY_DN7704_c0_g1_i7, TRINITY_DN7704_c0_g1_i8, TRINITY_DN7704_c0_g1_i9	TRINITY_DN6676_c0_g1_i1, TRINITY_DN6676_c0_g1_i10, TRINITY_DN6676_c0_g1_i14, TRINITY_DN6676_c0_g1_i15, TRINITY_DN6676_c0_g1_i2, TRINITY_DN6676_c0_g1_i4, TRINITY_DN6676_c0_g1_i5, TRINITY_DN6676_c0_g1_i8
OG0000068	TRINITY_DN10195_c0_g1_i2, TRINITY_DN10195_c0_g2_i1, TRINITY_DN11867_c0_g1_i1, TRINITY_DN11867_c0_g1_i4, TRINITY_DN12431_c3_g1_i1, TRINITY_DN2427_c0_g1_i6, TRINITY_DN2427_c0_g1_i8, TRINITY_DN2427_c4_g1_i1, TRINITY_DN442_c16_g1_i1, TRINITY_DN8007_c0_g1_i3, TRINITY_DN8954_c0_g1_i4, TRINITY_DN9647_c0_g1_i1	TRINITY_DN17625_c0_g1_i1, TRINITY_DN17625_c0_g2_i1, TRINITY_DN41881_c0_g1_i1	TRINITY_DN1211_c0_g1_i3, TRINITY_DN16936_c0_g1_i1, TRINITY_DN380_c0_g1_i13, TRINITY_DN3846_c0_g1_i10, TRINITY_DN3846_c0_g1_i12, TRINITY_DN3846_c0_g1_i4, TRINITY_DN4997_c0_g1_i2, TRINITY_DN8912_c0_g2_i1	TRINITY_DN30254_c1_g1_i1, TRINITY_DN929_c2_g1_i1, TRINITY_DN929_c2_g1_i5
OG0000069	TRINITY_DN107072_c1_g1_i1, TRINITY_DN17037_c0_g2_i1, TRINITY_DN19053_c0_g1_i2, TRINITY_DN1942_c1_g1_i1, TRINITY_DN2032_c1_g1_i3, TRINITY_DN2032_c1_g1_i4, TRINITY_DN2032_c1_g1_i5, TRINITY_DN2032_c1_g1_i9, TRINITY_DN27050_c1_g3_i1, TRINITY_DN46312_c1_g1_i1, TRINITY_DN684_c4_g1_i15, TRINITY_DN928_c10_g2_i1	TRINITY_DN15245_c0_g3_i1, TRINITY_DN47_c1_g1_i10, TRINITY_DN7981_c1_g2_i1	TRINITY_DN236_c0_g1_i3, TRINITY_DN24623_c2_g1_i1, TRINITY_DN393_c0_g1_i14, TRINITY_DN393_c0_g1_i2, TRINITY_DN393_c0_g1_i5, TRINITY_DN4273_c4_g1_i1	TRINITY_DN109_c7_g1_i5, TRINITY_DN109_c7_g1_i6, TRINITY_DN645_c3_g1_i6, TRINITY_DN84017_c3_g1_i1, TRINITY_DN9479_c0_g1_i1
OG0000070	TRINITY_DN14087_c1_g1_i1, TRINITY_DN14087_c1_g2_i2, TRINITY_DN183_c0_g1_i10, TRINITY_DN183_c0_g1_i4, TRINITY_DN20705_c0_g1_i1, TRINITY_DN20860_c0_g1_i1, TRINITY_DN2346_c0_g2_i3, TRINITY_DN45278_c1_g1_i1, TRINITY_DN56094_c2_g1_i1, TRINITY_DN587_c2_g1_i12, TRINITY_DN587_c2_g1_i4	TRINITY_DN183_c2_g1_i10, TRINITY_DN183_c2_g1_i12, TRINITY_DN183_c2_g1_i3, TRINITY_DN187_c1_g1_i6	TRINITY_DN107924_c0_g1_i1, TRINITY_DN22130_c1_g1_i1, TRINITY_DN29859_c0_g1_i1, TRINITY_DN4740_c0_g2_i1, TRINITY_DN9650_c0_g1_i2	TRINITY_DN10692_c0_g3_i1, TRINITY_DN3596_c0_g1_i5, TRINITY_DN468_c0_g1_i16, TRINITY_DN468_c0_g1_i8, TRINITY_DN7579_c0_g1_i2, TRINITY_DN7579_c4_g1_i1
OG0000071	TRINITY_DN14537_c0_g1_i4, TRINITY_DN14945_c0_g1_i1, TRINITY_DN16473_c0_g2_i1, TRINITY_DN19237_c2_g1_i1, TRINITY_DN2032_c10_g1_i1, TRINITY_DN21206_c0_g1_i1, TRINITY_DN23353_c2_g1_i1, TRINITY_DN5474_c0_g1_i1, TRINITY_DN56533_c0_g1_i1, TRINITY_DN684_c3_g1_i1, TRINITY_DN85194_c0_g3_i1, TRINITY_DN9353_c0_g2_i2, TRINITY_DN96461_c3_g1_i1	TRINITY_DN15779_c2_g1_i1	TRINITY_DN10546_c0_g4_i1, TRINITY_DN11274_c1_g1_i1, TRINITY_DN30191_c1_g2_i1, TRINITY_DN891_c2_g1_i1	TRINITY_DN10282_c0_g4_i1, TRINITY_DN1047_c1_g1_i3, TRINITY_DN1327_c0_g1_i2, TRINITY_DN888_c0_g1_i12, TRINITY_DN888_c0_g1_i15, TRINITY_DN888_c0_g1_i5, TRINITY_DN903_c2_g1_i12, TRINITY_DN9722_c3_g2_i1
OG0000072	TRINITY_DN1839_c0_g1_i1, TRINITY_DN1839_c0_g1_i10, TRINITY_DN1839_c0_g1_i14, TRINITY_DN1839_c0_g1_i15, TRINITY_DN1839_c0_g1_i16, TRINITY_DN1839_c0_g1_i19, TRINITY_DN1839_c0_g1_i20, TRINITY_DN1839_c0_g1_i22, TRINITY_DN1839_c0_g1_i23, TRINITY_DN1839_c0_g1_i24, TRINITY_DN1839_c0_g1_i7, TRINITY_DN1839_c0_g1_i9	TRINITY_DN13634_c0_g1_i1, TRINITY_DN13634_c0_g1_i2, TRINITY_DN13634_c0_g1_i7, TRINITY_DN13634_c0_g1_i9	TRINITY_DN7702_c0_g1_i12, TRINITY_DN7702_c0_g1_i14, TRINITY_DN7702_c0_g1_i2, TRINITY_DN7702_c0_g1_i5, TRINITY_DN7702_c0_g1_i8	TRINITY_DN962_c0_g1_i1, TRINITY_DN962_c0_g1_i12, TRINITY_DN962_c0_g1_i13, TRINITY_DN962_c0_g1_i6, TRINITY_DN962_c0_g1_i7
OG0000073	TRINITY_DN2891_c1_g1_i1, TRINITY_DN2891_c1_g1_i11, TRINITY_DN2891_c1_g1_i12, TRINITY_DN2891_c1_g1_i4, TRINITY_DN2891_c1_g1_i8, TRINITY_DN2891_c1_g1_i9	TRINITY_DN11996_c0_g1_i10, TRINITY_DN11996_c0_g1_i2, TRINITY_DN11996_c0_g1_i5, TRINITY_DN11996_c0_g1_i9	TRINITY_DN116_c0_g1_i12, TRINITY_DN116_c0_g1_i16, TRINITY_DN116_c0_g1_i3, TRINITY_DN116_c0_g1_i4, TRINITY_DN116_c0_g1_i7	TRINITY_DN4041_c0_g1_i1, TRINITY_DN4041_c0_g1_i13, TRINITY_DN4041_c0_g1_i17, TRINITY_DN4041_c0_g1_i19, TRINITY_DN4041_c0_g1_i20, TRINITY_DN4041_c0_g1_i21, TRINITY_DN4041_c0_g1_i22, TRINITY_DN4041_c0_g1_i3, TRINITY_DN4041_c0_g1_i5, TRINITY_DN4041_c0_g1_i8, TRINITY_DN4041_c0_g1_i9
OG0000074	TRINITY_DN101072_c0_g1_i1, TRINITY_DN115584_c0_g1_i1, TRINITY_DN20951_c0_g3_i1, TRINITY_DN21659_c1_g1_i3, TRINITY_DN26188_c0_g4_i1, TRINITY_DN287631_c0_g1_i1, TRINITY_DN35931_c1_g1_i1, TRINITY_DN47929_c0_g1_i1, TRINITY_DN57569_c0_g1_i1, TRINITY_DN62538_c0_g1_i1, TRINITY_DN70359_c0_g1_i1, TRINITY_DN80400_c0_g1_i1, TRINITY_DN8678_c0_g2_i1	TRINITY_DN33869_c0_g2_i1, TRINITY_DN48179_c0_g4_i1	TRINITY_DN3154_c19_g1_i1, TRINITY_DN34327_c0_g1_i1, TRINITY_DN7796_c1_g3_i1, TRINITY_DN9872_c2_g1_i2	TRINITY_DN114985_c0_g1_i2, TRINITY_DN131806_c0_g1_i1, TRINITY_DN17709_c2_g2_i4, TRINITY_DN17709_c2_g2_i6, TRINITY_DN44661_c0_g1_i1, TRINITY_DN44722_c0_g1_i1
OG0000075	TRINITY_DN103879_c0_g1_i1, TRINITY_DN15951_c0_g1_i1, TRINITY_DN176429_c4_g1_i1, TRINITY_DN684_c5_g1_i5, TRINITY_DN684_c5_g1_i7	TRINITY_DN1807_c0_g1_i2, TRINITY_DN18599_c1_g1_i1, TRINITY_DN55830_c1_g1_i1	TRINITY_DN11497_c2_g1_i1, TRINITY_DN11497_c4_g1_i1, TRINITY_DN132884_c0_g1_i1, TRINITY_DN15489_c1_g1_i1, TRINITY_DN15489_c1_g1_i3, TRINITY_DN31187_c1_g1_i1, TRINITY_DN358_c3_g2_i1, TRINITY_DN4061_c0_g1_i1, TRINITY_DN4061_c0_g1_i2, TRINITY_DN5349_c0_g2_i1, TRINITY_DN5349_c0_g2_i6, TRINITY_DN65998_c0_g1_i1	TRINITY_DN18010_c4_g1_i1, TRINITY_DN4551_c9_g1_i1, TRINITY_DN51289_c0_g1_i1, TRINITY_DN5262_c1_g1_i1, TRINITY_DN888_c3_g1_i3
OG0000076	TRINITY_DN1204_c1_g1_i11, TRINITY_DN1204_c1_g1_i16, TRINITY_DN14682_c0_g1_i4, TRINITY_DN19718_c0_g1_i1, TRINITY_DN6898_c0_g1_i11, TRINITY_DN6898_c0_g1_i2, TRINITY_DN6898_c0_g1_i7, TRINITY_DN9739_c0_g1_i1, TRINITY_DN9739_c0_g2_i1	TRINITY_DN3906_c0_g1_i10	TRINITY_DN12761_c0_g2_i1, TRINITY_DN1407_c4_g1_i1, TRINITY_DN1776_c1_g1_i3, TRINITY_DN1776_c1_g1_i5, TRINITY_DN18797_c0_g1_i1, TRINITY_DN22207_c1_g1_i1, TRINITY_DN24725_c0_g1_i1, TRINITY_DN25290_c0_g1_i1, TRINITY_DN25290_c0_g1_i3, TRINITY_DN28085_c0_g1_i1, TRINITY_DN38023_c0_g2_i1, TRINITY_DN58489_c0_g1_i1, TRINITY_DN7966_c1_g1_i8	TRINITY_DN2857_c1_g1_i4, TRINITY_DN3297_c0_g1_i7
OG0000077	TRINITY_DN12365_c0_g1_i1, TRINITY_DN12365_c0_g1_i13, TRINITY_DN12365_c0_g1_i18, TRINITY_DN12365_c0_g1_i19, TRINITY_DN12365_c0_g1_i21, TRINITY_DN12365_c0_g1_i22, TRINITY_DN12365_c0_g1_i23, TRINITY_DN12365_c0_g1_i4, TRINITY_DN12365_c0_g1_i8	TRINITY_DN4937_c0_g1_i2, TRINITY_DN4937_c0_g1_i4, TRINITY_DN55904_c0_g1_i1	TRINITY_DN5854_c0_g1_i19, TRINITY_DN5854_c0_g1_i30, TRINITY_DN5854_c0_g1_i34, TRINITY_DN5854_c0_g1_i35, TRINITY_DN5854_c0_g1_i41, TRINITY_DN5854_c0_g1_i47, TRINITY_DN5854_c0_g1_i48, TRINITY_DN5854_c0_g1_i49, TRINITY_DN5854_c0_g1_i7	TRINITY_DN22317_c0_g1_i5, TRINITY_DN22317_c0_g1_i6, TRINITY_DN44245_c0_g1_i1, TRINITY_DN44245_c0_g1_i2
OG0000078	TRINITY_DN1300_c0_g1_i10, TRINITY_DN1300_c0_g1_i13, TRINITY_DN1300_c0_g1_i3, TRINITY_DN1300_c0_g1_i7, TRINITY_DN1300_c0_g1_i9	TRINITY_DN215_c0_g1_i1, TRINITY_DN215_c0_g1_i11, TRINITY_DN215_c0_g1_i12, TRINITY_DN215_c0_g1_i3, TRINITY_DN215_c0_g1_i4, TRINITY_DN215_c0_g1_i6, TRINITY_DN215_c0_g1_i9	TRINITY_DN360_c0_g1_i10, TRINITY_DN360_c0_g1_i12, TRINITY_DN360_c0_g1_i13, TRINITY_DN360_c0_g1_i4	TRINITY_DN9_c0_g1_i1, TRINITY_DN9_c0_g1_i10, TRINITY_DN9_c0_g1_i12, TRINITY_DN9_c0_g1_i13, TRINITY_DN9_c0_g1_i14, TRINITY_DN9_c0_g1_i2, TRINITY_DN9_c0_g1_i5, TRINITY_DN9_c0_g1_i6, TRINITY_DN9_c0_g1_i7
OG0000079	TRINITY_DN1333_c0_g1_i1, TRINITY_DN1333_c0_g1_i12, TRINITY_DN1333_c0_g1_i16, TRINITY_DN1333_c0_g1_i17, TRINITY_DN1333_c0_g1_i18, TRINITY_DN1333_c0_g1_i20, TRINITY_DN1333_c0_g1_i24, TRINITY_DN1333_c0_g1_i26, TRINITY_DN1333_c0_g1_i31, TRINITY_DN1333_c0_g1_i32, TRINITY_DN1333_c0_g1_i35, TRINITY_DN1333_c0_g1_i37, TRINITY_DN1333_c0_g1_i38, TRINITY_DN1333_c0_g1_i39, TRINITY_DN1333_c0_g1_i4, TRINITY_DN1…	TRINITY_DN8674_c0_g1_i2	TRINITY_DN3093_c2_g1_i2, TRINITY_DN3093_c2_g1_i3, TRINITY_DN3093_c2_g1_i4	TRINITY_DN3438_c0_g1_i12, TRINITY_DN3438_c0_g1_i5, TRINITY_DN3438_c0_g1_i7, TRINITY_DN3438_c0_g1_i8
OG0000080	TRINITY_DN13961_c0_g1_i1, TRINITY_DN2252_c1_g1_i14, TRINITY_DN2252_c1_g1_i9, TRINITY_DN795_c1_g1_i5, TRINITY_DN7989_c0_g1_i4, TRINITY_DN8425_c0_g1_i5, TRINITY_DN8425_c1_g1_i1, TRINITY_DN850_c2_g1_i2, TRINITY_DN850_c2_g1_i3, TRINITY_DN850_c6_g1_i1, TRINITY_DN850_c6_g1_i3	TRINITY_DN5054_c0_g1_i5, TRINITY_DN5054_c0_g1_i9, TRINITY_DN75_c0_g5_i1	TRINITY_DN461_c0_g4_i1, TRINITY_DN6585_c0_g1_i2, TRINITY_DN6585_c0_g1_i26, TRINITY_DN6585_c0_g1_i6	TRINITY_DN1027_c0_g2_i2, TRINITY_DN1027_c0_g2_i3, TRINITY_DN1136_c2_g1_i3, TRINITY_DN391_c0_g1_i1, TRINITY_DN391_c0_g1_i4, TRINITY_DN7262_c0_g3_i1, TRINITY_DN7262_c0_g4_i1
OG0000081	TRINITY_DN1604_c0_g2_i3, TRINITY_DN2185_c2_g2_i1, TRINITY_DN42130_c0_g1_i1, TRINITY_DN9854_c0_g1_i1	TRINITY_DN1952_c0_g1_i11, TRINITY_DN1952_c0_g1_i14, TRINITY_DN1952_c0_g1_i2, TRINITY_DN1952_c0_g1_i4, TRINITY_DN1952_c0_g1_i6	TRINITY_DN130999_c0_g1_i1, TRINITY_DN130999_c0_g1_i2, TRINITY_DN130999_c0_g1_i7, TRINITY_DN130999_c0_g1_i8, TRINITY_DN1412_c1_g1_i1, TRINITY_DN1412_c1_g1_i10, TRINITY_DN1412_c1_g1_i2, TRINITY_DN1412_c1_g1_i4, TRINITY_DN1412_c1_g1_i9	TRINITY_DN103789_c0_g1_i1, TRINITY_DN165_c0_g1_i13, TRINITY_DN165_c0_g1_i15, TRINITY_DN165_c0_g1_i2, TRINITY_DN165_c0_g1_i3, TRINITY_DN165_c0_g1_i8, TRINITY_DN32296_c0_g1_i3
OG0000082	TRINITY_DN16400_c1_g1_i3, TRINITY_DN28890_c0_g1_i1, TRINITY_DN31705_c0_g1_i1, TRINITY_DN31705_c0_g1_i3, TRINITY_DN4407_c1_g1_i2, TRINITY_DN47971_c1_g1_i3, TRINITY_DN52740_c0_g1_i2, TRINITY_DN590_c0_g1_i9, TRINITY_DN6527_c0_g1_i6, TRINITY_DN6527_c0_g1_i7, TRINITY_DN6880_c0_g1_i12, TRINITY_DN6880_c0_g1_i14, TRINITY_DN6880_c0_g1_i4, TRINITY_DN9530_c0_g3_i2, TRINITY_DN9530_c0_g3_i3, TRINITY_DN9530_c0…	NA	TRINITY_DN1454_c1_g1_i11, TRINITY_DN1454_c1_g1_i3, TRINITY_DN221059_c0_g1_i1, TRINITY_DN49856_c1_g1_i1, TRINITY_DN90664_c0_g1_i1	TRINITY_DN109151_c1_g1_i1, TRINITY_DN12578_c0_g1_i1, TRINITY_DN24929_c0_g3_i1, TRINITY_DN56140_c0_g1_i1
OG0000083	TRINITY_DN2054_c0_g1_i12, TRINITY_DN2054_c0_g1_i13, TRINITY_DN2054_c0_g1_i14, TRINITY_DN2054_c0_g1_i16, TRINITY_DN2054_c0_g1_i17, TRINITY_DN2054_c0_g1_i18, TRINITY_DN2054_c0_g1_i2, TRINITY_DN2054_c0_g1_i20, TRINITY_DN2054_c0_g1_i22, TRINITY_DN2054_c0_g1_i4, TRINITY_DN2054_c0_g1_i7, TRINITY_DN2054_c0_g1_i8, TRINITY_DN2054_c0_g1_i9	TRINITY_DN5227_c0_g1_i10, TRINITY_DN5227_c0_g1_i3, TRINITY_DN5227_c0_g1_i5, TRINITY_DN5227_c0_g1_i6	TRINITY_DN1337_c4_g1_i18, TRINITY_DN1337_c4_g1_i2, TRINITY_DN1337_c4_g1_i3, TRINITY_DN1337_c4_g1_i5	TRINITY_DN891_c1_g1_i11, TRINITY_DN891_c1_g1_i16, TRINITY_DN891_c1_g1_i3, TRINITY_DN891_c1_g1_i9
OG0000084	TRINITY_DN24116_c0_g1_i1, TRINITY_DN63311_c0_g2_i2	TRINITY_DN1749_c0_g1_i11, TRINITY_DN1749_c0_g1_i12, TRINITY_DN3511_c0_g1_i2, TRINITY_DN3511_c0_g1_i3, TRINITY_DN3511_c0_g1_i4, TRINITY_DN6510_c0_g1_i3	TRINITY_DN2673_c0_g1_i7, TRINITY_DN3259_c0_g1_i11, TRINITY_DN3259_c0_g1_i14, TRINITY_DN3259_c0_g1_i4, TRINITY_DN3259_c0_g1_i5, TRINITY_DN3259_c0_g1_i7, TRINITY_DN3259_c0_g1_i8	TRINITY_DN3545_c2_g1_i1, TRINITY_DN3545_c2_g1_i2, TRINITY_DN3545_c2_g1_i3, TRINITY_DN3545_c2_g1_i6, TRINITY_DN5142_c0_g1_i1, TRINITY_DN5142_c0_g1_i11, TRINITY_DN5142_c0_g1_i17, TRINITY_DN5142_c0_g1_i19, TRINITY_DN5142_c0_g1_i20, TRINITY_DN5142_c0_g1_i9
OG0000085	TRINITY_DN2454_c0_g1_i11, TRINITY_DN2454_c0_g1_i13, TRINITY_DN2454_c0_g1_i16, TRINITY_DN2454_c0_g1_i17, TRINITY_DN2454_c0_g1_i18, TRINITY_DN2454_c0_g1_i22, TRINITY_DN2454_c0_g1_i24, TRINITY_DN2454_c0_g1_i26, TRINITY_DN2454_c0_g1_i29, TRINITY_DN2454_c0_g1_i4	TRINITY_DN125_c0_g1_i1, TRINITY_DN125_c0_g1_i11, TRINITY_DN125_c0_g1_i8	TRINITY_DN332_c0_g1_i11, TRINITY_DN332_c0_g1_i18, TRINITY_DN332_c0_g1_i19, TRINITY_DN332_c0_g1_i20, TRINITY_DN332_c0_g1_i21, TRINITY_DN332_c0_g1_i4, TRINITY_DN332_c0_g1_i5	TRINITY_DN3839_c0_g1_i1, TRINITY_DN3839_c0_g1_i2, TRINITY_DN3839_c0_g1_i3, TRINITY_DN3839_c0_g1_i6, TRINITY_DN3839_c0_g1_i9
OG0000086	TRINITY_DN3250_c0_g2_i1, TRINITY_DN3250_c0_g2_i11, TRINITY_DN3250_c0_g2_i14, TRINITY_DN3250_c0_g2_i4	TRINITY_DN3204_c1_g1_i11, TRINITY_DN3204_c1_g1_i12, TRINITY_DN3204_c1_g1_i13, TRINITY_DN3204_c1_g1_i2, TRINITY_DN3204_c1_g1_i4, TRINITY_DN3204_c1_g1_i7, TRINITY_DN3204_c1_g1_i8	TRINITY_DN1841_c0_g1_i10, TRINITY_DN1841_c0_g1_i15, TRINITY_DN1841_c0_g1_i2, TRINITY_DN1841_c0_g1_i3, TRINITY_DN1841_c0_g1_i4, TRINITY_DN1841_c0_g1_i6, TRINITY_DN1841_c0_g1_i7, TRINITY_DN1841_c0_g1_i8	TRINITY_DN1521_c0_g1_i11, TRINITY_DN1521_c0_g1_i12, TRINITY_DN1521_c0_g1_i14, TRINITY_DN1521_c0_g1_i2, TRINITY_DN1521_c0_g1_i4, TRINITY_DN1521_c0_g1_i6
OG0000087	TRINITY_DN4814_c1_g1_i2, TRINITY_DN4814_c1_g1_i8, TRINITY_DN4814_c1_g1_i9	TRINITY_DN553_c0_g1_i1, TRINITY_DN553_c0_g1_i14, TRINITY_DN553_c0_g1_i15, TRINITY_DN553_c0_g1_i3	TRINITY_DN5931_c0_g1_i1, TRINITY_DN5931_c0_g1_i10, TRINITY_DN5931_c0_g1_i11, TRINITY_DN5931_c0_g1_i12, TRINITY_DN5931_c0_g1_i3, TRINITY_DN5931_c0_g1_i4, TRINITY_DN5931_c0_g1_i5, TRINITY_DN5931_c0_g1_i8, TRINITY_DN60_c6_g3_i3	TRINITY_DN9572_c0_g1_i1, TRINITY_DN9572_c0_g1_i11, TRINITY_DN9572_c0_g1_i13, TRINITY_DN9572_c0_g1_i18, TRINITY_DN9572_c0_g1_i19, TRINITY_DN9572_c0_g1_i4, TRINITY_DN9572_c0_g1_i5, TRINITY_DN9572_c0_g1_i7, TRINITY_DN9572_c0_g1_i9
OG0000088	TRINITY_DN10075_c2_g1_i2, TRINITY_DN119242_c0_g1_i3, TRINITY_DN1533_c0_g1_i2, TRINITY_DN17625_c3_g1_i1, TRINITY_DN35336_c0_g1_i1, TRINITY_DN41337_c0_g1_i3, TRINITY_DN45479_c0_g2_i1	TRINITY_DN1214_c0_g2_i1, TRINITY_DN7216_c1_g1_i1	TRINITY_DN12718_c0_g3_i1, TRINITY_DN3120_c0_g1_i11, TRINITY_DN3120_c0_g1_i2, TRINITY_DN38939_c1_g1_i1, TRINITY_DN49373_c0_g2_i1, TRINITY_DN50003_c0_g1_i2, TRINITY_DN6692_c0_g1_i3, TRINITY_DN6853_c0_g1_i4, TRINITY_DN73322_c4_g1_i1	TRINITY_DN13205_c0_g1_i1, TRINITY_DN1486_c0_g1_i6, TRINITY_DN16203_c0_g1_i1, TRINITY_DN2255_c0_g1_i3, TRINITY_DN29271_c0_g1_i5, TRINITY_DN9501_c1_g2_i2
OG0000089	TRINITY_DN1018_c0_g1_i13, TRINITY_DN1018_c0_g1_i17, TRINITY_DN1018_c0_g1_i19, TRINITY_DN1018_c0_g1_i24, TRINITY_DN1018_c0_g1_i32, TRINITY_DN1018_c0_g1_i33, TRINITY_DN1018_c0_g1_i36, TRINITY_DN1018_c0_g1_i6, TRINITY_DN1018_c0_g1_i7, TRINITY_DN1018_c0_g1_i9	TRINITY_DN1778_c0_g1_i4, TRINITY_DN1778_c0_g1_i5, TRINITY_DN1778_c0_g1_i7, TRINITY_DN1778_c0_g1_i9	TRINITY_DN1710_c0_g1_i18, TRINITY_DN1710_c0_g1_i30, TRINITY_DN1710_c0_g1_i31, TRINITY_DN1710_c0_g1_i35, TRINITY_DN1710_c0_g1_i37, TRINITY_DN1710_c0_g1_i40	TRINITY_DN1407_c0_g1_i12, TRINITY_DN1407_c0_g1_i18, TRINITY_DN1407_c0_g1_i19, TRINITY_DN1407_c0_g1_i6
OG0000090	TRINITY_DN1063_c0_g1_i1, TRINITY_DN1063_c0_g1_i2, TRINITY_DN1063_c0_g1_i3, TRINITY_DN1063_c0_g1_i4, TRINITY_DN1063_c0_g1_i6, TRINITY_DN72_c0_g1_i3, TRINITY_DN72_c0_g1_i6, TRINITY_DN72_c0_g1_i9	TRINITY_DN10020_c0_g1_i14, TRINITY_DN10020_c0_g1_i15, TRINITY_DN10020_c0_g1_i4, TRINITY_DN10020_c0_g1_i8, TRINITY_DN43_c0_g2_i1, TRINITY_DN43_c0_g2_i3	TRINITY_DN31_c0_g1_i10, TRINITY_DN31_c0_g1_i13, TRINITY_DN31_c0_g1_i7, TRINITY_DN742_c0_g1_i1, TRINITY_DN742_c0_g1_i2, TRINITY_DN742_c0_g1_i4, TRINITY_DN742_c0_g1_i6	TRINITY_DN18398_c0_g1_i3, TRINITY_DN3898_c0_g1_i11, TRINITY_DN3898_c0_g1_i8
OG0000091	TRINITY_DN108552_c0_g1_i1, TRINITY_DN145553_c2_g1_i1, TRINITY_DN16575_c0_g1_i1, TRINITY_DN2422_c5_g1_i1, TRINITY_DN24372_c0_g1_i1, TRINITY_DN29568_c0_g1_i9, TRINITY_DN43207_c0_g3_i1, TRINITY_DN44683_c0_g2_i1, TRINITY_DN48855_c1_g1_i1, TRINITY_DN7912_c2_g1_i3, TRINITY_DN989_c4_g1_i1	TRINITY_DN16758_c0_g1_i1	TRINITY_DN13951_c4_g1_i1, TRINITY_DN15191_c2_g1_i1, TRINITY_DN16591_c1_g1_i2, TRINITY_DN3306_c0_g1_i2, TRINITY_DN45210_c1_g1_i1, TRINITY_DN87773_c0_g1_i1	TRINITY_DN141606_c0_g1_i1, TRINITY_DN2479_c0_g1_i1, TRINITY_DN26245_c0_g1_i2, TRINITY_DN30747_c3_g1_i1, TRINITY_DN37908_c0_g1_i1, TRINITY_DN41034_c0_g1_i1
OG0000092	TRINITY_DN10938_c1_g1_i1, TRINITY_DN13131_c2_g1_i1, TRINITY_DN1743_c3_g1_i1, TRINITY_DN3199_c0_g1_i1, TRINITY_DN3199_c3_g1_i1, TRINITY_DN3734_c0_g1_i5, TRINITY_DN61400_c2_g1_i1, TRINITY_DN80788_c0_g2_i1, TRINITY_DN80788_c0_g2_i2, TRINITY_DN8336_c0_g1_i1	TRINITY_DN2462_c0_g1_i15, TRINITY_DN2462_c0_g1_i7	TRINITY_DN1164_c4_g1_i1, TRINITY_DN3713_c0_g1_i1, TRINITY_DN3713_c0_g2_i1, TRINITY_DN3713_c0_g2_i4, TRINITY_DN391_c0_g1_i1, TRINITY_DN391_c0_g1_i5, TRINITY_DN9896_c0_g5_i1	TRINITY_DN21647_c5_g1_i1, TRINITY_DN26543_c1_g1_i2, TRINITY_DN26543_c1_g2_i1, TRINITY_DN6347_c1_g1_i2, TRINITY_DN91599_c0_g1_i1
OG0000093	TRINITY_DN110077_c0_g2_i1, TRINITY_DN11403_c0_g1_i12, TRINITY_DN130_c9_g1_i1, TRINITY_DN15831_c6_g1_i1, TRINITY_DN19312_c0_g2_i1, TRINITY_DN29650_c1_g1_i1, TRINITY_DN32570_c0_g2_i1, TRINITY_DN5921_c0_g1_i3, TRINITY_DN73290_c0_g1_i1	NA	TRINITY_DN11006_c0_g1_i1, TRINITY_DN120082_c0_g1_i1, TRINITY_DN12381_c0_g2_i1, TRINITY_DN17623_c0_g1_i1, TRINITY_DN24206_c0_g1_i2, TRINITY_DN33854_c2_g1_i1, TRINITY_DN37025_c0_g1_i1, TRINITY_DN3844_c1_g1_i1, TRINITY_DN3844_c1_g1_i4, TRINITY_DN56956_c0_g1_i1	TRINITY_DN23337_c0_g2_i1, TRINITY_DN24558_c0_g1_i1, TRINITY_DN5143_c1_g1_i1, TRINITY_DN5854_c1_g2_i2, TRINITY_DN74166_c0_g2_i1
OG0000094	TRINITY_DN11282_c0_g1_i1, TRINITY_DN11282_c0_g1_i13, TRINITY_DN11282_c0_g1_i14, TRINITY_DN11282_c0_g1_i15, TRINITY_DN11282_c0_g1_i16, TRINITY_DN11282_c0_g1_i2, TRINITY_DN11282_c0_g1_i23, TRINITY_DN11282_c0_g1_i24, TRINITY_DN11282_c0_g1_i25, TRINITY_DN11282_c0_g1_i26, TRINITY_DN11282_c0_g1_i3, TRINITY_DN11282_c0_g1_i30, TRINITY_DN11282_c0_g1_i5, TRINITY_DN11282_c0_g1_i6, TRINITY_DN11282_c0_g1_i7, …	TRINITY_DN20435_c0_g1_i1, TRINITY_DN20435_c0_g2_i1, TRINITY_DN94725_c0_g1_i1	TRINITY_DN34653_c0_g1_i2, TRINITY_DN42513_c0_g1_i1	TRINITY_DN112354_c0_g2_i1, TRINITY_DN31723_c0_g1_i1, TRINITY_DN31723_c0_g2_i2
OG0000095	TRINITY_DN11402_c0_g1_i4, TRINITY_DN16388_c0_g2_i1, TRINITY_DN17175_c1_g2_i1, TRINITY_DN22532_c0_g2_i1, TRINITY_DN22532_c0_g3_i1, TRINITY_DN26233_c0_g1_i1, TRINITY_DN587_c4_g2_i1, TRINITY_DN587_c4_g2_i5, TRINITY_DN6459_c0_g3_i1	TRINITY_DN15330_c0_g2_i1	TRINITY_DN11785_c0_g2_i1, TRINITY_DN2095_c0_g1_i10, TRINITY_DN2095_c0_g1_i3, TRINITY_DN2623_c0_g1_i2, TRINITY_DN29222_c2_g1_i1, TRINITY_DN6717_c1_g1_i1, TRINITY_DN7226_c0_g2_i1, TRINITY_DN74_c0_g1_i7	TRINITY_DN1554_c0_g1_i4, TRINITY_DN18956_c0_g2_i3, TRINITY_DN18956_c0_g3_i1, TRINITY_DN28871_c0_g2_i1, TRINITY_DN6325_c0_g2_i1, TRINITY_DN9945_c0_g1_i6
OG0000096	TRINITY_DN11674_c0_g1_i10, TRINITY_DN11674_c0_g1_i13, TRINITY_DN11674_c0_g1_i15, TRINITY_DN11674_c0_g1_i5, TRINITY_DN11674_c0_g1_i6, TRINITY_DN11674_c0_g1_i8	TRINITY_DN5446_c0_g1_i4, TRINITY_DN5446_c0_g1_i8, TRINITY_DN97333_c0_g1_i1	TRINITY_DN155280_c0_g1_i1, TRINITY_DN3346_c0_g1_i1, TRINITY_DN3346_c0_g1_i14, TRINITY_DN3346_c0_g1_i19, TRINITY_DN3346_c0_g1_i21, TRINITY_DN3346_c0_g1_i22, TRINITY_DN3346_c0_g1_i25, TRINITY_DN3346_c0_g1_i5, TRINITY_DN3346_c0_g1_i8, TRINITY_DN3346_c0_g1_i9	TRINITY_DN1366_c0_g1_i1, TRINITY_DN1366_c0_g1_i19, TRINITY_DN1366_c0_g1_i2, TRINITY_DN1366_c0_g1_i8, TRINITY_DN1366_c0_g1_i9
OG0000097	TRINITY_DN1188_c0_g1_i2, TRINITY_DN1188_c0_g1_i5, TRINITY_DN2540_c0_g1_i1, TRINITY_DN2540_c0_g3_i1, TRINITY_DN2769_c0_g1_i4, TRINITY_DN2769_c0_g1_i6, TRINITY_DN9482_c1_g1_i2	TRINITY_DN143_c0_g1_i3, TRINITY_DN1479_c0_g3_i2, TRINITY_DN26527_c0_g1_i2, TRINITY_DN26527_c0_g1_i5, TRINITY_DN26527_c0_g2_i3	TRINITY_DN34115_c0_g1_i1, TRINITY_DN362_c0_g1_i17, TRINITY_DN362_c0_g1_i3, TRINITY_DN4583_c0_g2_i1, TRINITY_DN4583_c0_g2_i3, TRINITY_DN6_c4_g1_i1	TRINITY_DN140_c0_g1_i1, TRINITY_DN140_c0_g1_i2, TRINITY_DN2511_c0_g1_i3, TRINITY_DN2511_c0_g2_i2, TRINITY_DN2511_c0_g2_i4, TRINITY_DN760_c1_g2_i3
OG0000098	TRINITY_DN12877_c0_g2_i1, TRINITY_DN1462_c0_g1_i9, TRINITY_DN19889_c0_g1_i1, TRINITY_DN19889_c0_g1_i3, TRINITY_DN23221_c0_g2_i6, TRINITY_DN26739_c0_g2_i1	TRINITY_DN1431_c0_g1_i4, TRINITY_DN57585_c0_g1_i1	TRINITY_DN10121_c1_g1_i1, TRINITY_DN12430_c1_g2_i1, TRINITY_DN288_c0_g1_i6, TRINITY_DN44555_c0_g1_i1, TRINITY_DN451_c0_g1_i2, TRINITY_DN451_c0_g1_i5, TRINITY_DN5041_c2_g1_i2, TRINITY_DN78108_c2_g1_i2, TRINITY_DN9485_c0_g2_i7	TRINITY_DN14932_c0_g1_i1, TRINITY_DN37002_c0_g1_i1, TRINITY_DN444_c1_g1_i11, TRINITY_DN7346_c0_g3_i2, TRINITY_DN878_c0_g1_i10, TRINITY_DN878_c0_g1_i4, TRINITY_DN9070_c0_g1_i1
OG0000099	TRINITY_DN13208_c0_g1_i1, TRINITY_DN13208_c0_g1_i3, TRINITY_DN13208_c0_g1_i4, TRINITY_DN17850_c0_g1_i3, TRINITY_DN27272_c0_g1_i3, TRINITY_DN27272_c0_g1_i4, TRINITY_DN27272_c0_g1_i7, TRINITY_DN62581_c0_g1_i1, TRINITY_DN62581_c0_g3_i2	TRINITY_DN768_c0_g4_i1	TRINITY_DN111610_c0_g1_i1, TRINITY_DN111610_c1_g2_i1, TRINITY_DN1449_c0_g2_i4, TRINITY_DN1449_c0_g2_i5, TRINITY_DN161712_c0_g1_i1, TRINITY_DN17687_c0_g2_i1, TRINITY_DN187330_c0_g1_i1, TRINITY_DN20581_c0_g1_i1, TRINITY_DN48458_c0_g1_i1	TRINITY_DN16331_c0_g1_i2, TRINITY_DN26509_c0_g1_i1, TRINITY_DN3856_c1_g2_i1, TRINITY_DN3856_c1_g2_i3, TRINITY_DN53494_c0_g2_i1
OG0000100	TRINITY_DN15043_c0_g2_i1, TRINITY_DN15043_c0_g3_i1, TRINITY_DN15248_c0_g2_i2, TRINITY_DN15481_c0_g1_i5, TRINITY_DN15714_c2_g1_i3, TRINITY_DN2127_c1_g1_i1, TRINITY_DN2147_c0_g1_i3, TRINITY_DN3558_c0_g1_i3, TRINITY_DN40561_c0_g2_i1, TRINITY_DN40561_c0_g3_i1, TRINITY_DN5080_c1_g1_i1	TRINITY_DN46024_c0_g1_i1	TRINITY_DN13137_c1_g1_i1, TRINITY_DN13137_c1_g1_i3, TRINITY_DN2087_c0_g2_i1, TRINITY_DN2832_c0_g2_i1, TRINITY_DN29197_c0_g2_i1, TRINITY_DN5334_c1_g4_i1	TRINITY_DN10372_c0_g1_i1, TRINITY_DN10683_c0_g3_i1, TRINITY_DN15539_c1_g1_i1, TRINITY_DN15539_c1_g1_i7, TRINITY_DN279_c1_g2_i1, TRINITY_DN56911_c0_g1_i1
OG0000101	TRINITY_DN16460_c0_g1_i3, TRINITY_DN16460_c0_g1_i4, TRINITY_DN22438_c1_g2_i1, TRINITY_DN25078_c3_g1_i1, TRINITY_DN3595_c0_g1_i5, TRINITY_DN4334_c0_g1_i2, TRINITY_DN51478_c1_g1_i1, TRINITY_DN6409_c0_g2_i1, TRINITY_DN6409_c0_g2_i2, TRINITY_DN8440_c1_g1_i1, TRINITY_DN8931_c0_g3_i1, TRINITY_DN9307_c1_g1_i4, TRINITY_DN9345_c2_g1_i2	TRINITY_DN3284_c0_g1_i1	TRINITY_DN38670_c0_g1_i1, TRINITY_DN43590_c0_g1_i1, TRINITY_DN4455_c1_g1_i1, TRINITY_DN80881_c1_g1_i1	TRINITY_DN24411_c0_g1_i1, TRINITY_DN27_c4_g1_i2, TRINITY_DN33257_c0_g1_i1, TRINITY_DN6270_c0_g1_i4, TRINITY_DN6270_c0_g1_i5, TRINITY_DN6270_c0_g1_i9
OG0000102	TRINITY_DN172771_c1_g1_i2, TRINITY_DN27221_c1_g1_i3, TRINITY_DN27221_c1_g3_i1, TRINITY_DN29523_c0_g1_i1, TRINITY_DN3752_c0_g1_i1, TRINITY_DN3752_c0_g3_i2, TRINITY_DN59297_c0_g1_i1, TRINITY_DN64019_c0_g1_i1, TRINITY_DN7218_c0_g1_i1, TRINITY_DN7875_c0_g1_i6	TRINITY_DN1739_c0_g2_i1	TRINITY_DN329_c3_g2_i1, TRINITY_DN37181_c2_g1_i1, TRINITY_DN38510_c0_g1_i2, TRINITY_DN5860_c0_g2_i2, TRINITY_DN7483_c0_g2_i2, TRINITY_DN9997_c4_g1_i4	TRINITY_DN1602_c0_g1_i2, TRINITY_DN1697_c0_g1_i11, TRINITY_DN1697_c0_g1_i3, TRINITY_DN1697_c0_g1_i4, TRINITY_DN2708_c0_g3_i9, TRINITY_DN8548_c1_g1_i1, TRINITY_DN8548_c4_g3_i1
OG0000103	TRINITY_DN223_c0_g1_i10, TRINITY_DN223_c0_g1_i2, TRINITY_DN223_c0_g1_i4, TRINITY_DN223_c0_g1_i7, TRINITY_DN223_c0_g1_i8	TRINITY_DN3819_c0_g1_i5, TRINITY_DN3819_c0_g1_i6, TRINITY_DN3819_c0_g1_i7, TRINITY_DN3819_c0_g2_i1	TRINITY_DN4270_c0_g1_i1, TRINITY_DN4270_c0_g1_i16, TRINITY_DN4270_c0_g1_i19, TRINITY_DN4270_c0_g1_i25, TRINITY_DN4270_c0_g1_i3, TRINITY_DN4270_c0_g1_i4, TRINITY_DN4270_c0_g1_i9	TRINITY_DN2305_c1_g1_i15, TRINITY_DN2305_c1_g1_i2, TRINITY_DN2305_c1_g1_i22, TRINITY_DN2305_c1_g1_i25, TRINITY_DN2305_c1_g1_i3, TRINITY_DN2305_c1_g1_i5, TRINITY_DN2305_c1_g1_i7, TRINITY_DN2305_c1_g1_i8
OG0000104	TRINITY_DN488_c0_g1_i12, TRINITY_DN488_c0_g1_i3, TRINITY_DN488_c0_g1_i5, TRINITY_DN488_c0_g1_i8	TRINITY_DN3087_c0_g1_i11, TRINITY_DN3087_c0_g1_i15, TRINITY_DN3087_c0_g1_i6, TRINITY_DN3087_c0_g1_i7	TRINITY_DN1558_c0_g1_i11, TRINITY_DN1558_c0_g1_i14, TRINITY_DN1558_c0_g1_i17, TRINITY_DN1558_c0_g1_i2, TRINITY_DN1558_c0_g1_i21, TRINITY_DN1558_c0_g1_i22, TRINITY_DN1558_c0_g1_i3, TRINITY_DN1558_c0_g1_i4, TRINITY_DN1558_c0_g1_i5, TRINITY_DN1558_c0_g1_i6, TRINITY_DN1558_c0_g1_i7, TRINITY_DN1558_c0_g1_i8, TRINITY_DN1558_c0_g1_i9	TRINITY_DN1387_c0_g2_i1, TRINITY_DN1387_c0_g2_i2, TRINITY_DN1387_c0_g2_i8
OG0000105	TRINITY_DN6386_c0_g1_i1, TRINITY_DN6386_c0_g1_i14, TRINITY_DN7888_c0_g1_i6, TRINITY_DN7888_c0_g1_i9	TRINITY_DN100144_c0_g1_i1, TRINITY_DN15799_c0_g1_i1, TRINITY_DN36176_c0_g1_i1, TRINITY_DN8795_c0_g1_i2	TRINITY_DN188964_c0_g1_i1, TRINITY_DN4014_c0_g1_i5, TRINITY_DN7843_c0_g2_i1, TRINITY_DN7843_c0_g2_i2, TRINITY_DN7843_c0_g2_i3, TRINITY_DN7843_c0_g2_i4, TRINITY_DN7843_c0_g2_i5, TRINITY_DN7843_c0_g2_i8	TRINITY_DN133115_c0_g1_i1, TRINITY_DN14669_c0_g1_i1, TRINITY_DN5015_c0_g1_i1, TRINITY_DN5015_c0_g1_i5, TRINITY_DN5015_c0_g1_i8, TRINITY_DN65956_c0_g1_i1, TRINITY_DN70419_c0_g1_i1, TRINITY_DN9525_c0_g1_i1
OG0000106	TRINITY_DN709_c0_g1_i1, TRINITY_DN709_c0_g1_i12, TRINITY_DN709_c0_g1_i13, TRINITY_DN709_c0_g1_i14, TRINITY_DN709_c0_g1_i15, TRINITY_DN709_c0_g1_i17, TRINITY_DN709_c0_g1_i19, TRINITY_DN709_c0_g1_i20, TRINITY_DN709_c0_g1_i21, TRINITY_DN709_c0_g1_i4, TRINITY_DN709_c0_g1_i5, TRINITY_DN709_c0_g1_i9	TRINITY_DN25754_c0_g1_i1, TRINITY_DN6090_c0_g1_i4	TRINITY_DN33916_c0_g1_i1, TRINITY_DN522_c0_g1_i11, TRINITY_DN522_c0_g1_i12, TRINITY_DN522_c0_g1_i17, TRINITY_DN522_c0_g1_i4, TRINITY_DN522_c0_g1_i5, TRINITY_DN522_c0_g1_i9	TRINITY_DN6933_c0_g1_i1, TRINITY_DN6933_c0_g1_i5, TRINITY_DN6933_c0_g1_i6
OG0000107	TRINITY_DN105546_c1_g2_i1, TRINITY_DN105546_c1_g2_i2, TRINITY_DN105546_c1_g2_i5, TRINITY_DN15271_c4_g1_i1, TRINITY_DN186267_c0_g1_i1, TRINITY_DN268248_c0_g1_i1, TRINITY_DN41920_c0_g2_i1, TRINITY_DN6799_c0_g2_i1, TRINITY_DN73316_c0_g1_i2	TRINITY_DN27026_c0_g2_i1	TRINITY_DN20128_c3_g1_i1, TRINITY_DN204304_c0_g1_i1, TRINITY_DN7281_c0_g1_i5, TRINITY_DN73109_c0_g1_i1	TRINITY_DN122056_c0_g1_i1, TRINITY_DN124317_c0_g1_i1, TRINITY_DN2385_c5_g1_i1, TRINITY_DN2385_c5_g1_i2, TRINITY_DN29097_c0_g1_i1, TRINITY_DN44122_c0_g1_i2, TRINITY_DN47576_c0_g1_i1, TRINITY_DN61223_c0_g1_i1, TRINITY_DN7272_c0_g2_i1
OG0000108	TRINITY_DN10615_c0_g1_i1, TRINITY_DN10615_c0_g1_i10, TRINITY_DN10615_c0_g1_i11, TRINITY_DN10615_c0_g1_i2, TRINITY_DN10615_c0_g1_i4, TRINITY_DN10615_c0_g1_i6, TRINITY_DN10615_c0_g1_i7, TRINITY_DN10615_c0_g1_i9, TRINITY_DN31836_c0_g1_i1, TRINITY_DN31836_c0_g1_i2, TRINITY_DN64718_c0_g1_i1, TRINITY_DN64718_c0_g1_i3	TRINITY_DN3703_c0_g2_i5, TRINITY_DN61058_c0_g1_i1, TRINITY_DN9502_c0_g1_i3	TRINITY_DN1392_c1_g1_i2, TRINITY_DN200_c0_g1_i6, TRINITY_DN3111_c1_g1_i2, TRINITY_DN3111_c1_g1_i4	TRINITY_DN36059_c0_g1_i1, TRINITY_DN3609_c4_g1_i2, TRINITY_DN3609_c4_g1_i6, TRINITY_DN3609_c4_g1_i8
OG0000109	TRINITY_DN1203_c0_g1_i12, TRINITY_DN1203_c0_g1_i13, TRINITY_DN1203_c0_g1_i14, TRINITY_DN1203_c0_g1_i16, TRINITY_DN1203_c0_g1_i20, TRINITY_DN1203_c0_g1_i4, TRINITY_DN1203_c0_g1_i6, TRINITY_DN1203_c0_g1_i7, TRINITY_DN1203_c0_g1_i8, TRINITY_DN1203_c0_g1_i9	TRINITY_DN11200_c0_g1_i15, TRINITY_DN11200_c0_g1_i16, TRINITY_DN11200_c0_g1_i18, TRINITY_DN11200_c0_g1_i7, TRINITY_DN11200_c0_g1_i8	TRINITY_DN2433_c1_g1_i1, TRINITY_DN2433_c1_g1_i10, TRINITY_DN2433_c1_g1_i8	TRINITY_DN2189_c0_g1_i11, TRINITY_DN2189_c0_g1_i12, TRINITY_DN2189_c0_g1_i3, TRINITY_DN2189_c0_g1_i4, TRINITY_DN2189_c0_g1_i5
OG0000110	TRINITY_DN12381_c0_g1_i1, TRINITY_DN12381_c0_g1_i5, TRINITY_DN151360_c0_g1_i1, TRINITY_DN158_c0_g2_i1, TRINITY_DN23340_c3_g1_i2, TRINITY_DN23340_c3_g2_i1, TRINITY_DN30744_c0_g2_i3, TRINITY_DN43468_c0_g1_i1, TRINITY_DN47067_c0_g1_i1, TRINITY_DN8366_c1_g1_i1, TRINITY_DN96659_c0_g1_i1	TRINITY_DN6242_c0_g2_i1	TRINITY_DN132840_c0_g2_i1, TRINITY_DN16824_c0_g1_i1, TRINITY_DN16824_c0_g1_i2, TRINITY_DN21953_c0_g2_i1, TRINITY_DN3227_c0_g1_i1, TRINITY_DN5740_c0_g2_i1, TRINITY_DN6130_c0_g1_i1, TRINITY_DN7585_c1_g1_i1	TRINITY_DN11288_c0_g2_i1, TRINITY_DN46449_c0_g1_i1, TRINITY_DN8604_c0_g2_i1
OG0000111	TRINITY_DN1272_c0_g1_i10, TRINITY_DN1272_c0_g1_i15, TRINITY_DN1272_c0_g1_i18, TRINITY_DN1272_c0_g1_i3, TRINITY_DN1272_c0_g1_i6, TRINITY_DN1272_c0_g1_i8, TRINITY_DN1272_c0_g1_i9	TRINITY_DN118_c0_g1_i2, TRINITY_DN118_c0_g1_i4, TRINITY_DN118_c0_g1_i8, TRINITY_DN118_c0_g1_i9	TRINITY_DN963_c0_g1_i14, TRINITY_DN963_c0_g1_i15, TRINITY_DN963_c0_g1_i17, TRINITY_DN963_c0_g1_i19, TRINITY_DN963_c0_g1_i2, TRINITY_DN963_c0_g1_i20, TRINITY_DN963_c0_g1_i3, TRINITY_DN963_c0_g1_i6, TRINITY_DN963_c0_g1_i7	TRINITY_DN549_c0_g1_i1, TRINITY_DN549_c0_g1_i16, TRINITY_DN549_c0_g1_i8
OG0000112	TRINITY_DN16668_c0_g1_i10, TRINITY_DN16668_c0_g1_i12, TRINITY_DN16668_c0_g1_i14, TRINITY_DN16668_c0_g1_i15, TRINITY_DN16668_c0_g1_i17, TRINITY_DN16668_c0_g1_i18, TRINITY_DN16668_c0_g1_i21, TRINITY_DN16668_c0_g1_i26, TRINITY_DN16668_c0_g1_i28, TRINITY_DN16668_c0_g1_i31, TRINITY_DN16668_c0_g1_i32, TRINITY_DN16668_c0_g1_i37, TRINITY_DN16668_c0_g1_i40, TRINITY_DN16668_c0_g1_i7	TRINITY_DN34666_c0_g1_i1	TRINITY_DN5330_c0_g1_i13, TRINITY_DN5330_c0_g1_i14, TRINITY_DN5330_c0_g1_i15, TRINITY_DN5330_c0_g1_i17, TRINITY_DN5330_c0_g1_i2, TRINITY_DN5330_c0_g1_i29	TRINITY_DN109910_c0_g1_i1, TRINITY_DN109910_c0_g2_i1
OG0000113	TRINITY_DN172_c0_g1_i1, TRINITY_DN172_c0_g1_i2, TRINITY_DN172_c0_g1_i3, TRINITY_DN172_c0_g1_i6, TRINITY_DN172_c0_g1_i7, TRINITY_DN172_c0_g1_i9	TRINITY_DN632_c0_g1_i23, TRINITY_DN632_c0_g1_i24, TRINITY_DN632_c0_g1_i6, TRINITY_DN632_c0_g1_i7, TRINITY_DN632_c0_g1_i9	TRINITY_DN713_c0_g1_i12, TRINITY_DN713_c0_g1_i15, TRINITY_DN713_c0_g1_i16, TRINITY_DN713_c0_g1_i19, TRINITY_DN713_c0_g1_i23, TRINITY_DN713_c0_g1_i29, TRINITY_DN713_c0_g1_i31, TRINITY_DN713_c0_g1_i4	TRINITY_DN5881_c0_g1_i1, TRINITY_DN5881_c0_g1_i4, TRINITY_DN5881_c0_g1_i5, TRINITY_DN5881_c0_g1_i7
OG0000114	TRINITY_DN178_c0_g1_i1, TRINITY_DN178_c0_g1_i13, TRINITY_DN178_c0_g1_i14, TRINITY_DN178_c0_g1_i15, TRINITY_DN178_c0_g1_i16, TRINITY_DN178_c0_g1_i2, TRINITY_DN178_c0_g1_i6, TRINITY_DN178_c0_g1_i7, TRINITY_DN178_c0_g1_i8, TRINITY_DN178_c0_g1_i9	TRINITY_DN12019_c0_g1_i1, TRINITY_DN12019_c0_g1_i2, TRINITY_DN12019_c0_g1_i4, TRINITY_DN12019_c0_g1_i8	TRINITY_DN432_c0_g2_i1, TRINITY_DN432_c0_g2_i2, TRINITY_DN432_c0_g2_i3, TRINITY_DN432_c0_g2_i4	TRINITY_DN1151_c0_g2_i15, TRINITY_DN1151_c0_g2_i16, TRINITY_DN1151_c0_g2_i20, TRINITY_DN1151_c0_g2_i5, TRINITY_DN1151_c0_g2_i8
OG0000115	TRINITY_DN1824_c0_g1_i1, TRINITY_DN1824_c0_g1_i10, TRINITY_DN1824_c0_g1_i11, TRINITY_DN1824_c0_g1_i12, TRINITY_DN1824_c0_g1_i15, TRINITY_DN1824_c0_g1_i16, TRINITY_DN1824_c0_g1_i18, TRINITY_DN1824_c0_g1_i21, TRINITY_DN1824_c0_g1_i25, TRINITY_DN1824_c0_g1_i28	TRINITY_DN16396_c0_g1_i15, TRINITY_DN16396_c0_g1_i16	TRINITY_DN204_c0_g1_i18, TRINITY_DN204_c0_g1_i23	TRINITY_DN16018_c0_g1_i15, TRINITY_DN16018_c0_g1_i16, TRINITY_DN16018_c0_g1_i18, TRINITY_DN16018_c0_g1_i19, TRINITY_DN16018_c0_g1_i2, TRINITY_DN16018_c0_g1_i3, TRINITY_DN16018_c0_g1_i5, TRINITY_DN16018_c0_g1_i6, TRINITY_DN16018_c0_g1_i7
OG0000116	TRINITY_DN18284_c0_g2_i1, TRINITY_DN203225_c0_g1_i1, TRINITY_DN31959_c0_g2_i3, TRINITY_DN43587_c4_g1_i1, TRINITY_DN50958_c1_g1_i1, TRINITY_DN92950_c5_g1_i1	TRINITY_DN7806_c0_g1_i4	TRINITY_DN1906_c3_g1_i1, TRINITY_DN30982_c1_g1_i1, TRINITY_DN3211_c0_g1_i11, TRINITY_DN47962_c0_g1_i4, TRINITY_DN5129_c0_g1_i1	TRINITY_DN132640_c0_g1_i1, TRINITY_DN144500_c0_g1_i1, TRINITY_DN3464_c0_g1_i2, TRINITY_DN3464_c0_g1_i3, TRINITY_DN5281_c0_g1_i1, TRINITY_DN5281_c0_g1_i3, TRINITY_DN6284_c0_g2_i1, TRINITY_DN8301_c1_g1_i1, TRINITY_DN8301_c1_g1_i5, TRINITY_DN8301_c1_g1_i6, TRINITY_DN8301_c1_g2_i1
OG0000117	TRINITY_DN183039_c0_g1_i1, TRINITY_DN8372_c0_g1_i1, TRINITY_DN8372_c0_g1_i11, TRINITY_DN8372_c0_g1_i13, TRINITY_DN8372_c0_g1_i15, TRINITY_DN8372_c0_g1_i3, TRINITY_DN8372_c0_g1_i9	TRINITY_DN308_c0_g1_i1, TRINITY_DN308_c0_g1_i10, TRINITY_DN308_c0_g1_i11, TRINITY_DN308_c0_g1_i12, TRINITY_DN308_c0_g1_i2, TRINITY_DN308_c0_g1_i4, TRINITY_DN308_c0_g1_i6	TRINITY_DN2031_c0_g2_i2, TRINITY_DN47899_c1_g1_i1, TRINITY_DN47899_c1_g1_i2	TRINITY_DN47085_c0_g2_i1, TRINITY_DN47085_c0_g2_i11, TRINITY_DN47085_c0_g2_i2, TRINITY_DN47085_c0_g2_i5, TRINITY_DN47085_c0_g2_i7, TRINITY_DN47085_c0_g2_i8
OG0000118	TRINITY_DN1958_c0_g1_i16, TRINITY_DN1958_c0_g1_i2, TRINITY_DN1958_c0_g1_i20, TRINITY_DN1958_c0_g1_i25, TRINITY_DN1958_c0_g1_i26, TRINITY_DN1958_c0_g1_i5, TRINITY_DN1958_c0_g1_i7, TRINITY_DN1958_c0_g1_i8, TRINITY_DN1958_c0_g1_i9	TRINITY_DN3289_c0_g1_i2, TRINITY_DN3289_c0_g1_i7	TRINITY_DN2699_c0_g1_i10, TRINITY_DN2699_c0_g1_i12, TRINITY_DN2699_c0_g1_i14, TRINITY_DN2699_c0_g1_i15, TRINITY_DN2699_c0_g1_i17, TRINITY_DN2699_c0_g1_i18, TRINITY_DN2699_c0_g1_i20, TRINITY_DN2699_c0_g1_i3, TRINITY_DN2699_c0_g1_i7, TRINITY_DN2699_c0_g1_i8	TRINITY_DN72730_c0_g3_i1, TRINITY_DN72730_c0_g3_i2
OG0000119	TRINITY_DN2083_c0_g1_i10, TRINITY_DN2083_c0_g1_i12, TRINITY_DN2083_c0_g1_i13, TRINITY_DN2083_c0_g1_i14, TRINITY_DN2083_c0_g1_i15, TRINITY_DN2083_c0_g1_i17, TRINITY_DN2083_c0_g1_i18, TRINITY_DN2083_c0_g1_i19, TRINITY_DN2083_c0_g1_i22, TRINITY_DN2083_c0_g1_i23, TRINITY_DN2083_c0_g1_i6, TRINITY_DN2083_c0_g1_i7, TRINITY_DN2083_c0_g1_i8	TRINITY_DN2737_c0_g1_i13	TRINITY_DN2348_c0_g1_i2, TRINITY_DN2348_c0_g1_i3, TRINITY_DN2348_c0_g1_i4, TRINITY_DN2348_c0_g1_i5, TRINITY_DN2348_c0_g1_i6	TRINITY_DN2571_c0_g1_i11, TRINITY_DN2571_c0_g1_i2, TRINITY_DN2571_c0_g1_i5, TRINITY_DN2571_c0_g1_i7
OG0000120	TRINITY_DN2382_c0_g1_i1, TRINITY_DN2382_c0_g1_i10, TRINITY_DN2382_c0_g1_i11, TRINITY_DN2382_c0_g1_i13, TRINITY_DN2382_c0_g1_i15, TRINITY_DN2382_c0_g1_i17, TRINITY_DN2382_c0_g1_i3, TRINITY_DN2382_c0_g1_i4, TRINITY_DN2382_c0_g1_i5, TRINITY_DN2382_c0_g1_i6, TRINITY_DN2382_c0_g1_i8, TRINITY_DN2382_c0_g1_i9	TRINITY_DN7416_c0_g1_i10, TRINITY_DN7416_c0_g1_i4, TRINITY_DN7416_c0_g1_i6	TRINITY_DN29094_c0_g1_i1, TRINITY_DN29094_c0_g1_i12, TRINITY_DN29094_c0_g1_i5	TRINITY_DN19792_c0_g1_i1, TRINITY_DN19792_c0_g1_i11, TRINITY_DN19792_c0_g1_i6, TRINITY_DN19792_c0_g1_i7, TRINITY_DN19792_c0_g1_i9
OG0000121	TRINITY_DN363_c0_g1_i1, TRINITY_DN363_c0_g1_i10, TRINITY_DN363_c0_g1_i15, TRINITY_DN363_c0_g1_i19, TRINITY_DN363_c0_g1_i25, TRINITY_DN363_c0_g1_i3, TRINITY_DN363_c0_g1_i5, TRINITY_DN363_c0_g1_i8	TRINITY_DN1189_c0_g1_i10, TRINITY_DN1189_c0_g1_i12, TRINITY_DN1189_c0_g1_i2, TRINITY_DN1189_c0_g1_i6	TRINITY_DN14503_c0_g1_i1, TRINITY_DN369_c0_g1_i3, TRINITY_DN369_c0_g1_i4	TRINITY_DN393_c0_g1_i18, TRINITY_DN393_c0_g1_i19, TRINITY_DN393_c0_g1_i20, TRINITY_DN393_c0_g1_i22, TRINITY_DN393_c0_g1_i3, TRINITY_DN393_c0_g1_i7, TRINITY_DN393_c0_g1_i8, TRINITY_DN393_c0_g1_i9
OG0000122	TRINITY_DN410_c0_g1_i1, TRINITY_DN410_c0_g1_i10, TRINITY_DN410_c0_g1_i12, TRINITY_DN410_c0_g1_i13, TRINITY_DN410_c0_g1_i14, TRINITY_DN410_c0_g1_i15, TRINITY_DN410_c0_g1_i2, TRINITY_DN410_c0_g1_i4, TRINITY_DN410_c0_g1_i6, TRINITY_DN410_c0_g1_i7	TRINITY_DN79063_c0_g1_i1, TRINITY_DN86534_c0_g1_i1	TRINITY_DN750_c0_g1_i1, TRINITY_DN750_c0_g1_i11, TRINITY_DN750_c0_g1_i12, TRINITY_DN750_c0_g1_i14, TRINITY_DN750_c0_g1_i4, TRINITY_DN750_c0_g1_i6, TRINITY_DN750_c0_g1_i7, TRINITY_DN750_c0_g1_i9	TRINITY_DN6510_c0_g1_i1, TRINITY_DN6510_c0_g1_i2, TRINITY_DN6510_c0_g1_i3
OG0000123	TRINITY_DN4353_c0_g1_i14, TRINITY_DN4353_c0_g1_i23, TRINITY_DN4353_c0_g1_i3, TRINITY_DN4353_c0_g1_i9	TRINITY_DN1037_c0_g1_i2, TRINITY_DN1037_c0_g1_i6, TRINITY_DN1037_c0_g1_i7	TRINITY_DN3201_c0_g1_i1, TRINITY_DN3201_c0_g1_i12, TRINITY_DN3201_c0_g1_i13, TRINITY_DN3201_c0_g1_i16, TRINITY_DN3201_c0_g1_i3, TRINITY_DN3201_c0_g1_i5	TRINITY_DN757_c0_g1_i19, TRINITY_DN757_c0_g1_i2, TRINITY_DN757_c0_g1_i20, TRINITY_DN757_c0_g1_i21, TRINITY_DN757_c0_g1_i22, TRINITY_DN757_c0_g1_i27, TRINITY_DN757_c0_g1_i5, TRINITY_DN757_c0_g1_i6, TRINITY_DN757_c0_g1_i8, TRINITY_DN757_c0_g1_i9
OG0000124	TRINITY_DN4497_c0_g1_i1, TRINITY_DN631_c0_g1_i13, TRINITY_DN631_c0_g1_i14, TRINITY_DN631_c0_g1_i4, TRINITY_DN631_c0_g1_i6, TRINITY_DN631_c0_g1_i8	TRINITY_DN367_c0_g1_i1, TRINITY_DN367_c0_g1_i2, TRINITY_DN9903_c0_g1_i1	TRINITY_DN11580_c0_g3_i1, TRINITY_DN4446_c0_g1_i1, TRINITY_DN4446_c0_g1_i10, TRINITY_DN4446_c0_g1_i2, TRINITY_DN4446_c0_g1_i3, TRINITY_DN4446_c0_g1_i4, TRINITY_DN4446_c0_g1_i5, TRINITY_DN4446_c0_g1_i6, TRINITY_DN4446_c0_g1_i8, TRINITY_DN4446_c0_g1_i9	TRINITY_DN4256_c0_g1_i1, TRINITY_DN529_c0_g1_i1, TRINITY_DN529_c0_g1_i2, TRINITY_DN529_c0_g1_i6
OG0000125	TRINITY_DN4563_c0_g1_i14, TRINITY_DN4563_c0_g1_i16, TRINITY_DN4563_c0_g1_i17, TRINITY_DN4563_c0_g1_i19, TRINITY_DN4563_c0_g1_i3, TRINITY_DN4563_c0_g1_i5, TRINITY_DN4563_c0_g1_i8	TRINITY_DN172_c0_g1_i12, TRINITY_DN172_c0_g1_i5, TRINITY_DN172_c0_g1_i7, TRINITY_DN172_c0_g1_i8, TRINITY_DN172_c0_g1_i9	TRINITY_DN741_c1_g1_i1, TRINITY_DN741_c1_g1_i10, TRINITY_DN741_c1_g1_i17, TRINITY_DN741_c1_g1_i20, TRINITY_DN741_c1_g1_i22, TRINITY_DN741_c1_g1_i6, TRINITY_DN741_c1_g1_i7	TRINITY_DN670_c0_g1_i1, TRINITY_DN670_c0_g1_i3, TRINITY_DN670_c0_g1_i6, TRINITY_DN670_c0_g1_i7
OG0000126	TRINITY_DN52559_c0_g1_i1, TRINITY_DN547_c1_g1_i1, TRINITY_DN547_c1_g1_i10, TRINITY_DN547_c1_g1_i11, TRINITY_DN547_c1_g1_i2, TRINITY_DN547_c1_g1_i3, TRINITY_DN547_c1_g1_i4, TRINITY_DN547_c1_g1_i6, TRINITY_DN547_c1_g1_i9	TRINITY_DN1085_c0_g1_i12, TRINITY_DN1085_c0_g1_i13, TRINITY_DN1085_c0_g1_i7	TRINITY_DN2766_c0_g1_i1, TRINITY_DN2766_c0_g1_i10, TRINITY_DN2766_c0_g1_i3, TRINITY_DN2766_c0_g1_i4, TRINITY_DN2766_c0_g1_i7, TRINITY_DN2766_c0_g1_i8	TRINITY_DN3026_c0_g1_i12, TRINITY_DN3026_c0_g1_i13, TRINITY_DN3026_c0_g1_i2, TRINITY_DN3026_c0_g1_i3, TRINITY_DN3026_c0_g1_i8
OG0000127	TRINITY_DN5358_c0_g1_i1, TRINITY_DN5358_c0_g1_i2, TRINITY_DN5358_c0_g1_i23, TRINITY_DN5358_c0_g1_i24, TRINITY_DN5358_c0_g1_i3, TRINITY_DN5358_c0_g1_i4, TRINITY_DN5358_c0_g1_i5, TRINITY_DN5358_c0_g1_i6, TRINITY_DN5358_c0_g1_i8, TRINITY_DN5358_c0_g1_i9	TRINITY_DN7389_c0_g1_i3, TRINITY_DN7389_c0_g1_i6	TRINITY_DN3505_c0_g1_i11, TRINITY_DN3505_c0_g1_i15, TRINITY_DN3505_c0_g1_i2, TRINITY_DN3505_c0_g1_i3, TRINITY_DN3505_c0_g1_i7	TRINITY_DN4984_c0_g1_i12, TRINITY_DN4984_c0_g1_i14, TRINITY_DN4984_c0_g1_i16, TRINITY_DN4984_c0_g1_i2, TRINITY_DN4984_c0_g1_i3, TRINITY_DN4984_c0_g1_i7
OG0000128	TRINITY_DN1013_c0_g1_i18, TRINITY_DN1013_c0_g1_i19, TRINITY_DN1013_c0_g1_i2, TRINITY_DN1013_c0_g1_i20, TRINITY_DN1013_c0_g1_i22, TRINITY_DN1013_c0_g1_i24, TRINITY_DN1013_c0_g1_i6, TRINITY_DN1013_c0_g1_i7	TRINITY_DN4498_c0_g1_i10, TRINITY_DN4498_c0_g1_i2, TRINITY_DN4498_c0_g1_i3, TRINITY_DN4498_c0_g1_i7, TRINITY_DN4498_c0_g1_i9	TRINITY_DN1307_c0_g1_i1, TRINITY_DN1307_c0_g1_i11, TRINITY_DN1307_c0_g1_i12, TRINITY_DN1307_c0_g1_i14, TRINITY_DN1307_c0_g1_i4, TRINITY_DN1307_c0_g1_i9	TRINITY_DN1327_c0_g1_i12, TRINITY_DN1327_c0_g1_i5, TRINITY_DN1327_c0_g1_i9
OG0000129	TRINITY_DN103058_c0_g5_i1, TRINITY_DN13038_c0_g1_i2, TRINITY_DN13038_c0_g1_i4, TRINITY_DN13038_c0_g1_i5, TRINITY_DN13038_c0_g1_i9, TRINITY_DN14068_c0_g1_i1, TRINITY_DN18128_c0_g1_i2, TRINITY_DN18933_c0_g4_i1, TRINITY_DN48731_c0_g2_i1, TRINITY_DN62067_c0_g3_i1, TRINITY_DN74_c1_g1_i1, TRINITY_DN8623_c0_g4_i1, TRINITY_DN96190_c0_g1_i1	TRINITY_DN92822_c0_g1_i1	TRINITY_DN12592_c0_g1_i1, TRINITY_DN25572_c0_g3_i1, TRINITY_DN41572_c0_g1_i1, TRINITY_DN97310_c0_g1_i1	TRINITY_DN21845_c0_g1_i1, TRINITY_DN21845_c0_g2_i1, TRINITY_DN28283_c0_g2_i2, TRINITY_DN29312_c0_g1_i1
OG0000130	TRINITY_DN1151_c0_g1_i16, TRINITY_DN1151_c0_g1_i22, TRINITY_DN1151_c0_g1_i23, TRINITY_DN1151_c0_g1_i24, TRINITY_DN1151_c0_g1_i3, TRINITY_DN1151_c0_g1_i4, TRINITY_DN1151_c0_g1_i5, TRINITY_DN1151_c0_g1_i8	TRINITY_DN1110_c0_g1_i17, TRINITY_DN1110_c0_g1_i19, TRINITY_DN1110_c0_g1_i22, TRINITY_DN1110_c0_g1_i8	TRINITY_DN3310_c0_g1_i2, TRINITY_DN3310_c0_g1_i4, TRINITY_DN3310_c0_g1_i6, TRINITY_DN3310_c0_g1_i7	TRINITY_DN1227_c0_g1_i13, TRINITY_DN1227_c0_g1_i19, TRINITY_DN1227_c0_g1_i2, TRINITY_DN1227_c0_g1_i21, TRINITY_DN1227_c0_g1_i8, TRINITY_DN1227_c0_g1_i9
OG0000131	TRINITY_DN117281_c0_g1_i1, TRINITY_DN12363_c0_g1_i1, TRINITY_DN198477_c0_g1_i1, TRINITY_DN200334_c0_g1_i1, TRINITY_DN233388_c0_g1_i1, TRINITY_DN4600_c0_g1_i10, TRINITY_DN4600_c0_g1_i13, TRINITY_DN4600_c0_g1_i14, TRINITY_DN4600_c0_g1_i15, TRINITY_DN4600_c0_g1_i16, TRINITY_DN4600_c0_g1_i18, TRINITY_DN4600_c0_g1_i19, TRINITY_DN4600_c0_g1_i27, TRINITY_DN4600_c0_g1_i33, TRINITY_DN4600_c0_g1_i35, TRINI…	TRINITY_DN83038_c0_g1_i1	TRINITY_DN113526_c0_g1_i1, TRINITY_DN158288_c0_g1_i1, TRINITY_DN19787_c0_g1_i1	TRINITY_DN32377_c0_g1_i1
OG0000132	TRINITY_DN130_c7_g1_i2, TRINITY_DN1495_c0_g1_i1, TRINITY_DN169421_c0_g1_i1, TRINITY_DN27271_c2_g2_i1, TRINITY_DN277183_c0_g1_i1, TRINITY_DN49612_c0_g1_i1, TRINITY_DN62131_c0_g1_i1, TRINITY_DN8474_c2_g1_i2, TRINITY_DN99014_c0_g1_i1	TRINITY_DN20332_c2_g1_i1	TRINITY_DN107503_c0_g1_i1, TRINITY_DN18223_c0_g1_i2, TRINITY_DN19512_c0_g1_i1, TRINITY_DN4826_c0_g1_i4, TRINITY_DN4826_c0_g1_i8, TRINITY_DN59822_c0_g2_i1, TRINITY_DN6100_c0_g2_i1, TRINITY_DN6588_c0_g1_i2, TRINITY_DN9410_c0_g1_i4, TRINITY_DN9855_c0_g3_i1	TRINITY_DN3855_c1_g1_i1, TRINITY_DN98601_c0_g2_i1
OG0000133	TRINITY_DN1425_c0_g1_i11, TRINITY_DN1425_c0_g1_i13, TRINITY_DN1425_c0_g1_i14, TRINITY_DN1425_c0_g1_i16, TRINITY_DN1425_c0_g1_i21, TRINITY_DN1425_c0_g1_i25, TRINITY_DN1425_c0_g1_i29, TRINITY_DN1425_c0_g1_i32, TRINITY_DN1425_c0_g1_i5	TRINITY_DN23148_c0_g1_i18, TRINITY_DN23148_c0_g1_i20, TRINITY_DN23148_c0_g1_i23, TRINITY_DN23148_c0_g1_i8	TRINITY_DN706_c0_g1_i12	TRINITY_DN194_c0_g1_i13, TRINITY_DN194_c0_g1_i16, TRINITY_DN194_c0_g1_i17, TRINITY_DN194_c0_g1_i18, TRINITY_DN194_c0_g1_i24, TRINITY_DN194_c0_g1_i29, TRINITY_DN194_c0_g1_i31, TRINITY_DN194_c0_g1_i4
OG0000134	TRINITY_DN1428_c0_g2_i11, TRINITY_DN1428_c0_g2_i12, TRINITY_DN1428_c0_g2_i13, TRINITY_DN1428_c0_g2_i16, TRINITY_DN1428_c0_g2_i17, TRINITY_DN1428_c0_g2_i19, TRINITY_DN1428_c0_g2_i21, TRINITY_DN1428_c0_g2_i22, TRINITY_DN1428_c0_g2_i3, TRINITY_DN1428_c0_g2_i6, TRINITY_DN1428_c0_g2_i9	TRINITY_DN5163_c0_g1_i2, TRINITY_DN5163_c0_g1_i4, TRINITY_DN5163_c0_g1_i5, TRINITY_DN5163_c0_g1_i7, TRINITY_DN5163_c0_g1_i9	TRINITY_DN23230_c0_g1_i1, TRINITY_DN32241_c0_g3_i1	TRINITY_DN4858_c1_g1_i11, TRINITY_DN4858_c1_g1_i5, TRINITY_DN4858_c1_g1_i7, TRINITY_DN4858_c1_g1_i9
OG0000135	TRINITY_DN157496_c0_g1_i1, TRINITY_DN45165_c0_g1_i1, TRINITY_DN50870_c0_g1_i1, TRINITY_DN50870_c0_g1_i2, TRINITY_DN8027_c0_g1_i3, TRINITY_DN8027_c0_g1_i6, TRINITY_DN8027_c0_g1_i7, TRINITY_DN89024_c0_g3_i2, TRINITY_DN89024_c1_g1_i5, TRINITY_DN89024_c1_g1_i7	TRINITY_DN27533_c0_g1_i1, TRINITY_DN79154_c0_g1_i1	TRINITY_DN13012_c1_g2_i2, TRINITY_DN13999_c0_g2_i1, TRINITY_DN15534_c0_g2_i1, TRINITY_DN22704_c0_g1_i1, TRINITY_DN29313_c0_g2_i1	TRINITY_DN17739_c1_g1_i2, TRINITY_DN6920_c0_g3_i1, TRINITY_DN92738_c0_g1_i1, TRINITY_DN92738_c1_g1_i1, TRINITY_DN96741_c1_g1_i1
OG0000136	TRINITY_DN162_c2_g1_i10, TRINITY_DN162_c2_g1_i12, TRINITY_DN162_c2_g1_i13, TRINITY_DN162_c2_g1_i14, TRINITY_DN162_c2_g1_i17, TRINITY_DN162_c2_g1_i18, TRINITY_DN162_c2_g1_i19, TRINITY_DN162_c2_g1_i25, TRINITY_DN162_c2_g1_i26, TRINITY_DN162_c2_g1_i3	TRINITY_DN6054_c0_g1_i7, TRINITY_DN9272_c0_g1_i7	TRINITY_DN11255_c0_g1_i1, TRINITY_DN11255_c0_g1_i2, TRINITY_DN22331_c0_g1_i1, TRINITY_DN50375_c0_g1_i1	TRINITY_DN13911_c0_g1_i16, TRINITY_DN13911_c0_g1_i17, TRINITY_DN13911_c0_g1_i19, TRINITY_DN13911_c0_g1_i2, TRINITY_DN13911_c0_g1_i20, TRINITY_DN13911_c0_g1_i4
OG0000137	TRINITY_DN17921_c2_g1_i2, TRINITY_DN30255_c0_g1_i1, TRINITY_DN40537_c0_g1_i1, TRINITY_DN47956_c0_g1_i1, TRINITY_DN47956_c1_g1_i1, TRINITY_DN5565_c0_g1_i4, TRINITY_DN724_c0_g2_i1, TRINITY_DN9672_c5_g1_i1	NA	TRINITY_DN12130_c1_g1_i3, TRINITY_DN16583_c0_g4_i1, TRINITY_DN17051_c0_g1_i1, TRINITY_DN22596_c0_g1_i1, TRINITY_DN26457_c2_g1_i1, TRINITY_DN29728_c0_g4_i1, TRINITY_DN3694_c1_g2_i1, TRINITY_DN55611_c1_g1_i1, TRINITY_DN63837_c2_g1_i1, TRINITY_DN84490_c1_g1_i1	TRINITY_DN15035_c0_g1_i1, TRINITY_DN3055_c0_g1_i5, TRINITY_DN87079_c0_g2_i1, TRINITY_DN9536_c4_g1_i1
OG0000138	TRINITY_DN20068_c0_g1_i1, TRINITY_DN20068_c0_g1_i2, TRINITY_DN20068_c0_g1_i3, TRINITY_DN20068_c0_g1_i4, TRINITY_DN20068_c0_g1_i5, TRINITY_DN239_c0_g1_i10, TRINITY_DN239_c0_g1_i12, TRINITY_DN239_c0_g1_i17, TRINITY_DN239_c0_g1_i18, TRINITY_DN239_c0_g1_i21, TRINITY_DN239_c0_g1_i4, TRINITY_DN239_c0_g1_i5, TRINITY_DN239_c0_g1_i8, TRINITY_DN239_c0_g1_i9	TRINITY_DN29740_c0_g1_i2	TRINITY_DN36315_c0_g1_i2, TRINITY_DN7048_c0_g1_i1, TRINITY_DN7048_c0_g1_i2, TRINITY_DN7048_c0_g1_i4	TRINITY_DN142707_c0_g1_i1, TRINITY_DN148653_c0_g1_i1, TRINITY_DN79553_c0_g1_i2
OG0000139	TRINITY_DN2069_c3_g1_i10, TRINITY_DN2069_c3_g1_i11, TRINITY_DN2069_c3_g1_i12, TRINITY_DN2069_c3_g1_i3, TRINITY_DN2069_c3_g1_i5, TRINITY_DN2069_c3_g1_i7, TRINITY_DN2069_c3_g1_i8	TRINITY_DN3104_c0_g1_i12, TRINITY_DN3104_c0_g1_i3, TRINITY_DN3104_c0_g1_i8, TRINITY_DN3104_c0_g1_i9	TRINITY_DN1126_c0_g1_i15, TRINITY_DN1126_c0_g1_i16, TRINITY_DN1126_c0_g1_i19, TRINITY_DN1126_c0_g1_i2, TRINITY_DN1126_c0_g1_i22, TRINITY_DN1126_c0_g1_i4, TRINITY_DN1126_c0_g1_i5, TRINITY_DN1126_c0_g1_i6	TRINITY_DN967_c0_g1_i10, TRINITY_DN967_c0_g1_i6, TRINITY_DN967_c0_g1_i8
OG0000140	TRINITY_DN2134_c0_g1_i1, TRINITY_DN2134_c0_g1_i3, TRINITY_DN2134_c0_g1_i8, TRINITY_DN707_c1_g1_i1, TRINITY_DN707_c1_g1_i4	TRINITY_DN1112_c1_g1_i1, TRINITY_DN1112_c1_g1_i2, TRINITY_DN1112_c1_g1_i3	TRINITY_DN3010_c0_g1_i10, TRINITY_DN3010_c0_g1_i11, TRINITY_DN3010_c0_g1_i2, TRINITY_DN3010_c0_g1_i3, TRINITY_DN3010_c0_g1_i5, TRINITY_DN3010_c0_g1_i6, TRINITY_DN3010_c0_g1_i7, TRINITY_DN3010_c0_g1_i9	TRINITY_DN1579_c0_g3_i10, TRINITY_DN1579_c0_g3_i13, TRINITY_DN1579_c0_g3_i14, TRINITY_DN1579_c0_g3_i17, TRINITY_DN1579_c0_g3_i8, TRINITY_DN1579_c0_g3_i9
OG0000141	TRINITY_DN254_c0_g1_i11, TRINITY_DN254_c0_g1_i5, TRINITY_DN254_c0_g1_i6, TRINITY_DN254_c0_g1_i7, TRINITY_DN254_c0_g1_i8, TRINITY_DN57971_c0_g1_i13, TRINITY_DN57971_c0_g1_i3	TRINITY_DN13874_c0_g2_i1, TRINITY_DN3359_c0_g1_i1, TRINITY_DN3359_c0_g1_i3	TRINITY_DN26354_c0_g1_i2, TRINITY_DN9338_c0_g1_i2, TRINITY_DN9338_c0_g1_i3, TRINITY_DN9338_c0_g1_i4	TRINITY_DN518_c1_g1_i2, TRINITY_DN518_c1_g1_i5, TRINITY_DN518_c1_g1_i7, TRINITY_DN518_c1_g1_i8, TRINITY_DN518_c1_g1_i9, TRINITY_DN8331_c0_g1_i2, TRINITY_DN8331_c0_g1_i3, TRINITY_DN8331_c0_g1_i4
OG0000142	TRINITY_DN30194_c0_g1_i1, TRINITY_DN5340_c0_g2_i1, TRINITY_DN7443_c0_g1_i1, TRINITY_DN7443_c0_g1_i4, TRINITY_DN7443_c0_g2_i1, TRINITY_DN7443_c0_g2_i3	TRINITY_DN323_c0_g1_i10, TRINITY_DN323_c0_g1_i8, TRINITY_DN34261_c0_g3_i1	TRINITY_DN2575_c0_g1_i2, TRINITY_DN3095_c2_g1_i4, TRINITY_DN380_c0_g1_i9, TRINITY_DN52519_c0_g1_i1, TRINITY_DN52519_c0_g2_i2	TRINITY_DN2355_c0_g1_i16, TRINITY_DN2355_c0_g1_i20, TRINITY_DN2355_c0_g1_i7, TRINITY_DN2355_c0_g1_i9, TRINITY_DN5496_c0_g1_i6, TRINITY_DN5496_c1_g1_i1, TRINITY_DN8686_c0_g1_i1, TRINITY_DN8686_c0_g1_i2
OG0000143	TRINITY_DN3121_c0_g1_i11, TRINITY_DN3121_c0_g1_i12, TRINITY_DN3121_c0_g1_i14, TRINITY_DN3121_c0_g1_i17, TRINITY_DN3121_c0_g1_i2, TRINITY_DN3121_c0_g1_i8	TRINITY_DN17218_c0_g1_i1	TRINITY_DN1819_c0_g1_i10, TRINITY_DN1819_c0_g1_i11, TRINITY_DN1819_c0_g1_i12, TRINITY_DN1819_c0_g1_i14, TRINITY_DN1819_c0_g1_i19, TRINITY_DN1819_c0_g1_i2, TRINITY_DN1819_c0_g1_i24, TRINITY_DN1819_c0_g1_i3, TRINITY_DN1819_c0_g1_i4, TRINITY_DN1819_c0_g1_i5, TRINITY_DN1819_c0_g1_i9	TRINITY_DN5627_c0_g1_i26, TRINITY_DN5627_c0_g1_i27, TRINITY_DN5627_c0_g1_i3, TRINITY_DN5627_c0_g1_i6
OG0000144	TRINITY_DN465_c0_g1_i11, TRINITY_DN465_c0_g1_i12, TRINITY_DN465_c0_g1_i18, TRINITY_DN465_c0_g1_i20, TRINITY_DN465_c0_g1_i21, TRINITY_DN465_c0_g1_i23, TRINITY_DN465_c0_g1_i26, TRINITY_DN465_c0_g1_i3, TRINITY_DN465_c0_g1_i5, TRINITY_DN465_c0_g1_i6, TRINITY_DN465_c0_g1_i8	TRINITY_DN8878_c0_g1_i2, TRINITY_DN8878_c0_g1_i3, TRINITY_DN8878_c0_g1_i6	TRINITY_DN1758_c1_g1_i2	TRINITY_DN278_c0_g1_i15, TRINITY_DN278_c0_g1_i17, TRINITY_DN278_c0_g1_i2, TRINITY_DN278_c0_g1_i3, TRINITY_DN278_c0_g1_i4, TRINITY_DN278_c0_g1_i6, TRINITY_DN278_c0_g1_i7
OG0000145	TRINITY_DN4896_c0_g1_i15, TRINITY_DN4896_c0_g1_i16, TRINITY_DN4896_c0_g1_i19, TRINITY_DN4896_c0_g1_i2, TRINITY_DN4896_c0_g1_i20, TRINITY_DN4896_c0_g1_i36	TRINITY_DN4538_c0_g1_i1	TRINITY_DN53748_c0_g1_i1, TRINITY_DN53748_c0_g1_i6, TRINITY_DN53748_c0_g1_i8	TRINITY_DN6669_c0_g1_i10, TRINITY_DN6669_c0_g1_i12, TRINITY_DN6669_c0_g1_i14, TRINITY_DN6669_c0_g1_i16, TRINITY_DN6669_c0_g1_i18, TRINITY_DN6669_c0_g1_i19, TRINITY_DN6669_c0_g1_i20, TRINITY_DN6669_c0_g1_i21, TRINITY_DN6669_c0_g1_i22, TRINITY_DN6669_c0_g1_i4, TRINITY_DN6669_c0_g1_i6, TRINITY_DN6669_c0_g1_i8
OG0000146	TRINITY_DN899_c0_g1_i14, TRINITY_DN899_c0_g1_i16, TRINITY_DN899_c0_g1_i21, TRINITY_DN899_c0_g1_i33, TRINITY_DN899_c0_g1_i34, TRINITY_DN899_c0_g1_i35, TRINITY_DN899_c0_g1_i36	TRINITY_DN2820_c0_g1_i18, TRINITY_DN2820_c0_g1_i19, TRINITY_DN2820_c0_g1_i9	TRINITY_DN568_c0_g1_i1, TRINITY_DN568_c0_g1_i10, TRINITY_DN568_c0_g1_i7	TRINITY_DN5540_c0_g1_i12, TRINITY_DN5540_c0_g1_i13, TRINITY_DN5540_c0_g1_i15, TRINITY_DN5540_c0_g1_i16, TRINITY_DN5540_c0_g1_i21, TRINITY_DN5540_c0_g1_i26, TRINITY_DN5540_c0_g1_i4, TRINITY_DN5540_c0_g1_i8, TRINITY_DN5540_c0_g1_i9
OG0000147	TRINITY_DN927_c1_g1_i10, TRINITY_DN927_c1_g1_i13, TRINITY_DN927_c1_g1_i14, TRINITY_DN927_c1_g1_i16, TRINITY_DN927_c1_g1_i17, TRINITY_DN927_c1_g1_i2, TRINITY_DN927_c1_g1_i6, TRINITY_DN927_c1_g1_i8, TRINITY_DN927_c1_g1_i9	TRINITY_DN2513_c0_g2_i2, TRINITY_DN2513_c0_g2_i4, TRINITY_DN2513_c0_g2_i9	TRINITY_DN848_c0_g1_i13, TRINITY_DN848_c0_g1_i26, TRINITY_DN848_c0_g1_i27, TRINITY_DN848_c0_g1_i3, TRINITY_DN848_c0_g1_i9	TRINITY_DN16439_c0_g1_i1, TRINITY_DN16439_c0_g1_i14, TRINITY_DN16439_c0_g1_i2, TRINITY_DN16439_c0_g1_i3, TRINITY_DN16439_c0_g1_i4
OG0000148	TRINITY_DN962_c0_g2_i11, TRINITY_DN962_c0_g2_i3, TRINITY_DN962_c0_g2_i5, TRINITY_DN962_c0_g2_i8	TRINITY_DN1077_c0_g1_i1, TRINITY_DN1077_c0_g1_i3, TRINITY_DN1077_c0_g1_i5, TRINITY_DN1077_c0_g1_i8	TRINITY_DN18978_c0_g2_i1, TRINITY_DN18978_c0_g2_i2, TRINITY_DN18978_c0_g2_i3, TRINITY_DN18978_c0_g2_i4, TRINITY_DN18978_c0_g2_i5, TRINITY_DN18978_c0_g2_i7	TRINITY_DN307_c0_g1_i10, TRINITY_DN307_c0_g1_i11, TRINITY_DN307_c0_g1_i13, TRINITY_DN307_c0_g1_i15, TRINITY_DN307_c0_g1_i3, TRINITY_DN307_c0_g1_i5, TRINITY_DN307_c0_g1_i6, TRINITY_DN307_c0_g1_i8
OG0000149	TRINITY_DN99_c1_g1_i1, TRINITY_DN99_c1_g1_i5, TRINITY_DN99_c1_g1_i9	TRINITY_DN2723_c0_g1_i12, TRINITY_DN2723_c0_g1_i13, TRINITY_DN2723_c0_g1_i2, TRINITY_DN2723_c0_g1_i4, TRINITY_DN2723_c0_g1_i9	TRINITY_DN1474_c2_g1_i3, TRINITY_DN1474_c2_g1_i5, TRINITY_DN1474_c2_g1_i8, TRINITY_DN1474_c2_g1_i9	TRINITY_DN154_c0_g1_i11, TRINITY_DN154_c0_g1_i12, TRINITY_DN154_c0_g1_i13, TRINITY_DN154_c0_g1_i16, TRINITY_DN154_c0_g1_i17, TRINITY_DN154_c0_g1_i22, TRINITY_DN154_c0_g1_i26, TRINITY_DN154_c0_g1_i28, TRINITY_DN154_c0_g1_i30, TRINITY_DN154_c0_g1_i31
OG0000150	TRINITY_DN1040_c2_g1_i6, TRINITY_DN14663_c0_g1_i3, TRINITY_DN14663_c0_g1_i4, TRINITY_DN14663_c0_g1_i5, TRINITY_DN14663_c0_g1_i7, TRINITY_DN153743_c0_g1_i1, TRINITY_DN4418_c0_g1_i2, TRINITY_DN4418_c0_g1_i6, TRINITY_DN63174_c0_g1_i1, TRINITY_DN63174_c0_g2_i1	TRINITY_DN830_c0_g1_i13	TRINITY_DN6585_c0_g1_i21	TRINITY_DN1595_c0_g1_i1, TRINITY_DN1595_c0_g1_i2, TRINITY_DN1595_c0_g1_i5, TRINITY_DN3131_c1_g1_i2, TRINITY_DN3131_c1_g1_i3, TRINITY_DN3131_c1_g1_i4, TRINITY_DN3131_c1_g1_i7, TRINITY_DN391_c1_g4_i1, TRINITY_DN391_c1_g4_i3
OG0000151	TRINITY_DN1110_c0_g1_i1, TRINITY_DN1110_c0_g1_i12, TRINITY_DN1110_c0_g1_i18, TRINITY_DN1110_c0_g1_i21, TRINITY_DN1110_c0_g1_i9	TRINITY_DN218_c0_g1_i1, TRINITY_DN218_c0_g1_i10, TRINITY_DN218_c0_g1_i9	TRINITY_DN77_c0_g1_i13, TRINITY_DN77_c0_g1_i14, TRINITY_DN77_c0_g1_i18, TRINITY_DN77_c0_g1_i3, TRINITY_DN77_c0_g1_i4, TRINITY_DN77_c0_g1_i5, TRINITY_DN77_c0_g1_i6	TRINITY_DN130_c0_g1_i10, TRINITY_DN130_c0_g1_i11, TRINITY_DN130_c0_g1_i13, TRINITY_DN130_c0_g1_i14, TRINITY_DN130_c0_g1_i16, TRINITY_DN130_c0_g1_i6
OG0000152	TRINITY_DN11328_c0_g2_i1, TRINITY_DN21073_c1_g1_i1, TRINITY_DN2220_c1_g1_i1, TRINITY_DN33745_c1_g1_i2, TRINITY_DN3484_c0_g3_i1, TRINITY_DN388_c10_g1_i1, TRINITY_DN4147_c1_g1_i1, TRINITY_DN42613_c0_g1_i1	TRINITY_DN16034_c0_g1_i4	TRINITY_DN119097_c0_g1_i1, TRINITY_DN2458_c3_g1_i1, TRINITY_DN44702_c1_g1_i2, TRINITY_DN47512_c0_g1_i1, TRINITY_DN55115_c0_g1_i1, TRINITY_DN59189_c0_g1_i1, TRINITY_DN59189_c0_g1_i2	TRINITY_DN115605_c0_g1_i1, TRINITY_DN169873_c0_g1_i1, TRINITY_DN2432_c4_g2_i5, TRINITY_DN25902_c0_g3_i1, TRINITY_DN5682_c1_g1_i1
OG0000153	TRINITY_DN1206_c0_g3_i1, TRINITY_DN1505_c2_g2_i6, TRINITY_DN15801_c0_g1_i1, TRINITY_DN17837_c2_g1_i1, TRINITY_DN2351_c0_g2_i1, TRINITY_DN2351_c0_g3_i1, TRINITY_DN46412_c0_g1_i1	TRINITY_DN2452_c0_g1_i1, TRINITY_DN2452_c0_g1_i2, TRINITY_DN2452_c0_g1_i3, TRINITY_DN2452_c0_g1_i4, TRINITY_DN2452_c0_g1_i5	TRINITY_DN1896_c0_g1_i12, TRINITY_DN318_c1_g1_i3, TRINITY_DN6548_c1_g2_i1	TRINITY_DN10374_c0_g1_i2, TRINITY_DN2093_c1_g1_i1, TRINITY_DN485_c0_g1_i5, TRINITY_DN485_c0_g1_i6, TRINITY_DN485_c0_g1_i7, TRINITY_DN485_c0_g1_i9
OG0000154	TRINITY_DN12350_c0_g1_i4, TRINITY_DN12350_c0_g3_i3, TRINITY_DN12350_c3_g1_i2, TRINITY_DN19245_c2_g1_i1, TRINITY_DN30962_c4_g1_i1, TRINITY_DN7812_c0_g1_i2, TRINITY_DN7812_c0_g1_i3, TRINITY_DN7812_c0_g1_i4	TRINITY_DN5748_c0_g2_i2	TRINITY_DN10974_c3_g3_i1, TRINITY_DN17642_c0_g1_i1, TRINITY_DN2362_c0_g1_i3, TRINITY_DN2362_c0_g3_i1, TRINITY_DN26719_c0_g1_i1, TRINITY_DN26719_c0_g1_i2, TRINITY_DN48744_c2_g1_i1, TRINITY_DN505_c0_g1_i3, TRINITY_DN505_c0_g1_i4	TRINITY_DN12673_c1_g1_i2, TRINITY_DN20339_c0_g1_i1, TRINITY_DN6786_c1_g1_i2
OG0000155	TRINITY_DN12_c0_g1_i12, TRINITY_DN12_c0_g1_i25, TRINITY_DN12_c0_g1_i26, TRINITY_DN12_c0_g1_i28, TRINITY_DN12_c0_g1_i31, TRINITY_DN12_c0_g1_i32, TRINITY_DN12_c0_g1_i5	TRINITY_DN38_c0_g1_i12, TRINITY_DN38_c0_g1_i14, TRINITY_DN38_c0_g1_i15, TRINITY_DN38_c0_g1_i26, TRINITY_DN38_c0_g1_i4	TRINITY_DN3073_c0_g1_i15, TRINITY_DN3073_c0_g1_i18, TRINITY_DN3073_c0_g1_i28, TRINITY_DN3073_c0_g1_i29, TRINITY_DN3073_c0_g1_i5, TRINITY_DN3073_c0_g1_i6, TRINITY_DN3073_c0_g1_i7	TRINITY_DN92_c0_g1_i11, TRINITY_DN92_c0_g1_i8
OG0000156	TRINITY_DN13168_c0_g1_i17, TRINITY_DN13168_c0_g1_i19, TRINITY_DN13168_c0_g1_i21, TRINITY_DN13168_c0_g1_i23, TRINITY_DN13168_c0_g1_i24, TRINITY_DN13168_c0_g1_i6, TRINITY_DN13168_c0_g1_i7	NA	TRINITY_DN1852_c0_g1_i10, TRINITY_DN1852_c0_g1_i11, TRINITY_DN1852_c0_g1_i13, TRINITY_DN1852_c0_g1_i16, TRINITY_DN1852_c0_g1_i18, TRINITY_DN1852_c0_g1_i20, TRINITY_DN1852_c0_g1_i22, TRINITY_DN1852_c0_g1_i24, TRINITY_DN1852_c0_g1_i4, TRINITY_DN1852_c0_g1_i5, TRINITY_DN1852_c0_g1_i6, TRINITY_DN1852_c0_g1_i7	TRINITY_DN122608_c0_g1_i1, TRINITY_DN143281_c0_g1_i1
OG0000157	TRINITY_DN13210_c0_g1_i5, TRINITY_DN2755_c0_g1_i12, TRINITY_DN2755_c0_g1_i7, TRINITY_DN34548_c1_g1_i1, TRINITY_DN590_c0_g1_i5, TRINITY_DN590_c0_g1_i6, TRINITY_DN69072_c1_g1_i1	TRINITY_DN973_c1_g1_i3, TRINITY_DN973_c1_g1_i4, TRINITY_DN973_c1_g1_i6	TRINITY_DN1454_c0_g1_i4, TRINITY_DN1454_c0_g1_i6, TRINITY_DN1454_c0_g1_i8, TRINITY_DN1577_c0_g1_i4, TRINITY_DN24758_c0_g2_i1, TRINITY_DN8115_c0_g1_i1	TRINITY_DN1431_c1_g1_i1, TRINITY_DN1431_c1_g1_i3, TRINITY_DN1431_c1_g1_i6, TRINITY_DN43379_c0_g1_i1, TRINITY_DN59085_c0_g1_i2
OG0000158	TRINITY_DN133912_c0_g1_i1, TRINITY_DN16510_c0_g1_i2, TRINITY_DN16510_c1_g3_i1, TRINITY_DN1702_c0_g1_i1, TRINITY_DN4461_c0_g3_i1, TRINITY_DN55222_c0_g1_i1, TRINITY_DN7143_c0_g2_i1	TRINITY_DN12282_c0_g1_i1	TRINITY_DN1301_c1_g2_i1, TRINITY_DN1301_c1_g2_i3, TRINITY_DN1301_c1_g2_i4	TRINITY_DN18738_c0_g2_i1, TRINITY_DN2273_c0_g1_i8, TRINITY_DN2273_c0_g2_i1, TRINITY_DN22982_c0_g2_i1, TRINITY_DN47358_c0_g1_i1, TRINITY_DN5324_c1_g1_i1, TRINITY_DN5324_c1_g1_i2, TRINITY_DN8071_c0_g1_i1, TRINITY_DN8071_c0_g1_i2, TRINITY_DN88858_c0_g1_i1
OG0000159	TRINITY_DN13446_c0_g2_i1, TRINITY_DN13446_c0_g3_i2, TRINITY_DN151360_c0_g2_i1, TRINITY_DN1520_c2_g1_i6, TRINITY_DN158_c0_g2_i3, TRINITY_DN18748_c0_g1_i1, TRINITY_DN190382_c0_g1_i1, TRINITY_DN19137_c0_g1_i2, TRINITY_DN72852_c0_g1_i1, TRINITY_DN7449_c0_g1_i2, TRINITY_DN7449_c0_g2_i1	TRINITY_DN41761_c1_g1_i1	TRINITY_DN10070_c0_g2_i1, TRINITY_DN1040_c0_g1_i4, TRINITY_DN1040_c0_g1_i5, TRINITY_DN1040_c0_g1_i8, TRINITY_DN2_c0_g2_i8, TRINITY_DN7128_c2_g1_i1, TRINITY_DN7128_c2_g1_i2, TRINITY_DN84579_c0_g1_i1	TRINITY_DN17250_c0_g1_i1
OG0000160	TRINITY_DN144708_c0_g1_i1, TRINITY_DN144708_c0_g2_i1, TRINITY_DN144708_c0_g2_i2, TRINITY_DN153686_c0_g1_i1	TRINITY_DN19102_c0_g1_i3, TRINITY_DN19102_c0_g1_i6	TRINITY_DN3884_c0_g1_i11, TRINITY_DN3884_c0_g1_i20, TRINITY_DN3884_c0_g1_i21, TRINITY_DN3884_c0_g1_i22, TRINITY_DN3884_c0_g1_i23, TRINITY_DN3884_c0_g1_i24, TRINITY_DN3884_c0_g1_i27, TRINITY_DN3884_c0_g1_i3, TRINITY_DN3884_c0_g1_i4, TRINITY_DN3884_c0_g1_i6, TRINITY_DN3884_c0_g1_i9	TRINITY_DN144438_c0_g1_i1, TRINITY_DN152222_c0_g1_i1, TRINITY_DN170384_c0_g1_i1, TRINITY_DN63905_c0_g1_i2
OG0000161	TRINITY_DN14540_c0_g2_i1, TRINITY_DN2246_c2_g1_i3, TRINITY_DN30632_c0_g2_i2, TRINITY_DN30632_c0_g2_i3, TRINITY_DN30632_c0_g2_i4, TRINITY_DN52307_c0_g1_i1	TRINITY_DN20233_c1_g1_i1, TRINITY_DN2121_c1_g1_i5, TRINITY_DN2121_c1_g1_i7	TRINITY_DN23974_c0_g1_i2, TRINITY_DN37977_c0_g2_i5, TRINITY_DN40782_c0_g1_i2, TRINITY_DN69451_c0_g1_i1, TRINITY_DN9935_c0_g1_i17, TRINITY_DN9935_c0_g2_i1	TRINITY_DN13404_c0_g1_i1, TRINITY_DN13404_c0_g1_i2, TRINITY_DN13404_c0_g1_i5, TRINITY_DN74310_c0_g1_i1, TRINITY_DN8756_c0_g1_i5, TRINITY_DN8756_c0_g1_i7
OG0000162	TRINITY_DN1548_c0_g1_i10, TRINITY_DN1548_c0_g1_i12, TRINITY_DN1548_c0_g1_i14, TRINITY_DN1548_c0_g1_i2, TRINITY_DN1548_c0_g1_i20, TRINITY_DN1548_c0_g1_i22, TRINITY_DN1548_c0_g1_i23, TRINITY_DN1548_c0_g1_i9	TRINITY_DN4071_c0_g1_i15, TRINITY_DN4071_c0_g1_i6, TRINITY_DN4071_c0_g1_i9	TRINITY_DN2034_c0_g1_i13, TRINITY_DN2034_c0_g1_i14, TRINITY_DN2034_c0_g1_i2, TRINITY_DN2034_c0_g1_i20, TRINITY_DN2034_c0_g1_i25, TRINITY_DN2034_c0_g1_i3	TRINITY_DN46476_c0_g1_i12, TRINITY_DN46476_c0_g1_i13, TRINITY_DN46476_c0_g1_i5, TRINITY_DN46476_c0_g1_i9
OG0000163	TRINITY_DN15602_c0_g1_i10, TRINITY_DN15602_c0_g1_i4, TRINITY_DN15602_c0_g1_i7, TRINITY_DN26907_c1_g2_i1, TRINITY_DN3363_c0_g1_i3, TRINITY_DN3363_c0_g1_i6, TRINITY_DN7392_c3_g1_i3, TRINITY_DN7392_c3_g1_i6, TRINITY_DN76791_c0_g1_i1	TRINITY_DN1977_c0_g5_i1	TRINITY_DN3869_c0_g1_i1, TRINITY_DN3869_c0_g1_i13, TRINITY_DN3869_c0_g1_i2, TRINITY_DN3869_c0_g1_i3, TRINITY_DN4451_c2_g1_i1, TRINITY_DN77196_c1_g1_i4, TRINITY_DN90724_c0_g1_i2, TRINITY_DN90724_c2_g1_i1	TRINITY_DN17336_c0_g1_i1, TRINITY_DN37756_c0_g1_i1, TRINITY_DN6117_c1_g2_i4
OG0000164	TRINITY_DN165526_c1_g1_i1, TRINITY_DN26541_c0_g1_i1, TRINITY_DN38161_c1_g1_i2, TRINITY_DN4052_c1_g2_i1, TRINITY_DN43668_c0_g1_i1, TRINITY_DN52290_c0_g1_i1, TRINITY_DN9233_c0_g1_i7, TRINITY_DN94045_c0_g1_i1, TRINITY_DN96684_c0_g1_i1	TRINITY_DN33645_c0_g1_i1, TRINITY_DN555_c5_g1_i1	TRINITY_DN12100_c0_g1_i1, TRINITY_DN129854_c0_g1_i1, TRINITY_DN3386_c0_g1_i11, TRINITY_DN44160_c1_g1_i1, TRINITY_DN63649_c2_g1_i1	TRINITY_DN24832_c0_g1_i1, TRINITY_DN38072_c0_g3_i1, TRINITY_DN4015_c0_g1_i1, TRINITY_DN84131_c0_g1_i1, TRINITY_DN9370_c2_g2_i1
OG0000165	TRINITY_DN1708_c0_g1_i1, TRINITY_DN1708_c0_g1_i12, TRINITY_DN1708_c0_g1_i15, TRINITY_DN1708_c0_g1_i3, TRINITY_DN1708_c0_g1_i7, TRINITY_DN1708_c0_g1_i9	TRINITY_DN471_c0_g1_i6, TRINITY_DN471_c0_g1_i8	TRINITY_DN6488_c0_g1_i1, TRINITY_DN6488_c0_g1_i10, TRINITY_DN6488_c0_g1_i11, TRINITY_DN6488_c0_g1_i14, TRINITY_DN6488_c0_g1_i16, TRINITY_DN6488_c0_g1_i17, TRINITY_DN6488_c0_g1_i19, TRINITY_DN6488_c0_g1_i20, TRINITY_DN6488_c0_g1_i4, TRINITY_DN6488_c0_g1_i8	TRINITY_DN587_c0_g1_i10, TRINITY_DN587_c0_g1_i11, TRINITY_DN587_c0_g1_i3
OG0000166	TRINITY_DN1718_c0_g1_i1, TRINITY_DN1718_c0_g1_i16, TRINITY_DN1718_c0_g1_i19, TRINITY_DN1718_c0_g1_i2, TRINITY_DN1718_c0_g1_i20, TRINITY_DN1718_c0_g1_i21, TRINITY_DN1718_c0_g1_i23, TRINITY_DN1718_c0_g1_i8, TRINITY_DN1718_c0_g1_i9	TRINITY_DN15890_c0_g1_i16, TRINITY_DN15890_c0_g1_i18, TRINITY_DN15890_c0_g1_i7, TRINITY_DN15890_c0_g1_i8	TRINITY_DN1932_c0_g1_i4, TRINITY_DN1932_c0_g1_i5, TRINITY_DN1932_c0_g1_i9	TRINITY_DN1146_c0_g2_i1, TRINITY_DN1146_c0_g2_i15, TRINITY_DN1146_c0_g2_i17, TRINITY_DN1146_c0_g2_i5, TRINITY_DN1146_c0_g2_i9
OG0000167	TRINITY_DN1987_c0_g1_i12, TRINITY_DN1987_c0_g1_i13, TRINITY_DN1987_c0_g1_i2, TRINITY_DN1987_c0_g1_i4, TRINITY_DN1987_c0_g1_i7, TRINITY_DN1987_c0_g1_i9	TRINITY_DN73074_c0_g1_i1, TRINITY_DN73074_c0_g1_i3, TRINITY_DN73074_c0_g1_i5, TRINITY_DN73074_c0_g1_i8	TRINITY_DN31633_c0_g3_i1, TRINITY_DN31633_c0_g3_i2, TRINITY_DN5158_c0_g1_i10, TRINITY_DN5158_c0_g1_i3, TRINITY_DN5158_c0_g1_i5	TRINITY_DN1197_c0_g1_i1, TRINITY_DN1197_c0_g1_i12, TRINITY_DN1197_c0_g1_i15, TRINITY_DN1197_c0_g1_i3, TRINITY_DN1197_c0_g1_i6, TRINITY_DN1197_c0_g1_i7
OG0000168	TRINITY_DN210_c0_g2_i11, TRINITY_DN210_c0_g2_i14, TRINITY_DN210_c0_g2_i18, TRINITY_DN210_c0_g2_i21, TRINITY_DN210_c0_g2_i22, TRINITY_DN210_c0_g2_i27, TRINITY_DN210_c0_g2_i5, TRINITY_DN210_c0_g2_i8	TRINITY_DN99_c1_g1_i11	TRINITY_DN12493_c0_g1_i1, TRINITY_DN12493_c0_g1_i10, TRINITY_DN12493_c0_g1_i12, TRINITY_DN12493_c0_g1_i15, TRINITY_DN12493_c0_g1_i21, TRINITY_DN12493_c0_g1_i3, TRINITY_DN12493_c0_g1_i6	TRINITY_DN548_c0_g1_i1, TRINITY_DN548_c0_g1_i12, TRINITY_DN548_c0_g1_i19, TRINITY_DN548_c0_g1_i23, TRINITY_DN548_c0_g1_i8
OG0000169	TRINITY_DN2153_c0_g1_i13, TRINITY_DN2153_c0_g1_i17, TRINITY_DN2153_c0_g1_i18, TRINITY_DN2153_c0_g1_i22, TRINITY_DN2153_c0_g1_i23, TRINITY_DN2153_c0_g1_i26	TRINITY_DN2832_c1_g1_i5	TRINITY_DN925_c0_g1_i13, TRINITY_DN925_c0_g1_i14, TRINITY_DN925_c0_g1_i16, TRINITY_DN925_c0_g1_i17, TRINITY_DN925_c0_g1_i19, TRINITY_DN925_c0_g1_i2, TRINITY_DN925_c0_g1_i20, TRINITY_DN925_c0_g1_i21, TRINITY_DN925_c0_g1_i28, TRINITY_DN925_c0_g1_i29, TRINITY_DN925_c0_g1_i30, TRINITY_DN925_c0_g1_i5, TRINITY_DN925_c0_g1_i8	TRINITY_DN767_c0_g1_i1
OG0000170	TRINITY_DN2212_c0_g1_i1, TRINITY_DN2212_c0_g1_i10, TRINITY_DN2212_c0_g1_i11, TRINITY_DN2212_c0_g1_i14, TRINITY_DN2212_c0_g1_i15, TRINITY_DN2212_c0_g1_i3, TRINITY_DN2212_c0_g1_i4, TRINITY_DN2212_c0_g1_i9, TRINITY_DN3070_c1_g1_i8	TRINITY_DN3393_c0_g1_i2, TRINITY_DN3393_c0_g1_i3, TRINITY_DN3393_c0_g1_i4	TRINITY_DN6098_c1_g1_i1, TRINITY_DN6098_c1_g1_i6, TRINITY_DN6098_c1_g1_i7	TRINITY_DN3975_c0_g2_i10, TRINITY_DN3975_c0_g2_i11, TRINITY_DN3975_c0_g2_i3, TRINITY_DN3975_c0_g2_i5, TRINITY_DN3975_c0_g2_i6, TRINITY_DN3975_c0_g2_i7
OG0000171	TRINITY_DN2360_c0_g1_i10, TRINITY_DN2360_c0_g1_i13, TRINITY_DN2360_c0_g1_i2, TRINITY_DN2360_c0_g1_i3, TRINITY_DN2360_c0_g1_i5, TRINITY_DN2360_c0_g1_i7, TRINITY_DN2360_c0_g1_i8	TRINITY_DN13139_c0_g1_i2, TRINITY_DN13139_c0_g1_i6, TRINITY_DN13139_c0_g1_i7, TRINITY_DN13139_c0_g1_i8	TRINITY_DN18336_c0_g1_i2, TRINITY_DN18336_c0_g1_i4, TRINITY_DN18336_c0_g1_i5, TRINITY_DN18336_c0_g1_i6, TRINITY_DN18336_c0_g1_i8	TRINITY_DN5130_c0_g1_i1, TRINITY_DN5130_c0_g1_i3, TRINITY_DN5130_c0_g1_i4, TRINITY_DN5130_c0_g1_i6, TRINITY_DN5130_c0_g1_i8
OG0000172	TRINITY_DN23_c0_g1_i12, TRINITY_DN23_c0_g1_i14, TRINITY_DN23_c0_g1_i16, TRINITY_DN23_c0_g1_i18, TRINITY_DN23_c0_g1_i19, TRINITY_DN23_c0_g1_i22, TRINITY_DN23_c0_g1_i5, TRINITY_DN23_c0_g1_i6, TRINITY_DN23_c0_g1_i8	TRINITY_DN1436_c0_g1_i15, TRINITY_DN1436_c0_g1_i2, TRINITY_DN1436_c0_g1_i6, TRINITY_DN1436_c0_g1_i8, TRINITY_DN1436_c0_g1_i9	TRINITY_DN409_c0_g2_i3, TRINITY_DN409_c0_g2_i5, TRINITY_DN409_c0_g2_i7, TRINITY_DN409_c0_g2_i8	TRINITY_DN508_c0_g1_i4, TRINITY_DN508_c0_g1_i6, TRINITY_DN508_c0_g1_i7
OG0000173	TRINITY_DN2580_c0_g2_i11, TRINITY_DN2580_c0_g2_i14, TRINITY_DN2580_c0_g2_i16, TRINITY_DN2580_c0_g2_i18, TRINITY_DN2580_c0_g2_i19, TRINITY_DN2580_c0_g2_i21, TRINITY_DN2580_c0_g2_i28, TRINITY_DN2580_c0_g2_i29, TRINITY_DN2580_c0_g2_i33, TRINITY_DN2580_c0_g2_i5, TRINITY_DN2580_c0_g2_i6, TRINITY_DN2580_c0_g2_i7	TRINITY_DN10689_c0_g1_i3, TRINITY_DN10689_c0_g1_i5	TRINITY_DN10051_c0_g1_i10, TRINITY_DN10051_c0_g1_i3, TRINITY_DN10051_c0_g1_i9, TRINITY_DN10051_c0_g2_i1	TRINITY_DN19086_c0_g1_i2, TRINITY_DN43589_c0_g1_i1, TRINITY_DN43589_c0_g1_i15
OG0000174	TRINITY_DN2604_c0_g1_i1, TRINITY_DN2604_c0_g1_i11, TRINITY_DN2604_c0_g1_i13, TRINITY_DN2604_c0_g1_i15, TRINITY_DN2604_c0_g1_i2, TRINITY_DN2604_c0_g1_i4, TRINITY_DN2604_c0_g1_i5, TRINITY_DN2604_c0_g1_i7	TRINITY_DN1542_c0_g1_i16, TRINITY_DN1542_c0_g1_i2, TRINITY_DN1542_c0_g1_i7	TRINITY_DN1372_c0_g1_i10, TRINITY_DN1372_c0_g1_i11, TRINITY_DN1372_c0_g1_i12, TRINITY_DN1372_c0_g1_i14, TRINITY_DN1372_c0_g1_i16, TRINITY_DN1372_c0_g1_i17, TRINITY_DN1372_c0_g1_i7, TRINITY_DN1372_c0_g1_i8	TRINITY_DN5112_c0_g1_i1, TRINITY_DN5112_c0_g1_i2
OG0000175	TRINITY_DN302_c0_g1_i1, TRINITY_DN302_c0_g1_i14, TRINITY_DN302_c0_g1_i2, TRINITY_DN302_c0_g1_i8	TRINITY_DN4648_c0_g1_i1, TRINITY_DN4648_c0_g1_i10	TRINITY_DN2170_c0_g1_i11, TRINITY_DN2170_c0_g1_i14, TRINITY_DN2170_c0_g1_i15, TRINITY_DN2170_c0_g1_i16, TRINITY_DN2170_c0_g1_i3, TRINITY_DN2170_c0_g1_i5, TRINITY_DN2170_c0_g1_i6, TRINITY_DN2170_c0_g1_i8, TRINITY_DN2170_c0_g1_i9	TRINITY_DN1302_c0_g1_i13, TRINITY_DN1302_c0_g1_i14, TRINITY_DN1302_c0_g1_i18, TRINITY_DN1302_c0_g1_i3, TRINITY_DN1302_c0_g1_i7, TRINITY_DN1302_c0_g1_i8
OG0000176	TRINITY_DN3267_c0_g2_i1, TRINITY_DN3267_c0_g2_i12, TRINITY_DN3267_c0_g2_i13, TRINITY_DN3267_c0_g2_i14, TRINITY_DN3267_c0_g2_i5, TRINITY_DN3267_c0_g2_i6, TRINITY_DN3267_c0_g2_i7, TRINITY_DN3267_c0_g2_i8	TRINITY_DN2043_c0_g1_i1, TRINITY_DN2043_c0_g1_i3, TRINITY_DN2043_c0_g1_i4, TRINITY_DN2043_c0_g1_i6, TRINITY_DN2043_c0_g1_i8	TRINITY_DN1170_c0_g1_i2, TRINITY_DN1170_c0_g1_i3	TRINITY_DN2474_c0_g2_i1, TRINITY_DN2474_c0_g2_i2, TRINITY_DN2474_c0_g2_i4, TRINITY_DN2474_c0_g2_i6, TRINITY_DN2474_c0_g2_i7, TRINITY_DN2474_c0_g2_i8
OG0000177	TRINITY_DN337_c0_g1_i12, TRINITY_DN337_c0_g1_i5, TRINITY_DN337_c0_g1_i8	TRINITY_DN7691_c0_g1_i1, TRINITY_DN7691_c0_g1_i4, TRINITY_DN7691_c0_g1_i5, TRINITY_DN7691_c0_g1_i6, TRINITY_DN7691_c0_g1_i7, TRINITY_DN7691_c0_g1_i8	TRINITY_DN926_c0_g1_i14, TRINITY_DN926_c0_g1_i3, TRINITY_DN926_c0_g1_i7, TRINITY_DN926_c0_g1_i8	TRINITY_DN1976_c0_g1_i1, TRINITY_DN1976_c0_g1_i11, TRINITY_DN1976_c0_g1_i14, TRINITY_DN1976_c0_g1_i2, TRINITY_DN1976_c0_g1_i3, TRINITY_DN1976_c0_g1_i4, TRINITY_DN1976_c0_g1_i6, TRINITY_DN1976_c0_g1_i9
OG0000178	TRINITY_DN3706_c0_g1_i14, TRINITY_DN3706_c0_g1_i15, TRINITY_DN3706_c0_g1_i16, TRINITY_DN3706_c0_g1_i17, TRINITY_DN3706_c0_g1_i18, TRINITY_DN3706_c0_g1_i6, TRINITY_DN3706_c0_g1_i8, TRINITY_DN3706_c0_g1_i9	TRINITY_DN54346_c0_g1_i2, TRINITY_DN6215_c0_g2_i1	TRINITY_DN3375_c0_g1_i10, TRINITY_DN3375_c0_g1_i11, TRINITY_DN3375_c0_g1_i13, TRINITY_DN3375_c0_g1_i16, TRINITY_DN3375_c0_g1_i17, TRINITY_DN3375_c0_g1_i18, TRINITY_DN3375_c0_g1_i3, TRINITY_DN3375_c0_g1_i4, TRINITY_DN3375_c0_g1_i7, TRINITY_DN3375_c0_g1_i9	TRINITY_DN14151_c0_g2_i2
OG0000179	TRINITY_DN50_c0_g1_i10, TRINITY_DN50_c0_g1_i12, TRINITY_DN50_c0_g1_i15, TRINITY_DN50_c0_g1_i16, TRINITY_DN50_c0_g1_i18, TRINITY_DN50_c0_g1_i2, TRINITY_DN50_c0_g1_i20, TRINITY_DN50_c0_g1_i5, TRINITY_DN50_c0_g1_i6, TRINITY_DN50_c0_g1_i7, TRINITY_DN50_c0_g1_i9	TRINITY_DN1263_c1_g1_i6, TRINITY_DN1263_c1_g1_i7	TRINITY_DN3430_c0_g1_i17, TRINITY_DN3430_c0_g1_i19, TRINITY_DN3430_c0_g1_i20	TRINITY_DN3413_c0_g1_i12, TRINITY_DN3413_c0_g1_i2, TRINITY_DN3413_c0_g1_i6, TRINITY_DN3413_c0_g1_i7, TRINITY_DN3413_c0_g1_i8
OG0000180	TRINITY_DN5663_c0_g1_i10, TRINITY_DN5663_c0_g1_i13, TRINITY_DN5663_c0_g1_i14, TRINITY_DN5663_c0_g1_i16, TRINITY_DN5663_c0_g1_i18, TRINITY_DN5663_c0_g1_i2, TRINITY_DN5663_c0_g1_i21, TRINITY_DN5663_c0_g1_i23, TRINITY_DN5663_c0_g1_i24, TRINITY_DN5663_c0_g1_i27, TRINITY_DN5663_c0_g1_i3, TRINITY_DN5663_c0_g1_i9	TRINITY_DN1757_c0_g1_i13, TRINITY_DN1757_c0_g1_i8	TRINITY_DN4868_c1_g1_i3, TRINITY_DN4868_c1_g1_i6	TRINITY_DN1052_c0_g1_i18, TRINITY_DN1052_c0_g1_i20, TRINITY_DN1052_c0_g1_i21, TRINITY_DN1052_c0_g1_i22, TRINITY_DN1052_c0_g1_i8
OG0000181	TRINITY_DN5875_c0_g1_i1, TRINITY_DN5875_c0_g1_i10, TRINITY_DN5875_c0_g1_i12, TRINITY_DN5875_c0_g1_i14, TRINITY_DN5875_c0_g1_i19, TRINITY_DN5875_c0_g1_i2, TRINITY_DN5875_c0_g1_i22, TRINITY_DN5875_c0_g1_i5, TRINITY_DN5875_c0_g1_i8	TRINITY_DN4043_c0_g1_i6, TRINITY_DN4043_c0_g1_i8	TRINITY_DN4409_c0_g1_i1, TRINITY_DN4409_c0_g1_i11, TRINITY_DN4409_c0_g1_i5, TRINITY_DN4409_c0_g1_i7, TRINITY_DN4409_c0_g1_i9	TRINITY_DN5031_c0_g1_i11, TRINITY_DN5031_c0_g1_i2, TRINITY_DN5031_c0_g1_i3, TRINITY_DN5031_c0_g1_i7, TRINITY_DN5031_c0_g1_i9
OG0000182	TRINITY_DN5885_c0_g1_i11, TRINITY_DN5885_c0_g1_i12, TRINITY_DN5885_c0_g1_i17, TRINITY_DN5885_c0_g1_i19, TRINITY_DN5885_c0_g1_i24, TRINITY_DN5885_c0_g1_i33, TRINITY_DN5885_c0_g1_i34, TRINITY_DN5885_c0_g1_i8, TRINITY_DN5885_c0_g1_i9	TRINITY_DN1866_c0_g1_i1, TRINITY_DN1866_c0_g1_i5, TRINITY_DN1866_c0_g1_i6, TRINITY_DN1866_c0_g1_i7, TRINITY_DN1866_c0_g1_i8	TRINITY_DN16313_c0_g1_i1, TRINITY_DN16313_c0_g1_i2, TRINITY_DN16313_c0_g1_i5	TRINITY_DN1325_c0_g1_i1, TRINITY_DN1325_c0_g1_i21, TRINITY_DN1325_c0_g1_i3, TRINITY_DN1325_c0_g1_i4
OG0000183	TRINITY_DN68551_c0_g1_i2, TRINITY_DN7183_c0_g1_i11, TRINITY_DN7183_c0_g1_i12, TRINITY_DN7183_c0_g1_i13, TRINITY_DN7183_c0_g1_i18, TRINITY_DN7183_c0_g1_i2, TRINITY_DN7183_c0_g1_i20, TRINITY_DN7183_c0_g1_i8	TRINITY_DN5126_c0_g1_i1, TRINITY_DN822_c0_g3_i1, TRINITY_DN822_c0_g3_i2	TRINITY_DN29076_c0_g1_i1	TRINITY_DN126_c0_g1_i12, TRINITY_DN126_c0_g1_i31, TRINITY_DN126_c0_g1_i33, TRINITY_DN126_c0_g1_i36, TRINITY_DN126_c0_g1_i39, TRINITY_DN126_c0_g1_i7, TRINITY_DN5443_c0_g1_i2, TRINITY_DN5443_c0_g1_i3, TRINITY_DN5443_c0_g1_i4
OG0000184	TRINITY_DN730_c0_g1_i10, TRINITY_DN730_c0_g1_i12, TRINITY_DN730_c0_g1_i15, TRINITY_DN730_c0_g1_i16, TRINITY_DN730_c0_g1_i19, TRINITY_DN730_c0_g1_i4, TRINITY_DN730_c0_g1_i9	TRINITY_DN1811_c0_g2_i1, TRINITY_DN1811_c0_g2_i9	TRINITY_DN1336_c0_g1_i1, TRINITY_DN1336_c0_g1_i13, TRINITY_DN1336_c0_g1_i15, TRINITY_DN1336_c0_g1_i18, TRINITY_DN1336_c0_g1_i19, TRINITY_DN1336_c0_g1_i2, TRINITY_DN1336_c0_g1_i5	TRINITY_DN397_c0_g1_i19, TRINITY_DN397_c0_g1_i20, TRINITY_DN397_c0_g1_i4, TRINITY_DN397_c0_g1_i6, TRINITY_DN397_c0_g1_i8
OG0000185	TRINITY_DN7392_c0_g2_i1, TRINITY_DN7392_c0_g2_i2, TRINITY_DN7392_c0_g2_i7, TRINITY_DN7392_c0_g2_i8	TRINITY_DN10695_c0_g1_i4, TRINITY_DN6354_c1_g1_i3, TRINITY_DN6354_c1_g2_i2	TRINITY_DN128873_c0_g1_i2, TRINITY_DN20918_c0_g1_i11, TRINITY_DN20918_c0_g1_i19, TRINITY_DN20918_c0_g1_i5, TRINITY_DN20918_c0_g1_i7	TRINITY_DN5612_c0_g1_i10, TRINITY_DN5612_c0_g1_i12, TRINITY_DN5612_c0_g1_i18, TRINITY_DN5612_c0_g1_i21, TRINITY_DN5612_c0_g1_i32, TRINITY_DN5612_c0_g1_i37, TRINITY_DN5612_c0_g1_i38, TRINITY_DN5612_c0_g1_i5, TRINITY_DN5612_c0_g1_i6
OG0000186	TRINITY_DN822_c0_g1_i1, TRINITY_DN822_c0_g1_i10, TRINITY_DN822_c0_g1_i14, TRINITY_DN822_c0_g1_i15, TRINITY_DN822_c0_g1_i17, TRINITY_DN822_c0_g1_i18, TRINITY_DN822_c0_g1_i2, TRINITY_DN822_c0_g1_i3, TRINITY_DN822_c0_g1_i4, TRINITY_DN822_c0_g1_i5, TRINITY_DN822_c0_g1_i8	TRINITY_DN2866_c0_g1_i3, TRINITY_DN9703_c0_g1_i2, TRINITY_DN9703_c0_g1_i3	TRINITY_DN575_c0_g1_i3, TRINITY_DN575_c0_g1_i5	TRINITY_DN26651_c0_g2_i1, TRINITY_DN26651_c0_g2_i10, TRINITY_DN26651_c0_g2_i11, TRINITY_DN26651_c0_g2_i2, TRINITY_DN26651_c0_g2_i8
OG0000187	TRINITY_DN899_c0_g1_i18, TRINITY_DN899_c0_g1_i19, TRINITY_DN899_c0_g1_i30, TRINITY_DN899_c0_g1_i32	TRINITY_DN2820_c0_g1_i1, TRINITY_DN2820_c0_g1_i13, TRINITY_DN2820_c0_g1_i2, TRINITY_DN2820_c0_g1_i20, TRINITY_DN2820_c0_g1_i22, TRINITY_DN2820_c0_g1_i3, TRINITY_DN2820_c0_g1_i5	TRINITY_DN22499_c0_g1_i1, TRINITY_DN568_c0_g1_i12, TRINITY_DN568_c0_g1_i13, TRINITY_DN568_c0_g1_i15, TRINITY_DN568_c0_g1_i16, TRINITY_DN568_c0_g1_i2, TRINITY_DN568_c0_g1_i21, TRINITY_DN568_c0_g1_i22, TRINITY_DN568_c0_g1_i8	TRINITY_DN5540_c0_g1_i19
OG0000188	TRINITY_DN937_c0_g1_i1, TRINITY_DN937_c0_g1_i12, TRINITY_DN937_c0_g1_i3	TRINITY_DN17319_c0_g2_i6	TRINITY_DN3464_c1_g1_i1, TRINITY_DN3464_c1_g1_i10, TRINITY_DN3464_c1_g1_i13, TRINITY_DN3464_c1_g1_i2, TRINITY_DN3464_c1_g1_i4, TRINITY_DN3464_c1_g1_i5, TRINITY_DN3464_c1_g1_i6, TRINITY_DN3464_c1_g1_i8	TRINITY_DN23311_c0_g1_i10, TRINITY_DN23311_c0_g1_i12, TRINITY_DN23311_c0_g1_i13, TRINITY_DN23311_c0_g1_i14, TRINITY_DN23311_c0_g1_i17, TRINITY_DN23311_c0_g1_i2, TRINITY_DN23311_c0_g1_i3, TRINITY_DN23311_c0_g1_i7, TRINITY_DN23311_c0_g1_i9
OG0000189	TRINITY_DN9945_c0_g1_i11, TRINITY_DN9945_c0_g1_i3, TRINITY_DN9945_c0_g1_i6, TRINITY_DN9945_c0_g1_i9	TRINITY_DN2583_c0_g1_i3, TRINITY_DN9366_c0_g1_i5	TRINITY_DN1081_c0_g1_i1, TRINITY_DN1081_c0_g1_i18, TRINITY_DN14243_c0_g1_i2, TRINITY_DN14243_c0_g1_i9, TRINITY_DN4356_c0_g1_i11, TRINITY_DN4356_c0_g1_i12, TRINITY_DN4356_c0_g1_i17, TRINITY_DN4356_c0_g1_i19, TRINITY_DN4356_c0_g1_i20, TRINITY_DN4356_c0_g1_i3, TRINITY_DN4356_c0_g1_i7	TRINITY_DN33553_c0_g1_i10, TRINITY_DN33553_c0_g1_i3, TRINITY_DN4807_c0_g2_i4, TRINITY_DN5426_c0_g1_i5
OG0000190	TRINITY_DN102139_c0_g1_i1, TRINITY_DN10695_c2_g1_i1, TRINITY_DN13856_c0_g1_i5, TRINITY_DN148385_c0_g2_i1, TRINITY_DN30102_c0_g1_i1, TRINITY_DN31157_c4_g1_i1, TRINITY_DN44298_c3_g1_i1, TRINITY_DN4839_c3_g1_i1, TRINITY_DN5192_c0_g1_i1, TRINITY_DN5251_c0_g1_i2, TRINITY_DN56655_c1_g1_i1, TRINITY_DN8642_c1_g1_i1	NA	TRINITY_DN154900_c0_g1_i1, TRINITY_DN1557_c0_g1_i1, TRINITY_DN16934_c0_g2_i1, TRINITY_DN28268_c0_g1_i1, TRINITY_DN28268_c4_g1_i1, TRINITY_DN46801_c0_g1_i1	TRINITY_DN21255_c4_g1_i1, TRINITY_DN8707_c0_g2_i2
OG0000191	TRINITY_DN102210_c1_g1_i1, TRINITY_DN112744_c0_g2_i1, TRINITY_DN16038_c1_g2_i1, TRINITY_DN30541_c2_g1_i1, TRINITY_DN33327_c0_g1_i1, TRINITY_DN34138_c0_g2_i1, TRINITY_DN34645_c1_g1_i1, TRINITY_DN49265_c4_g1_i1, TRINITY_DN51133_c1_g1_i3, TRINITY_DN5947_c0_g3_i1	TRINITY_DN2811_c0_g1_i1	TRINITY_DN10974_c3_g1_i1, TRINITY_DN135761_c1_g1_i1, TRINITY_DN36911_c0_g1_i1, TRINITY_DN4566_c0_g1_i12, TRINITY_DN4566_c0_g1_i5, TRINITY_DN4566_c0_g2_i1, TRINITY_DN505_c9_g1_i1	TRINITY_DN439_c0_g3_i1, TRINITY_DN5519_c1_g1_i2
OG0000192	TRINITY_DN103019_c0_g1_i1, TRINITY_DN19184_c0_g3_i1, TRINITY_DN19251_c1_g3_i1, TRINITY_DN26264_c3_g1_i1, TRINITY_DN27503_c0_g1_i1, TRINITY_DN62196_c1_g1_i1, TRINITY_DN70397_c0_g1_i1, TRINITY_DN7619_c0_g1_i1, TRINITY_DN92518_c0_g1_i1	TRINITY_DN25339_c1_g1_i1, TRINITY_DN9239_c5_g1_i1	TRINITY_DN19523_c1_g2_i1, TRINITY_DN24690_c0_g1_i1, TRINITY_DN2784_c1_g3_i3, TRINITY_DN38774_c0_g1_i1, TRINITY_DN38907_c1_g2_i1, TRINITY_DN7113_c2_g1_i2	TRINITY_DN2133_c4_g1_i1, TRINITY_DN24489_c0_g2_i2, TRINITY_DN3952_c1_g2_i1
OG0000193	TRINITY_DN1259_c0_g2_i12, TRINITY_DN1259_c0_g2_i16, TRINITY_DN1259_c0_g2_i2, TRINITY_DN1259_c0_g2_i4, TRINITY_DN1259_c0_g2_i6, TRINITY_DN1259_c0_g2_i8, TRINITY_DN1259_c0_g2_i9	TRINITY_DN6844_c1_g1_i5, TRINITY_DN6844_c1_g1_i9	TRINITY_DN1357_c0_g1_i1, TRINITY_DN1357_c0_g1_i10, TRINITY_DN1357_c0_g1_i11, TRINITY_DN1357_c0_g1_i13, TRINITY_DN1357_c0_g1_i2, TRINITY_DN1357_c0_g1_i4, TRINITY_DN1357_c0_g1_i5, TRINITY_DN1357_c0_g1_i8, TRINITY_DN1357_c0_g1_i9	TRINITY_DN3969_c0_g2_i1, TRINITY_DN3969_c0_g2_i3
OG0000194	TRINITY_DN1392_c91_g2_i1, TRINITY_DN143163_c0_g1_i2, TRINITY_DN143163_c0_g1_i3, TRINITY_DN143163_c0_g2_i1, TRINITY_DN148015_c0_g1_i1, TRINITY_DN149642_c0_g1_i1, TRINITY_DN15587_c0_g3_i1, TRINITY_DN39980_c1_g1_i2, TRINITY_DN45165_c0_g3_i1, TRINITY_DN4837_c1_g1_i1, TRINITY_DN55009_c0_g1_i1, TRINITY_DN56633_c0_g1_i1, TRINITY_DN69470_c0_g1_i1, TRINITY_DN75297_c0_g1_i1, TRINITY_DN97952_c0_g1_i2	TRINITY_DN3849_c0_g1_i1	TRINITY_DN22186_c1_g2_i1, TRINITY_DN33978_c1_g1_i1	TRINITY_DN11345_c0_g1_i6, TRINITY_DN62695_c0_g1_i1
OG0000195	TRINITY_DN15001_c3_g1_i1, TRINITY_DN26910_c0_g1_i1, TRINITY_DN26910_c0_g2_i1, TRINITY_DN4730_c2_g2_i1, TRINITY_DN4730_c2_g2_i2, TRINITY_DN5509_c3_g1_i1, TRINITY_DN61970_c0_g1_i1, TRINITY_DN6290_c0_g3_i2, TRINITY_DN7185_c3_g1_i1, TRINITY_DN9193_c1_g1_i4	TRINITY_DN24094_c0_g1_i1	TRINITY_DN11590_c0_g2_i1, TRINITY_DN11590_c0_g2_i3, TRINITY_DN15546_c0_g1_i1, TRINITY_DN15974_c0_g1_i4, TRINITY_DN31535_c0_g1_i1, TRINITY_DN7850_c0_g1_i1	TRINITY_DN141848_c0_g1_i1, TRINITY_DN24567_c3_g1_i1, TRINITY_DN5216_c0_g1_i1
OG0000196	TRINITY_DN1506_c0_g1_i12, TRINITY_DN1506_c0_g1_i15, TRINITY_DN1506_c0_g1_i17, TRINITY_DN1506_c0_g1_i7, TRINITY_DN1506_c0_g1_i9	TRINITY_DN588_c0_g1_i12, TRINITY_DN588_c0_g1_i16, TRINITY_DN588_c0_g1_i3, TRINITY_DN588_c0_g1_i4, TRINITY_DN588_c0_g1_i6	TRINITY_DN378_c0_g1_i11, TRINITY_DN378_c0_g1_i12, TRINITY_DN378_c0_g1_i2, TRINITY_DN378_c0_g1_i3, TRINITY_DN378_c0_g1_i4, TRINITY_DN378_c0_g1_i8	TRINITY_DN592_c0_g1_i18, TRINITY_DN592_c0_g1_i20, TRINITY_DN592_c0_g1_i23, TRINITY_DN592_c0_g1_i6
OG0000197	TRINITY_DN1589_c0_g1_i1, TRINITY_DN1589_c0_g1_i13, TRINITY_DN1589_c0_g1_i2, TRINITY_DN1589_c0_g1_i3, TRINITY_DN1589_c0_g1_i6, TRINITY_DN1589_c0_g1_i9	TRINITY_DN1965_c0_g1_i13, TRINITY_DN1965_c0_g1_i4, TRINITY_DN1965_c0_g1_i8, TRINITY_DN1965_c0_g1_i9	TRINITY_DN11585_c1_g1_i1	TRINITY_DN260_c0_g1_i1, TRINITY_DN260_c0_g1_i14, TRINITY_DN260_c0_g1_i15, TRINITY_DN260_c0_g1_i16, TRINITY_DN260_c0_g1_i21, TRINITY_DN260_c0_g1_i5, TRINITY_DN260_c0_g1_i6, TRINITY_DN260_c0_g1_i7, TRINITY_DN260_c0_g1_i8
OG0000198	TRINITY_DN15954_c0_g2_i1, TRINITY_DN3064_c0_g1_i1, TRINITY_DN3064_c0_g1_i16, TRINITY_DN3064_c0_g1_i6, TRINITY_DN3064_c1_g1_i1, TRINITY_DN3582_c0_g2_i1, TRINITY_DN87723_c0_g3_i1, TRINITY_DN96568_c1_g1_i1	TRINITY_DN2228_c0_g1_i4	TRINITY_DN10752_c0_g1_i2, TRINITY_DN27155_c0_g3_i1, TRINITY_DN2905_c1_g1_i2, TRINITY_DN2_c11_g1_i5, TRINITY_DN6826_c0_g1_i1, TRINITY_DN8465_c0_g1_i3	TRINITY_DN31163_c0_g1_i1, TRINITY_DN3900_c5_g1_i1, TRINITY_DN3902_c0_g1_i2, TRINITY_DN3902_c0_g1_i3, TRINITY_DN4958_c0_g1_i1
OG0000199	TRINITY_DN16303_c0_g2_i1, TRINITY_DN1831_c2_g2_i1, TRINITY_DN28787_c0_g1_i2, TRINITY_DN3247_c0_g1_i10, TRINITY_DN3247_c0_g1_i11, TRINITY_DN3247_c0_g1_i5, TRINITY_DN73207_c0_g4_i1	TRINITY_DN191_c1_g1_i1	TRINITY_DN12739_c0_g1_i1, TRINITY_DN23121_c0_g2_i1, TRINITY_DN23121_c0_g2_i2, TRINITY_DN2603_c0_g1_i2, TRINITY_DN2603_c0_g1_i3, TRINITY_DN2603_c0_g1_i4, TRINITY_DN2603_c0_g1_i5, TRINITY_DN2603_c0_g1_i6	TRINITY_DN2217_c1_g2_i1, TRINITY_DN26501_c0_g1_i1, TRINITY_DN57_c5_g1_i6, TRINITY_DN710_c6_g1_i1
OG0000200	TRINITY_DN16386_c0_g1_i4, TRINITY_DN26109_c0_g1_i1, TRINITY_DN26109_c0_g1_i3, TRINITY_DN26109_c0_g1_i4, TRINITY_DN26109_c0_g1_i6, TRINITY_DN26109_c0_g1_i7, TRINITY_DN26109_c0_g1_i8	TRINITY_DN13692_c0_g1_i1, TRINITY_DN2647_c1_g1_i2, TRINITY_DN2647_c1_g1_i4	TRINITY_DN7102_c0_g1_i11, TRINITY_DN7102_c0_g1_i13, TRINITY_DN7102_c0_g1_i16, TRINITY_DN7102_c0_g1_i17, TRINITY_DN7102_c0_g1_i4, TRINITY_DN7102_c0_g1_i8	TRINITY_DN1585_c0_g2_i4, TRINITY_DN176397_c0_g1_i1, TRINITY_DN44684_c0_g1_i1, TRINITY_DN44684_c0_g2_i1
OG0000201	TRINITY_DN1814_c0_g1_i10, TRINITY_DN1814_c0_g1_i7, TRINITY_DN1814_c0_g1_i8	TRINITY_DN14338_c0_g1_i10, TRINITY_DN14338_c0_g1_i7, TRINITY_DN14338_c0_g1_i8	TRINITY_DN1599_c0_g1_i1, TRINITY_DN1599_c0_g1_i11, TRINITY_DN1599_c0_g1_i12, TRINITY_DN1599_c0_g1_i18, TRINITY_DN1599_c0_g1_i2, TRINITY_DN1599_c0_g1_i5, TRINITY_DN1599_c0_g1_i6, TRINITY_DN1599_c0_g1_i7	TRINITY_DN23162_c0_g1_i1, TRINITY_DN23162_c0_g1_i2, TRINITY_DN23162_c0_g1_i3, TRINITY_DN23162_c0_g1_i4, TRINITY_DN23162_c0_g1_i5, TRINITY_DN23162_c0_g1_i6
OG0000202	TRINITY_DN1906_c0_g1_i19, TRINITY_DN1906_c0_g1_i2, TRINITY_DN1906_c0_g1_i20, TRINITY_DN1906_c0_g1_i5, TRINITY_DN1906_c0_g1_i6	TRINITY_DN79_c0_g1_i5, TRINITY_DN79_c0_g1_i6, TRINITY_DN79_c0_g1_i7, TRINITY_DN79_c0_g1_i8	TRINITY_DN944_c0_g1_i16, TRINITY_DN944_c0_g1_i20, TRINITY_DN944_c0_g1_i3	TRINITY_DN5392_c0_g1_i1, TRINITY_DN5392_c0_g1_i20, TRINITY_DN5392_c0_g1_i21, TRINITY_DN5392_c0_g1_i23, TRINITY_DN5392_c0_g1_i3, TRINITY_DN5392_c0_g1_i4, TRINITY_DN5392_c0_g1_i5, TRINITY_DN5392_c0_g1_i9
OG0000203	TRINITY_DN1924_c1_g1_i3, TRINITY_DN1_c0_g2_i7, TRINITY_DN2349_c0_g1_i3, TRINITY_DN2349_c0_g1_i4, TRINITY_DN23741_c0_g1_i1, TRINITY_DN2854_c1_g1_i1, TRINITY_DN47005_c0_g1_i1, TRINITY_DN52007_c0_g1_i2, TRINITY_DN89346_c0_g1_i1, TRINITY_DN90522_c2_g1_i1	NA	TRINITY_DN100013_c0_g1_i4, TRINITY_DN16252_c5_g1_i1, TRINITY_DN3345_c0_g1_i7, TRINITY_DN53140_c0_g1_i1, TRINITY_DN64566_c1_g1_i1, TRINITY_DN77159_c0_g1_i1, TRINITY_DN83713_c0_g1_i1	TRINITY_DN19752_c0_g1_i1, TRINITY_DN52472_c1_g1_i1, TRINITY_DN52542_c0_g4_i1
OG0000204	TRINITY_DN1990_c0_g1_i14, TRINITY_DN1990_c0_g1_i21, TRINITY_DN1990_c0_g1_i6, TRINITY_DN1990_c0_g1_i8, TRINITY_DN1990_c0_g1_i9	TRINITY_DN4198_c0_g2_i1, TRINITY_DN4198_c0_g2_i2, TRINITY_DN4198_c0_g2_i6	TRINITY_DN4288_c0_g1_i1, TRINITY_DN4288_c0_g1_i11, TRINITY_DN4288_c0_g1_i14, TRINITY_DN4288_c0_g1_i2, TRINITY_DN4288_c0_g1_i6, TRINITY_DN4288_c0_g1_i7, TRINITY_DN4288_c0_g1_i8	TRINITY_DN3729_c0_g1_i12, TRINITY_DN3729_c0_g1_i2, TRINITY_DN3729_c0_g1_i6, TRINITY_DN3729_c0_g1_i7, TRINITY_DN3729_c0_g1_i9
OG0000205	TRINITY_DN1994_c0_g1_i14, TRINITY_DN1994_c0_g1_i15, TRINITY_DN1994_c0_g1_i17, TRINITY_DN1994_c0_g1_i18, TRINITY_DN1994_c0_g1_i25, TRINITY_DN1994_c0_g1_i30, TRINITY_DN1994_c0_g1_i32, TRINITY_DN1994_c0_g1_i37, TRINITY_DN1994_c0_g1_i40, TRINITY_DN1994_c0_g1_i42, TRINITY_DN1994_c0_g1_i46, TRINITY_DN1994_c0_g1_i53, TRINITY_DN1994_c0_g1_i56	TRINITY_DN318_c0_g1_i4, TRINITY_DN318_c0_g1_i7, TRINITY_DN318_c0_g1_i8	TRINITY_DN8764_c0_g1_i3	TRINITY_DN1359_c0_g1_i4, TRINITY_DN1359_c0_g1_i5, TRINITY_DN1359_c0_g1_i6
OG0000206	TRINITY_DN22870_c0_g3_i1, TRINITY_DN271921_c0_g1_i1, TRINITY_DN33153_c0_g1_i1, TRINITY_DN41828_c0_g1_i1, TRINITY_DN49566_c0_g1_i2, TRINITY_DN56688_c0_g3_i1, TRINITY_DN8986_c0_g3_i1, TRINITY_DN99900_c0_g1_i1	TRINITY_DN32074_c0_g1_i1	TRINITY_DN11379_c2_g1_i1, TRINITY_DN18571_c0_g1_i1, TRINITY_DN2089_c1_g2_i1, TRINITY_DN25959_c0_g3_i1, TRINITY_DN65077_c0_g1_i1	TRINITY_DN138933_c0_g1_i1, TRINITY_DN141187_c0_g1_i1, TRINITY_DN180880_c0_g1_i1, TRINITY_DN68671_c0_g1_i1, TRINITY_DN75842_c0_g1_i1, TRINITY_DN9177_c0_g1_i1
OG0000207	TRINITY_DN240_c0_g1_i10, TRINITY_DN240_c0_g1_i16, TRINITY_DN240_c0_g1_i20, TRINITY_DN240_c0_g1_i5, TRINITY_DN240_c0_g1_i6, TRINITY_DN240_c0_g1_i9	TRINITY_DN107_c0_g1_i1, TRINITY_DN107_c0_g1_i6, TRINITY_DN107_c0_g1_i7, TRINITY_DN107_c0_g1_i8	TRINITY_DN880_c0_g1_i15, TRINITY_DN880_c0_g1_i20, TRINITY_DN880_c0_g1_i3	TRINITY_DN2715_c0_g1_i14, TRINITY_DN2715_c0_g1_i15, TRINITY_DN2715_c0_g1_i2, TRINITY_DN2715_c0_g1_i4, TRINITY_DN2715_c0_g1_i7, TRINITY_DN2715_c0_g1_i8, TRINITY_DN2715_c0_g1_i9
OG0000208	TRINITY_DN247_c1_g1_i1, TRINITY_DN247_c1_g1_i2, TRINITY_DN247_c1_g1_i3, TRINITY_DN247_c1_g1_i4, TRINITY_DN247_c1_g1_i5, TRINITY_DN247_c1_g1_i7, TRINITY_DN247_c1_g1_i8, TRINITY_DN4155_c0_g2_i6	TRINITY_DN1011_c0_g1_i17, TRINITY_DN1011_c0_g1_i3, TRINITY_DN1011_c0_g2_i1, TRINITY_DN1011_c0_g2_i7, TRINITY_DN1588_c1_g1_i13	TRINITY_DN17304_c0_g1_i3, TRINITY_DN17304_c0_g1_i4, TRINITY_DN17304_c0_g1_i7	TRINITY_DN2366_c0_g1_i17, TRINITY_DN2366_c0_g1_i8, TRINITY_DN2366_c0_g2_i1, TRINITY_DN2366_c0_g2_i2
OG0000209	TRINITY_DN2542_c0_g2_i1, TRINITY_DN2542_c0_g2_i10, TRINITY_DN2542_c0_g2_i12, TRINITY_DN2542_c0_g2_i14, TRINITY_DN2542_c0_g2_i15, TRINITY_DN2542_c0_g2_i7, TRINITY_DN2542_c0_g2_i8, TRINITY_DN2542_c0_g2_i9	TRINITY_DN130_c2_g1_i1, TRINITY_DN130_c2_g1_i14, TRINITY_DN130_c2_g1_i3	TRINITY_DN5236_c0_g1_i12, TRINITY_DN5236_c0_g1_i14, TRINITY_DN5236_c0_g1_i15, TRINITY_DN5236_c0_g1_i2, TRINITY_DN5236_c0_g1_i7	TRINITY_DN583_c0_g1_i1, TRINITY_DN583_c0_g1_i12, TRINITY_DN583_c0_g1_i2, TRINITY_DN583_c0_g1_i6
OG0000210	TRINITY_DN2608_c0_g1_i11, TRINITY_DN2608_c0_g1_i18, TRINITY_DN2608_c0_g1_i2, TRINITY_DN2608_c0_g1_i20, TRINITY_DN2608_c0_g1_i22, TRINITY_DN2608_c0_g1_i3, TRINITY_DN2608_c0_g1_i4, TRINITY_DN2608_c0_g1_i9	TRINITY_DN5730_c0_g1_i6, TRINITY_DN5730_c0_g1_i8, TRINITY_DN5730_c0_g1_i9	TRINITY_DN4395_c0_g1_i12, TRINITY_DN4395_c0_g1_i13, TRINITY_DN4395_c0_g1_i17, TRINITY_DN4395_c0_g1_i5, TRINITY_DN4395_c0_g1_i8, TRINITY_DN4395_c0_g1_i9	TRINITY_DN5155_c0_g1_i1, TRINITY_DN5155_c0_g1_i2, TRINITY_DN5155_c0_g1_i3
OG0000211	TRINITY_DN2686_c0_g1_i10, TRINITY_DN2686_c0_g1_i11, TRINITY_DN2686_c0_g1_i15, TRINITY_DN2686_c0_g1_i2, TRINITY_DN2686_c0_g1_i3, TRINITY_DN2686_c0_g1_i4, TRINITY_DN2686_c0_g1_i5, TRINITY_DN2686_c0_g1_i9	TRINITY_DN687_c0_g1_i10, TRINITY_DN687_c0_g1_i12, TRINITY_DN687_c0_g1_i7, TRINITY_DN687_c0_g1_i8, TRINITY_DN78172_c0_g1_i1	TRINITY_DN1124_c0_g1_i11, TRINITY_DN1124_c0_g1_i18, TRINITY_DN1124_c0_g1_i4, TRINITY_DN1124_c0_g1_i5	TRINITY_DN41750_c0_g1_i1, TRINITY_DN9371_c0_g1_i1, TRINITY_DN9371_c0_g1_i2
OG0000212	TRINITY_DN2712_c0_g1_i1, TRINITY_DN2712_c0_g1_i10, TRINITY_DN2712_c0_g1_i12, TRINITY_DN2712_c0_g1_i13, TRINITY_DN2712_c0_g1_i15, TRINITY_DN2712_c0_g1_i2, TRINITY_DN2712_c0_g1_i4, TRINITY_DN2712_c0_g1_i5, TRINITY_DN2712_c0_g1_i6, TRINITY_DN2712_c0_g1_i8, TRINITY_DN2712_c0_g1_i9	TRINITY_DN57705_c1_g1_i6, TRINITY_DN57705_c1_g1_i8	TRINITY_DN162234_c0_g1_i1	TRINITY_DN109_c2_g1_i10, TRINITY_DN109_c2_g1_i11, TRINITY_DN109_c2_g1_i17, TRINITY_DN109_c2_g1_i5, TRINITY_DN109_c2_g1_i7, TRINITY_DN109_c2_g1_i8
OG0000213	TRINITY_DN3004_c1_g1_i10, TRINITY_DN3004_c1_g1_i8, TRINITY_DN3004_c1_g1_i9	TRINITY_DN372_c0_g1_i1, TRINITY_DN372_c0_g1_i15, TRINITY_DN372_c0_g1_i16, TRINITY_DN372_c0_g1_i5, TRINITY_DN372_c0_g1_i8, TRINITY_DN372_c0_g1_i9	TRINITY_DN820_c0_g1_i11, TRINITY_DN820_c0_g1_i13, TRINITY_DN820_c0_g1_i18, TRINITY_DN820_c0_g1_i20, TRINITY_DN820_c0_g1_i8	TRINITY_DN1416_c1_g1_i10, TRINITY_DN1416_c1_g1_i14, TRINITY_DN1416_c1_g1_i15, TRINITY_DN1416_c1_g1_i16, TRINITY_DN1416_c1_g1_i3, TRINITY_DN1416_c1_g1_i9
OG0000214	TRINITY_DN31832_c1_g1_i1, TRINITY_DN7782_c0_g1_i12, TRINITY_DN7782_c0_g1_i7, TRINITY_DN7782_c0_g1_i9	TRINITY_DN5151_c0_g1_i10, TRINITY_DN5151_c0_g1_i4, TRINITY_DN5151_c0_g1_i5, TRINITY_DN5151_c0_g1_i6	TRINITY_DN1601_c0_g1_i14, TRINITY_DN1601_c0_g1_i16, TRINITY_DN1601_c0_g1_i17, TRINITY_DN1601_c0_g1_i2, TRINITY_DN1601_c0_g1_i3, TRINITY_DN1601_c0_g1_i6, TRINITY_DN1601_c0_g1_i9	TRINITY_DN3706_c0_g1_i12, TRINITY_DN3706_c0_g1_i13, TRINITY_DN3706_c0_g1_i4, TRINITY_DN3706_c0_g1_i6, TRINITY_DN3706_c0_g1_i7
OG0000215	TRINITY_DN3654_c0_g1_i10, TRINITY_DN3654_c0_g1_i5, TRINITY_DN3654_c0_g1_i7	TRINITY_DN5789_c0_g1_i3, TRINITY_DN5789_c0_g1_i9	TRINITY_DN1560_c0_g1_i11, TRINITY_DN1560_c0_g1_i12, TRINITY_DN1560_c0_g1_i13, TRINITY_DN1560_c0_g1_i14, TRINITY_DN1560_c0_g1_i3, TRINITY_DN1560_c0_g1_i5, TRINITY_DN1560_c0_g1_i9	TRINITY_DN1489_c0_g1_i10, TRINITY_DN1489_c0_g1_i11, TRINITY_DN1489_c0_g1_i12, TRINITY_DN1489_c0_g1_i3, TRINITY_DN1489_c0_g1_i4, TRINITY_DN1489_c0_g1_i5, TRINITY_DN1489_c0_g1_i6, TRINITY_DN1489_c0_g1_i9
OG0000216	TRINITY_DN388_c1_g1_i14, TRINITY_DN388_c1_g1_i17, TRINITY_DN388_c1_g1_i25, TRINITY_DN388_c1_g1_i31, TRINITY_DN388_c1_g1_i6, TRINITY_DN388_c1_g1_i8	TRINITY_DN2524_c0_g1_i12, TRINITY_DN2524_c0_g1_i3, TRINITY_DN2524_c0_g1_i5, TRINITY_DN2524_c0_g1_i6, TRINITY_DN2524_c0_g1_i8, TRINITY_DN2524_c0_g1_i9	TRINITY_DN133_c0_g1_i11, TRINITY_DN133_c0_g1_i12, TRINITY_DN133_c0_g1_i22, TRINITY_DN133_c0_g1_i26, TRINITY_DN133_c0_g1_i28, TRINITY_DN133_c0_g1_i31, TRINITY_DN133_c0_g1_i33	TRINITY_DN16_c2_g1_i4
OG0000217	TRINITY_DN401_c1_g1_i2, TRINITY_DN401_c1_g1_i3, TRINITY_DN401_c1_g1_i5, TRINITY_DN67862_c0_g1_i1	TRINITY_DN10982_c0_g1_i4, TRINITY_DN10982_c0_g1_i8	TRINITY_DN644_c0_g1_i1, TRINITY_DN644_c0_g1_i10, TRINITY_DN644_c0_g1_i12, TRINITY_DN644_c0_g1_i13, TRINITY_DN644_c0_g1_i2, TRINITY_DN644_c0_g1_i3, TRINITY_DN644_c0_g1_i4, TRINITY_DN644_c0_g1_i5, TRINITY_DN644_c0_g1_i6, TRINITY_DN644_c0_g1_i8, TRINITY_DN644_c0_g1_i9	TRINITY_DN26050_c0_g1_i1, TRINITY_DN26050_c0_g1_i2, TRINITY_DN26050_c0_g1_i4
OG0000218	TRINITY_DN418_c0_g1_i1, TRINITY_DN418_c0_g1_i10, TRINITY_DN418_c0_g1_i11, TRINITY_DN418_c0_g1_i14, TRINITY_DN418_c0_g1_i18	TRINITY_DN11472_c0_g1_i5	TRINITY_DN1212_c0_g1_i15	TRINITY_DN10012_c0_g1_i12, TRINITY_DN10012_c0_g1_i14, TRINITY_DN10012_c0_g1_i15, TRINITY_DN10012_c0_g1_i17, TRINITY_DN10012_c0_g1_i19, TRINITY_DN10012_c0_g1_i2, TRINITY_DN10012_c0_g1_i23, TRINITY_DN10012_c0_g1_i25, TRINITY_DN10012_c0_g1_i26, TRINITY_DN10012_c0_g1_i4, TRINITY_DN10012_c0_g1_i5, TRINITY_DN10012_c0_g1_i6, TRINITY_DN10012_c0_g1_i8
OG0000219	TRINITY_DN4237_c0_g1_i18, TRINITY_DN4237_c0_g1_i19, TRINITY_DN4237_c0_g1_i2, TRINITY_DN4237_c0_g1_i22, TRINITY_DN4237_c0_g1_i3, TRINITY_DN4237_c0_g1_i4, TRINITY_DN4237_c0_g1_i5, TRINITY_DN4237_c0_g1_i6, TRINITY_DN4237_c0_g1_i9	TRINITY_DN759_c0_g1_i11, TRINITY_DN759_c0_g1_i2, TRINITY_DN759_c0_g1_i4, TRINITY_DN759_c0_g1_i5	TRINITY_DN808_c1_g1_i6	TRINITY_DN7223_c0_g1_i1, TRINITY_DN7223_c0_g1_i10, TRINITY_DN7223_c0_g1_i13, TRINITY_DN7223_c0_g1_i18, TRINITY_DN7223_c0_g1_i23, TRINITY_DN7223_c0_g1_i9
OG0000220	TRINITY_DN4426_c0_g1_i10, TRINITY_DN4426_c0_g1_i11, TRINITY_DN4426_c0_g1_i13, TRINITY_DN4426_c0_g1_i2, TRINITY_DN4426_c0_g1_i3, TRINITY_DN4426_c0_g1_i4, TRINITY_DN4426_c0_g1_i6, TRINITY_DN4426_c0_g1_i7, TRINITY_DN4426_c0_g1_i8	TRINITY_DN4018_c0_g1_i1, TRINITY_DN4018_c0_g1_i2, TRINITY_DN4018_c0_g1_i8	TRINITY_DN17880_c1_g2_i3, TRINITY_DN17880_c1_g2_i4	TRINITY_DN2917_c0_g1_i1, TRINITY_DN2917_c0_g1_i11, TRINITY_DN2917_c0_g1_i16, TRINITY_DN2917_c0_g1_i4, TRINITY_DN2917_c0_g1_i8, TRINITY_DN2917_c0_g1_i9
OG0000221	TRINITY_DN4713_c1_g1_i11, TRINITY_DN4713_c1_g1_i14, TRINITY_DN4713_c1_g1_i15, TRINITY_DN4713_c1_g1_i20, TRINITY_DN4713_c1_g1_i21, TRINITY_DN4713_c1_g1_i4	TRINITY_DN5324_c2_g1_i1, TRINITY_DN5324_c2_g1_i11, TRINITY_DN5324_c2_g1_i4, TRINITY_DN5324_c2_g1_i5, TRINITY_DN5324_c2_g1_i7	TRINITY_DN5757_c0_g1_i10, TRINITY_DN5757_c0_g1_i11, TRINITY_DN5757_c0_g1_i2	TRINITY_DN50240_c0_g2_i14, TRINITY_DN50240_c0_g2_i15, TRINITY_DN50240_c0_g2_i16, TRINITY_DN50240_c0_g2_i17, TRINITY_DN50240_c0_g2_i6, TRINITY_DN50240_c0_g2_i9
OG0000222	TRINITY_DN4803_c0_g2_i1, TRINITY_DN4803_c0_g2_i2, TRINITY_DN4803_c0_g2_i3, TRINITY_DN4803_c0_g2_i4, TRINITY_DN4803_c0_g2_i5	TRINITY_DN422_c0_g1_i2, TRINITY_DN422_c0_g1_i3, TRINITY_DN422_c0_g1_i4, TRINITY_DN422_c0_g1_i6	TRINITY_DN889_c0_g1_i10, TRINITY_DN889_c0_g1_i2, TRINITY_DN889_c0_g1_i3, TRINITY_DN889_c0_g1_i4, TRINITY_DN889_c0_g1_i5, TRINITY_DN889_c0_g1_i6, TRINITY_DN889_c0_g1_i8, TRINITY_DN889_c0_g1_i9	TRINITY_DN48_c1_g1_i3, TRINITY_DN48_c1_g1_i4, TRINITY_DN48_c1_g1_i6
OG0000223	TRINITY_DN4860_c0_g1_i14, TRINITY_DN4860_c0_g1_i15, TRINITY_DN4860_c0_g1_i19, TRINITY_DN4860_c0_g1_i31, TRINITY_DN4860_c0_g1_i8	TRINITY_DN11037_c0_g1_i1, TRINITY_DN11037_c0_g2_i1, TRINITY_DN85635_c0_g1_i1	TRINITY_DN9038_c0_g1_i15, TRINITY_DN9038_c0_g1_i17, TRINITY_DN9038_c0_g1_i20, TRINITY_DN9038_c0_g1_i4, TRINITY_DN9038_c0_g1_i8	TRINITY_DN14479_c0_g1_i1, TRINITY_DN14479_c0_g1_i3, TRINITY_DN5073_c0_g1_i10, TRINITY_DN5073_c0_g1_i11, TRINITY_DN5073_c0_g1_i3, TRINITY_DN5073_c0_g1_i4, TRINITY_DN5073_c0_g1_i9
OG0000224	TRINITY_DN5046_c0_g1_i15, TRINITY_DN5046_c0_g1_i18, TRINITY_DN5046_c0_g1_i19, TRINITY_DN5046_c0_g1_i2, TRINITY_DN5046_c0_g1_i3	TRINITY_DN1805_c0_g1_i17, TRINITY_DN1805_c0_g1_i18, TRINITY_DN1805_c0_g1_i2, TRINITY_DN1805_c0_g1_i4, TRINITY_DN1805_c0_g1_i8, TRINITY_DN1805_c0_g1_i9	TRINITY_DN2183_c0_g1_i1, TRINITY_DN2183_c0_g1_i3, TRINITY_DN2183_c0_g1_i4, TRINITY_DN2183_c0_g1_i6, TRINITY_DN2183_c0_g1_i7, TRINITY_DN2183_c0_g1_i8	TRINITY_DN1180_c0_g1_i5, TRINITY_DN1180_c0_g1_i7, TRINITY_DN1180_c0_g1_i9
OG0000225	TRINITY_DN5254_c0_g1_i11, TRINITY_DN5254_c0_g1_i15, TRINITY_DN5254_c0_g1_i2, TRINITY_DN5254_c0_g1_i3	TRINITY_DN4125_c0_g2_i1, TRINITY_DN4125_c0_g2_i11, TRINITY_DN4125_c0_g2_i13, TRINITY_DN4125_c0_g2_i15, TRINITY_DN4125_c0_g2_i6	TRINITY_DN2048_c0_g1_i1, TRINITY_DN2048_c0_g1_i11, TRINITY_DN2048_c0_g1_i13, TRINITY_DN2048_c0_g1_i2, TRINITY_DN2048_c0_g1_i5, TRINITY_DN2048_c0_g1_i6, TRINITY_DN2048_c0_g1_i8, TRINITY_DN2048_c0_g1_i9	TRINITY_DN3335_c0_g2_i3, TRINITY_DN3335_c0_g2_i6, TRINITY_DN3335_c0_g2_i7
OG0000226	TRINITY_DN5621_c0_g1_i1, TRINITY_DN5621_c0_g1_i10, TRINITY_DN5621_c0_g1_i11, TRINITY_DN5621_c0_g1_i2, TRINITY_DN5621_c0_g1_i20, TRINITY_DN5621_c0_g1_i23, TRINITY_DN5621_c0_g1_i25, TRINITY_DN5621_c0_g1_i5, TRINITY_DN5621_c0_g1_i8	TRINITY_DN5885_c0_g1_i2	TRINITY_DN7966_c1_g1_i10, TRINITY_DN7966_c1_g1_i11, TRINITY_DN7966_c1_g1_i13, TRINITY_DN7966_c1_g1_i4, TRINITY_DN7966_c1_g1_i6, TRINITY_DN7966_c1_g1_i7	TRINITY_DN13315_c0_g1_i14, TRINITY_DN13315_c0_g1_i19, TRINITY_DN13315_c0_g1_i20, TRINITY_DN13315_c0_g1_i3
OG0000227	TRINITY_DN595_c3_g1_i4, TRINITY_DN595_c3_g1_i5	TRINITY_DN764_c0_g1_i18, TRINITY_DN764_c0_g1_i19, TRINITY_DN764_c0_g1_i20, TRINITY_DN764_c0_g1_i21, TRINITY_DN764_c0_g1_i8, TRINITY_DN764_c0_g1_i9	TRINITY_DN2997_c0_g3_i6, TRINITY_DN2997_c0_g3_i7, TRINITY_DN2997_c0_g3_i8, TRINITY_DN2997_c0_g3_i9	TRINITY_DN858_c0_g1_i1, TRINITY_DN858_c0_g1_i14, TRINITY_DN858_c0_g1_i18, TRINITY_DN858_c0_g1_i21, TRINITY_DN858_c0_g1_i5, TRINITY_DN858_c0_g1_i7, TRINITY_DN858_c0_g1_i8, TRINITY_DN858_c0_g1_i9
OG0000228	TRINITY_DN6121_c0_g1_i1, TRINITY_DN6121_c0_g1_i11, TRINITY_DN6121_c0_g1_i17, TRINITY_DN6121_c0_g1_i19, TRINITY_DN6121_c0_g1_i3, TRINITY_DN6121_c0_g1_i4, TRINITY_DN6121_c0_g1_i8, TRINITY_DN6121_c0_g1_i9	TRINITY_DN14606_c0_g1_i3, TRINITY_DN14606_c0_g1_i4	TRINITY_DN2821_c0_g1_i11, TRINITY_DN2821_c0_g1_i4, TRINITY_DN2821_c0_g1_i5, TRINITY_DN2821_c0_g1_i7	TRINITY_DN4189_c0_g1_i1, TRINITY_DN4189_c0_g1_i10, TRINITY_DN4189_c0_g1_i11, TRINITY_DN4189_c0_g1_i2, TRINITY_DN4189_c0_g1_i4, TRINITY_DN4189_c0_g1_i8
OG0000229	TRINITY_DN637_c0_g1_i6, TRINITY_DN637_c0_g1_i7	TRINITY_DN722_c0_g1_i11, TRINITY_DN722_c0_g1_i14, TRINITY_DN722_c0_g1_i4, TRINITY_DN722_c0_g1_i8, TRINITY_DN722_c0_g1_i9	TRINITY_DN213_c0_g1_i1, TRINITY_DN213_c0_g1_i2, TRINITY_DN213_c0_g1_i3, TRINITY_DN213_c0_g1_i8	TRINITY_DN406_c0_g1_i1, TRINITY_DN406_c0_g1_i12, TRINITY_DN406_c0_g1_i13, TRINITY_DN406_c0_g1_i14, TRINITY_DN406_c0_g1_i18, TRINITY_DN406_c0_g1_i20, TRINITY_DN406_c0_g1_i3, TRINITY_DN406_c0_g1_i4, TRINITY_DN406_c0_g1_i7
OG0000230	TRINITY_DN640_c0_g1_i15, TRINITY_DN640_c0_g1_i18, TRINITY_DN640_c0_g1_i2, TRINITY_DN640_c0_g1_i24, TRINITY_DN640_c0_g1_i5, TRINITY_DN640_c0_g1_i8	TRINITY_DN3470_c0_g1_i14, TRINITY_DN3470_c0_g1_i17, TRINITY_DN3470_c0_g1_i2, TRINITY_DN3470_c0_g1_i22, TRINITY_DN3470_c0_g1_i9	TRINITY_DN5019_c0_g1_i22, TRINITY_DN5019_c0_g1_i23, TRINITY_DN5019_c0_g1_i9	TRINITY_DN167_c0_g1_i3, TRINITY_DN167_c0_g1_i4, TRINITY_DN167_c0_g1_i5, TRINITY_DN167_c0_g1_i6, TRINITY_DN167_c0_g1_i7, TRINITY_DN167_c0_g1_i8
OG0000231	TRINITY_DN741_c0_g1_i1, TRINITY_DN741_c0_g1_i14, TRINITY_DN741_c0_g1_i15, TRINITY_DN741_c0_g1_i2, TRINITY_DN741_c0_g1_i3, TRINITY_DN741_c0_g1_i4, TRINITY_DN741_c0_g1_i5, TRINITY_DN741_c0_g1_i6, TRINITY_DN741_c0_g1_i9	TRINITY_DN813_c0_g1_i4, TRINITY_DN813_c0_g1_i5	TRINITY_DN1223_c0_g1_i1, TRINITY_DN1223_c0_g1_i13, TRINITY_DN1223_c0_g1_i18, TRINITY_DN1223_c0_g1_i19, TRINITY_DN1223_c0_g1_i3, TRINITY_DN1223_c0_g1_i6, TRINITY_DN1223_c0_g1_i9	TRINITY_DN494_c0_g1_i5, TRINITY_DN494_c0_g1_i9
OG0000232	TRINITY_DN75_c2_g1_i3	TRINITY_DN2201_c0_g1_i1, TRINITY_DN2201_c0_g1_i10, TRINITY_DN2201_c0_g1_i11, TRINITY_DN2201_c0_g1_i14, TRINITY_DN2201_c0_g1_i3, TRINITY_DN2201_c0_g1_i4, TRINITY_DN2201_c0_g1_i6, TRINITY_DN2201_c0_g1_i7	TRINITY_DN22469_c0_g1_i2, TRINITY_DN3315_c0_g1_i1, TRINITY_DN3315_c0_g1_i2, TRINITY_DN3315_c0_g1_i3	TRINITY_DN3678_c0_g1_i11, TRINITY_DN3678_c0_g1_i12, TRINITY_DN3678_c0_g1_i13, TRINITY_DN3678_c0_g1_i2, TRINITY_DN3678_c0_g1_i3, TRINITY_DN3678_c0_g1_i4, TRINITY_DN3678_c0_g1_i9
OG0000233	TRINITY_DN871_c1_g1_i1, TRINITY_DN871_c1_g1_i10, TRINITY_DN871_c1_g1_i21, TRINITY_DN871_c1_g1_i4, TRINITY_DN871_c1_g1_i9	TRINITY_DN3218_c0_g1_i4, TRINITY_DN3218_c0_g1_i5	TRINITY_DN8473_c0_g1_i10, TRINITY_DN8473_c0_g1_i14, TRINITY_DN8473_c0_g1_i15, TRINITY_DN8473_c0_g1_i17, TRINITY_DN8473_c0_g1_i2, TRINITY_DN8473_c0_g1_i4, TRINITY_DN8473_c0_g1_i6, TRINITY_DN8473_c0_g1_i8, TRINITY_DN8473_c0_g1_i9	TRINITY_DN3927_c0_g1_i18, TRINITY_DN3927_c0_g1_i19, TRINITY_DN3927_c0_g1_i23, TRINITY_DN3927_c0_g1_i24
OG0000234	TRINITY_DN9061_c0_g1_i1, TRINITY_DN9061_c0_g1_i13, TRINITY_DN9061_c0_g1_i15, TRINITY_DN9061_c0_g1_i2, TRINITY_DN9061_c0_g1_i4, TRINITY_DN9061_c0_g1_i6, TRINITY_DN9061_c0_g1_i7, TRINITY_DN9061_c0_g2_i1	TRINITY_DN10385_c0_g1_i1	TRINITY_DN23453_c0_g1_i11, TRINITY_DN23453_c0_g1_i14, TRINITY_DN23453_c0_g1_i15, TRINITY_DN23453_c0_g1_i16, TRINITY_DN23453_c0_g1_i19, TRINITY_DN23453_c0_g1_i29	TRINITY_DN18161_c0_g1_i18, TRINITY_DN18161_c0_g1_i21, TRINITY_DN18161_c0_g1_i4, TRINITY_DN18161_c0_g1_i6, TRINITY_DN18161_c0_g1_i7
OG0000235	TRINITY_DN9550_c0_g1_i1, TRINITY_DN9550_c0_g1_i10, TRINITY_DN9550_c0_g1_i4, TRINITY_DN9550_c0_g1_i6, TRINITY_DN9550_c0_g1_i8, TRINITY_DN9550_c0_g1_i9	TRINITY_DN2110_c1_g1_i2, TRINITY_DN2110_c1_g1_i5	TRINITY_DN1298_c0_g1_i1, TRINITY_DN1298_c0_g1_i13, TRINITY_DN1298_c0_g1_i14, TRINITY_DN1298_c0_g1_i18, TRINITY_DN1298_c0_g1_i19, TRINITY_DN1298_c0_g1_i7	TRINITY_DN7295_c0_g1_i13, TRINITY_DN7295_c0_g1_i14, TRINITY_DN7295_c0_g1_i15, TRINITY_DN7295_c0_g1_i6, TRINITY_DN7295_c0_g1_i7, TRINITY_DN7295_c0_g1_i8
OG0000236	TRINITY_DN971_c0_g1_i16, TRINITY_DN971_c0_g1_i27, TRINITY_DN971_c0_g1_i29	TRINITY_DN819_c0_g2_i13, TRINITY_DN819_c0_g2_i15, TRINITY_DN819_c0_g2_i16, TRINITY_DN819_c0_g2_i20, TRINITY_DN819_c0_g2_i7	TRINITY_DN1449_c1_g1_i1, TRINITY_DN1449_c1_g1_i18, TRINITY_DN1449_c1_g1_i19, TRINITY_DN1449_c1_g1_i2, TRINITY_DN1449_c1_g1_i29, TRINITY_DN1449_c1_g1_i3, TRINITY_DN1449_c1_g1_i5, TRINITY_DN1449_c1_g1_i8	TRINITY_DN38_c5_g1_i10, TRINITY_DN38_c5_g1_i4, TRINITY_DN38_c5_g1_i7, TRINITY_DN38_c5_g1_i8
OG0000237	TRINITY_DN998_c0_g1_i1, TRINITY_DN998_c0_g1_i11, TRINITY_DN998_c0_g1_i14, TRINITY_DN998_c0_g1_i16, TRINITY_DN998_c0_g1_i17, TRINITY_DN998_c0_g1_i2, TRINITY_DN998_c0_g1_i20, TRINITY_DN998_c0_g1_i21, TRINITY_DN998_c0_g1_i22, TRINITY_DN998_c0_g1_i23, TRINITY_DN998_c0_g1_i27, TRINITY_DN998_c0_g1_i29, TRINITY_DN998_c0_g1_i3, TRINITY_DN998_c0_g1_i4, TRINITY_DN998_c0_g1_i5, TRINITY_DN998_c0_g1_i7	TRINITY_DN4824_c0_g1_i1	TRINITY_DN1108_c1_g1_i2	TRINITY_DN14045_c0_g1_i4, TRINITY_DN14045_c0_g1_i6
OG0000238	TRINITY_DN100612_c0_g1_i2, TRINITY_DN10147_c0_g1_i1, TRINITY_DN17823_c0_g1_i10, TRINITY_DN17823_c0_g1_i11, TRINITY_DN17823_c0_g1_i8, TRINITY_DN44869_c0_g2_i1, TRINITY_DN49654_c0_g1_i1, TRINITY_DN5008_c0_g1_i1, TRINITY_DN5008_c0_g4_i1, TRINITY_DN7827_c0_g4_i2	TRINITY_DN115_c2_g1_i3	TRINITY_DN110712_c1_g1_i1, TRINITY_DN11647_c0_g1_i1, TRINITY_DN34108_c3_g1_i1, TRINITY_DN61274_c0_g1_i1	TRINITY_DN12406_c2_g1_i1, TRINITY_DN13482_c0_g1_i1, TRINITY_DN2393_c1_g1_i1, TRINITY_DN2393_c1_g1_i2
OG0000239	TRINITY_DN103437_c0_g1_i1, TRINITY_DN11879_c0_g2_i3, TRINITY_DN11879_c0_g4_i2, TRINITY_DN19470_c2_g1_i1, TRINITY_DN23879_c1_g2_i2, TRINITY_DN26826_c0_g1_i1, TRINITY_DN2877_c1_g1_i3, TRINITY_DN30186_c0_g2_i1, TRINITY_DN32658_c0_g1_i1, TRINITY_DN36466_c0_g1_i1, TRINITY_DN36466_c0_g1_i4, TRINITY_DN57711_c0_g1_i1, TRINITY_DN7593_c0_g1_i5, TRINITY_DN9362_c2_g1_i1	NA	TRINITY_DN1570_c0_g3_i1, TRINITY_DN68111_c0_g1_i1, TRINITY_DN8414_c0_g2_i2	TRINITY_DN13588_c4_g1_i4, TRINITY_DN33533_c0_g2_i1
OG0000240	TRINITY_DN1060_c0_g1_i1, TRINITY_DN1060_c0_g1_i12, TRINITY_DN13405_c1_g1_i1	TRINITY_DN1319_c0_g1_i1, TRINITY_DN1319_c0_g1_i2, TRINITY_DN1319_c0_g1_i5	TRINITY_DN5737_c0_g1_i1, TRINITY_DN5737_c0_g1_i10, TRINITY_DN5737_c0_g1_i4, TRINITY_DN5737_c0_g1_i5, TRINITY_DN5737_c0_g1_i6	TRINITY_DN8350_c0_g1_i1, TRINITY_DN8350_c0_g1_i10, TRINITY_DN8350_c0_g1_i2, TRINITY_DN8350_c0_g1_i3, TRINITY_DN8350_c0_g1_i4, TRINITY_DN8350_c0_g1_i5, TRINITY_DN8350_c0_g1_i8, TRINITY_DN8350_c0_g1_i9
OG0000241	TRINITY_DN10616_c0_g3_i1, TRINITY_DN149621_c3_g1_i1, TRINITY_DN1746_c0_g1_i2, TRINITY_DN1746_c0_g1_i3, TRINITY_DN19307_c1_g1_i1, TRINITY_DN26662_c0_g1_i1, TRINITY_DN50287_c0_g1_i1, TRINITY_DN62009_c0_g1_i1, TRINITY_DN66210_c2_g1_i1, TRINITY_DN80219_c0_g4_i1, TRINITY_DN9146_c0_g1_i1, TRINITY_DN9146_c0_g1_i6	TRINITY_DN7642_c0_g1_i8	TRINITY_DN10399_c0_g1_i4, TRINITY_DN5734_c0_g1_i1	TRINITY_DN12634_c1_g1_i1, TRINITY_DN1656_c0_g2_i1, TRINITY_DN5484_c0_g1_i1, TRINITY_DN5484_c0_g1_i4
OG0000242	TRINITY_DN10619_c0_g1_i3, TRINITY_DN126401_c0_g1_i1, TRINITY_DN36874_c0_g1_i2, TRINITY_DN44772_c0_g1_i1, TRINITY_DN44772_c0_g2_i1, TRINITY_DN44772_c0_g2_i3	TRINITY_DN96048_c0_g1_i1	TRINITY_DN152457_c0_g1_i1, TRINITY_DN6756_c0_g1_i1, TRINITY_DN6756_c0_g1_i10, TRINITY_DN6756_c0_g1_i11, TRINITY_DN6756_c0_g1_i13, TRINITY_DN6756_c0_g1_i2, TRINITY_DN6756_c0_g1_i5, TRINITY_DN6756_c0_g1_i6, TRINITY_DN6756_c0_g1_i8	TRINITY_DN127753_c0_g1_i1, TRINITY_DN35155_c0_g3_i1, TRINITY_DN6572_c0_g2_i2
OG0000243	TRINITY_DN10963_c0_g1_i1, TRINITY_DN10963_c0_g1_i15, TRINITY_DN10963_c0_g1_i16, TRINITY_DN10963_c0_g1_i18, TRINITY_DN10963_c0_g1_i20, TRINITY_DN10963_c0_g1_i21, TRINITY_DN10963_c0_g1_i4	TRINITY_DN23650_c0_g1_i1, TRINITY_DN23650_c0_g2_i1, TRINITY_DN23650_c0_g6_i1	TRINITY_DN7865_c0_g1_i1, TRINITY_DN7865_c0_g1_i15, TRINITY_DN7865_c0_g1_i2, TRINITY_DN7865_c0_g1_i4, TRINITY_DN7865_c0_g1_i5, TRINITY_DN7865_c0_g1_i7, TRINITY_DN7865_c0_g1_i9	TRINITY_DN11820_c0_g1_i1, TRINITY_DN11820_c0_g1_i6
OG0000244	TRINITY_DN111925_c1_g1_i1, TRINITY_DN1999_c0_g1_i6, TRINITY_DN3921_c0_g1_i2, TRINITY_DN3921_c0_g1_i3	TRINITY_DN4352_c0_g1_i12, TRINITY_DN4352_c0_g1_i4, TRINITY_DN4352_c0_g1_i9, TRINITY_DN4352_c1_g1_i2	TRINITY_DN13263_c1_g1_i1	TRINITY_DN20147_c1_g1_i1, TRINITY_DN2539_c1_g2_i1, TRINITY_DN2539_c1_g3_i1, TRINITY_DN5878_c0_g1_i4, TRINITY_DN5878_c0_g1_i7, TRINITY_DN74129_c0_g1_i1, TRINITY_DN793_c0_g1_i18, TRINITY_DN793_c0_g1_i9, TRINITY_DN7955_c0_g1_i2, TRINITY_DN7955_c0_g1_i4
OG0000245	TRINITY_DN11194_c0_g1_i1, TRINITY_DN11194_c0_g1_i10, TRINITY_DN11194_c0_g1_i12, TRINITY_DN11194_c0_g1_i17, TRINITY_DN11194_c0_g1_i18, TRINITY_DN11194_c0_g1_i21, TRINITY_DN11194_c0_g1_i4, TRINITY_DN11194_c0_g1_i5, TRINITY_DN11194_c0_g1_i7, TRINITY_DN11194_c0_g1_i8	TRINITY_DN676_c0_g1_i2, TRINITY_DN676_c0_g1_i6	TRINITY_DN3577_c1_g1_i3, TRINITY_DN3577_c1_g1_i4, TRINITY_DN3577_c1_g1_i5	TRINITY_DN630_c0_g1_i1, TRINITY_DN630_c0_g1_i4, TRINITY_DN630_c0_g1_i5, TRINITY_DN630_c0_g1_i8
OG0000246	TRINITY_DN11305_c0_g1_i1, TRINITY_DN2465_c0_g1_i2, TRINITY_DN2465_c0_g1_i6, TRINITY_DN2465_c0_g1_i8, TRINITY_DN56707_c0_g1_i1, TRINITY_DN6923_c0_g1_i16	TRINITY_DN14748_c1_g3_i1, TRINITY_DN14748_c1_g4_i1	TRINITY_DN14728_c0_g1_i1, TRINITY_DN8982_c0_g1_i1, TRINITY_DN8982_c0_g1_i10, TRINITY_DN8982_c0_g1_i11, TRINITY_DN8982_c0_g1_i12, TRINITY_DN8982_c0_g1_i6, TRINITY_DN8982_c0_g1_i7, TRINITY_DN8982_c0_g1_i8	TRINITY_DN2907_c0_g1_i3, TRINITY_DN2907_c0_g1_i4, TRINITY_DN2907_c4_g1_i1
OG0000247	TRINITY_DN11317_c0_g1_i1, TRINITY_DN11540_c1_g1_i1, TRINITY_DN12396_c2_g1_i7, TRINITY_DN2370_c3_g1_i3, TRINITY_DN3002_c0_g1_i5, TRINITY_DN81756_c0_g1_i1, TRINITY_DN8927_c0_g1_i1	TRINITY_DN3151_c1_g1_i1, TRINITY_DN49049_c0_g3_i1	TRINITY_DN15299_c0_g1_i1, TRINITY_DN19875_c0_g1_i1, TRINITY_DN22498_c0_g1_i2, TRINITY_DN2482_c0_g1_i6, TRINITY_DN4499_c1_g1_i1, TRINITY_DN46086_c2_g1_i1, TRINITY_DN47723_c1_g1_i1	TRINITY_DN17623_c1_g1_i1, TRINITY_DN94322_c0_g1_i1, TRINITY_DN95777_c0_g2_i1
OG0000248	TRINITY_DN11397_c0_g1_i1, TRINITY_DN11397_c0_g1_i2, TRINITY_DN11397_c0_g1_i4, TRINITY_DN11397_c0_g2_i10, TRINITY_DN11397_c0_g2_i9, TRINITY_DN2429_c0_g1_i1, TRINITY_DN2429_c0_g4_i1, TRINITY_DN42108_c0_g1_i1, TRINITY_DN42108_c0_g1_i2, TRINITY_DN5817_c0_g1_i10, TRINITY_DN662_c0_g1_i1, TRINITY_DN662_c0_g1_i15, TRINITY_DN662_c0_g1_i2, TRINITY_DN662_c0_g1_i21, TRINITY_DN662_c0_g1_i3, TRINITY_DN662_c0_g…	TRINITY_DN7057_c0_g1_i2	TRINITY_DN84603_c0_g1_i1	TRINITY_DN51324_c0_g1_i1
OG0000249	TRINITY_DN1145_c0_g1_i1, TRINITY_DN1145_c0_g1_i2, TRINITY_DN1145_c0_g1_i5, TRINITY_DN44158_c1_g3_i1, TRINITY_DN52495_c0_g1_i1, TRINITY_DN52495_c0_g1_i2, TRINITY_DN52495_c0_g1_i4, TRINITY_DN6724_c0_g4_i1	TRINITY_DN37834_c0_g1_i1	TRINITY_DN15405_c1_g1_i1, TRINITY_DN36906_c0_g3_i1, TRINITY_DN6431_c2_g1_i1, TRINITY_DN6731_c5_g2_i1, TRINITY_DN9373_c0_g1_i1	TRINITY_DN109181_c1_g1_i1, TRINITY_DN23246_c1_g1_i2, TRINITY_DN2329_c0_g1_i14, TRINITY_DN2329_c0_g1_i3, TRINITY_DN2329_c0_g1_i9
OG0000250	TRINITY_DN115268_c1_g1_i1, TRINITY_DN13123_c0_g1_i1, TRINITY_DN13123_c0_g2_i1, TRINITY_DN41817_c0_g1_i1, TRINITY_DN4683_c1_g1_i2, TRINITY_DN5402_c0_g1_i2, TRINITY_DN5402_c0_g1_i5, TRINITY_DN6961_c1_g1_i1	TRINITY_DN1280_c0_g3_i1	TRINITY_DN1765_c0_g1_i1, TRINITY_DN21755_c2_g1_i1, TRINITY_DN3120_c0_g1_i18, TRINITY_DN3120_c0_g1_i4, TRINITY_DN3120_c0_g1_i7, TRINITY_DN33315_c0_g1_i1, TRINITY_DN7092_c3_g2_i1	TRINITY_DN32087_c1_g1_i1, TRINITY_DN3524_c0_g3_i1, TRINITY_DN856_c0_g1_i4
OG0000251	TRINITY_DN1350_c0_g1_i3, TRINITY_DN1350_c0_g1_i4, TRINITY_DN1350_c0_g1_i6	TRINITY_DN629_c0_g1_i2, TRINITY_DN629_c0_g1_i3, TRINITY_DN629_c0_g1_i5, TRINITY_DN629_c0_g1_i6	TRINITY_DN1585_c0_g1_i1, TRINITY_DN1585_c0_g1_i11, TRINITY_DN1585_c0_g1_i14, TRINITY_DN1585_c0_g1_i16, TRINITY_DN1585_c0_g1_i2, TRINITY_DN1585_c0_g1_i6, TRINITY_DN1585_c0_g1_i8, TRINITY_DN1585_c0_g1_i9	TRINITY_DN38249_c0_g1_i1, TRINITY_DN38249_c0_g1_i3, TRINITY_DN38249_c0_g1_i5, TRINITY_DN38249_c0_g1_i6
OG0000252	TRINITY_DN1400_c0_g1_i10, TRINITY_DN1400_c0_g1_i16, TRINITY_DN1400_c0_g1_i18, TRINITY_DN1400_c0_g1_i23, TRINITY_DN1400_c0_g1_i30	TRINITY_DN6998_c0_g1_i12, TRINITY_DN6998_c0_g1_i13, TRINITY_DN6998_c0_g1_i5, TRINITY_DN6998_c0_g1_i6, TRINITY_DN6998_c0_g1_i9	TRINITY_DN2542_c0_g1_i10, TRINITY_DN2542_c0_g1_i6, TRINITY_DN2542_c0_g1_i7, TRINITY_DN2542_c0_g1_i8	TRINITY_DN11246_c0_g1_i13, TRINITY_DN11246_c0_g1_i14, TRINITY_DN11246_c0_g1_i19, TRINITY_DN11246_c0_g1_i25, TRINITY_DN11246_c0_g1_i31
OG0000253	TRINITY_DN14496_c0_g1_i1, TRINITY_DN16402_c0_g1_i2, TRINITY_DN29407_c0_g2_i1, TRINITY_DN36704_c0_g4_i1, TRINITY_DN8589_c0_g2_i1	TRINITY_DN115_c1_g1_i1, TRINITY_DN4813_c0_g2_i1, TRINITY_DN4914_c0_g2_i4	TRINITY_DN1628_c0_g1_i1, TRINITY_DN2603_c3_g1_i1, TRINITY_DN3268_c0_g1_i1, TRINITY_DN4382_c0_g2_i1, TRINITY_DN5803_c2_g1_i1, TRINITY_DN5803_c3_g1_i1, TRINITY_DN91834_c0_g1_i1	TRINITY_DN19133_c0_g1_i1, TRINITY_DN2621_c0_g2_i2, TRINITY_DN6145_c1_g1_i1, TRINITY_DN9822_c0_g1_i4
OG0000254	TRINITY_DN14512_c7_g1_i1, TRINITY_DN18519_c1_g1_i1, TRINITY_DN4566_c1_g1_i1, TRINITY_DN55635_c0_g1_i1, TRINITY_DN605_c0_g3_i2, TRINITY_DN636_c0_g1_i3, TRINITY_DN636_c0_g1_i5, TRINITY_DN90256_c1_g1_i1	TRINITY_DN4104_c0_g3_i1	TRINITY_DN51969_c0_g1_i1, TRINITY_DN78611_c0_g1_i1, TRINITY_DN9449_c3_g1_i1	TRINITY_DN101717_c1_g1_i1, TRINITY_DN14218_c0_g1_i1, TRINITY_DN14402_c0_g3_i1, TRINITY_DN1539_c2_g1_i5, TRINITY_DN35081_c1_g1_i1, TRINITY_DN43487_c0_g1_i1, TRINITY_DN491_c9_g1_i1
OG0000255	TRINITY_DN146_c0_g1_i1, TRINITY_DN146_c0_g1_i23, TRINITY_DN146_c0_g1_i6, TRINITY_DN146_c0_g1_i7	TRINITY_DN232_c0_g1_i14, TRINITY_DN232_c0_g1_i18, TRINITY_DN232_c0_g1_i19, TRINITY_DN232_c0_g1_i7, TRINITY_DN232_c0_g1_i8	TRINITY_DN1981_c0_g1_i1, TRINITY_DN1981_c0_g1_i15, TRINITY_DN1981_c0_g1_i19, TRINITY_DN1981_c0_g1_i22, TRINITY_DN1981_c0_g1_i3, TRINITY_DN1981_c0_g1_i5	TRINITY_DN473_c0_g1_i12, TRINITY_DN473_c0_g1_i2, TRINITY_DN473_c0_g1_i8, TRINITY_DN473_c0_g1_i9
OG0000256	TRINITY_DN148169_c0_g1_i1, TRINITY_DN160627_c0_g1_i1, TRINITY_DN203173_c0_g1_i1, TRINITY_DN265807_c0_g1_i1, TRINITY_DN62511_c0_g1_i1, TRINITY_DN6843_c0_g3_i4, TRINITY_DN6843_c0_g3_i6, TRINITY_DN75641_c0_g2_i1, TRINITY_DN8592_c7_g1_i1, TRINITY_DN87107_c2_g1_i1	NA	TRINITY_DN15516_c0_g1_i1, TRINITY_DN18134_c0_g1_i1, TRINITY_DN187862_c0_g1_i1, TRINITY_DN75194_c0_g1_i1	TRINITY_DN19335_c0_g1_i1, TRINITY_DN20580_c0_g1_i1, TRINITY_DN27444_c0_g1_i1, TRINITY_DN6041_c0_g3_i2, TRINITY_DN7761_c1_g1_i2
OG0000257	TRINITY_DN1520_c1_g1_i14, TRINITY_DN1520_c1_g1_i6, TRINITY_DN1520_c1_g1_i8	TRINITY_DN3458_c0_g1_i4, TRINITY_DN3458_c0_g1_i8, TRINITY_DN4185_c0_g1_i4, TRINITY_DN4185_c0_g1_i5	TRINITY_DN1510_c1_g1_i2, TRINITY_DN1510_c1_g1_i3, TRINITY_DN3513_c0_g1_i1, TRINITY_DN3513_c0_g1_i12	TRINITY_DN6778_c0_g1_i1, TRINITY_DN6778_c0_g1_i12, TRINITY_DN6778_c0_g1_i13, TRINITY_DN6778_c0_g1_i18, TRINITY_DN6778_c0_g1_i2, TRINITY_DN6778_c0_g1_i6, TRINITY_DN6778_c0_g1_i8, TRINITY_DN6778_c0_g1_i9
OG0000258	TRINITY_DN1563_c0_g1_i11, TRINITY_DN1563_c0_g1_i13, TRINITY_DN1563_c0_g1_i15, TRINITY_DN1563_c0_g1_i18, TRINITY_DN1563_c0_g1_i19, TRINITY_DN1563_c0_g1_i2, TRINITY_DN1563_c0_g1_i20, TRINITY_DN1563_c0_g1_i21, TRINITY_DN1563_c0_g1_i22, TRINITY_DN1563_c0_g1_i23, TRINITY_DN1563_c0_g1_i3, TRINITY_DN1563_c0_g1_i5, TRINITY_DN1563_c0_g1_i6	TRINITY_DN2715_c0_g1_i1, TRINITY_DN2715_c0_g2_i6	TRINITY_DN135076_c0_g1_i1	TRINITY_DN1389_c0_g1_i10, TRINITY_DN1389_c0_g1_i3, TRINITY_DN1389_c0_g1_i8
OG0000259	TRINITY_DN1629_c0_g1_i1, TRINITY_DN1629_c0_g1_i2, TRINITY_DN1629_c0_g1_i4, TRINITY_DN1629_c0_g1_i5	TRINITY_DN3230_c0_g1_i1, TRINITY_DN3230_c0_g1_i2, TRINITY_DN3230_c0_g1_i3, TRINITY_DN3230_c0_g1_i6	TRINITY_DN6470_c0_g1_i1, TRINITY_DN6470_c0_g1_i2, TRINITY_DN6470_c0_g1_i3, TRINITY_DN6470_c0_g1_i4	TRINITY_DN1720_c0_g1_i1, TRINITY_DN1720_c0_g1_i3, TRINITY_DN1720_c0_g1_i4, TRINITY_DN1720_c0_g1_i5, TRINITY_DN1720_c0_g1_i6, TRINITY_DN1720_c0_g1_i7, TRINITY_DN1720_c0_g1_i8
OG0000260	TRINITY_DN1721_c1_g2_i5, TRINITY_DN1721_c1_g2_i8, TRINITY_DN1721_c1_g2_i9	TRINITY_DN164_c3_g1_i10, TRINITY_DN164_c3_g1_i6, TRINITY_DN28895_c0_g1_i1	TRINITY_DN2428_c0_g2_i10, TRINITY_DN2428_c0_g2_i11, TRINITY_DN2428_c0_g2_i12, TRINITY_DN2428_c0_g2_i14, TRINITY_DN2428_c0_g2_i3, TRINITY_DN2428_c0_g2_i5, TRINITY_DN2428_c0_g2_i7	TRINITY_DN2541_c1_g1_i13, TRINITY_DN2541_c1_g1_i16, TRINITY_DN2541_c1_g1_i17, TRINITY_DN2541_c1_g1_i4, TRINITY_DN2541_c1_g1_i6, TRINITY_DN2541_c1_g1_i9
OG0000261	TRINITY_DN1786_c0_g1_i1, TRINITY_DN1786_c0_g1_i12, TRINITY_DN1786_c0_g1_i13, TRINITY_DN1786_c0_g1_i14, TRINITY_DN1786_c0_g1_i16, TRINITY_DN1786_c0_g1_i2, TRINITY_DN1786_c0_g1_i6, TRINITY_DN1786_c0_g1_i7, TRINITY_DN1786_c0_g1_i8, TRINITY_DN1786_c0_g1_i9	TRINITY_DN4595_c0_g1_i10, TRINITY_DN4595_c0_g1_i20, TRINITY_DN4595_c0_g1_i6	TRINITY_DN36_c2_g2_i1, TRINITY_DN36_c2_g2_i2	TRINITY_DN15607_c0_g1_i15, TRINITY_DN15607_c0_g1_i16, TRINITY_DN15607_c0_g1_i4, TRINITY_DN15607_c0_g1_i9
OG0000262	TRINITY_DN1797_c4_g1_i1, TRINITY_DN3523_c0_g1_i1, TRINITY_DN3523_c0_g1_i2, TRINITY_DN3523_c0_g1_i7, TRINITY_DN353_c0_g1_i3, TRINITY_DN52303_c4_g1_i1, TRINITY_DN6460_c1_g1_i1	TRINITY_DN29064_c0_g1_i1, TRINITY_DN78995_c0_g1_i1	TRINITY_DN19688_c0_g1_i2, TRINITY_DN23518_c0_g1_i1, TRINITY_DN25944_c1_g1_i1, TRINITY_DN5281_c1_g2_i3, TRINITY_DN9447_c1_g1_i1	TRINITY_DN20091_c1_g1_i1, TRINITY_DN21274_c1_g1_i1, TRINITY_DN4329_c0_g2_i1, TRINITY_DN6754_c0_g2_i2, TRINITY_DN76762_c2_g1_i1
OG0000263	TRINITY_DN1833_c0_g1_i1, TRINITY_DN1833_c0_g1_i11, TRINITY_DN1833_c0_g1_i12, TRINITY_DN1833_c0_g1_i13, TRINITY_DN1833_c0_g1_i2, TRINITY_DN1833_c0_g1_i3, TRINITY_DN1833_c0_g1_i6, TRINITY_DN1833_c0_g1_i7	TRINITY_DN741_c0_g1_i1, TRINITY_DN741_c0_g1_i2	TRINITY_DN54227_c0_g1_i2	TRINITY_DN10033_c0_g1_i11, TRINITY_DN10033_c0_g1_i14, TRINITY_DN10033_c0_g1_i16, TRINITY_DN10033_c0_g1_i3, TRINITY_DN10033_c0_g1_i4, TRINITY_DN10033_c0_g1_i5, TRINITY_DN10033_c0_g1_i6, TRINITY_DN10033_c0_g1_i7
OG0000264	TRINITY_DN18829_c0_g1_i1, TRINITY_DN18829_c0_g1_i2	TRINITY_DN82835_c0_g1_i1	TRINITY_DN3746_c0_g1_i10, TRINITY_DN3746_c0_g1_i12, TRINITY_DN3746_c0_g1_i14, TRINITY_DN3746_c0_g1_i16, TRINITY_DN3746_c0_g1_i17, TRINITY_DN3746_c0_g1_i18, TRINITY_DN3746_c0_g1_i19, TRINITY_DN3746_c0_g1_i20, TRINITY_DN3746_c0_g1_i22, TRINITY_DN3746_c0_g1_i23, TRINITY_DN3746_c0_g1_i24, TRINITY_DN3746_c0_g1_i3, TRINITY_DN3746_c0_g1_i5, TRINITY_DN3746_c0_g1_i7, TRINITY_DN3746_c0_g1_i8	TRINITY_DN18881_c0_g1_i1
OG0000265	TRINITY_DN1924_c1_g1_i1, TRINITY_DN1924_c1_g1_i10, TRINITY_DN1924_c1_g1_i15, TRINITY_DN1924_c1_g1_i20, TRINITY_DN1924_c1_g1_i5, TRINITY_DN1924_c1_g1_i6, TRINITY_DN1924_c1_g1_i8, TRINITY_DN1924_c1_g1_i9	NA	TRINITY_DN1_c0_g3_i1	TRINITY_DN2993_c0_g1_i1, TRINITY_DN2993_c0_g1_i16, TRINITY_DN2993_c0_g1_i17, TRINITY_DN2993_c0_g1_i19, TRINITY_DN2993_c0_g1_i21, TRINITY_DN2993_c0_g1_i22, TRINITY_DN2993_c0_g1_i4, TRINITY_DN2993_c0_g1_i7, TRINITY_DN2993_c0_g1_i8, TRINITY_DN2993_c0_g1_i9
OG0000266	TRINITY_DN1925_c0_g1_i1, TRINITY_DN1925_c0_g1_i10, TRINITY_DN1925_c0_g1_i13, TRINITY_DN1925_c0_g1_i17, TRINITY_DN1925_c0_g1_i18, TRINITY_DN1925_c0_g1_i2, TRINITY_DN1925_c0_g1_i21, TRINITY_DN1925_c0_g1_i22, TRINITY_DN1925_c0_g1_i4, TRINITY_DN1925_c0_g1_i5, TRINITY_DN1925_c0_g1_i7, TRINITY_DN1925_c0_g1_i9	NA	TRINITY_DN6008_c0_g1_i17, TRINITY_DN6008_c0_g1_i18, TRINITY_DN6008_c0_g1_i2, TRINITY_DN6008_c0_g1_i21, TRINITY_DN6008_c0_g1_i7, TRINITY_DN6008_c0_g1_i8, TRINITY_DN6008_c0_g1_i9	NA
OG0000267	TRINITY_DN2058_c0_g1_i2, TRINITY_DN2058_c0_g1_i4, TRINITY_DN2058_c0_g1_i5, TRINITY_DN2058_c0_g1_i7, TRINITY_DN2058_c0_g1_i8	TRINITY_DN7445_c0_g1_i1, TRINITY_DN7445_c0_g1_i10, TRINITY_DN7445_c0_g1_i4, TRINITY_DN7445_c0_g1_i7, TRINITY_DN7445_c0_g1_i8, TRINITY_DN7445_c0_g1_i9	TRINITY_DN14553_c0_g1_i14, TRINITY_DN14553_c0_g1_i18, TRINITY_DN14553_c0_g1_i19, TRINITY_DN14553_c0_g1_i4, TRINITY_DN14553_c0_g1_i9	TRINITY_DN13269_c0_g1_i17, TRINITY_DN13269_c0_g1_i6, TRINITY_DN13269_c0_g1_i8
OG0000268	TRINITY_DN2115_c0_g1_i10, TRINITY_DN2115_c0_g1_i11, TRINITY_DN2115_c0_g1_i15, TRINITY_DN2115_c0_g1_i18	TRINITY_DN267_c1_g1_i10, TRINITY_DN267_c1_g1_i15, TRINITY_DN267_c1_g1_i2, TRINITY_DN267_c1_g1_i3, TRINITY_DN267_c1_g1_i4, TRINITY_DN267_c1_g1_i5, TRINITY_DN267_c1_g1_i7	TRINITY_DN1384_c0_g1_i2, TRINITY_DN1384_c0_g1_i5, TRINITY_DN1384_c0_g1_i8	TRINITY_DN506_c0_g1_i11, TRINITY_DN506_c0_g1_i12, TRINITY_DN506_c0_g1_i13, TRINITY_DN506_c0_g1_i3, TRINITY_DN506_c0_g1_i4
OG0000269	TRINITY_DN232_c1_g2_i1, TRINITY_DN232_c1_g2_i4, TRINITY_DN232_c1_g2_i5, TRINITY_DN232_c1_g2_i7	TRINITY_DN203_c0_g2_i14, TRINITY_DN203_c0_g2_i15, TRINITY_DN203_c0_g2_i16, TRINITY_DN203_c0_g2_i18, TRINITY_DN203_c0_g2_i6, TRINITY_DN203_c0_g2_i9	TRINITY_DN12715_c1_g1_i1, TRINITY_DN162_c0_g2_i1, TRINITY_DN162_c0_g2_i14, TRINITY_DN162_c0_g2_i18, TRINITY_DN162_c0_g2_i8	TRINITY_DN281_c0_g1_i10, TRINITY_DN281_c0_g1_i16, TRINITY_DN281_c0_g1_i20, TRINITY_DN281_c0_g1_i7
OG0000270	TRINITY_DN2561_c1_g1_i13, TRINITY_DN2561_c1_g1_i18, TRINITY_DN2561_c1_g1_i4, TRINITY_DN2561_c1_g1_i8	TRINITY_DN123_c0_g1_i11, TRINITY_DN123_c0_g1_i5, TRINITY_DN123_c0_g1_i8	TRINITY_DN320_c0_g1_i10, TRINITY_DN320_c0_g1_i14, TRINITY_DN320_c0_g1_i17, TRINITY_DN320_c0_g1_i19, TRINITY_DN320_c0_g1_i2, TRINITY_DN320_c0_g1_i21, TRINITY_DN320_c0_g1_i27, TRINITY_DN320_c0_g1_i4, TRINITY_DN320_c0_g1_i6, TRINITY_DN320_c0_g1_i9	TRINITY_DN4183_c0_g1_i1, TRINITY_DN72_c0_g1_i6
OG0000271	TRINITY_DN262_c0_g1_i1, TRINITY_DN262_c0_g1_i13, TRINITY_DN262_c0_g1_i17, TRINITY_DN262_c0_g1_i18, TRINITY_DN262_c0_g1_i2, TRINITY_DN262_c0_g1_i8, TRINITY_DN262_c0_g1_i9, TRINITY_DN54928_c0_g2_i1, TRINITY_DN54928_c0_g2_i2, TRINITY_DN795_c1_g2_i4, TRINITY_DN7989_c0_g1_i2, TRINITY_DN8425_c1_g1_i2	TRINITY_DN611_c0_g2_i1	TRINITY_DN2442_c0_g2_i1, TRINITY_DN2442_c0_g2_i11, TRINITY_DN2442_c0_g2_i5, TRINITY_DN2442_c0_g2_i6	TRINITY_DN20963_c0_g2_i1, TRINITY_DN44_c0_g2_i9
OG0000272	TRINITY_DN3131_c0_g1_i10, TRINITY_DN3131_c0_g1_i18, TRINITY_DN3131_c0_g1_i2, TRINITY_DN3131_c0_g1_i21, TRINITY_DN3131_c0_g1_i22, TRINITY_DN3131_c0_g1_i3, TRINITY_DN3131_c0_g1_i4, TRINITY_DN3131_c0_g1_i5, TRINITY_DN3131_c0_g1_i6, TRINITY_DN3131_c0_g1_i7	TRINITY_DN330_c2_g1_i11, TRINITY_DN330_c2_g1_i15, TRINITY_DN330_c2_g1_i16, TRINITY_DN330_c2_g1_i17, TRINITY_DN330_c2_g1_i32	TRINITY_DN21280_c0_g2_i11	TRINITY_DN45_c0_g1_i1, TRINITY_DN45_c0_g1_i13, TRINITY_DN45_c0_g1_i4
OG0000273	TRINITY_DN32815_c0_g5_i2, TRINITY_DN34460_c0_g2_i2, TRINITY_DN4627_c2_g1_i1, TRINITY_DN569_c0_g1_i3	TRINITY_DN174_c21_g1_i1, TRINITY_DN3292_c0_g1_i3, TRINITY_DN3292_c0_g1_i4, TRINITY_DN6948_c0_g4_i1	TRINITY_DN1851_c0_g1_i1, TRINITY_DN470_c1_g1_i3	TRINITY_DN10894_c1_g1_i1, TRINITY_DN10894_c1_g2_i1, TRINITY_DN13588_c1_g2_i1, TRINITY_DN30339_c0_g1_i2, TRINITY_DN43587_c0_g1_i1, TRINITY_DN439_c2_g2_i3, TRINITY_DN75467_c0_g1_i1, TRINITY_DN8751_c0_g2_i3, TRINITY_DN8751_c0_g2_i5
OG0000274	TRINITY_DN343_c0_g1_i14, TRINITY_DN343_c0_g1_i15, TRINITY_DN343_c0_g1_i16, TRINITY_DN343_c0_g1_i2, TRINITY_DN343_c0_g1_i3	TRINITY_DN5645_c0_g1_i2, TRINITY_DN5645_c0_g1_i4, TRINITY_DN5645_c0_g1_i5, TRINITY_DN5645_c0_g1_i7, TRINITY_DN5645_c0_g1_i9	TRINITY_DN3210_c0_g1_i11, TRINITY_DN3210_c0_g1_i16, TRINITY_DN3210_c0_g1_i2, TRINITY_DN3210_c0_g1_i3, TRINITY_DN3210_c0_g1_i4, TRINITY_DN3210_c0_g1_i6, TRINITY_DN3210_c0_g1_i7	TRINITY_DN7502_c0_g1_i10, TRINITY_DN7502_c0_g1_i20
OG0000275	TRINITY_DN35827_c0_g1_i1, TRINITY_DN35827_c0_g2_i1, TRINITY_DN35827_c0_g2_i2, TRINITY_DN35827_c0_g5_i1, TRINITY_DN881_c0_g1_i2	TRINITY_DN21170_c0_g1_i2, TRINITY_DN21170_c0_g1_i3, TRINITY_DN21170_c0_g1_i4, TRINITY_DN253_c0_g2_i11, TRINITY_DN253_c0_g2_i18	TRINITY_DN58882_c0_g4_i1, TRINITY_DN81979_c0_g1_i1	TRINITY_DN5152_c0_g1_i1, TRINITY_DN5152_c0_g1_i11, TRINITY_DN5152_c0_g1_i12, TRINITY_DN5152_c0_g1_i5, TRINITY_DN5152_c0_g1_i7, TRINITY_DN5152_c0_g1_i9, TRINITY_DN9380_c0_g1_i3
OG0000276	TRINITY_DN3825_c1_g1_i1, TRINITY_DN3825_c1_g1_i3, TRINITY_DN3825_c1_g1_i4, TRINITY_DN3825_c1_g1_i7, TRINITY_DN8136_c0_g2_i6, TRINITY_DN8136_c0_g2_i7	TRINITY_DN975_c0_g3_i1, TRINITY_DN975_c0_g3_i3	TRINITY_DN4535_c0_g1_i1, TRINITY_DN4535_c0_g1_i10, TRINITY_DN4535_c0_g1_i11, TRINITY_DN4535_c0_g1_i5, TRINITY_DN4535_c0_g1_i8, TRINITY_DN4535_c0_g1_i9	TRINITY_DN8091_c0_g2_i1, TRINITY_DN8091_c0_g2_i2, TRINITY_DN8091_c0_g2_i3, TRINITY_DN8091_c0_g2_i6, TRINITY_DN8091_c0_g2_i8
OG0000277	TRINITY_DN3913_c0_g1_i1, TRINITY_DN3913_c0_g1_i12, TRINITY_DN3913_c0_g1_i4, TRINITY_DN3913_c0_g1_i7, TRINITY_DN3913_c0_g1_i9	TRINITY_DN5111_c0_g1_i1, TRINITY_DN5111_c0_g1_i2	TRINITY_DN21048_c0_g1_i1, TRINITY_DN21048_c0_g1_i2, TRINITY_DN21048_c0_g1_i3, TRINITY_DN21048_c0_g1_i4, TRINITY_DN21048_c0_g1_i5, TRINITY_DN21048_c0_g1_i6, TRINITY_DN21048_c0_g1_i7	TRINITY_DN2046_c0_g1_i1, TRINITY_DN2046_c0_g1_i10, TRINITY_DN2046_c0_g1_i3, TRINITY_DN2046_c0_g1_i4, TRINITY_DN2046_c0_g1_i7
OG0000278	TRINITY_DN416_c2_g1_i1, TRINITY_DN416_c2_g1_i2	TRINITY_DN10_c0_g1_i1, TRINITY_DN10_c0_g1_i10, TRINITY_DN10_c0_g1_i2, TRINITY_DN10_c0_g1_i3, TRINITY_DN10_c0_g1_i4, TRINITY_DN10_c0_g1_i8	TRINITY_DN736_c0_g1_i10, TRINITY_DN736_c0_g1_i2, TRINITY_DN736_c0_g1_i5, TRINITY_DN736_c0_g1_i6, TRINITY_DN736_c0_g1_i7, TRINITY_DN736_c0_g1_i9	TRINITY_DN218_c0_g1_i1, TRINITY_DN218_c0_g1_i14, TRINITY_DN218_c0_g1_i15, TRINITY_DN218_c0_g1_i7, TRINITY_DN218_c0_g1_i9
OG0000279	TRINITY_DN4325_c0_g1_i1, TRINITY_DN4325_c0_g1_i12, TRINITY_DN4325_c0_g1_i14, TRINITY_DN4325_c0_g1_i15, TRINITY_DN4325_c0_g1_i16, TRINITY_DN4325_c0_g1_i2, TRINITY_DN4325_c0_g1_i3, TRINITY_DN4325_c0_g1_i4, TRINITY_DN4325_c0_g1_i5, TRINITY_DN4325_c0_g1_i8, TRINITY_DN4325_c0_g1_i9	TRINITY_DN4111_c0_g2_i12, TRINITY_DN4111_c0_g2_i2	TRINITY_DN34585_c0_g2_i1	TRINITY_DN5462_c0_g1_i23, TRINITY_DN5462_c0_g1_i24, TRINITY_DN5462_c0_g1_i25, TRINITY_DN5462_c0_g1_i27, TRINITY_DN5462_c0_g1_i6
OG0000280	TRINITY_DN459_c0_g1_i4, TRINITY_DN459_c0_g1_i5, TRINITY_DN459_c0_g1_i6, TRINITY_DN459_c0_g1_i9	TRINITY_DN400_c0_g2_i1	TRINITY_DN3442_c0_g1_i11, TRINITY_DN3442_c0_g1_i19, TRINITY_DN3442_c0_g1_i2, TRINITY_DN3442_c0_g1_i22, TRINITY_DN3442_c0_g1_i24, TRINITY_DN3442_c0_g1_i25, TRINITY_DN3442_c0_g1_i30, TRINITY_DN3442_c0_g1_i36, TRINITY_DN3442_c0_g1_i37, TRINITY_DN3442_c0_g1_i8	TRINITY_DN5723_c0_g2_i12, TRINITY_DN5723_c0_g2_i13, TRINITY_DN5723_c0_g2_i15, TRINITY_DN5723_c0_g2_i9
OG0000281	TRINITY_DN4943_c0_g1_i5, TRINITY_DN837_c0_g1_i1, TRINITY_DN837_c0_g1_i11, TRINITY_DN837_c0_g1_i22, TRINITY_DN837_c0_g1_i23, TRINITY_DN837_c0_g1_i24, TRINITY_DN837_c0_g1_i26, TRINITY_DN837_c0_g1_i5	TRINITY_DN405_c0_g1_i6	TRINITY_DN758_c1_g2_i2, TRINITY_DN758_c1_g2_i3, TRINITY_DN7943_c0_g1_i6, TRINITY_DN7943_c0_g1_i7	TRINITY_DN1828_c0_g1_i1, TRINITY_DN1828_c0_g1_i10, TRINITY_DN1828_c0_g1_i13, TRINITY_DN1828_c0_g1_i18, TRINITY_DN1828_c0_g1_i2, TRINITY_DN1828_c0_g1_i8
OG0000282	TRINITY_DN5237_c0_g1_i10, TRINITY_DN5237_c0_g1_i14, TRINITY_DN5237_c0_g1_i2, TRINITY_DN5237_c0_g1_i20, TRINITY_DN5237_c0_g1_i4, TRINITY_DN5237_c0_g1_i6, TRINITY_DN5237_c0_g1_i7, TRINITY_DN5237_c0_g1_i8, TRINITY_DN5237_c0_g1_i9	TRINITY_DN11216_c0_g1_i1, TRINITY_DN11216_c0_g1_i2	TRINITY_DN6108_c0_g1_i1, TRINITY_DN6108_c0_g1_i2, TRINITY_DN6108_c0_g1_i3, TRINITY_DN6108_c0_g1_i4	TRINITY_DN5191_c0_g1_i4, TRINITY_DN5191_c0_g1_i6, TRINITY_DN5191_c0_g1_i7, TRINITY_DN5191_c0_g1_i8
OG0000283	TRINITY_DN5802_c0_g1_i11, TRINITY_DN5802_c0_g1_i14, TRINITY_DN5802_c0_g1_i2, TRINITY_DN5802_c0_g1_i21, TRINITY_DN5802_c0_g1_i22, TRINITY_DN5802_c0_g1_i9	TRINITY_DN10696_c0_g1_i1, TRINITY_DN10696_c0_g1_i3	TRINITY_DN6282_c1_g2_i1, TRINITY_DN6282_c1_g2_i10, TRINITY_DN6282_c1_g2_i14, TRINITY_DN6282_c1_g2_i15, TRINITY_DN6282_c1_g2_i2, TRINITY_DN6282_c1_g2_i3, TRINITY_DN6282_c1_g2_i4, TRINITY_DN6282_c1_g2_i5, TRINITY_DN6282_c1_g2_i8	TRINITY_DN32096_c0_g1_i1, TRINITY_DN32096_c0_g1_i3
OG0000284	TRINITY_DN625_c0_g1_i1, TRINITY_DN625_c0_g1_i18, TRINITY_DN625_c0_g1_i19, TRINITY_DN625_c0_g1_i20, TRINITY_DN625_c0_g1_i26, TRINITY_DN625_c0_g1_i27, TRINITY_DN625_c0_g1_i30, TRINITY_DN625_c0_g1_i31, TRINITY_DN625_c0_g1_i32, TRINITY_DN625_c0_g1_i33, TRINITY_DN625_c0_g1_i36, TRINITY_DN625_c0_g1_i37	TRINITY_DN1880_c0_g1_i13, TRINITY_DN1880_c0_g1_i2, TRINITY_DN1880_c0_g1_i4, TRINITY_DN1880_c0_g1_i5, TRINITY_DN1880_c0_g1_i8	TRINITY_DN3879_c0_g1_i1	TRINITY_DN2284_c0_g1_i2
OG0000285	TRINITY_DN6772_c0_g1_i10, TRINITY_DN6772_c0_g1_i11, TRINITY_DN6772_c0_g1_i12, TRINITY_DN6772_c0_g1_i18, TRINITY_DN6772_c0_g1_i2, TRINITY_DN6772_c0_g1_i20, TRINITY_DN6772_c0_g1_i7	TRINITY_DN47434_c0_g1_i1, TRINITY_DN8717_c0_g2_i1	TRINITY_DN54532_c0_g1_i1, TRINITY_DN54532_c0_g1_i2, TRINITY_DN54532_c0_g1_i3, TRINITY_DN54532_c0_g1_i4, TRINITY_DN7839_c1_g2_i10, TRINITY_DN7839_c1_g2_i7, TRINITY_DN7839_c1_g2_i9	TRINITY_DN3037_c1_g1_i12, TRINITY_DN3037_c1_g1_i5, TRINITY_DN3037_c1_g1_i9
OG0000286	TRINITY_DN7688_c0_g1_i3, TRINITY_DN7688_c0_g1_i4, TRINITY_DN7688_c0_g1_i5, TRINITY_DN7688_c0_g1_i6, TRINITY_DN7688_c0_g1_i7, TRINITY_DN7688_c0_g1_i8, TRINITY_DN7688_c0_g1_i9	TRINITY_DN27314_c0_g1_i1, TRINITY_DN5000_c0_g1_i10	TRINITY_DN24076_c0_g1_i1, TRINITY_DN24076_c0_g1_i3, TRINITY_DN24076_c0_g1_i4, TRINITY_DN4094_c1_g1_i2, TRINITY_DN4094_c1_g1_i5, TRINITY_DN4094_c1_g1_i6	TRINITY_DN2795_c0_g1_i12, TRINITY_DN2795_c0_g1_i16, TRINITY_DN2795_c0_g1_i2, TRINITY_DN2795_c0_g1_i5
OG0000287	TRINITY_DN7693_c0_g1_i12, TRINITY_DN7693_c0_g1_i13, TRINITY_DN7693_c0_g1_i16, TRINITY_DN7693_c0_g1_i3, TRINITY_DN7693_c0_g1_i7	TRINITY_DN854_c1_g2_i1, TRINITY_DN854_c1_g2_i13, TRINITY_DN854_c1_g2_i4, TRINITY_DN854_c1_g2_i9	TRINITY_DN1319_c0_g1_i10, TRINITY_DN1319_c0_g1_i13, TRINITY_DN1319_c0_g1_i14, TRINITY_DN1319_c0_g1_i15, TRINITY_DN1319_c0_g1_i3, TRINITY_DN1319_c0_g1_i4, TRINITY_DN1319_c0_g1_i5, TRINITY_DN1319_c0_g1_i7	TRINITY_DN98_c0_g1_i12, TRINITY_DN98_c0_g1_i9
OG0000288	TRINITY_DN856_c1_g1_i10, TRINITY_DN856_c1_g1_i14, TRINITY_DN856_c1_g1_i3, TRINITY_DN856_c1_g1_i6, TRINITY_DN856_c1_g1_i7	TRINITY_DN3463_c0_g3_i10, TRINITY_DN3463_c0_g3_i2	TRINITY_DN3637_c0_g2_i12, TRINITY_DN3637_c0_g2_i13, TRINITY_DN3637_c0_g2_i14, TRINITY_DN3637_c0_g2_i6, TRINITY_DN3637_c0_g2_i8	TRINITY_DN1012_c0_g1_i15, TRINITY_DN1012_c0_g1_i17, TRINITY_DN1012_c0_g1_i2, TRINITY_DN1012_c0_g1_i22, TRINITY_DN1012_c0_g1_i28, TRINITY_DN1012_c0_g1_i5, TRINITY_DN1012_c0_g1_i8
OG0000289	TRINITY_DN877_c0_g1_i11, TRINITY_DN877_c0_g1_i20, TRINITY_DN877_c0_g1_i24, TRINITY_DN877_c0_g1_i25, TRINITY_DN877_c0_g1_i3, TRINITY_DN877_c0_g1_i5	TRINITY_DN108_c0_g1_i10, TRINITY_DN108_c0_g1_i11, TRINITY_DN108_c0_g1_i15, TRINITY_DN108_c0_g1_i2, TRINITY_DN108_c0_g1_i3, TRINITY_DN108_c0_g1_i9	TRINITY_DN812_c1_g1_i6, TRINITY_DN812_c1_g1_i7	TRINITY_DN692_c0_g1_i12, TRINITY_DN692_c0_g1_i15, TRINITY_DN692_c0_g1_i19, TRINITY_DN692_c0_g1_i21, TRINITY_DN692_c0_g1_i3
OG0000290	TRINITY_DN881_c0_g1_i10, TRINITY_DN881_c0_g1_i4, TRINITY_DN881_c0_g1_i7	TRINITY_DN253_c0_g2_i14, TRINITY_DN253_c0_g2_i4, TRINITY_DN253_c0_g2_i8	TRINITY_DN228_c0_g1_i11, TRINITY_DN228_c0_g1_i12, TRINITY_DN228_c0_g1_i14, TRINITY_DN228_c0_g1_i17, TRINITY_DN228_c0_g1_i20, TRINITY_DN228_c0_g1_i5, TRINITY_DN228_c0_g1_i6, TRINITY_DN228_c0_g1_i7, TRINITY_DN228_c0_g1_i8, TRINITY_DN228_c0_g1_i9	TRINITY_DN535_c0_g1_i10, TRINITY_DN535_c0_g1_i3, TRINITY_DN535_c0_g1_i5
OG0000291	TRINITY_DN942_c0_g1_i1, TRINITY_DN942_c0_g1_i11, TRINITY_DN942_c0_g1_i16, TRINITY_DN942_c0_g1_i17, TRINITY_DN942_c0_g1_i21, TRINITY_DN942_c0_g1_i26, TRINITY_DN942_c0_g1_i27, TRINITY_DN942_c0_g1_i7, TRINITY_DN942_c0_g1_i8	TRINITY_DN4623_c0_g1_i1, TRINITY_DN4623_c0_g1_i2	TRINITY_DN8890_c0_g1_i10, TRINITY_DN8890_c0_g1_i11, TRINITY_DN8890_c0_g1_i13, TRINITY_DN8890_c0_g1_i6	TRINITY_DN3338_c0_g1_i1, TRINITY_DN3338_c0_g1_i3, TRINITY_DN3338_c0_g1_i4, TRINITY_DN3338_c0_g1_i6
OG0000292	TRINITY_DN966_c0_g2_i1, TRINITY_DN966_c0_g2_i5, TRINITY_DN966_c0_g2_i6	TRINITY_DN22927_c0_g1_i1	TRINITY_DN4005_c0_g1_i10, TRINITY_DN4005_c0_g1_i13, TRINITY_DN4005_c0_g1_i14, TRINITY_DN4005_c0_g1_i15, TRINITY_DN4005_c0_g1_i16, TRINITY_DN4005_c0_g1_i17, TRINITY_DN4005_c0_g1_i18, TRINITY_DN4005_c0_g1_i19, TRINITY_DN4005_c0_g1_i21, TRINITY_DN4005_c0_g1_i23, TRINITY_DN4005_c0_g1_i25, TRINITY_DN4005_c0_g1_i3, TRINITY_DN4005_c0_g1_i4	TRINITY_DN8006_c0_g1_i1, TRINITY_DN8006_c0_g2_i3
OG0000293	TRINITY_DN9781_c0_g1_i11, TRINITY_DN9781_c0_g1_i14, TRINITY_DN9781_c0_g1_i18, TRINITY_DN9781_c0_g1_i8	TRINITY_DN29648_c0_g1_i1, TRINITY_DN29648_c0_g2_i1	TRINITY_DN5729_c0_g1_i10, TRINITY_DN5729_c0_g1_i12, TRINITY_DN5729_c0_g1_i15, TRINITY_DN5729_c0_g1_i17, TRINITY_DN5729_c0_g1_i2, TRINITY_DN5729_c0_g1_i8	TRINITY_DN3176_c0_g1_i11, TRINITY_DN3176_c0_g1_i16, TRINITY_DN3176_c0_g1_i18, TRINITY_DN3176_c0_g1_i3, TRINITY_DN3176_c0_g1_i4, TRINITY_DN3176_c0_g1_i5, TRINITY_DN3176_c0_g1_i9
OG0000294	TRINITY_DN982_c0_g1_i10, TRINITY_DN982_c0_g1_i11, TRINITY_DN982_c0_g1_i16, TRINITY_DN982_c0_g1_i4	TRINITY_DN606_c0_g2_i10, TRINITY_DN606_c0_g2_i2, TRINITY_DN606_c0_g2_i3, TRINITY_DN606_c0_g2_i6, TRINITY_DN606_c0_g2_i7	TRINITY_DN2641_c0_g1_i1, TRINITY_DN2641_c0_g1_i2, TRINITY_DN2641_c0_g1_i3, TRINITY_DN2641_c0_g1_i5	TRINITY_DN100946_c0_g1_i19, TRINITY_DN100946_c0_g1_i28, TRINITY_DN100946_c0_g1_i31, TRINITY_DN100946_c0_g1_i32, TRINITY_DN100946_c0_g1_i33, TRINITY_DN100946_c0_g1_i9
OG0000295	TRINITY_DN984_c0_g1_i1, TRINITY_DN984_c0_g1_i10, TRINITY_DN984_c0_g1_i12, TRINITY_DN984_c0_g1_i17, TRINITY_DN984_c0_g1_i18, TRINITY_DN984_c0_g1_i3, TRINITY_DN984_c0_g1_i4, TRINITY_DN984_c0_g1_i5, TRINITY_DN984_c0_g1_i6, TRINITY_DN984_c0_g1_i8, TRINITY_DN984_c0_g1_i9	TRINITY_DN321_c3_g1_i3, TRINITY_DN321_c3_g1_i5	TRINITY_DN1423_c0_g1_i9	TRINITY_DN7_c0_g1_i1, TRINITY_DN7_c0_g1_i2, TRINITY_DN7_c0_g1_i4, TRINITY_DN7_c0_g1_i5, TRINITY_DN7_c0_g1_i6
OG0000296	NA	TRINITY_DN752_c0_g2_i1, TRINITY_DN752_c0_g2_i2, TRINITY_DN752_c0_g2_i3, TRINITY_DN752_c0_g2_i4, TRINITY_DN752_c0_g2_i6	TRINITY_DN661_c0_g2_i2, TRINITY_DN661_c0_g2_i3, TRINITY_DN661_c0_g2_i4, TRINITY_DN661_c0_g2_i7, TRINITY_DN661_c0_g2_i8	TRINITY_DN2398_c0_g1_i1, TRINITY_DN2398_c0_g1_i18, TRINITY_DN2398_c0_g1_i19, TRINITY_DN2398_c0_g1_i2, TRINITY_DN2398_c0_g1_i20, TRINITY_DN2398_c0_g1_i21, TRINITY_DN2398_c0_g1_i23, TRINITY_DN2398_c0_g1_i4, TRINITY_DN2398_c0_g1_i9
OG0000297	TRINITY_DN101692_c0_g1_i1, TRINITY_DN137048_c0_g2_i1, TRINITY_DN154198_c1_g1_i1, TRINITY_DN2107_c0_g3_i1, TRINITY_DN35593_c1_g1_i1, TRINITY_DN36099_c0_g1_i1, TRINITY_DN4398_c0_g2_i2	TRINITY_DN37774_c0_g4_i1	TRINITY_DN30479_c1_g1_i1, TRINITY_DN33212_c2_g1_i1, TRINITY_DN35893_c0_g2_i3, TRINITY_DN35893_c0_g2_i4, TRINITY_DN85513_c0_g1_i1, TRINITY_DN9247_c2_g1_i1, TRINITY_DN9247_c2_g1_i2	TRINITY_DN34419_c1_g1_i2, TRINITY_DN34419_c1_g1_i3, TRINITY_DN50294_c0_g1_i1
OG0000298	TRINITY_DN10317_c0_g2_i1, TRINITY_DN103546_c1_g1_i1, TRINITY_DN11036_c4_g1_i1, TRINITY_DN125787_c0_g2_i1, TRINITY_DN13158_c2_g1_i1, TRINITY_DN16133_c1_g4_i1, TRINITY_DN19593_c0_g1_i1, TRINITY_DN23584_c0_g2_i1	TRINITY_DN31744_c0_g1_i1	TRINITY_DN10965_c1_g1_i1, TRINITY_DN26103_c1_g2_i1, TRINITY_DN40940_c1_g1_i1, TRINITY_DN58279_c0_g1_i1, TRINITY_DN6049_c1_g3_i1	TRINITY_DN152010_c0_g1_i1, TRINITY_DN215_c2_g1_i2, TRINITY_DN5497_c0_g2_i1, TRINITY_DN9361_c2_g1_i1
OG0000299	TRINITY_DN104399_c2_g1_i1, TRINITY_DN114989_c0_g1_i1, TRINITY_DN16834_c0_g1_i1, TRINITY_DN23647_c0_g1_i2, TRINITY_DN23647_c0_g1_i3, TRINITY_DN23647_c0_g1_i4, TRINITY_DN23647_c0_g1_i5, TRINITY_DN440_c5_g1_i1	NA	TRINITY_DN101871_c0_g1_i1, TRINITY_DN16624_c2_g2_i1, TRINITY_DN1906_c1_g1_i10, TRINITY_DN1906_c1_g1_i9, TRINITY_DN3223_c4_g1_i1, TRINITY_DN3223_c4_g1_i2, TRINITY_DN34380_c3_g1_i1, TRINITY_DN9071_c0_g2_i1	TRINITY_DN3597_c2_g1_i2, TRINITY_DN36473_c0_g1_i2
OG0000300	TRINITY_DN104_c0_g1_i13, TRINITY_DN104_c0_g1_i16, TRINITY_DN104_c0_g1_i18, TRINITY_DN104_c0_g1_i30, TRINITY_DN104_c0_g1_i7	TRINITY_DN1909_c0_g1_i1, TRINITY_DN1909_c0_g1_i10, TRINITY_DN1909_c0_g1_i13, TRINITY_DN1909_c0_g1_i3, TRINITY_DN1909_c0_g1_i5, TRINITY_DN1909_c0_g1_i7	TRINITY_DN628_c0_g1_i3, TRINITY_DN628_c0_g1_i7, TRINITY_DN628_c0_g1_i9	TRINITY_DN21199_c0_g1_i19, TRINITY_DN21199_c0_g1_i3, TRINITY_DN21199_c0_g1_i4, TRINITY_DN21199_c0_g1_i8
OG0000301	TRINITY_DN1073_c2_g1_i10, TRINITY_DN1073_c2_g1_i12, TRINITY_DN1073_c2_g1_i4, TRINITY_DN1073_c2_g1_i5, TRINITY_DN1073_c2_g1_i7, TRINITY_DN1073_c2_g1_i8, TRINITY_DN1073_c2_g1_i9	TRINITY_DN47054_c0_g1_i4	TRINITY_DN5878_c0_g1_i10, TRINITY_DN5878_c0_g1_i11, TRINITY_DN5878_c0_g1_i3, TRINITY_DN5878_c0_g1_i4, TRINITY_DN5878_c0_g1_i5, TRINITY_DN5878_c0_g1_i6, TRINITY_DN5878_c0_g1_i9	TRINITY_DN2356_c1_g1_i10, TRINITY_DN2356_c1_g1_i11, TRINITY_DN2356_c1_g1_i6
OG0000302	TRINITY_DN10741_c0_g3_i1, TRINITY_DN10741_c0_g4_i1, TRINITY_DN7965_c0_g1_i1, TRINITY_DN7965_c0_g2_i1, TRINITY_DN9630_c0_g2_i2	TRINITY_DN733_c3_g1_i1, TRINITY_DN733_c3_g1_i8	TRINITY_DN109040_c0_g2_i1, TRINITY_DN13994_c0_g1_i1, TRINITY_DN3363_c1_g1_i12, TRINITY_DN3363_c1_g1_i8, TRINITY_DN46640_c1_g3_i2, TRINITY_DN7550_c0_g2_i1, TRINITY_DN77308_c0_g1_i4	TRINITY_DN1402_c1_g1_i1, TRINITY_DN1402_c1_g1_i4, TRINITY_DN17878_c0_g1_i1, TRINITY_DN33111_c0_g1_i1
OG0000303	TRINITY_DN1089_c0_g1_i1, TRINITY_DN1089_c0_g1_i17, TRINITY_DN1089_c0_g1_i18, TRINITY_DN1089_c0_g1_i2, TRINITY_DN1089_c0_g1_i3, TRINITY_DN1089_c0_g1_i8, TRINITY_DN1089_c0_g1_i9	TRINITY_DN5813_c0_g1_i1, TRINITY_DN5813_c0_g1_i11, TRINITY_DN5813_c0_g1_i3	TRINITY_DN128402_c0_g1_i1, TRINITY_DN172576_c0_g1_i1	TRINITY_DN783_c1_g1_i2, TRINITY_DN783_c1_g1_i3, TRINITY_DN783_c1_g1_i4, TRINITY_DN783_c1_g1_i6, TRINITY_DN783_c1_g1_i7, TRINITY_DN783_c1_g1_i8
OG0000304	TRINITY_DN11428_c1_g1_i1, TRINITY_DN11428_c1_g1_i11, TRINITY_DN11428_c1_g1_i3, TRINITY_DN11428_c1_g1_i7, TRINITY_DN42781_c0_g1_i14, TRINITY_DN42781_c0_g1_i5, TRINITY_DN42781_c0_g1_i6, TRINITY_DN42781_c0_g1_i8, TRINITY_DN42781_c0_g1_i9	TRINITY_DN31334_c0_g1_i1	NA	TRINITY_DN26726_c0_g1_i10, TRINITY_DN26726_c0_g1_i11, TRINITY_DN26726_c0_g1_i16, TRINITY_DN26726_c0_g1_i17, TRINITY_DN26726_c0_g1_i26, TRINITY_DN26726_c0_g1_i4, TRINITY_DN26726_c0_g1_i5, TRINITY_DN26726_c0_g1_i7
OG0000305	TRINITY_DN117131_c0_g1_i1, TRINITY_DN147771_c0_g1_i1, TRINITY_DN199926_c0_g1_i1, TRINITY_DN34302_c3_g1_i1, TRINITY_DN35867_c0_g1_i1, TRINITY_DN3808_c0_g2_i1, TRINITY_DN75015_c5_g1_i1, TRINITY_DN7752_c1_g1_i1, TRINITY_DN8192_c1_g1_i1, TRINITY_DN908_c0_g1_i25	TRINITY_DN3132_c4_g1_i1, TRINITY_DN6428_c3_g1_i1	TRINITY_DN10760_c1_g2_i1, TRINITY_DN16860_c2_g2_i1, TRINITY_DN215667_c0_g1_i1, TRINITY_DN51271_c2_g1_i1	TRINITY_DN1179_c0_g4_i1, TRINITY_DN17524_c0_g1_i2
OG0000306	TRINITY_DN121621_c0_g1_i1, TRINITY_DN18961_c0_g1_i4, TRINITY_DN32397_c0_g2_i2, TRINITY_DN68580_c1_g2_i1, TRINITY_DN927_c4_g1_i1	TRINITY_DN5151_c1_g3_i1, TRINITY_DN76164_c0_g1_i1	TRINITY_DN10723_c0_g1_i1, TRINITY_DN10723_c0_g1_i2, TRINITY_DN10866_c0_g2_i1, TRINITY_DN125220_c0_g2_i1, TRINITY_DN125795_c0_g1_i1, TRINITY_DN13106_c1_g3_i1, TRINITY_DN16503_c0_g3_i1, TRINITY_DN206087_c0_g1_i1	TRINITY_DN36816_c0_g2_i4, TRINITY_DN36816_c0_g2_i6, TRINITY_DN41311_c0_g2_i1
OG0000307	TRINITY_DN1268_c0_g2_i1, TRINITY_DN1659_c0_g2_i1, TRINITY_DN22342_c2_g1_i1, TRINITY_DN26657_c0_g1_i1, TRINITY_DN36399_c1_g1_i1, TRINITY_DN87360_c0_g1_i1	TRINITY_DN2188_c0_g1_i1	TRINITY_DN28578_c0_g1_i1, TRINITY_DN28578_c0_g1_i2, TRINITY_DN34378_c0_g1_i1, TRINITY_DN3_c4_g1_i1, TRINITY_DN7039_c0_g1_i1, TRINITY_DN9063_c0_g1_i1	TRINITY_DN33785_c0_g1_i3, TRINITY_DN48415_c0_g1_i2, TRINITY_DN68924_c0_g1_i1, TRINITY_DN68924_c0_g1_i2, TRINITY_DN77243_c1_g1_i1
OG0000308	TRINITY_DN1412_c0_g2_i1, TRINITY_DN1412_c0_g2_i12, TRINITY_DN1412_c0_g2_i13, TRINITY_DN1412_c0_g2_i14, TRINITY_DN1412_c0_g2_i2, TRINITY_DN1412_c0_g2_i3, TRINITY_DN1412_c0_g2_i6, TRINITY_DN1412_c0_g2_i8, TRINITY_DN1412_c0_g2_i9	TRINITY_DN409_c0_g1_i4, TRINITY_DN409_c0_g1_i5	TRINITY_DN114_c1_g2_i2, TRINITY_DN114_c1_g2_i4, TRINITY_DN114_c1_g2_i5, TRINITY_DN114_c1_g2_i6	TRINITY_DN70_c0_g1_i11, TRINITY_DN70_c0_g1_i12, TRINITY_DN70_c0_g1_i3
OG0000309	TRINITY_DN1446_c0_g1_i10, TRINITY_DN1446_c0_g1_i14, TRINITY_DN1446_c0_g1_i15, TRINITY_DN1446_c0_g1_i5	TRINITY_DN567_c0_g1_i23, TRINITY_DN567_c0_g1_i4	TRINITY_DN2897_c0_g1_i11, TRINITY_DN2897_c0_g1_i12, TRINITY_DN2897_c0_g1_i14, TRINITY_DN2897_c0_g1_i15, TRINITY_DN2897_c0_g1_i3, TRINITY_DN2897_c0_g1_i4, TRINITY_DN2897_c0_g1_i7, TRINITY_DN2897_c0_g1_i9	TRINITY_DN1328_c0_g1_i12, TRINITY_DN1328_c0_g1_i14, TRINITY_DN1328_c0_g1_i21, TRINITY_DN1328_c0_g1_i8
OG0000310	TRINITY_DN14716_c0_g1_i1, TRINITY_DN14716_c0_g1_i11, TRINITY_DN14716_c0_g1_i12, TRINITY_DN14716_c0_g1_i13, TRINITY_DN14716_c0_g1_i14, TRINITY_DN14716_c0_g1_i17, TRINITY_DN14716_c0_g1_i19, TRINITY_DN14716_c0_g1_i20, TRINITY_DN14716_c0_g1_i22, TRINITY_DN14716_c0_g1_i23, TRINITY_DN14716_c0_g1_i24, TRINITY_DN14716_c0_g1_i25, TRINITY_DN14716_c0_g1_i8	TRINITY_DN3206_c0_g1_i1, TRINITY_DN3206_c0_g1_i6, TRINITY_DN3206_c0_g1_i7	TRINITY_DN68195_c0_g1_i1	TRINITY_DN41499_c0_g1_i1
OG0000311	TRINITY_DN1531_c0_g1_i1, TRINITY_DN1531_c0_g1_i10, TRINITY_DN1531_c0_g1_i13, TRINITY_DN1531_c0_g1_i18, TRINITY_DN1531_c0_g1_i21, TRINITY_DN1531_c0_g1_i23, TRINITY_DN1531_c0_g1_i6	TRINITY_DN1066_c0_g1_i1, TRINITY_DN1066_c0_g1_i2, TRINITY_DN1066_c0_g1_i6	TRINITY_DN1314_c0_g1_i1, TRINITY_DN1314_c0_g1_i12, TRINITY_DN1314_c0_g1_i6, TRINITY_DN1314_c0_g1_i8	TRINITY_DN113_c0_g1_i16, TRINITY_DN113_c0_g1_i19, TRINITY_DN113_c0_g1_i2, TRINITY_DN113_c0_g1_i8
OG0000312	TRINITY_DN15574_c0_g1_i1, TRINITY_DN15574_c0_g1_i10, TRINITY_DN15574_c0_g1_i4, TRINITY_DN15574_c0_g1_i7, TRINITY_DN15574_c0_g1_i9	TRINITY_DN10214_c0_g1_i18, TRINITY_DN10214_c0_g1_i4, TRINITY_DN10214_c0_g1_i8, TRINITY_DN10214_c0_g1_i9	TRINITY_DN2627_c1_g1_i1, TRINITY_DN2627_c1_g1_i2, TRINITY_DN2627_c1_g1_i3, TRINITY_DN2627_c1_g1_i4, TRINITY_DN7005_c0_g1_i5	TRINITY_DN11640_c0_g1_i12, TRINITY_DN11640_c0_g1_i3, TRINITY_DN11640_c0_g1_i6, TRINITY_DN11640_c0_g1_i7
OG0000313	TRINITY_DN15906_c0_g1_i11, TRINITY_DN15906_c0_g1_i3, TRINITY_DN15906_c0_g1_i5, TRINITY_DN15906_c0_g1_i7	TRINITY_DN3835_c0_g1_i1, TRINITY_DN8836_c0_g1_i1, TRINITY_DN8836_c0_g1_i3, TRINITY_DN8836_c0_g1_i4	TRINITY_DN2331_c0_g1_i1, TRINITY_DN2331_c0_g1_i10, TRINITY_DN2331_c0_g1_i2, TRINITY_DN2331_c0_g1_i3, TRINITY_DN2331_c0_g1_i7, TRINITY_DN2331_c0_g1_i9	TRINITY_DN8330_c0_g1_i2, TRINITY_DN8330_c0_g1_i6, TRINITY_DN8330_c0_g1_i7, TRINITY_DN8330_c0_g1_i9
OG0000314	TRINITY_DN1615_c0_g1_i1, TRINITY_DN1615_c0_g1_i4, TRINITY_DN1615_c0_g1_i5, TRINITY_DN1615_c0_g1_i6, TRINITY_DN1615_c0_g1_i7, TRINITY_DN1615_c0_g1_i8, TRINITY_DN1615_c0_g1_i9	TRINITY_DN43909_c0_g1_i1, TRINITY_DN89392_c0_g1_i1	TRINITY_DN1629_c0_g1_i15, TRINITY_DN1629_c0_g1_i23, TRINITY_DN1629_c0_g1_i5, TRINITY_DN1629_c0_g1_i6, TRINITY_DN1629_c0_g1_i7	TRINITY_DN2890_c0_g1_i11, TRINITY_DN2890_c0_g1_i13, TRINITY_DN2890_c0_g1_i5, TRINITY_DN2890_c0_g1_i7
OG0000315	TRINITY_DN16358_c0_g1_i5, TRINITY_DN31312_c0_g2_i2, TRINITY_DN5258_c0_g1_i1	TRINITY_DN3744_c0_g1_i8, TRINITY_DN615_c0_g1_i12, TRINITY_DN615_c0_g1_i14, TRINITY_DN615_c0_g1_i4, TRINITY_DN615_c0_g1_i7	NA	TRINITY_DN3407_c0_g3_i1, TRINITY_DN3407_c0_g4_i1, TRINITY_DN3526_c0_g1_i4, TRINITY_DN3526_c0_g2_i2, TRINITY_DN3526_c2_g1_i1, TRINITY_DN4318_c0_g1_i6, TRINITY_DN4318_c0_g1_i8, TRINITY_DN793_c1_g1_i1, TRINITY_DN793_c1_g1_i6, TRINITY_DN793_c1_g1_i7
OG0000316	TRINITY_DN171_c4_g1_i1, TRINITY_DN2540_c7_g1_i1, TRINITY_DN26964_c0_g2_i1, TRINITY_DN3172_c1_g2_i2, TRINITY_DN32227_c0_g1_i1, TRINITY_DN58123_c1_g1_i1, TRINITY_DN71421_c0_g1_i1, TRINITY_DN72530_c0_g1_i1	TRINITY_DN11912_c3_g1_i1, TRINITY_DN2918_c0_g1_i1	TRINITY_DN37284_c2_g1_i1, TRINITY_DN47667_c2_g1_i2, TRINITY_DN89733_c0_g1_i1, TRINITY_DN9902_c0_g1_i1	TRINITY_DN17535_c3_g1_i1, TRINITY_DN3777_c3_g1_i1, TRINITY_DN51984_c0_g2_i1, TRINITY_DN8583_c1_g1_i1
OG0000317	TRINITY_DN1820_c0_g1_i14, TRINITY_DN1820_c0_g1_i17, TRINITY_DN1820_c0_g1_i3, TRINITY_DN1820_c0_g1_i4, TRINITY_DN1820_c0_g1_i8	TRINITY_DN599_c0_g1_i1, TRINITY_DN599_c0_g1_i10, TRINITY_DN599_c0_g1_i13	TRINITY_DN4257_c0_g1_i15, TRINITY_DN4257_c0_g1_i19, TRINITY_DN4257_c0_g1_i23, TRINITY_DN4257_c0_g1_i4, TRINITY_DN4257_c0_g1_i6	TRINITY_DN1141_c0_g1_i1, TRINITY_DN1141_c0_g1_i12, TRINITY_DN1141_c0_g1_i16, TRINITY_DN1141_c0_g1_i20, TRINITY_DN1141_c0_g1_i6
OG0000318	TRINITY_DN18554_c0_g1_i11, TRINITY_DN18554_c0_g1_i14, TRINITY_DN18554_c0_g1_i17, TRINITY_DN18554_c0_g1_i2, TRINITY_DN18554_c0_g1_i5, TRINITY_DN18554_c0_g1_i6	TRINITY_DN2641_c0_g1_i1	TRINITY_DN1763_c0_g1_i10, TRINITY_DN1763_c0_g1_i11, TRINITY_DN1763_c0_g1_i4, TRINITY_DN1763_c0_g1_i6, TRINITY_DN1763_c0_g1_i7, TRINITY_DN1763_c0_g1_i9	TRINITY_DN3823_c0_g1_i11, TRINITY_DN3823_c0_g1_i12, TRINITY_DN3823_c0_g1_i3, TRINITY_DN3823_c0_g1_i5, TRINITY_DN3823_c0_g1_i8
OG0000319	TRINITY_DN18651_c0_g1_i4, TRINITY_DN18651_c0_g1_i6, TRINITY_DN19150_c0_g1_i4, TRINITY_DN36155_c0_g1_i1, TRINITY_DN7656_c1_g2_i3, TRINITY_DN9427_c0_g1_i1	TRINITY_DN57779_c0_g1_i1, TRINITY_DN691_c1_g1_i8	TRINITY_DN14030_c1_g2_i1, TRINITY_DN19458_c0_g3_i1, TRINITY_DN24467_c0_g1_i1, TRINITY_DN2_c1_g1_i7, TRINITY_DN5231_c1_g2_i2, TRINITY_DN5959_c0_g1_i1, TRINITY_DN9571_c0_g1_i1, TRINITY_DN970_c0_g1_i9	TRINITY_DN14002_c1_g2_i1, TRINITY_DN14701_c2_g1_i1
OG0000320	TRINITY_DN1887_c0_g3_i1, TRINITY_DN1887_c0_g3_i2, TRINITY_DN43126_c3_g1_i1	TRINITY_DN94040_c0_g1_i1	TRINITY_DN49632_c0_g2_i11, TRINITY_DN49632_c0_g2_i12, TRINITY_DN49632_c0_g2_i13, TRINITY_DN49632_c0_g2_i14, TRINITY_DN49632_c0_g2_i15, TRINITY_DN49632_c0_g2_i2, TRINITY_DN49632_c0_g2_i3, TRINITY_DN49632_c0_g2_i4, TRINITY_DN49632_c0_g2_i5, TRINITY_DN49632_c0_g2_i6, TRINITY_DN49632_c0_g2_i8, TRINITY_DN49632_c0_g2_i9	TRINITY_DN3195_c0_g1_i3, TRINITY_DN3195_c0_g1_i6
OG0000321	TRINITY_DN18_c0_g2_i10, TRINITY_DN18_c0_g2_i12, TRINITY_DN18_c0_g2_i15, TRINITY_DN18_c0_g2_i16, TRINITY_DN18_c0_g2_i17, TRINITY_DN18_c0_g2_i6, TRINITY_DN18_c0_g2_i9	NA	TRINITY_DN526_c0_g1_i14, TRINITY_DN526_c0_g1_i17, TRINITY_DN526_c0_g1_i19, TRINITY_DN526_c0_g1_i2, TRINITY_DN526_c0_g1_i23, TRINITY_DN526_c0_g1_i25, TRINITY_DN526_c0_g1_i5, TRINITY_DN526_c0_g1_i9	TRINITY_DN722_c0_g1_i13, TRINITY_DN722_c0_g1_i20, TRINITY_DN722_c0_g1_i6
OG0000322	TRINITY_DN19705_c0_g1_i2, TRINITY_DN24806_c1_g1_i3, TRINITY_DN67234_c0_g1_i1	TRINITY_DN8124_c0_g2_i1	TRINITY_DN10589_c0_g1_i1, TRINITY_DN32778_c0_g2_i1, TRINITY_DN3489_c0_g1_i2, TRINITY_DN3489_c0_g1_i4, TRINITY_DN40169_c0_g1_i1, TRINITY_DN40169_c0_g2_i1, TRINITY_DN44094_c0_g1_i1, TRINITY_DN674_c0_g1_i2, TRINITY_DN7775_c1_g2_i1, TRINITY_DN9925_c0_g1_i1, TRINITY_DN9925_c0_g1_i4	TRINITY_DN2379_c1_g1_i9, TRINITY_DN255_c0_g1_i11, TRINITY_DN46198_c0_g1_i1
OG0000323	TRINITY_DN201442_c0_g1_i1, TRINITY_DN446_c0_g1_i22, TRINITY_DN446_c0_g1_i24, TRINITY_DN446_c0_g1_i8	TRINITY_DN14656_c0_g1_i1, TRINITY_DN14656_c0_g1_i2	TRINITY_DN1184_c0_g1_i10, TRINITY_DN1184_c0_g1_i12, TRINITY_DN1184_c0_g1_i14, TRINITY_DN1184_c0_g1_i15, TRINITY_DN1184_c0_g1_i17, TRINITY_DN1184_c0_g1_i20, TRINITY_DN1184_c0_g1_i23, TRINITY_DN1184_c0_g1_i24, TRINITY_DN1184_c0_g1_i4, TRINITY_DN1184_c0_g1_i7, TRINITY_DN1184_c0_g1_i9	TRINITY_DN11553_c0_g1_i5
OG0000324	TRINITY_DN2077_c0_g1_i1, TRINITY_DN2077_c0_g1_i10, TRINITY_DN2077_c0_g1_i15, TRINITY_DN2077_c0_g1_i16, TRINITY_DN2077_c0_g1_i18, TRINITY_DN2077_c0_g1_i2, TRINITY_DN2077_c0_g1_i3, TRINITY_DN2077_c0_g1_i5, TRINITY_DN2077_c0_g1_i7, TRINITY_DN2077_c0_g1_i9	TRINITY_DN3543_c0_g1_i16, TRINITY_DN3543_c0_g1_i18, TRINITY_DN3543_c0_g1_i3	TRINITY_DN6167_c0_g1_i8, TRINITY_DN6167_c0_g1_i9	TRINITY_DN6024_c0_g1_i4, TRINITY_DN6024_c0_g1_i7, TRINITY_DN6024_c0_g1_i9
OG0000325	TRINITY_DN213_c0_g1_i14, TRINITY_DN213_c0_g1_i17, TRINITY_DN213_c0_g1_i18, TRINITY_DN213_c0_g1_i2, TRINITY_DN213_c0_g1_i3, TRINITY_DN213_c0_g1_i5, TRINITY_DN213_c0_g1_i6, TRINITY_DN213_c0_g1_i7, TRINITY_DN213_c0_g1_i9	TRINITY_DN127_c0_g1_i2, TRINITY_DN127_c0_g1_i8	TRINITY_DN1477_c0_g1_i13, TRINITY_DN1477_c0_g1_i2, TRINITY_DN1477_c0_g1_i21, TRINITY_DN1477_c0_g1_i4, TRINITY_DN1477_c0_g1_i7	TRINITY_DN2671_c0_g1_i18, TRINITY_DN2671_c0_g1_i5
OG0000326	TRINITY_DN2198_c0_g1_i2, TRINITY_DN2198_c0_g1_i3, TRINITY_DN2198_c0_g1_i5, TRINITY_DN2198_c0_g1_i7, TRINITY_DN2198_c0_g1_i8, TRINITY_DN2198_c0_g1_i9	TRINITY_DN9630_c0_g1_i10, TRINITY_DN9630_c0_g1_i11, TRINITY_DN9630_c0_g1_i4, TRINITY_DN9630_c0_g1_i8	TRINITY_DN374_c0_g1_i3, TRINITY_DN374_c0_g1_i4, TRINITY_DN374_c0_g1_i8	TRINITY_DN1662_c1_g1_i2, TRINITY_DN1662_c1_g1_i3, TRINITY_DN1662_c1_g1_i4, TRINITY_DN1662_c1_g1_i6, TRINITY_DN1662_c1_g1_i9
OG0000327	TRINITY_DN2218_c0_g2_i10, TRINITY_DN2218_c0_g2_i4, TRINITY_DN2218_c0_g2_i9, TRINITY_DN2673_c1_g1_i5, TRINITY_DN2673_c1_g1_i6	TRINITY_DN163_c0_g1_i1, TRINITY_DN163_c0_g1_i7	TRINITY_DN1077_c1_g1_i2, TRINITY_DN1077_c1_g1_i4	TRINITY_DN108_c0_g1_i1, TRINITY_DN108_c0_g1_i10, TRINITY_DN108_c0_g1_i14, TRINITY_DN108_c0_g1_i3, TRINITY_DN108_c0_g1_i5, TRINITY_DN108_c0_g1_i6, TRINITY_DN108_c0_g1_i8, TRINITY_DN108_c0_g1_i9, TRINITY_DN180442_c0_g1_i1
OG0000328	TRINITY_DN2486_c0_g1_i10, TRINITY_DN2486_c0_g1_i11, TRINITY_DN2486_c0_g1_i5	TRINITY_DN647_c0_g1_i1, TRINITY_DN647_c0_g1_i2, TRINITY_DN647_c0_g1_i3, TRINITY_DN647_c0_g1_i8, TRINITY_DN647_c0_g1_i9	TRINITY_DN2049_c0_g1_i15, TRINITY_DN2049_c0_g1_i18, TRINITY_DN2049_c0_g1_i24, TRINITY_DN2049_c0_g1_i45, TRINITY_DN2049_c0_g1_i58, TRINITY_DN2049_c0_g1_i60	TRINITY_DN1171_c0_g1_i1, TRINITY_DN1171_c0_g1_i11, TRINITY_DN1171_c0_g1_i4, TRINITY_DN1171_c0_g1_i6
OG0000329	TRINITY_DN25392_c0_g1_i1, TRINITY_DN25392_c0_g3_i1, TRINITY_DN4460_c1_g2_i1, TRINITY_DN8142_c0_g1_i1, TRINITY_DN8142_c0_g1_i3, TRINITY_DN8142_c0_g2_i1, TRINITY_DN8142_c0_g2_i4	TRINITY_DN1540_c1_g2_i6	TRINITY_DN2134_c0_g1_i2, TRINITY_DN2134_c0_g1_i4, TRINITY_DN2134_c1_g1_i1, TRINITY_DN22636_c0_g1_i1, TRINITY_DN3126_c0_g1_i4, TRINITY_DN3126_c0_g2_i1, TRINITY_DN7123_c0_g3_i1	TRINITY_DN1869_c0_g1_i17, TRINITY_DN675_c0_g1_i3, TRINITY_DN675_c0_g1_i4
OG0000330	TRINITY_DN2620_c0_g1_i1, TRINITY_DN2620_c0_g1_i11, TRINITY_DN2620_c0_g1_i13, TRINITY_DN2620_c0_g1_i14, TRINITY_DN2620_c0_g1_i21, TRINITY_DN2620_c0_g1_i23, TRINITY_DN2620_c0_g1_i4	TRINITY_DN30169_c0_g1_i10, TRINITY_DN30169_c0_g1_i17, TRINITY_DN30169_c0_g1_i2, TRINITY_DN30169_c0_g1_i3, TRINITY_DN30169_c0_g1_i4	TRINITY_DN6063_c3_g1_i2	TRINITY_DN302_c0_g1_i13, TRINITY_DN302_c0_g1_i15, TRINITY_DN302_c0_g1_i16, TRINITY_DN302_c0_g1_i5, TRINITY_DN302_c0_g1_i7
OG0000331	TRINITY_DN2669_c1_g1_i1, TRINITY_DN34901_c0_g1_i2, TRINITY_DN61175_c0_g1_i3, TRINITY_DN662_c4_g1_i1, TRINITY_DN782_c1_g1_i3, TRINITY_DN782_c1_g2_i1, TRINITY_DN782_c1_g3_i1, TRINITY_DN86228_c0_g1_i3, TRINITY_DN86228_c0_g1_i5	TRINITY_DN5621_c0_g1_i1, TRINITY_DN7057_c2_g1_i1	TRINITY_DN125499_c0_g1_i1	TRINITY_DN10451_c0_g1_i1, TRINITY_DN10451_c0_g1_i2, TRINITY_DN23773_c0_g2_i1, TRINITY_DN31823_c0_g2_i1, TRINITY_DN5316_c0_g1_i3, TRINITY_DN5316_c0_g1_i4
OG0000332	TRINITY_DN277_c0_g1_i14, TRINITY_DN277_c0_g1_i16, TRINITY_DN277_c0_g1_i18, TRINITY_DN277_c0_g1_i22, TRINITY_DN277_c0_g1_i23, TRINITY_DN277_c0_g1_i28, TRINITY_DN277_c0_g1_i3, TRINITY_DN277_c0_g1_i30, TRINITY_DN277_c0_g1_i4, TRINITY_DN277_c0_g1_i5, TRINITY_DN277_c0_g1_i6	NA	TRINITY_DN11362_c0_g1_i3, TRINITY_DN11362_c0_g1_i5, TRINITY_DN11362_c0_g1_i7	TRINITY_DN627_c0_g1_i1, TRINITY_DN627_c0_g1_i2, TRINITY_DN627_c0_g1_i4, TRINITY_DN627_c0_g1_i8
OG0000333	TRINITY_DN279371_c0_g1_i1, TRINITY_DN3867_c0_g2_i1, TRINITY_DN3867_c0_g2_i10, TRINITY_DN3867_c0_g2_i5, TRINITY_DN3867_c0_g2_i6, TRINITY_DN3867_c0_g2_i7, TRINITY_DN3867_c0_g2_i9	TRINITY_DN4125_c0_g1_i1, TRINITY_DN4125_c0_g1_i3, TRINITY_DN4125_c0_g1_i4, TRINITY_DN4125_c0_g1_i6	TRINITY_DN8174_c0_g1_i1, TRINITY_DN8174_c0_g1_i2, TRINITY_DN8174_c0_g1_i5	TRINITY_DN6247_c0_g1_i3, TRINITY_DN6247_c0_g1_i4, TRINITY_DN6247_c0_g1_i7, TRINITY_DN6247_c0_g1_i8
OG0000334	TRINITY_DN282430_c0_g1_i1, TRINITY_DN98739_c0_g6_i1	TRINITY_DN5447_c2_g2_i2	TRINITY_DN215342_c0_g1_i1, TRINITY_DN2470_c0_g2_i1, TRINITY_DN26082_c0_g1_i5, TRINITY_DN3039_c2_g1_i1, TRINITY_DN32291_c0_g1_i1, TRINITY_DN3308_c2_g1_i5, TRINITY_DN78092_c0_g2_i1, TRINITY_DN8343_c1_g1_i1	TRINITY_DN15624_c0_g1_i1, TRINITY_DN20051_c0_g1_i1, TRINITY_DN32152_c3_g1_i1, TRINITY_DN4592_c0_g1_i2, TRINITY_DN5895_c0_g1_i2, TRINITY_DN5895_c0_g1_i6, TRINITY_DN5895_c0_g1_i7
OG0000335	TRINITY_DN2916_c0_g1_i1, TRINITY_DN2916_c0_g1_i11, TRINITY_DN2916_c0_g1_i18, TRINITY_DN2916_c0_g1_i4, TRINITY_DN2916_c0_g1_i5, TRINITY_DN2916_c0_g1_i6, TRINITY_DN2916_c0_g1_i7, TRINITY_DN2916_c0_g1_i8	TRINITY_DN34467_c1_g1_i1, TRINITY_DN4149_c0_g1_i1, TRINITY_DN4149_c0_g1_i7	TRINITY_DN191656_c0_g1_i1, TRINITY_DN3162_c0_g1_i6, TRINITY_DN3162_c0_g1_i7, TRINITY_DN3162_c0_g1_i8	TRINITY_DN9561_c0_g1_i17, TRINITY_DN9561_c0_g1_i18, TRINITY_DN9561_c0_g1_i5
OG0000336	TRINITY_DN29585_c0_g1_i10, TRINITY_DN29585_c0_g1_i11, TRINITY_DN29585_c0_g1_i2, TRINITY_DN29585_c0_g1_i3, TRINITY_DN29585_c0_g1_i4, TRINITY_DN29585_c0_g1_i6, TRINITY_DN29585_c0_g1_i7, TRINITY_DN29585_c0_g1_i8, TRINITY_DN29585_c0_g1_i9	TRINITY_DN66689_c0_g1_i1, TRINITY_DN8938_c0_g1_i1, TRINITY_DN8938_c0_g1_i2	TRINITY_DN19887_c0_g1_i1, TRINITY_DN19887_c0_g1_i2, TRINITY_DN19887_c0_g1_i4, TRINITY_DN19887_c0_g1_i7	TRINITY_DN8153_c0_g1_i4, TRINITY_DN8153_c0_g1_i5
OG0000337	TRINITY_DN306_c0_g1_i10, TRINITY_DN306_c0_g1_i20, TRINITY_DN306_c0_g1_i4, TRINITY_DN306_c0_g1_i7, TRINITY_DN306_c0_g1_i9	TRINITY_DN564_c0_g1_i14, TRINITY_DN564_c0_g1_i18, TRINITY_DN564_c0_g1_i5, TRINITY_DN564_c0_g1_i6, TRINITY_DN564_c0_g1_i8	TRINITY_DN74_c0_g1_i11, TRINITY_DN74_c0_g1_i2	TRINITY_DN1153_c0_g1_i11, TRINITY_DN1153_c0_g1_i15, TRINITY_DN1153_c0_g1_i20, TRINITY_DN1153_c0_g1_i24, TRINITY_DN1153_c0_g1_i3, TRINITY_DN1153_c0_g1_i8
OG0000338	TRINITY_DN3263_c3_g1_i8	TRINITY_DN249_c0_g2_i13, TRINITY_DN249_c0_g2_i16, TRINITY_DN249_c0_g2_i21, TRINITY_DN249_c0_g2_i23, TRINITY_DN249_c0_g2_i24, TRINITY_DN249_c0_g2_i9	TRINITY_DN5004_c0_g1_i2, TRINITY_DN5004_c0_g1_i21, TRINITY_DN5004_c0_g1_i4, TRINITY_DN5004_c0_g1_i6, TRINITY_DN5004_c0_g1_i9	TRINITY_DN241_c0_g1_i10, TRINITY_DN241_c0_g1_i11, TRINITY_DN241_c0_g1_i13, TRINITY_DN241_c0_g1_i2, TRINITY_DN241_c0_g1_i8, TRINITY_DN241_c0_g1_i9
OG0000339	TRINITY_DN3296_c0_g1_i11, TRINITY_DN3296_c0_g1_i14, TRINITY_DN3296_c0_g1_i2, TRINITY_DN3296_c0_g1_i4, TRINITY_DN3296_c0_g1_i5, TRINITY_DN3296_c0_g1_i6	TRINITY_DN963_c0_g1_i3, TRINITY_DN963_c0_g1_i5	TRINITY_DN420_c0_g1_i10, TRINITY_DN420_c0_g1_i11, TRINITY_DN420_c0_g1_i6	TRINITY_DN573_c0_g1_i11, TRINITY_DN573_c0_g1_i12, TRINITY_DN573_c0_g1_i13, TRINITY_DN573_c0_g1_i2, TRINITY_DN573_c0_g1_i3, TRINITY_DN573_c0_g1_i4, TRINITY_DN573_c0_g1_i8
OG0000340	TRINITY_DN361_c0_g1_i14, TRINITY_DN361_c0_g1_i4	TRINITY_DN321_c2_g1_i1, TRINITY_DN321_c2_g1_i10, TRINITY_DN321_c2_g1_i11, TRINITY_DN321_c2_g1_i2, TRINITY_DN321_c2_g1_i7, TRINITY_DN321_c2_g1_i9	TRINITY_DN78_c0_g1_i11, TRINITY_DN78_c0_g1_i12, TRINITY_DN78_c0_g1_i15, TRINITY_DN78_c0_g1_i16, TRINITY_DN78_c0_g1_i2, TRINITY_DN78_c0_g1_i5	TRINITY_DN336_c0_g1_i10, TRINITY_DN336_c0_g1_i3, TRINITY_DN336_c0_g1_i5, TRINITY_DN336_c0_g1_i8
OG0000341	TRINITY_DN37624_c0_g1_i14, TRINITY_DN37624_c0_g1_i16, TRINITY_DN37624_c0_g1_i18, TRINITY_DN37624_c0_g1_i19, TRINITY_DN37624_c0_g1_i28, TRINITY_DN37624_c0_g1_i30, TRINITY_DN37624_c0_g1_i31, TRINITY_DN37624_c0_g1_i32, TRINITY_DN37624_c0_g1_i35, TRINITY_DN37624_c0_g1_i36, TRINITY_DN37624_c0_g1_i37, TRINITY_DN37624_c0_g1_i8	TRINITY_DN3587_c0_g2_i1	NA	TRINITY_DN2199_c0_g1_i17, TRINITY_DN2199_c0_g1_i19, TRINITY_DN2199_c0_g1_i4, TRINITY_DN2199_c0_g1_i6, TRINITY_DN2199_c0_g1_i7
OG0000342	TRINITY_DN4089_c0_g2_i1, TRINITY_DN4089_c0_g2_i10, TRINITY_DN4089_c0_g2_i12, TRINITY_DN4089_c0_g2_i14, TRINITY_DN4089_c0_g2_i15, TRINITY_DN4089_c0_g2_i16, TRINITY_DN4089_c0_g2_i17, TRINITY_DN4089_c0_g2_i18, TRINITY_DN4089_c0_g2_i22, TRINITY_DN4089_c0_g2_i9	TRINITY_DN27020_c0_g1_i12, TRINITY_DN27020_c0_g1_i9	TRINITY_DN7_c0_g1_i1, TRINITY_DN7_c0_g1_i18, TRINITY_DN7_c0_g1_i19, TRINITY_DN7_c0_g1_i3, TRINITY_DN7_c0_g1_i4	TRINITY_DN45534_c1_g1_i1
OG0000343	TRINITY_DN41511_c0_g1_i1, TRINITY_DN41511_c0_g1_i2, TRINITY_DN6722_c0_g1_i16, TRINITY_DN6722_c0_g1_i17, TRINITY_DN6722_c0_g1_i18, TRINITY_DN6722_c0_g1_i19, TRINITY_DN6722_c0_g1_i20, TRINITY_DN6722_c0_g1_i5	TRINITY_DN34558_c0_g1_i1, TRINITY_DN51853_c0_g1_i1	TRINITY_DN3092_c0_g1_i1, TRINITY_DN3092_c0_g1_i12, TRINITY_DN3092_c0_g1_i13, TRINITY_DN3092_c0_g1_i2, TRINITY_DN3092_c0_g1_i7	TRINITY_DN19485_c0_g1_i1, TRINITY_DN19485_c0_g1_i3, TRINITY_DN5452_c0_g1_i12
OG0000344	TRINITY_DN4185_c0_g1_i10, TRINITY_DN4185_c0_g1_i14, TRINITY_DN4185_c0_g1_i16, TRINITY_DN4185_c0_g1_i21, TRINITY_DN4185_c0_g1_i22, TRINITY_DN4185_c0_g1_i4, TRINITY_DN4185_c0_g1_i7	TRINITY_DN4731_c0_g1_i10, TRINITY_DN4731_c0_g1_i7	TRINITY_DN12326_c0_g1_i10, TRINITY_DN12326_c0_g1_i12, TRINITY_DN12326_c0_g1_i18, TRINITY_DN12326_c0_g1_i5, TRINITY_DN12326_c0_g1_i8	TRINITY_DN2168_c0_g1_i11, TRINITY_DN2168_c0_g1_i16, TRINITY_DN2168_c0_g1_i22, TRINITY_DN2168_c0_g1_i7
OG0000345	TRINITY_DN44046_c0_g1_i2, TRINITY_DN44046_c0_g2_i1, TRINITY_DN62528_c0_g1_i1, TRINITY_DN62528_c0_g1_i2, TRINITY_DN62528_c0_g1_i4, TRINITY_DN8850_c1_g2_i1, TRINITY_DN9161_c0_g1_i3, TRINITY_DN9161_c0_g1_i4	TRINITY_DN8486_c0_g2_i4, TRINITY_DN8486_c0_g3_i1, TRINITY_DN894_c2_g1_i1	TRINITY_DN15776_c0_g2_i1, TRINITY_DN30261_c0_g1_i1, TRINITY_DN3675_c0_g3_i2, TRINITY_DN7988_c0_g1_i1	TRINITY_DN37498_c1_g3_i1, TRINITY_DN5088_c0_g1_i1, TRINITY_DN5088_c0_g1_i5
OG0000346	TRINITY_DN4988_c0_g1_i1, TRINITY_DN4988_c0_g1_i2, TRINITY_DN4988_c0_g2_i2, TRINITY_DN4988_c0_g2_i4	TRINITY_DN387_c1_g1_i1, TRINITY_DN387_c1_g2_i3, TRINITY_DN387_c1_g3_i2, TRINITY_DN387_c1_g3_i4	TRINITY_DN1019_c0_g2_i1, TRINITY_DN1019_c0_g2_i2, TRINITY_DN68_c0_g1_i1, TRINITY_DN68_c0_g2_i3, TRINITY_DN68_c0_g2_i4	TRINITY_DN135_c0_g1_i1, TRINITY_DN135_c0_g2_i1, TRINITY_DN135_c0_g2_i2, TRINITY_DN1933_c0_g1_i2, TRINITY_DN1933_c0_g1_i3
OG0000347	TRINITY_DN498_c1_g1_i1, TRINITY_DN498_c1_g1_i10, TRINITY_DN498_c1_g1_i11, TRINITY_DN498_c1_g1_i7, TRINITY_DN498_c1_g1_i8	TRINITY_DN9353_c0_g2_i12, TRINITY_DN9353_c0_g2_i14, TRINITY_DN9353_c0_g2_i3, TRINITY_DN9353_c0_g2_i8	TRINITY_DN4274_c1_g1_i12, TRINITY_DN4274_c1_g1_i14, TRINITY_DN4274_c1_g1_i16, TRINITY_DN4274_c1_g1_i2	TRINITY_DN1924_c0_g1_i3, TRINITY_DN1924_c0_g1_i4, TRINITY_DN1924_c0_g1_i5, TRINITY_DN1924_c0_g1_i6, TRINITY_DN1924_c0_g1_i8
OG0000348	TRINITY_DN503_c0_g1_i2, TRINITY_DN503_c0_g1_i3, TRINITY_DN503_c0_g1_i4, TRINITY_DN503_c0_g1_i6, TRINITY_DN503_c0_g1_i8, TRINITY_DN503_c0_g1_i9	TRINITY_DN116_c0_g1_i14	TRINITY_DN98_c0_g1_i1, TRINITY_DN98_c0_g1_i3	TRINITY_DN4643_c0_g1_i12, TRINITY_DN4643_c0_g1_i13, TRINITY_DN4643_c0_g1_i3, TRINITY_DN4643_c0_g1_i4, TRINITY_DN4643_c0_g1_i5, TRINITY_DN4643_c0_g1_i6, TRINITY_DN4643_c0_g1_i7, TRINITY_DN4643_c0_g1_i8, TRINITY_DN4643_c0_g1_i9
OG0000349	TRINITY_DN5143_c0_g1_i11, TRINITY_DN5143_c0_g1_i12, TRINITY_DN5143_c0_g1_i13, TRINITY_DN5143_c0_g1_i5, TRINITY_DN5143_c0_g1_i7, TRINITY_DN5143_c0_g1_i9	TRINITY_DN3803_c0_g1_i2, TRINITY_DN87323_c0_g1_i1	TRINITY_DN187644_c0_g1_i1, TRINITY_DN8992_c0_g1_i1, TRINITY_DN8992_c0_g1_i3, TRINITY_DN8992_c0_g1_i4	TRINITY_DN1712_c0_g1_i2, TRINITY_DN1712_c0_g1_i5, TRINITY_DN1712_c0_g1_i6, TRINITY_DN1712_c0_g1_i7, TRINITY_DN1712_c0_g1_i8, TRINITY_DN1712_c0_g1_i9
OG0000350	TRINITY_DN5399_c0_g1_i1, TRINITY_DN5399_c0_g1_i10, TRINITY_DN5399_c0_g1_i11, TRINITY_DN5399_c0_g1_i12, TRINITY_DN5399_c0_g1_i15, TRINITY_DN5399_c0_g1_i16, TRINITY_DN5399_c0_g1_i17, TRINITY_DN5399_c0_g1_i18, TRINITY_DN5399_c0_g1_i5, TRINITY_DN5399_c0_g1_i6, TRINITY_DN5399_c0_g1_i7, TRINITY_DN5399_c0_g1_i8	TRINITY_DN15357_c0_g4_i2	TRINITY_DN27053_c0_g1_i12, TRINITY_DN27053_c0_g1_i6	TRINITY_DN2357_c0_g2_i4, TRINITY_DN2357_c0_g2_i8, TRINITY_DN2357_c0_g2_i9
OG0000351	TRINITY_DN54631_c0_g1_i13, TRINITY_DN54631_c0_g1_i19, TRINITY_DN54631_c0_g1_i35, TRINITY_DN54631_c0_g1_i40, TRINITY_DN54631_c0_g1_i42, TRINITY_DN54631_c0_g1_i7	TRINITY_DN39398_c0_g1_i1, TRINITY_DN75783_c0_g1_i1	TRINITY_DN4565_c0_g1_i11, TRINITY_DN4565_c0_g1_i19, TRINITY_DN4565_c0_g1_i2, TRINITY_DN4565_c0_g1_i20, TRINITY_DN4565_c0_g1_i3, TRINITY_DN4565_c0_g1_i5, TRINITY_DN4565_c0_g1_i7	TRINITY_DN5245_c0_g1_i1, TRINITY_DN5245_c0_g1_i7, TRINITY_DN5245_c0_g1_i8
OG0000352	TRINITY_DN581_c1_g1_i10, TRINITY_DN581_c1_g1_i14, TRINITY_DN581_c1_g1_i6, TRINITY_DN581_c1_g1_i9	TRINITY_DN76_c0_g2_i1, TRINITY_DN76_c0_g2_i5	TRINITY_DN13301_c0_g1_i13, TRINITY_DN13301_c0_g1_i14, TRINITY_DN13301_c0_g1_i15, TRINITY_DN13301_c0_g1_i16, TRINITY_DN13301_c0_g1_i2, TRINITY_DN13301_c0_g1_i5, TRINITY_DN13301_c0_g1_i7, TRINITY_DN13301_c0_g1_i9	TRINITY_DN129_c0_g1_i11, TRINITY_DN129_c0_g1_i2, TRINITY_DN129_c0_g1_i3, TRINITY_DN129_c0_g1_i5
OG0000353	TRINITY_DN5876_c0_g1_i10, TRINITY_DN5876_c0_g1_i3, TRINITY_DN5876_c0_g1_i4	TRINITY_DN741_c0_g1_i3, TRINITY_DN741_c0_g1_i4, TRINITY_DN741_c0_g1_i7, TRINITY_DN741_c0_g1_i8	TRINITY_DN3815_c0_g1_i1, TRINITY_DN3815_c0_g1_i2, TRINITY_DN3815_c0_g1_i4, TRINITY_DN3815_c0_g1_i6	TRINITY_DN11411_c0_g3_i1, TRINITY_DN11411_c0_g3_i10, TRINITY_DN11411_c0_g3_i12, TRINITY_DN11411_c0_g3_i3, TRINITY_DN11411_c0_g3_i5, TRINITY_DN11411_c0_g3_i6, TRINITY_DN11411_c0_g3_i9
OG0000354	TRINITY_DN638_c0_g1_i1, TRINITY_DN638_c0_g1_i11, TRINITY_DN638_c0_g1_i12, TRINITY_DN638_c0_g1_i2, TRINITY_DN638_c0_g1_i4, TRINITY_DN638_c0_g1_i5	TRINITY_DN1655_c0_g1_i12	TRINITY_DN23865_c0_g1_i2, TRINITY_DN23865_c0_g1_i4, TRINITY_DN23865_c0_g1_i5	TRINITY_DN2883_c0_g1_i10, TRINITY_DN2883_c0_g1_i13, TRINITY_DN2883_c0_g1_i19, TRINITY_DN2883_c0_g1_i20, TRINITY_DN2883_c0_g1_i23, TRINITY_DN2883_c0_g1_i3, TRINITY_DN2883_c0_g1_i7, TRINITY_DN2883_c0_g1_i9
OG0000355	TRINITY_DN6557_c0_g1_i10, TRINITY_DN6557_c0_g1_i14, TRINITY_DN6557_c0_g1_i2, TRINITY_DN6557_c0_g1_i4, TRINITY_DN6557_c0_g1_i5, TRINITY_DN6557_c0_g1_i6, TRINITY_DN6557_c0_g1_i7, TRINITY_DN6557_c0_g1_i8	TRINITY_DN9176_c0_g1_i1	TRINITY_DN3517_c0_g1_i11, TRINITY_DN3517_c0_g1_i12, TRINITY_DN3517_c0_g1_i4, TRINITY_DN3517_c0_g1_i5, TRINITY_DN3517_c0_g1_i6	TRINITY_DN6909_c0_g1_i1, TRINITY_DN6909_c0_g1_i2, TRINITY_DN6909_c0_g1_i5, TRINITY_DN6909_c0_g1_i6
OG0000356	TRINITY_DN656_c0_g1_i11, TRINITY_DN656_c0_g1_i12, TRINITY_DN656_c0_g1_i14, TRINITY_DN656_c0_g1_i19, TRINITY_DN656_c0_g1_i2, TRINITY_DN656_c0_g1_i21, TRINITY_DN656_c0_g1_i4, TRINITY_DN656_c0_g1_i5, TRINITY_DN656_c0_g1_i6, TRINITY_DN656_c0_g1_i9	TRINITY_DN10189_c0_g1_i1, TRINITY_DN10189_c0_g1_i2	TRINITY_DN1474_c1_g2_i2, TRINITY_DN1474_c1_g2_i3, TRINITY_DN1474_c1_g2_i7	TRINITY_DN6000_c0_g1_i12, TRINITY_DN6000_c0_g1_i3, TRINITY_DN6000_c0_g1_i9
OG0000357	TRINITY_DN6895_c0_g1_i10, TRINITY_DN6895_c0_g1_i12, TRINITY_DN6895_c0_g1_i15, TRINITY_DN6895_c0_g1_i16, TRINITY_DN6895_c0_g1_i17, TRINITY_DN6895_c0_g1_i3, TRINITY_DN6895_c0_g1_i4, TRINITY_DN6895_c0_g1_i8	TRINITY_DN2714_c0_g1_i10, TRINITY_DN2714_c0_g1_i11, TRINITY_DN2714_c0_g1_i3, TRINITY_DN2714_c0_g1_i9	TRINITY_DN4633_c0_g1_i2, TRINITY_DN4633_c0_g1_i6, TRINITY_DN4633_c0_g1_i9	TRINITY_DN33996_c0_g1_i16, TRINITY_DN33996_c0_g1_i3, TRINITY_DN33996_c0_g1_i8
OG0000358	TRINITY_DN714_c0_g1_i14, TRINITY_DN714_c0_g1_i16, TRINITY_DN714_c0_g1_i17, TRINITY_DN714_c0_g1_i4, TRINITY_DN714_c0_g1_i6, TRINITY_DN714_c0_g1_i9	TRINITY_DN250_c0_g1_i1, TRINITY_DN250_c0_g1_i10, TRINITY_DN250_c0_g1_i13, TRINITY_DN250_c0_g1_i2, TRINITY_DN250_c0_g1_i9	TRINITY_DN2495_c0_g2_i1, TRINITY_DN2495_c0_g2_i2	TRINITY_DN3645_c0_g1_i13, TRINITY_DN3645_c0_g1_i15, TRINITY_DN3645_c0_g1_i2, TRINITY_DN3645_c0_g1_i6, TRINITY_DN3645_c0_g1_i9
OG0000359	TRINITY_DN7597_c0_g2_i1, TRINITY_DN7597_c0_g2_i10, TRINITY_DN7597_c0_g2_i12, TRINITY_DN7597_c0_g2_i20	TRINITY_DN4354_c0_g1_i1, TRINITY_DN4354_c0_g1_i7, TRINITY_DN6479_c0_g1_i1	TRINITY_DN5998_c0_g1_i10, TRINITY_DN5998_c0_g1_i12, TRINITY_DN5998_c0_g1_i14, TRINITY_DN5998_c0_g1_i5, TRINITY_DN5998_c0_g1_i6, TRINITY_DN5998_c0_g1_i7, TRINITY_DN5998_c0_g1_i9, TRINITY_DN5998_c1_g2_i1, TRINITY_DN5998_c1_g2_i2	TRINITY_DN2427_c0_g2_i12, TRINITY_DN2427_c0_g2_i19
OG0000360	TRINITY_DN7738_c0_g1_i11, TRINITY_DN7738_c0_g1_i18, TRINITY_DN7738_c0_g1_i19, TRINITY_DN7738_c0_g1_i21, TRINITY_DN7738_c0_g1_i24, TRINITY_DN7738_c0_g1_i28, TRINITY_DN7738_c0_g1_i30, TRINITY_DN7738_c0_g1_i5	TRINITY_DN18799_c0_g1_i13, TRINITY_DN18799_c0_g1_i3, TRINITY_DN18799_c0_g1_i8	TRINITY_DN8791_c0_g3_i11, TRINITY_DN8791_c0_g3_i6	TRINITY_DN4975_c0_g1_i10, TRINITY_DN4975_c0_g1_i11, TRINITY_DN4975_c0_g1_i3, TRINITY_DN4975_c0_g1_i6, TRINITY_DN4975_c0_g1_i9
OG0000361	TRINITY_DN8532_c0_g1_i1, TRINITY_DN8532_c0_g1_i10, TRINITY_DN8532_c0_g1_i13, TRINITY_DN8532_c0_g1_i15, TRINITY_DN8532_c0_g1_i20, TRINITY_DN8532_c0_g1_i21, TRINITY_DN8532_c0_g1_i4, TRINITY_DN8532_c0_g1_i9	TRINITY_DN3452_c1_g1_i3, TRINITY_DN3452_c1_g1_i4	TRINITY_DN1284_c0_g1_i12, TRINITY_DN1284_c0_g1_i13, TRINITY_DN1284_c0_g1_i14, TRINITY_DN1284_c0_g1_i4, TRINITY_DN1284_c0_g1_i5, TRINITY_DN1284_c0_g1_i7	TRINITY_DN200_c1_g1_i3, TRINITY_DN200_c1_g1_i4
OG0000362	TRINITY_DN8738_c0_g1_i11, TRINITY_DN8738_c0_g1_i18, TRINITY_DN8738_c0_g1_i2, TRINITY_DN8738_c0_g1_i24, TRINITY_DN8738_c0_g1_i3, TRINITY_DN8738_c0_g1_i5, TRINITY_DN8738_c0_g1_i9	TRINITY_DN5301_c0_g1_i3, TRINITY_DN5301_c0_g1_i8	TRINITY_DN177_c0_g1_i20	TRINITY_DN166_c0_g1_i11, TRINITY_DN166_c0_g1_i13, TRINITY_DN166_c0_g1_i14, TRINITY_DN166_c0_g1_i15, TRINITY_DN166_c0_g1_i3, TRINITY_DN166_c0_g1_i6, TRINITY_DN166_c0_g1_i8, TRINITY_DN166_c0_g1_i9
OG0000363	TRINITY_DN908_c0_g1_i1, TRINITY_DN908_c0_g1_i10, TRINITY_DN908_c0_g1_i11, TRINITY_DN908_c0_g1_i2, TRINITY_DN908_c0_g1_i21, TRINITY_DN908_c0_g1_i23, TRINITY_DN908_c0_g1_i24, TRINITY_DN908_c0_g1_i3, TRINITY_DN908_c0_g1_i4, TRINITY_DN908_c0_g1_i5	TRINITY_DN2433_c0_g1_i11, TRINITY_DN2433_c0_g1_i7	TRINITY_DN1196_c0_g1_i14, TRINITY_DN1196_c0_g1_i8	TRINITY_DN2954_c0_g1_i15, TRINITY_DN2954_c0_g1_i2, TRINITY_DN2954_c0_g1_i3, TRINITY_DN2954_c0_g1_i7
OG0000364	TRINITY_DN951_c1_g1_i15, TRINITY_DN951_c1_g1_i16, TRINITY_DN951_c1_g1_i17, TRINITY_DN951_c1_g1_i2, TRINITY_DN951_c1_g1_i3, TRINITY_DN951_c1_g1_i7, TRINITY_DN951_c1_g1_i8	TRINITY_DN68639_c0_g1_i1	TRINITY_DN2020_c0_g1_i10, TRINITY_DN2020_c0_g1_i20, TRINITY_DN2020_c0_g1_i4, TRINITY_DN2020_c0_g1_i7	TRINITY_DN4119_c0_g1_i12, TRINITY_DN4119_c0_g1_i14, TRINITY_DN4119_c0_g1_i15, TRINITY_DN4119_c0_g1_i21, TRINITY_DN4119_c0_g1_i4, TRINITY_DN4119_c0_g1_i5
OG0000365	NA	TRINITY_DN2205_c0_g1_i2, TRINITY_DN2205_c0_g1_i34, TRINITY_DN2205_c0_g1_i36, TRINITY_DN2205_c0_g1_i38	TRINITY_DN1367_c0_g1_i13, TRINITY_DN1367_c0_g1_i15, TRINITY_DN1367_c0_g1_i17, TRINITY_DN1367_c0_g1_i3	TRINITY_DN1219_c0_g1_i1, TRINITY_DN1219_c0_g1_i10, TRINITY_DN1219_c0_g1_i12, TRINITY_DN1219_c0_g1_i15, TRINITY_DN1219_c0_g1_i17, TRINITY_DN1219_c0_g1_i18, TRINITY_DN1219_c0_g1_i19, TRINITY_DN1219_c0_g1_i2, TRINITY_DN1219_c0_g1_i3, TRINITY_DN1219_c0_g1_i9
OG0000366	TRINITY_DN10160_c2_g1_i1, TRINITY_DN14437_c2_g3_i1, TRINITY_DN14437_c2_g3_i2, TRINITY_DN35349_c0_g3_i1, TRINITY_DN40040_c3_g1_i1, TRINITY_DN44701_c1_g1_i1, TRINITY_DN684_c4_g1_i6	TRINITY_DN1460_c0_g3_i1, TRINITY_DN4304_c1_g1_i1	TRINITY_DN236_c0_g1_i4, TRINITY_DN236_c0_g1_i6, TRINITY_DN4663_c0_g3_i1, TRINITY_DN58315_c1_g1_i1, TRINITY_DN9719_c0_g2_i1	TRINITY_DN7352_c6_g1_i1, TRINITY_DN7543_c3_g1_i1, TRINITY_DN9762_c3_g1_i1
OG0000367	TRINITY_DN10184_c1_g1_i1, TRINITY_DN103855_c1_g1_i1, TRINITY_DN10389_c0_g2_i1, TRINITY_DN17106_c2_g1_i1, TRINITY_DN25142_c0_g6_i1, TRINITY_DN37281_c0_g1_i1, TRINITY_DN44671_c0_g1_i2, TRINITY_DN44671_c1_g1_i1, TRINITY_DN6376_c0_g2_i1, TRINITY_DN9135_c0_g2_i1, TRINITY_DN9515_c0_g1_i1	TRINITY_DN33604_c0_g1_i1	TRINITY_DN3242_c3_g2_i1, TRINITY_DN9840_c0_g4_i1	TRINITY_DN15504_c0_g1_i1, TRINITY_DN46266_c0_g1_i2, TRINITY_DN46266_c0_g1_i3
OG0000368	TRINITY_DN10243_c1_g1_i1, TRINITY_DN19848_c0_g2_i1, TRINITY_DN23938_c0_g1_i1, TRINITY_DN24326_c0_g1_i1, TRINITY_DN28108_c0_g1_i1, TRINITY_DN56689_c0_g1_i1, TRINITY_DN5735_c1_g2_i2, TRINITY_DN67487_c0_g1_i1	TRINITY_DN57779_c0_g1_i4	TRINITY_DN1624_c0_g4_i1, TRINITY_DN16322_c0_g1_i2, TRINITY_DN19793_c0_g1_i2, TRINITY_DN29380_c0_g1_i1, TRINITY_DN5841_c0_g2_i1, TRINITY_DN7909_c0_g2_i1	TRINITY_DN25757_c0_g1_i1, TRINITY_DN4386_c1_g1_i5
OG0000369	TRINITY_DN10277_c4_g1_i1, TRINITY_DN103391_c0_g1_i1, TRINITY_DN20127_c3_g1_i1, TRINITY_DN2087_c0_g1_i1, TRINITY_DN30804_c1_g1_i1, TRINITY_DN3114_c1_g1_i1, TRINITY_DN34375_c1_g1_i1, TRINITY_DN41276_c1_g1_i1, TRINITY_DN5075_c1_g1_i1, TRINITY_DN51548_c1_g1_i1	TRINITY_DN2061_c1_g3_i1	TRINITY_DN475_c9_g1_i1	TRINITY_DN17397_c3_g1_i1, TRINITY_DN2432_c2_g1_i2, TRINITY_DN2836_c6_g1_i1, TRINITY_DN4488_c0_g3_i1, TRINITY_DN4488_c0_g3_i2
OG0000370	TRINITY_DN1049_c0_g1_i11, TRINITY_DN1049_c0_g1_i13, TRINITY_DN1049_c0_g1_i16, TRINITY_DN1049_c0_g1_i17, TRINITY_DN1049_c0_g1_i18, TRINITY_DN1049_c0_g1_i20, TRINITY_DN1049_c0_g1_i6	TRINITY_DN4523_c0_g1_i1, TRINITY_DN4523_c0_g1_i6, TRINITY_DN4523_c0_g1_i8	TRINITY_DN82947_c0_g1_i1, TRINITY_DN82947_c0_g1_i5, TRINITY_DN82947_c0_g1_i8	TRINITY_DN3123_c0_g1_i3, TRINITY_DN3123_c0_g1_i4, TRINITY_DN3123_c0_g1_i5, TRINITY_DN3123_c0_g1_i9
OG0000371	TRINITY_DN107090_c0_g1_i1, TRINITY_DN107090_c0_g1_i2, TRINITY_DN107090_c0_g1_i3, TRINITY_DN107090_c0_g1_i4	TRINITY_DN5988_c1_g3_i1	TRINITY_DN1187_c1_g1_i3, TRINITY_DN1187_c1_g3_i1, TRINITY_DN32138_c0_g1_i1, TRINITY_DN4196_c0_g1_i1, TRINITY_DN4196_c0_g1_i2, TRINITY_DN91182_c0_g2_i2	TRINITY_DN43527_c2_g1_i1, TRINITY_DN6055_c1_g1_i3, TRINITY_DN6055_c1_g1_i6, TRINITY_DN9385_c0_g1_i1, TRINITY_DN9385_c0_g2_i1, TRINITY_DN9604_c0_g1_i1
OG0000372	TRINITY_DN10797_c0_g1_i2, TRINITY_DN23289_c0_g1_i2, TRINITY_DN29058_c0_g1_i1, TRINITY_DN89321_c0_g1_i1	TRINITY_DN4219_c0_g1_i1, TRINITY_DN6923_c0_g1_i4	TRINITY_DN1737_c2_g1_i1, TRINITY_DN1959_c0_g1_i7, TRINITY_DN20595_c0_g1_i1, TRINITY_DN2577_c0_g1_i4, TRINITY_DN39465_c0_g2_i1, TRINITY_DN44613_c0_g1_i1, TRINITY_DN44613_c0_g1_i2, TRINITY_DN9871_c0_g1_i1	TRINITY_DN25465_c0_g1_i3, TRINITY_DN444_c1_g1_i14, TRINITY_DN444_c1_g1_i7
OG0000373	TRINITY_DN10911_c0_g1_i3, TRINITY_DN30180_c0_g1_i1, TRINITY_DN6410_c0_g1_i2, TRINITY_DN76983_c3_g1_i2, TRINITY_DN96840_c1_g1_i1	TRINITY_DN20118_c0_g2_i1	TRINITY_DN276_c0_g1_i2, TRINITY_DN276_c0_g1_i4, TRINITY_DN276_c0_g1_i8, TRINITY_DN29583_c0_g1_i1, TRINITY_DN50218_c0_g1_i1, TRINITY_DN50218_c0_g2_i1, TRINITY_DN7014_c5_g1_i1	TRINITY_DN105767_c0_g1_i1, TRINITY_DN10625_c1_g1_i1, TRINITY_DN14973_c0_g1_i1, TRINITY_DN43887_c1_g1_i1
OG0000374	TRINITY_DN112744_c0_g1_i1, TRINITY_DN12350_c0_g2_i1, TRINITY_DN15972_c3_g1_i1, TRINITY_DN26085_c0_g1_i1, TRINITY_DN28652_c1_g1_i1, TRINITY_DN31782_c0_g1_i1, TRINITY_DN33327_c0_g1_i4, TRINITY_DN353_c6_g1_i3, TRINITY_DN589_c1_g1_i1, TRINITY_DN6724_c0_g2_i1	TRINITY_DN6318_c0_g1_i6	TRINITY_DN16631_c1_g1_i1, TRINITY_DN39704_c0_g1_i1	TRINITY_DN10568_c0_g1_i1, TRINITY_DN2329_c0_g1_i12, TRINITY_DN2329_c0_g1_i4, TRINITY_DN5037_c0_g3_i1
OG0000375	TRINITY_DN11312_c0_g1_i7, TRINITY_DN11588_c0_g1_i2, TRINITY_DN11875_c0_g1_i2, TRINITY_DN12149_c1_g1_i1, TRINITY_DN87192_c0_g1_i4, TRINITY_DN87192_c1_g1_i1	TRINITY_DN18437_c0_g1_i1	TRINITY_DN114216_c2_g1_i1, TRINITY_DN1655_c17_g1_i2, TRINITY_DN17340_c0_g1_i1, TRINITY_DN17340_c0_g1_i3, TRINITY_DN18416_c0_g1_i1, TRINITY_DN18416_c2_g1_i1, TRINITY_DN3311_c1_g1_i1, TRINITY_DN4495_c0_g2_i1	TRINITY_DN29954_c0_g1_i1, TRINITY_DN3775_c0_g1_i1
OG0000376	TRINITY_DN11464_c0_g2_i4, TRINITY_DN11464_c0_g2_i7, TRINITY_DN14165_c1_g1_i3, TRINITY_DN23965_c0_g2_i1, TRINITY_DN25490_c0_g1_i3, TRINITY_DN25490_c0_g1_i6, TRINITY_DN25490_c0_g3_i1, TRINITY_DN25490_c0_g5_i1, TRINITY_DN44260_c0_g1_i1	NA	TRINITY_DN14672_c0_g1_i1, TRINITY_DN45115_c0_g1_i4, TRINITY_DN45115_c0_g1_i8, TRINITY_DN72673_c0_g1_i1, TRINITY_DN72673_c0_g1_i2, TRINITY_DN93630_c1_g2_i1	TRINITY_DN32769_c0_g1_i1, TRINITY_DN86805_c0_g1_i1
OG0000377	TRINITY_DN11466_c0_g1_i12, TRINITY_DN11466_c0_g1_i13, TRINITY_DN11466_c0_g1_i3, TRINITY_DN11466_c0_g1_i4, TRINITY_DN72382_c0_g2_i1	TRINITY_DN16538_c0_g1_i1, TRINITY_DN29921_c0_g1_i1	TRINITY_DN12907_c0_g2_i10, TRINITY_DN12907_c0_g2_i11, TRINITY_DN12907_c0_g2_i12, TRINITY_DN12907_c0_g2_i13, TRINITY_DN12907_c0_g2_i5	TRINITY_DN63675_c0_g1_i2, TRINITY_DN63675_c0_g1_i3, TRINITY_DN63675_c0_g1_i4, TRINITY_DN8500_c0_g1_i4, TRINITY_DN8500_c0_g1_i5
OG0000378	TRINITY_DN1169_c1_g1_i5	TRINITY_DN1341_c0_g1_i1, TRINITY_DN1341_c0_g1_i5, TRINITY_DN1341_c0_g1_i8, TRINITY_DN1341_c0_g1_i9	TRINITY_DN1067_c0_g1_i12, TRINITY_DN1067_c0_g1_i13, TRINITY_DN1067_c0_g1_i15, TRINITY_DN1067_c0_g1_i3, TRINITY_DN1067_c0_g1_i4, TRINITY_DN1067_c0_g1_i7, TRINITY_DN1067_c0_g1_i8	TRINITY_DN651_c0_g1_i17, TRINITY_DN651_c0_g1_i18, TRINITY_DN651_c0_g1_i2, TRINITY_DN651_c0_g1_i3, TRINITY_DN651_c0_g1_i7
OG0000379	TRINITY_DN117344_c4_g1_i1, TRINITY_DN1895_c2_g1_i2, TRINITY_DN1895_c2_g1_i3, TRINITY_DN21268_c3_g1_i1, TRINITY_DN27239_c0_g1_i1, TRINITY_DN576_c3_g5_i1	NA	TRINITY_DN19447_c1_g1_i1, TRINITY_DN40876_c0_g1_i1, TRINITY_DN49611_c0_g1_i1, TRINITY_DN59456_c1_g1_i1, TRINITY_DN65777_c1_g4_i1, TRINITY_DN70945_c0_g2_i1, TRINITY_DN7113_c2_g3_i2	TRINITY_DN111949_c5_g1_i1, TRINITY_DN28520_c0_g1_i1, TRINITY_DN44486_c3_g1_i1, TRINITY_DN62478_c0_g1_i1
OG0000380	TRINITY_DN11743_c1_g1_i2, TRINITY_DN13660_c0_g2_i3, TRINITY_DN20451_c0_g1_i1, TRINITY_DN20451_c0_g1_i2, TRINITY_DN20451_c0_g1_i4, TRINITY_DN27896_c0_g1_i2, TRINITY_DN69266_c1_g1_i2, TRINITY_DN69266_c1_g1_i3, TRINITY_DN69266_c1_g1_i4	TRINITY_DN48338_c0_g1_i1	TRINITY_DN69488_c0_g2_i1, TRINITY_DN69488_c0_g2_i3	TRINITY_DN5711_c0_g1_i1, TRINITY_DN66121_c0_g1_i1, TRINITY_DN9957_c0_g1_i1, TRINITY_DN9957_c0_g1_i4, TRINITY_DN9957_c0_g1_i6
OG0000381	TRINITY_DN1205_c0_g1_i10, TRINITY_DN1205_c0_g1_i12, TRINITY_DN1205_c0_g1_i13, TRINITY_DN1205_c0_g1_i2, TRINITY_DN1205_c0_g1_i7, TRINITY_DN1205_c0_g1_i8, TRINITY_DN1205_c0_g1_i9	TRINITY_DN12088_c0_g1_i1, TRINITY_DN12088_c0_g1_i3, TRINITY_DN12088_c0_g1_i4, TRINITY_DN12088_c0_g1_i6	TRINITY_DN46666_c0_g1_i15, TRINITY_DN46666_c0_g1_i2, TRINITY_DN46666_c0_g1_i9	TRINITY_DN405_c1_g2_i1, TRINITY_DN405_c1_g2_i3, TRINITY_DN405_c1_g2_i4
OG0000382	TRINITY_DN123_c0_g1_i15, TRINITY_DN123_c0_g1_i17, TRINITY_DN123_c0_g1_i18, TRINITY_DN123_c0_g1_i28, TRINITY_DN123_c0_g1_i29, TRINITY_DN123_c0_g1_i33, TRINITY_DN123_c0_g1_i8	TRINITY_DN878_c0_g1_i22	TRINITY_DN1035_c0_g1_i16, TRINITY_DN1035_c0_g1_i7	TRINITY_DN1766_c0_g1_i18, TRINITY_DN1766_c0_g1_i19, TRINITY_DN1766_c0_g1_i29, TRINITY_DN1766_c0_g1_i30, TRINITY_DN1766_c0_g1_i33, TRINITY_DN1766_c0_g1_i40, TRINITY_DN1766_c0_g1_i41
OG0000383	TRINITY_DN1263_c0_g1_i10, TRINITY_DN1263_c0_g1_i11, TRINITY_DN1263_c0_g1_i2, TRINITY_DN1263_c0_g1_i5, TRINITY_DN1263_c0_g1_i6, TRINITY_DN1263_c0_g1_i9	TRINITY_DN500_c0_g2_i1, TRINITY_DN500_c0_g2_i11, TRINITY_DN500_c0_g2_i2, TRINITY_DN500_c0_g2_i4	TRINITY_DN92_c0_g2_i14, TRINITY_DN92_c0_g2_i15, TRINITY_DN92_c0_g2_i3, TRINITY_DN92_c0_g2_i7, TRINITY_DN92_c0_g2_i8	TRINITY_DN199_c0_g1_i3, TRINITY_DN199_c0_g1_i4
OG0000384	TRINITY_DN12809_c0_g2_i3, TRINITY_DN12809_c0_g2_i4, TRINITY_DN12809_c0_g2_i5, TRINITY_DN12809_c0_g2_i6, TRINITY_DN12809_c0_g2_i7, TRINITY_DN12809_c0_g2_i8	TRINITY_DN37491_c0_g1_i1, TRINITY_DN37491_c0_g1_i5, TRINITY_DN37491_c0_g1_i9	TRINITY_DN4661_c0_g1_i1, TRINITY_DN4661_c0_g1_i2, TRINITY_DN4661_c0_g1_i3, TRINITY_DN4661_c0_g1_i6	TRINITY_DN3647_c0_g1_i1, TRINITY_DN3647_c0_g1_i3, TRINITY_DN3647_c0_g1_i4, TRINITY_DN3647_c0_g1_i5
OG0000385	TRINITY_DN13194_c0_g1_i1, TRINITY_DN28858_c1_g1_i2, TRINITY_DN40112_c2_g2_i1, TRINITY_DN5850_c6_g2_i1, TRINITY_DN6088_c4_g1_i1, TRINITY_DN6879_c0_g1_i1, TRINITY_DN8624_c0_g2_i1	NA	TRINITY_DN17932_c0_g2_i1, TRINITY_DN30012_c3_g1_i1, TRINITY_DN701_c0_g1_i2, TRINITY_DN769_c1_g1_i2, TRINITY_DN769_c1_g1_i5	TRINITY_DN14898_c0_g2_i1, TRINITY_DN16862_c2_g1_i1, TRINITY_DN22896_c0_g1_i1, TRINITY_DN6837_c1_g1_i1, TRINITY_DN888_c7_g1_i5
OG0000386	TRINITY_DN13271_c0_g2_i1, TRINITY_DN22073_c0_g1_i1, TRINITY_DN3805_c2_g1_i1, TRINITY_DN5388_c0_g3_i4, TRINITY_DN6341_c5_g1_i1, TRINITY_DN79468_c0_g1_i1, TRINITY_DN92140_c3_g1_i1	TRINITY_DN12535_c1_g1_i2	TRINITY_DN17653_c1_g2_i1, TRINITY_DN17653_c1_g2_i3, TRINITY_DN17653_c1_g2_i7, TRINITY_DN8223_c2_g1_i1	TRINITY_DN17263_c0_g1_i1, TRINITY_DN29545_c3_g1_i1, TRINITY_DN38739_c2_g1_i2, TRINITY_DN60261_c0_g1_i1, TRINITY_DN9990_c0_g1_i1
OG0000387	TRINITY_DN134886_c0_g1_i1, TRINITY_DN29844_c1_g1_i1, TRINITY_DN46604_c1_g1_i1	TRINITY_DN11321_c0_g2_i1, TRINITY_DN20920_c0_g1_i2, TRINITY_DN20920_c0_g1_i3, TRINITY_DN20920_c0_g1_i5, TRINITY_DN20920_c0_g1_i6	TRINITY_DN182836_c0_g1_i1, TRINITY_DN28075_c0_g1_i1, TRINITY_DN28075_c0_g1_i2, TRINITY_DN28075_c0_g1_i4, TRINITY_DN3154_c0_g3_i1	TRINITY_DN25349_c0_g1_i1, TRINITY_DN5247_c0_g1_i3, TRINITY_DN5247_c0_g1_i7, TRINITY_DN57213_c2_g1_i1
OG0000388	TRINITY_DN1357_c0_g1_i10, TRINITY_DN1357_c0_g1_i13, TRINITY_DN1357_c0_g1_i14, TRINITY_DN1357_c0_g1_i2, TRINITY_DN1357_c0_g1_i6, TRINITY_DN1357_c0_g1_i8	TRINITY_DN779_c0_g1_i4, TRINITY_DN779_c0_g1_i5, TRINITY_DN779_c0_g1_i7, TRINITY_DN779_c0_g1_i8	TRINITY_DN696_c0_g1_i10, TRINITY_DN696_c0_g1_i11, TRINITY_DN696_c0_g1_i2, TRINITY_DN696_c0_g1_i8	TRINITY_DN378_c0_g2_i2, TRINITY_DN378_c0_g2_i3, TRINITY_DN378_c0_g2_i6
OG0000389	TRINITY_DN1366_c1_g1_i4, TRINITY_DN30409_c0_g1_i5, TRINITY_DN70988_c1_g2_i1, TRINITY_DN7338_c0_g2_i3, TRINITY_DN88834_c2_g1_i1, TRINITY_DN9485_c0_g1_i2, TRINITY_DN9485_c1_g1_i1	NA	TRINITY_DN20266_c0_g1_i1, TRINITY_DN32229_c0_g1_i5, TRINITY_DN73197_c0_g1_i1, TRINITY_DN7451_c0_g1_i6	TRINITY_DN10141_c2_g1_i2, TRINITY_DN10141_c2_g1_i5, TRINITY_DN14643_c0_g1_i2, TRINITY_DN5151_c0_g2_i1, TRINITY_DN9030_c0_g2_i1, TRINITY_DN9943_c3_g1_i1
OG0000390	TRINITY_DN1394_c0_g1_i10, TRINITY_DN1394_c0_g1_i14, TRINITY_DN1394_c0_g1_i7, TRINITY_DN1394_c0_g1_i8	TRINITY_DN14861_c0_g1_i19	TRINITY_DN2309_c0_g1_i12, TRINITY_DN2309_c0_g1_i30, TRINITY_DN2309_c0_g1_i33, TRINITY_DN2309_c0_g1_i4	TRINITY_DN2996_c1_g1_i12, TRINITY_DN2996_c1_g1_i13, TRINITY_DN2996_c1_g1_i15, TRINITY_DN2996_c1_g1_i18, TRINITY_DN2996_c1_g1_i21, TRINITY_DN2996_c1_g1_i22, TRINITY_DN2996_c1_g1_i7, TRINITY_DN2996_c1_g1_i9
OG0000391	TRINITY_DN1446_c1_g1_i13, TRINITY_DN1446_c1_g1_i15, TRINITY_DN1446_c1_g1_i3, TRINITY_DN1446_c1_g1_i4	TRINITY_DN136_c0_g1_i10, TRINITY_DN136_c0_g1_i11, TRINITY_DN136_c0_g1_i3, TRINITY_DN136_c0_g1_i4, TRINITY_DN136_c0_g1_i7, TRINITY_DN136_c0_g1_i8, TRINITY_DN136_c0_g1_i9	TRINITY_DN42221_c0_g1_i2	TRINITY_DN293_c0_g1_i1, TRINITY_DN293_c0_g1_i12, TRINITY_DN293_c0_g1_i13, TRINITY_DN293_c0_g1_i14, TRINITY_DN293_c0_g1_i3
OG0000392	TRINITY_DN1468_c1_g1_i10, TRINITY_DN1468_c1_g1_i17, TRINITY_DN1468_c1_g1_i18, TRINITY_DN1468_c1_g1_i2, TRINITY_DN1468_c1_g1_i4, TRINITY_DN1468_c1_g1_i6, TRINITY_DN1468_c1_g1_i9	TRINITY_DN1114_c0_g1_i19, TRINITY_DN1114_c0_g1_i2	TRINITY_DN2044_c0_g1_i3, TRINITY_DN2044_c0_g1_i7	TRINITY_DN2888_c0_g1_i1, TRINITY_DN2888_c0_g1_i14, TRINITY_DN2888_c0_g1_i16, TRINITY_DN2888_c0_g1_i19, TRINITY_DN2888_c0_g1_i6, TRINITY_DN2888_c0_g1_i8
OG0000393	TRINITY_DN1488_c1_g1_i1, TRINITY_DN1488_c1_g1_i12, TRINITY_DN1488_c1_g1_i15, TRINITY_DN1488_c1_g1_i16, TRINITY_DN1488_c1_g1_i17, TRINITY_DN1488_c1_g1_i3, TRINITY_DN1488_c1_g1_i6, TRINITY_DN1488_c1_g1_i7	TRINITY_DN5355_c1_g1_i1, TRINITY_DN5355_c1_g1_i4	TRINITY_DN41565_c0_g1_i2	TRINITY_DN26992_c0_g1_i11, TRINITY_DN26992_c0_g1_i4, TRINITY_DN26992_c0_g1_i5, TRINITY_DN26992_c0_g1_i6, TRINITY_DN26992_c0_g1_i7, TRINITY_DN26992_c0_g1_i8
OG0000394	TRINITY_DN1499_c0_g1_i1, TRINITY_DN1499_c0_g1_i10, TRINITY_DN1499_c0_g1_i14, TRINITY_DN1499_c0_g1_i2, TRINITY_DN1499_c0_g1_i7, TRINITY_DN1499_c0_g1_i8	TRINITY_DN3004_c0_g1_i2, TRINITY_DN3004_c0_g1_i4, TRINITY_DN3004_c0_g1_i5	TRINITY_DN656_c0_g1_i1, TRINITY_DN656_c0_g1_i13, TRINITY_DN656_c0_g1_i7, TRINITY_DN656_c0_g1_i9	TRINITY_DN1297_c0_g1_i1, TRINITY_DN1297_c0_g1_i11, TRINITY_DN1297_c0_g1_i6, TRINITY_DN1297_c0_g1_i8
OG0000395	TRINITY_DN1566_c1_g1_i1, TRINITY_DN1566_c1_g1_i2, TRINITY_DN1566_c1_g1_i3, TRINITY_DN3228_c0_g1_i2, TRINITY_DN3228_c0_g1_i6, TRINITY_DN3228_c0_g2_i1	TRINITY_DN489_c0_g2_i1, TRINITY_DN489_c0_g2_i4, TRINITY_DN489_c0_g2_i6	TRINITY_DN23207_c0_g1_i1, TRINITY_DN23207_c1_g1_i2, TRINITY_DN23207_c1_g1_i6, TRINITY_DN23207_c1_g1_i7, TRINITY_DN38395_c0_g1_i1	TRINITY_DN2000_c0_g3_i2, TRINITY_DN2000_c0_g3_i3, TRINITY_DN5856_c0_g1_i8
OG0000396	TRINITY_DN15813_c0_g1_i1, TRINITY_DN15813_c0_g1_i12, TRINITY_DN15813_c0_g1_i14, TRINITY_DN15813_c0_g1_i15, TRINITY_DN15813_c0_g1_i3, TRINITY_DN15813_c0_g1_i6	TRINITY_DN31938_c0_g1_i9	TRINITY_DN7968_c0_g1_i15, TRINITY_DN7968_c0_g1_i16, TRINITY_DN7968_c0_g1_i21, TRINITY_DN7968_c0_g1_i3, TRINITY_DN7968_c0_g1_i4, TRINITY_DN7968_c0_g1_i5, TRINITY_DN7968_c0_g1_i6, TRINITY_DN7968_c0_g1_i7	TRINITY_DN153914_c0_g1_i1, TRINITY_DN93496_c0_g1_i1
OG0000397	TRINITY_DN1622_c0_g1_i10, TRINITY_DN1622_c0_g1_i14, TRINITY_DN1622_c0_g1_i16, TRINITY_DN1622_c0_g1_i17, TRINITY_DN1622_c0_g1_i18, TRINITY_DN1622_c0_g1_i19, TRINITY_DN1622_c0_g1_i2, TRINITY_DN1622_c0_g1_i20, TRINITY_DN1622_c0_g1_i3, TRINITY_DN1622_c0_g1_i7	TRINITY_DN407_c0_g1_i2	TRINITY_DN1567_c0_g1_i10, TRINITY_DN1567_c0_g1_i14, TRINITY_DN1567_c0_g1_i16, TRINITY_DN1567_c0_g1_i23, TRINITY_DN1567_c0_g1_i5	TRINITY_DN3415_c0_g2_i5
OG0000398	TRINITY_DN16472_c0_g1_i3, TRINITY_DN16472_c0_g1_i4, TRINITY_DN97899_c0_g1_i3, TRINITY_DN97899_c0_g1_i4	TRINITY_DN1680_c2_g1_i2, TRINITY_DN1680_c2_g1_i3, TRINITY_DN30951_c0_g1_i1	TRINITY_DN13855_c1_g1_i2, TRINITY_DN13855_c1_g1_i3, TRINITY_DN13855_c1_g2_i1, TRINITY_DN13855_c1_g2_i2, TRINITY_DN13855_c1_g2_i5, TRINITY_DN13855_c1_g2_i6, TRINITY_DN13855_c1_g2_i7, TRINITY_DN13855_c1_g2_i8, TRINITY_DN13855_c1_g2_i9	TRINITY_DN28803_c0_g2_i5
OG0000399	TRINITY_DN178_c1_g1_i2, TRINITY_DN178_c1_g1_i3, TRINITY_DN178_c1_g1_i5	TRINITY_DN2645_c0_g1_i1, TRINITY_DN2645_c0_g1_i8	TRINITY_DN2790_c0_g1_i1, TRINITY_DN2790_c0_g1_i5, TRINITY_DN2790_c0_g1_i6, TRINITY_DN2790_c0_g1_i7, TRINITY_DN2790_c0_g1_i8	TRINITY_DN953_c1_g1_i10, TRINITY_DN953_c1_g1_i11, TRINITY_DN953_c1_g1_i5, TRINITY_DN953_c1_g1_i6, TRINITY_DN953_c1_g1_i7, TRINITY_DN953_c1_g1_i8, TRINITY_DN953_c1_g1_i9
OG0000400	TRINITY_DN1810_c0_g1_i1, TRINITY_DN1810_c0_g1_i2, TRINITY_DN1810_c0_g1_i3, TRINITY_DN1810_c0_g1_i5, TRINITY_DN1810_c0_g1_i7, TRINITY_DN1810_c0_g1_i8	TRINITY_DN146_c0_g1_i6	TRINITY_DN15831_c0_g1_i10, TRINITY_DN15831_c0_g1_i11, TRINITY_DN15831_c0_g1_i13, TRINITY_DN15831_c0_g1_i15, TRINITY_DN15831_c0_g1_i3, TRINITY_DN15831_c0_g1_i4, TRINITY_DN15831_c0_g1_i5, TRINITY_DN15831_c0_g1_i7	TRINITY_DN754_c0_g1_i5, TRINITY_DN754_c0_g1_i7
OG0000401	TRINITY_DN1824_c1_g1_i14, TRINITY_DN1824_c1_g1_i16, TRINITY_DN1824_c1_g1_i17, TRINITY_DN1824_c1_g1_i18, TRINITY_DN1824_c1_g1_i2, TRINITY_DN1824_c1_g1_i3, TRINITY_DN1824_c1_g1_i5, TRINITY_DN1824_c1_g1_i6	TRINITY_DN2205_c0_g1_i10, TRINITY_DN2205_c0_g1_i19, TRINITY_DN2205_c0_g1_i23, TRINITY_DN2205_c0_g1_i30	TRINITY_DN3040_c0_g1_i1, TRINITY_DN3040_c0_g1_i10, TRINITY_DN3040_c0_g1_i6	TRINITY_DN11082_c0_g1_i12, TRINITY_DN11082_c0_g1_i3
OG0000402	TRINITY_DN18610_c0_g1_i16, TRINITY_DN18610_c0_g1_i7, TRINITY_DN1971_c0_g1_i11, TRINITY_DN1971_c0_g1_i15, TRINITY_DN1971_c0_g1_i18, TRINITY_DN1971_c0_g1_i2, TRINITY_DN1971_c0_g1_i21, TRINITY_DN1971_c0_g1_i29	TRINITY_DN5371_c0_g1_i2, TRINITY_DN5371_c0_g1_i6	TRINITY_DN108713_c0_g1_i2, TRINITY_DN60920_c0_g1_i2, TRINITY_DN60920_c0_g1_i4, TRINITY_DN60920_c0_g2_i1	TRINITY_DN156965_c0_g1_i1, TRINITY_DN162759_c0_g1_i1, TRINITY_DN177329_c0_g1_i1
OG0000403	TRINITY_DN1888_c0_g2_i12, TRINITY_DN1888_c0_g2_i13, TRINITY_DN1888_c0_g2_i14, TRINITY_DN1888_c0_g2_i2	TRINITY_DN51336_c0_g1_i1, TRINITY_DN67961_c0_g1_i2	TRINITY_DN2802_c0_g1_i10, TRINITY_DN2802_c0_g1_i12, TRINITY_DN2802_c0_g1_i3, TRINITY_DN2802_c0_g1_i30, TRINITY_DN2802_c0_g1_i31, TRINITY_DN2802_c0_g1_i33, TRINITY_DN2802_c0_g1_i35, TRINITY_DN2802_c0_g1_i36, TRINITY_DN2802_c0_g1_i37, TRINITY_DN2802_c0_g1_i6	TRINITY_DN3921_c0_g2_i1
OG0000404	TRINITY_DN21705_c0_g1_i12, TRINITY_DN21705_c0_g1_i14, TRINITY_DN21705_c0_g1_i23, TRINITY_DN21705_c0_g1_i28, TRINITY_DN21705_c0_g1_i31, TRINITY_DN21705_c0_g1_i32, TRINITY_DN21705_c0_g1_i8	TRINITY_DN17652_c0_g1_i1	TRINITY_DN3441_c0_g1_i10, TRINITY_DN3441_c0_g1_i11, TRINITY_DN3441_c0_g1_i21, TRINITY_DN3441_c0_g1_i22, TRINITY_DN3441_c0_g1_i3, TRINITY_DN3441_c0_g1_i5, TRINITY_DN3441_c0_g1_i8	TRINITY_DN5764_c0_g1_i2, TRINITY_DN5764_c0_g1_i3
OG0000405	TRINITY_DN2384_c0_g1_i12, TRINITY_DN2384_c0_g1_i13, TRINITY_DN2384_c0_g1_i2, TRINITY_DN2384_c0_g1_i3, TRINITY_DN2384_c0_g1_i5, TRINITY_DN2384_c0_g1_i6, TRINITY_DN2384_c0_g1_i9	TRINITY_DN885_c1_g1_i1, TRINITY_DN885_c1_g1_i15, TRINITY_DN885_c1_g1_i3, TRINITY_DN885_c1_g1_i6	TRINITY_DN476_c2_g1_i11, TRINITY_DN48950_c0_g2_i5	TRINITY_DN965_c0_g1_i2, TRINITY_DN965_c0_g1_i4, TRINITY_DN965_c0_g1_i5, TRINITY_DN965_c0_g1_i7
OG0000406	TRINITY_DN2408_c0_g1_i13, TRINITY_DN2408_c0_g1_i14, TRINITY_DN2408_c0_g1_i15, TRINITY_DN2408_c0_g1_i4, TRINITY_DN2408_c0_g1_i6, TRINITY_DN2408_c0_g1_i9	TRINITY_DN3021_c0_g1_i14, TRINITY_DN3021_c0_g1_i2, TRINITY_DN3021_c0_g1_i6, TRINITY_DN3021_c0_g1_i7	TRINITY_DN2875_c0_g1_i10, TRINITY_DN2875_c0_g1_i5, TRINITY_DN2875_c0_g1_i8, TRINITY_DN2875_c0_g1_i9	TRINITY_DN663_c0_g2_i2, TRINITY_DN663_c0_g2_i6, TRINITY_DN663_c0_g2_i8
OG0000407	TRINITY_DN244_c0_g1_i4, TRINITY_DN244_c0_g1_i6	TRINITY_DN873_c0_g1_i5, TRINITY_DN873_c0_g1_i7	TRINITY_DN1858_c0_g1_i1, TRINITY_DN1858_c0_g1_i11, TRINITY_DN1858_c0_g1_i12, TRINITY_DN1858_c0_g1_i16, TRINITY_DN1858_c0_g1_i18, TRINITY_DN1858_c0_g1_i2, TRINITY_DN1858_c0_g1_i5, TRINITY_DN1858_c0_g1_i6, TRINITY_DN1858_c0_g1_i8	TRINITY_DN966_c0_g1_i1, TRINITY_DN966_c0_g1_i12, TRINITY_DN966_c0_g1_i6, TRINITY_DN966_c0_g1_i9
OG0000408	TRINITY_DN2492_c0_g2_i10, TRINITY_DN2492_c0_g2_i11, TRINITY_DN2492_c0_g2_i12, TRINITY_DN2492_c0_g2_i13, TRINITY_DN2492_c0_g2_i19, TRINITY_DN2492_c0_g2_i2, TRINITY_DN2492_c0_g2_i23, TRINITY_DN2492_c0_g2_i26, TRINITY_DN2492_c0_g2_i4, TRINITY_DN2492_c0_g2_i9	TRINITY_DN34705_c0_g1_i4	TRINITY_DN3181_c0_g1_i15, TRINITY_DN3181_c0_g1_i3, TRINITY_DN3181_c0_g1_i6	TRINITY_DN6504_c0_g1_i11, TRINITY_DN6504_c0_g1_i13, TRINITY_DN6504_c0_g1_i8
OG0000409	TRINITY_DN2542_c0_g1_i1, TRINITY_DN2542_c0_g1_i4, TRINITY_DN2542_c0_g1_i5, TRINITY_DN2542_c0_g1_i6	TRINITY_DN2107_c0_g1_i1, TRINITY_DN2107_c0_g1_i4, TRINITY_DN2107_c0_g1_i6	TRINITY_DN14588_c0_g1_i1, TRINITY_DN14588_c0_g1_i11, TRINITY_DN14588_c0_g1_i12, TRINITY_DN14588_c0_g1_i5, TRINITY_DN14588_c0_g1_i7	TRINITY_DN4611_c0_g1_i11, TRINITY_DN4611_c0_g1_i14, TRINITY_DN4611_c0_g1_i18, TRINITY_DN4611_c0_g1_i20, TRINITY_DN4611_c0_g1_i23
OG0000410	TRINITY_DN279_c0_g1_i1, TRINITY_DN279_c0_g1_i11, TRINITY_DN279_c0_g1_i12, TRINITY_DN279_c0_g1_i2, TRINITY_DN279_c0_g1_i3, TRINITY_DN279_c0_g1_i6, TRINITY_DN279_c0_g1_i8	TRINITY_DN4_c0_g1_i1, TRINITY_DN4_c0_g1_i15, TRINITY_DN4_c0_g1_i16, TRINITY_DN4_c0_g1_i18, TRINITY_DN4_c0_g1_i8, TRINITY_DN4_c0_g1_i9	TRINITY_DN3112_c0_g1_i16, TRINITY_DN79591_c0_g1_i1	TRINITY_DN107_c0_g1_i12, TRINITY_DN107_c0_g1_i14
OG0000411	TRINITY_DN3195_c0_g1_i10, TRINITY_DN3195_c0_g1_i12, TRINITY_DN3195_c0_g1_i15, TRINITY_DN3195_c0_g1_i16, TRINITY_DN3195_c0_g1_i7, TRINITY_DN3195_c0_g1_i9	TRINITY_DN1643_c0_g1_i11, TRINITY_DN1643_c0_g1_i18, TRINITY_DN1643_c0_g1_i3, TRINITY_DN1643_c0_g1_i7	TRINITY_DN554_c2_g1_i10, TRINITY_DN554_c2_g1_i12, TRINITY_DN554_c2_g1_i19, TRINITY_DN554_c2_g1_i9	TRINITY_DN873_c0_g1_i1, TRINITY_DN873_c0_g1_i2, TRINITY_DN873_c0_g1_i7
OG0000412	TRINITY_DN3505_c0_g1_i10, TRINITY_DN3505_c0_g1_i11, TRINITY_DN3505_c0_g1_i12, TRINITY_DN3505_c0_g1_i17, TRINITY_DN3505_c0_g1_i25, TRINITY_DN3505_c0_g1_i3, TRINITY_DN3505_c0_g1_i4, TRINITY_DN3505_c0_g1_i5, TRINITY_DN3505_c0_g1_i6, TRINITY_DN3505_c0_g1_i9	TRINITY_DN392_c0_g1_i5, TRINITY_DN392_c0_g1_i6	TRINITY_DN156_c0_g1_i10, TRINITY_DN156_c0_g1_i12, TRINITY_DN156_c0_g1_i4	TRINITY_DN64_c1_g1_i2, TRINITY_DN64_c1_g1_i4
OG0000413	TRINITY_DN3632_c0_g1_i11, TRINITY_DN3632_c0_g1_i16, TRINITY_DN3632_c0_g1_i17, TRINITY_DN3632_c0_g1_i3, TRINITY_DN3632_c0_g1_i8, TRINITY_DN3632_c0_g1_i9	TRINITY_DN16649_c0_g1_i1, TRINITY_DN7800_c0_g1_i2	TRINITY_DN3318_c0_g4_i1, TRINITY_DN3318_c0_g4_i2, TRINITY_DN3318_c0_g4_i3	TRINITY_DN55518_c0_g1_i11, TRINITY_DN55518_c0_g1_i18, TRINITY_DN55518_c0_g1_i20, TRINITY_DN55518_c0_g1_i21, TRINITY_DN55518_c0_g1_i22, TRINITY_DN55518_c0_g1_i5
OG0000414	TRINITY_DN3705_c0_g1_i2, TRINITY_DN3705_c0_g1_i5, TRINITY_DN3705_c0_g1_i6, TRINITY_DN3705_c0_g1_i7, TRINITY_DN3705_c0_g1_i8	TRINITY_DN96_c0_g1_i3, TRINITY_DN96_c0_g1_i4, TRINITY_DN96_c0_g1_i5, TRINITY_DN96_c0_g1_i8	TRINITY_DN1697_c0_g1_i1, TRINITY_DN1697_c0_g1_i4, TRINITY_DN1697_c0_g1_i5	TRINITY_DN1127_c0_g1_i10, TRINITY_DN1127_c0_g1_i2, TRINITY_DN1127_c0_g1_i3, TRINITY_DN1127_c0_g1_i8, TRINITY_DN1127_c0_g1_i9
OG0000415	TRINITY_DN401_c0_g2_i1, TRINITY_DN401_c0_g2_i2	TRINITY_DN1818_c0_g1_i6, TRINITY_DN1818_c0_g1_i7, TRINITY_DN1818_c0_g1_i8	TRINITY_DN5979_c0_g1_i10, TRINITY_DN5979_c0_g1_i16, TRINITY_DN5979_c0_g1_i18, TRINITY_DN5979_c0_g1_i24, TRINITY_DN5979_c0_g1_i3, TRINITY_DN5979_c0_g1_i8	TRINITY_DN1696_c0_g1_i11, TRINITY_DN1696_c0_g1_i19, TRINITY_DN1696_c0_g1_i20, TRINITY_DN1696_c0_g1_i22, TRINITY_DN1696_c0_g1_i23, TRINITY_DN1696_c0_g1_i5
OG0000416	TRINITY_DN447_c0_g1_i10, TRINITY_DN447_c0_g1_i18, TRINITY_DN447_c0_g1_i2, TRINITY_DN447_c0_g1_i20, TRINITY_DN447_c0_g1_i22, TRINITY_DN447_c0_g1_i5, TRINITY_DN447_c0_g1_i8, TRINITY_DN447_c0_g1_i9	TRINITY_DN26455_c0_g1_i5	TRINITY_DN5641_c0_g1_i13, TRINITY_DN5641_c0_g1_i20, TRINITY_DN5641_c0_g1_i8	TRINITY_DN1605_c3_g1_i12, TRINITY_DN1605_c3_g1_i19, TRINITY_DN1605_c3_g1_i2, TRINITY_DN1605_c3_g1_i23, TRINITY_DN1605_c3_g1_i4
OG0000417	TRINITY_DN4491_c0_g1_i10, TRINITY_DN4491_c0_g1_i13, TRINITY_DN4491_c0_g1_i18, TRINITY_DN4491_c0_g1_i6, TRINITY_DN4491_c0_g1_i9	TRINITY_DN58476_c0_g1_i1, TRINITY_DN58476_c0_g2_i1, TRINITY_DN7222_c0_g1_i1, TRINITY_DN7222_c0_g1_i2	TRINITY_DN6844_c0_g1_i13, TRINITY_DN6844_c0_g1_i14, TRINITY_DN6844_c0_g1_i8, TRINITY_DN6844_c0_g1_i9	TRINITY_DN31490_c0_g2_i1, TRINITY_DN31490_c0_g3_i1, TRINITY_DN31490_c0_g3_i2, TRINITY_DN53424_c0_g1_i1
OG0000418	TRINITY_DN4504_c0_g1_i2, TRINITY_DN4504_c0_g1_i3, TRINITY_DN4504_c0_g1_i4	TRINITY_DN942_c0_g1_i2, TRINITY_DN942_c0_g1_i5, TRINITY_DN942_c0_g1_i7, TRINITY_DN942_c0_g1_i8	TRINITY_DN570_c0_g2_i11, TRINITY_DN570_c0_g2_i15, TRINITY_DN570_c0_g2_i17, TRINITY_DN570_c0_g2_i18, TRINITY_DN570_c0_g2_i2, TRINITY_DN570_c0_g2_i5, TRINITY_DN570_c0_g2_i6	TRINITY_DN8933_c0_g1_i3, TRINITY_DN8933_c0_g1_i4, TRINITY_DN8933_c0_g1_i5
OG0000419	TRINITY_DN4607_c1_g1_i2, TRINITY_DN4607_c1_g1_i8, TRINITY_DN883_c1_g1_i6	TRINITY_DN4605_c0_g2_i1, TRINITY_DN684_c0_g1_i17, TRINITY_DN684_c0_g1_i2, TRINITY_DN684_c0_g1_i3, TRINITY_DN684_c0_g1_i8	TRINITY_DN1950_c0_g1_i1, TRINITY_DN530_c1_g2_i14, TRINITY_DN530_c1_g2_i16, TRINITY_DN530_c1_g2_i17, TRINITY_DN530_c1_g2_i18, TRINITY_DN530_c1_g2_i19	TRINITY_DN1881_c0_g1_i1, TRINITY_DN1881_c0_g1_i10, TRINITY_DN592_c1_g1_i3
OG0000420	TRINITY_DN46604_c1_g2_i1, TRINITY_DN55157_c0_g1_i1, TRINITY_DN645_c11_g1_i3, TRINITY_DN64687_c0_g4_i1, TRINITY_DN9393_c1_g1_i1	TRINITY_DN19844_c3_g1_i1, TRINITY_DN8626_c1_g1_i1	TRINITY_DN111677_c0_g1_i3, TRINITY_DN111677_c0_g1_i4, TRINITY_DN5905_c1_g1_i1	TRINITY_DN127915_c0_g1_i1, TRINITY_DN20316_c0_g1_i1, TRINITY_DN20316_c0_g1_i2, TRINITY_DN20583_c0_g1_i4, TRINITY_DN20583_c0_g1_i5, TRINITY_DN20583_c0_g1_i6, TRINITY_DN2385_c2_g1_i1
OG0000421	TRINITY_DN485_c0_g1_i13, TRINITY_DN485_c0_g1_i14, TRINITY_DN485_c0_g1_i21, TRINITY_DN485_c0_g1_i3, TRINITY_DN485_c0_g1_i9	TRINITY_DN548_c2_g1_i4, TRINITY_DN548_c2_g1_i6, TRINITY_DN548_c2_g1_i9	TRINITY_DN5120_c0_g2_i1, TRINITY_DN5120_c0_g2_i11, TRINITY_DN5120_c0_g2_i12, TRINITY_DN5120_c0_g2_i3, TRINITY_DN5120_c0_g2_i6, TRINITY_DN5120_c0_g2_i7	TRINITY_DN2103_c0_g2_i1, TRINITY_DN2103_c0_g2_i7, TRINITY_DN2103_c0_g2_i8
OG0000422	TRINITY_DN490_c1_g1_i1, TRINITY_DN490_c1_g1_i11, TRINITY_DN490_c1_g1_i2, TRINITY_DN490_c1_g1_i3, TRINITY_DN490_c1_g1_i6, TRINITY_DN490_c1_g1_i7	TRINITY_DN23334_c0_g1_i11	TRINITY_DN1054_c0_g1_i1, TRINITY_DN1054_c0_g1_i2, TRINITY_DN1054_c0_g1_i3, TRINITY_DN1054_c0_g1_i6, TRINITY_DN1054_c0_g1_i8, TRINITY_DN1054_c0_g1_i9	TRINITY_DN464_c0_g1_i1, TRINITY_DN464_c0_g1_i2, TRINITY_DN464_c0_g1_i4, TRINITY_DN464_c0_g1_i7
OG0000423	TRINITY_DN4916_c0_g1_i1, TRINITY_DN4916_c0_g1_i17, TRINITY_DN4916_c0_g1_i18, TRINITY_DN4916_c0_g1_i22, TRINITY_DN4916_c0_g1_i23, TRINITY_DN4916_c0_g1_i3, TRINITY_DN4916_c0_g1_i8	TRINITY_DN5071_c0_g2_i3, TRINITY_DN5071_c0_g2_i4	TRINITY_DN4959_c0_g2_i4	TRINITY_DN34147_c0_g1_i12, TRINITY_DN34147_c0_g1_i13, TRINITY_DN34147_c0_g1_i3, TRINITY_DN34147_c0_g1_i4, TRINITY_DN34147_c0_g1_i5, TRINITY_DN34147_c0_g1_i6, TRINITY_DN34147_c0_g1_i9
OG0000424	TRINITY_DN508_c4_g1_i14, TRINITY_DN508_c4_g1_i17, TRINITY_DN508_c4_g1_i4, TRINITY_DN508_c4_g1_i9	TRINITY_DN16056_c1_g1_i2, TRINITY_DN86101_c0_g1_i1	TRINITY_DN4665_c3_g1_i18, TRINITY_DN4665_c3_g1_i21, TRINITY_DN4665_c3_g1_i28, TRINITY_DN4665_c3_g1_i5, TRINITY_DN4665_c3_g1_i6	TRINITY_DN3610_c0_g1_i10, TRINITY_DN3610_c0_g1_i12, TRINITY_DN3610_c0_g1_i14, TRINITY_DN3610_c0_g1_i18, TRINITY_DN3610_c0_g1_i2, TRINITY_DN3610_c0_g1_i9
OG0000425	TRINITY_DN552_c0_g1_i14, TRINITY_DN552_c0_g1_i9	TRINITY_DN134_c0_g1_i1, TRINITY_DN134_c0_g1_i7, TRINITY_DN134_c0_g1_i8, TRINITY_DN134_c0_g1_i9	TRINITY_DN507_c0_g1_i13, TRINITY_DN507_c0_g1_i14, TRINITY_DN507_c0_g1_i17, TRINITY_DN507_c0_g1_i18, TRINITY_DN507_c0_g1_i21, TRINITY_DN507_c0_g1_i8	TRINITY_DN362_c0_g1_i14, TRINITY_DN362_c0_g1_i16, TRINITY_DN362_c0_g1_i2, TRINITY_DN362_c0_g1_i5, TRINITY_DN362_c0_g1_i9
OG0000426	TRINITY_DN5828_c0_g1_i1, TRINITY_DN5828_c0_g1_i2, TRINITY_DN5828_c0_g1_i3, TRINITY_DN5828_c0_g1_i4	TRINITY_DN2941_c0_g1_i1, TRINITY_DN2941_c0_g1_i2, TRINITY_DN2941_c0_g1_i3, TRINITY_DN2941_c0_g1_i4	TRINITY_DN468_c0_g1_i1, TRINITY_DN468_c0_g1_i3, TRINITY_DN468_c0_g1_i4, TRINITY_DN9101_c0_g1_i5	TRINITY_DN121935_c0_g1_i1, TRINITY_DN732_c0_g1_i1, TRINITY_DN732_c0_g1_i2, TRINITY_DN732_c0_g1_i3, TRINITY_DN732_c0_g1_i4
OG0000427	TRINITY_DN6196_c0_g1_i11, TRINITY_DN6196_c0_g1_i20, TRINITY_DN6196_c0_g1_i7	TRINITY_DN27111_c0_g1_i1	TRINITY_DN2243_c0_g1_i10, TRINITY_DN2243_c0_g1_i11, TRINITY_DN2243_c0_g1_i12, TRINITY_DN2243_c0_g1_i14, TRINITY_DN2243_c0_g1_i2, TRINITY_DN2243_c0_g1_i5	TRINITY_DN77125_c0_g1_i1, TRINITY_DN77125_c0_g1_i13, TRINITY_DN77125_c0_g1_i15, TRINITY_DN77125_c0_g1_i3, TRINITY_DN77125_c0_g1_i4, TRINITY_DN77125_c0_g1_i6, TRINITY_DN77125_c0_g1_i7
OG0000428	TRINITY_DN6199_c0_g1_i1, TRINITY_DN6199_c0_g1_i15, TRINITY_DN6199_c0_g1_i18, TRINITY_DN6199_c0_g1_i19, TRINITY_DN6199_c0_g1_i20, TRINITY_DN6199_c0_g1_i3, TRINITY_DN6199_c0_g1_i8, TRINITY_DN6199_c0_g1_i9	TRINITY_DN1761_c0_g1_i2, TRINITY_DN1761_c0_g1_i4, TRINITY_DN1761_c0_g1_i9	TRINITY_DN2273_c0_g1_i1, TRINITY_DN2273_c0_g1_i3, TRINITY_DN2273_c0_g1_i4	TRINITY_DN794_c0_g3_i1, TRINITY_DN794_c0_g3_i2, TRINITY_DN794_c0_g3_i3
OG0000429	TRINITY_DN6591_c1_g1_i1, TRINITY_DN6591_c1_g1_i15, TRINITY_DN6591_c1_g1_i18, TRINITY_DN6591_c1_g1_i2, TRINITY_DN6591_c1_g1_i23, TRINITY_DN6591_c1_g1_i3, TRINITY_DN6591_c1_g1_i31, TRINITY_DN6591_c1_g1_i33, TRINITY_DN6591_c1_g1_i7, TRINITY_DN6591_c1_g1_i8	TRINITY_DN62091_c0_g1_i2	TRINITY_DN9753_c0_g1_i10, TRINITY_DN9753_c0_g1_i11, TRINITY_DN9753_c0_g1_i13, TRINITY_DN9753_c0_g1_i16	TRINITY_DN28074_c0_g1_i1, TRINITY_DN28074_c0_g1_i4
OG0000430	TRINITY_DN6901_c0_g1_i1, TRINITY_DN6901_c0_g1_i11, TRINITY_DN6901_c0_g1_i12, TRINITY_DN6901_c0_g1_i14, TRINITY_DN6901_c0_g1_i15, TRINITY_DN6901_c0_g1_i2, TRINITY_DN6901_c0_g1_i5, TRINITY_DN6901_c0_g1_i9	TRINITY_DN5589_c0_g1_i13, TRINITY_DN5589_c0_g1_i15, TRINITY_DN5589_c0_g1_i2, TRINITY_DN5589_c0_g1_i20, TRINITY_DN5589_c0_g1_i3, TRINITY_DN5589_c0_g1_i6, TRINITY_DN5589_c0_g1_i8	NA	TRINITY_DN1941_c0_g1_i10, TRINITY_DN1941_c0_g1_i4
OG0000431	TRINITY_DN724_c0_g1_i1, TRINITY_DN724_c0_g1_i4, TRINITY_DN724_c0_g1_i6, TRINITY_DN724_c0_g1_i7	TRINITY_DN3427_c0_g2_i1, TRINITY_DN3427_c0_g2_i12, TRINITY_DN3427_c0_g2_i14, TRINITY_DN3427_c0_g2_i3, TRINITY_DN3427_c0_g2_i4, TRINITY_DN3427_c0_g2_i8	TRINITY_DN1170_c0_g1_i12	TRINITY_DN6977_c0_g1_i1, TRINITY_DN6977_c0_g1_i10, TRINITY_DN6977_c0_g1_i2, TRINITY_DN6977_c0_g1_i3, TRINITY_DN6977_c0_g1_i5, TRINITY_DN6977_c0_g1_i8
OG0000432	TRINITY_DN7264_c0_g1_i1, TRINITY_DN7264_c0_g1_i10, TRINITY_DN7264_c0_g1_i14, TRINITY_DN7264_c0_g1_i16, TRINITY_DN7264_c0_g1_i3, TRINITY_DN7264_c0_g1_i4, TRINITY_DN7264_c0_g1_i5	TRINITY_DN44749_c0_g1_i1, TRINITY_DN50906_c0_g1_i1	TRINITY_DN6217_c0_g1_i16, TRINITY_DN6217_c0_g1_i17, TRINITY_DN6217_c0_g1_i18, TRINITY_DN6217_c0_g1_i2, TRINITY_DN6217_c0_g1_i20, TRINITY_DN6217_c0_g1_i4	TRINITY_DN16193_c0_g1_i11, TRINITY_DN16193_c0_g1_i4
OG0000433	TRINITY_DN7308_c0_g1_i2, TRINITY_DN7308_c0_g1_i4, TRINITY_DN7308_c0_g1_i5, TRINITY_DN7308_c0_g1_i6, TRINITY_DN7308_c0_g1_i9	TRINITY_DN51379_c0_g2_i1, TRINITY_DN51379_c0_g4_i1	TRINITY_DN3464_c0_g1_i14, TRINITY_DN3464_c0_g1_i3, TRINITY_DN3464_c0_g1_i4, TRINITY_DN3464_c0_g1_i6, TRINITY_DN3464_c0_g1_i8	TRINITY_DN10523_c0_g1_i2, TRINITY_DN10523_c0_g1_i4, TRINITY_DN10523_c0_g1_i5, TRINITY_DN10523_c0_g1_i6, TRINITY_DN10523_c0_g1_i9
OG0000434	TRINITY_DN7597_c0_g1_i10, TRINITY_DN7597_c0_g1_i12, TRINITY_DN7597_c0_g1_i2, TRINITY_DN7597_c0_g1_i5, TRINITY_DN7597_c0_g1_i7, TRINITY_DN7597_c0_g1_i9	TRINITY_DN19042_c0_g2_i2	TRINITY_DN5998_c1_g1_i1, TRINITY_DN5998_c1_g1_i12, TRINITY_DN5998_c1_g1_i2, TRINITY_DN5998_c1_g1_i4, TRINITY_DN5998_c1_g1_i6, TRINITY_DN5998_c1_g1_i7	TRINITY_DN12913_c0_g1_i1, TRINITY_DN12913_c0_g1_i3, TRINITY_DN12913_c0_g1_i4, TRINITY_DN12913_c0_g1_i6
OG0000435	TRINITY_DN797_c0_g1_i15, TRINITY_DN797_c0_g1_i6, TRINITY_DN797_c0_g1_i7, TRINITY_DN797_c0_g1_i9	NA	TRINITY_DN1421_c0_g1_i13, TRINITY_DN1421_c0_g1_i15, TRINITY_DN1421_c0_g1_i4, TRINITY_DN1421_c0_g1_i6	TRINITY_DN2514_c0_g1_i19, TRINITY_DN2514_c0_g1_i20, TRINITY_DN2514_c0_g1_i29, TRINITY_DN2514_c0_g1_i33, TRINITY_DN2514_c0_g1_i34, TRINITY_DN2514_c0_g1_i35, TRINITY_DN2514_c0_g1_i36, TRINITY_DN2514_c0_g1_i41, TRINITY_DN2514_c0_g1_i42
OG0000436	TRINITY_DN8570_c0_g1_i10, TRINITY_DN8570_c0_g1_i13, TRINITY_DN8570_c0_g1_i18, TRINITY_DN8570_c0_g1_i27, TRINITY_DN8570_c0_g1_i32	TRINITY_DN5842_c1_g1_i10, TRINITY_DN5842_c1_g1_i9	TRINITY_DN3544_c0_g1_i14, TRINITY_DN3544_c0_g1_i15, TRINITY_DN3544_c0_g1_i2, TRINITY_DN3544_c0_g1_i5, TRINITY_DN3544_c0_g1_i7	TRINITY_DN1689_c0_g1_i18, TRINITY_DN1689_c0_g1_i20, TRINITY_DN1689_c0_g1_i25, TRINITY_DN1689_c0_g1_i26, TRINITY_DN1689_c0_g1_i28
OG0000437	TRINITY_DN859_c3_g1_i11, TRINITY_DN859_c3_g1_i12, TRINITY_DN859_c3_g1_i9	TRINITY_DN4740_c0_g2_i13, TRINITY_DN4740_c0_g2_i14, TRINITY_DN4740_c0_g2_i17, TRINITY_DN4740_c0_g2_i8	TRINITY_DN1221_c1_g1_i1, TRINITY_DN1221_c1_g1_i12, TRINITY_DN1221_c1_g1_i15, TRINITY_DN1221_c1_g1_i16, TRINITY_DN1221_c1_g1_i17, TRINITY_DN1221_c1_g1_i3, TRINITY_DN1221_c1_g1_i6	TRINITY_DN158_c1_g1_i11, TRINITY_DN158_c1_g1_i4, TRINITY_DN158_c1_g1_i7
OG0000438	TRINITY_DN9489_c1_g1_i13, TRINITY_DN9489_c1_g1_i4, TRINITY_DN9489_c1_g1_i5, TRINITY_DN9489_c1_g1_i7, TRINITY_DN9489_c1_g1_i8	TRINITY_DN1164_c2_g1_i2, TRINITY_DN1164_c2_g1_i3	TRINITY_DN1382_c0_g1_i11, TRINITY_DN1382_c0_g1_i2, TRINITY_DN1382_c0_g1_i5, TRINITY_DN1382_c0_g1_i7, TRINITY_DN1382_c0_g1_i9	TRINITY_DN3403_c0_g1_i1, TRINITY_DN3403_c0_g1_i3, TRINITY_DN3403_c0_g1_i5, TRINITY_DN3403_c0_g1_i6, TRINITY_DN3403_c0_g1_i7
OG0000439	TRINITY_DN987_c0_g1_i2, TRINITY_DN987_c0_g1_i5, TRINITY_DN987_c0_g1_i6, TRINITY_DN987_c0_g1_i9, TRINITY_DN987_c0_g2_i2	TRINITY_DN8177_c0_g1_i1	TRINITY_DN92337_c0_g1_i1	TRINITY_DN1710_c0_g1_i10, TRINITY_DN1710_c0_g1_i11, TRINITY_DN1710_c0_g1_i3, TRINITY_DN1710_c0_g1_i4, TRINITY_DN1710_c0_g1_i5, TRINITY_DN1710_c0_g1_i6, TRINITY_DN1710_c0_g1_i7, TRINITY_DN1710_c0_g1_i8, TRINITY_DN1710_c0_g1_i9, TRINITY_DN84017_c0_g2_i1
OG0000440	TRINITY_DN100096_c1_g1_i2, TRINITY_DN1941_c0_g2_i11, TRINITY_DN1941_c0_g2_i13, TRINITY_DN1941_c0_g2_i14, TRINITY_DN1941_c0_g2_i8	TRINITY_DN943_c3_g1_i1, TRINITY_DN943_c3_g1_i2, TRINITY_DN943_c3_g1_i4	TRINITY_DN4115_c0_g2_i1, TRINITY_DN4115_c0_g2_i2, TRINITY_DN4115_c0_g2_i4, TRINITY_DN4115_c0_g2_i5, TRINITY_DN4115_c0_g2_i7, TRINITY_DN4115_c0_g2_i8	TRINITY_DN10301_c0_g1_i7, TRINITY_DN17134_c0_g1_i4
OG0000441	TRINITY_DN10031_c0_g1_i1, TRINITY_DN10031_c0_g1_i10, TRINITY_DN10031_c0_g1_i11, TRINITY_DN10031_c0_g1_i13, TRINITY_DN10031_c0_g1_i2, TRINITY_DN10031_c0_g1_i7, TRINITY_DN10031_c0_g1_i8	TRINITY_DN5731_c0_g1_i5	TRINITY_DN163943_c0_g1_i1	TRINITY_DN6973_c0_g1_i1, TRINITY_DN6973_c0_g1_i10, TRINITY_DN6973_c0_g1_i14, TRINITY_DN6973_c0_g1_i15, TRINITY_DN6973_c0_g1_i16, TRINITY_DN6973_c0_g1_i17, TRINITY_DN6973_c0_g1_i18
OG0000442	TRINITY_DN1006_c0_g1_i10, TRINITY_DN1006_c0_g1_i3	TRINITY_DN891_c0_g1_i3, TRINITY_DN891_c0_g1_i4, TRINITY_DN891_c0_g1_i5	TRINITY_DN7557_c0_g1_i1, TRINITY_DN7557_c0_g1_i4, TRINITY_DN7557_c0_g1_i6, TRINITY_DN7557_c0_g1_i8, TRINITY_DN7557_c0_g1_i9	TRINITY_DN7123_c0_g1_i1, TRINITY_DN7123_c0_g1_i11, TRINITY_DN7123_c0_g1_i3, TRINITY_DN7123_c0_g1_i4, TRINITY_DN7123_c0_g1_i6, TRINITY_DN7123_c0_g1_i9
OG0000443	TRINITY_DN101282_c0_g1_i15, TRINITY_DN6106_c0_g1_i1, TRINITY_DN6106_c0_g1_i3, TRINITY_DN6106_c0_g1_i4, TRINITY_DN6106_c0_g1_i5, TRINITY_DN6106_c0_g1_i7	TRINITY_DN26862_c0_g1_i1, TRINITY_DN6725_c0_g1_i1, TRINITY_DN6725_c0_g1_i2	TRINITY_DN211688_c0_g1_i1, TRINITY_DN3233_c0_g2_i16, TRINITY_DN3233_c0_g2_i19	TRINITY_DN134021_c0_g1_i1, TRINITY_DN154290_c0_g1_i1, TRINITY_DN4282_c0_g1_i10, TRINITY_DN4282_c0_g1_i9
OG0000444	TRINITY_DN106_c0_g1_i12, TRINITY_DN106_c0_g1_i2, TRINITY_DN106_c0_g1_i9	TRINITY_DN4346_c0_g1_i10, TRINITY_DN4346_c0_g1_i2, TRINITY_DN4346_c0_g1_i5, TRINITY_DN4346_c0_g1_i9	TRINITY_DN3992_c3_g3_i10, TRINITY_DN3992_c3_g3_i6, TRINITY_DN3992_c3_g3_i7, TRINITY_DN3992_c3_g3_i8, TRINITY_DN3992_c3_g3_i9	TRINITY_DN504_c0_g2_i1, TRINITY_DN504_c0_g2_i11, TRINITY_DN504_c0_g2_i2, TRINITY_DN504_c0_g2_i9
OG0000445	TRINITY_DN1082_c0_g1_i2, TRINITY_DN1082_c0_g1_i4	TRINITY_DN40_c0_g1_i1	TRINITY_DN758_c1_g1_i10, TRINITY_DN758_c1_g1_i11, TRINITY_DN758_c1_g1_i14, TRINITY_DN758_c1_g1_i15, TRINITY_DN758_c1_g1_i17, TRINITY_DN758_c1_g1_i18, TRINITY_DN758_c1_g1_i19, TRINITY_DN758_c1_g1_i20, TRINITY_DN758_c1_g1_i3, TRINITY_DN758_c1_g1_i4, TRINITY_DN758_c1_g1_i6, TRINITY_DN758_c1_g1_i9	TRINITY_DN1373_c0_g1_i3
OG0000446	TRINITY_DN1092_c1_g1_i1, TRINITY_DN1092_c1_g1_i4, TRINITY_DN1092_c1_g1_i5, TRINITY_DN1092_c1_g1_i7, TRINITY_DN1092_c1_g1_i9	TRINITY_DN3570_c0_g1_i5, TRINITY_DN3570_c0_g1_i7	TRINITY_DN6516_c0_g1_i1, TRINITY_DN6516_c0_g1_i12, TRINITY_DN6516_c0_g1_i4, TRINITY_DN6516_c0_g1_i7, TRINITY_DN6516_c0_g1_i8	TRINITY_DN2081_c0_g1_i11, TRINITY_DN2081_c0_g1_i13, TRINITY_DN2081_c0_g1_i2, TRINITY_DN2081_c0_g1_i7
OG0000447	TRINITY_DN10957_c0_g1_i10, TRINITY_DN10957_c0_g1_i2, TRINITY_DN10957_c0_g1_i7, TRINITY_DN10957_c0_g1_i8	TRINITY_DN22188_c0_g1_i1, TRINITY_DN22188_c0_g2_i1	TRINITY_DN50589_c0_g1_i1, TRINITY_DN7301_c0_g1_i11, TRINITY_DN7301_c0_g1_i13, TRINITY_DN7301_c0_g1_i3, TRINITY_DN7301_c0_g1_i8, TRINITY_DN7301_c0_g1_i9	TRINITY_DN29526_c0_g1_i1, TRINITY_DN29526_c0_g1_i3, TRINITY_DN29526_c0_g1_i4, TRINITY_DN29526_c0_g1_i5
OG0000448	TRINITY_DN11067_c0_g2_i2, TRINITY_DN11067_c0_g2_i3, TRINITY_DN11067_c0_g2_i4, TRINITY_DN11067_c0_g2_i5, TRINITY_DN11067_c0_g2_i6, TRINITY_DN112077_c0_g2_i1	TRINITY_DN4117_c0_g1_i1, TRINITY_DN4117_c0_g1_i10, TRINITY_DN4117_c0_g1_i2, TRINITY_DN4117_c0_g1_i7	TRINITY_DN8555_c0_g1_i13, TRINITY_DN8555_c0_g1_i4, TRINITY_DN8555_c0_g1_i5	TRINITY_DN11962_c1_g1_i3, TRINITY_DN11962_c1_g1_i7, TRINITY_DN12488_c0_g2_i1
OG0000449	TRINITY_DN111497_c1_g1_i2, TRINITY_DN17871_c2_g1_i3, TRINITY_DN19378_c2_g1_i1, TRINITY_DN19465_c5_g1_i1, TRINITY_DN29673_c2_g1_i1, TRINITY_DN29831_c3_g1_i1, TRINITY_DN32086_c3_g1_i1, TRINITY_DN6987_c0_g1_i2, TRINITY_DN75839_c4_g1_i2, TRINITY_DN836_c3_g2_i1	TRINITY_DN2070_c0_g1_i8	TRINITY_DN4884_c0_g1_i6, TRINITY_DN55933_c3_g1_i1, TRINITY_DN910_c2_g2_i1	TRINITY_DN17422_c2_g1_i1, TRINITY_DN23850_c1_g1_i1
OG0000450	TRINITY_DN1144_c0_g1_i1, TRINITY_DN1144_c0_g1_i2, TRINITY_DN1144_c0_g2_i1	TRINITY_DN489_c0_g1_i1, TRINITY_DN489_c0_g1_i2	TRINITY_DN5462_c0_g1_i1, TRINITY_DN5462_c0_g1_i4, TRINITY_DN5462_c0_g1_i6, TRINITY_DN5462_c0_g1_i7, TRINITY_DN780_c2_g1_i1	TRINITY_DN1202_c0_g1_i3, TRINITY_DN1202_c0_g1_i4, TRINITY_DN1202_c0_g2_i1, TRINITY_DN7286_c0_g1_i1, TRINITY_DN7286_c0_g1_i2, TRINITY_DN7286_c1_g1_i1
OG0000451	TRINITY_DN11522_c0_g1_i1, TRINITY_DN11522_c0_g2_i2, TRINITY_DN11522_c0_g2_i4, TRINITY_DN11522_c0_g3_i1, TRINITY_DN45138_c0_g1_i1, TRINITY_DN45138_c2_g1_i1, TRINITY_DN9254_c0_g1_i1, TRINITY_DN9254_c0_g1_i11, TRINITY_DN9254_c0_g1_i2, TRINITY_DN9254_c0_g1_i8	TRINITY_DN4059_c0_g2_i5, TRINITY_DN80476_c0_g1_i1	TRINITY_DN20467_c0_g1_i1, TRINITY_DN38458_c0_g1_i1, TRINITY_DN92730_c0_g2_i1	TRINITY_DN17702_c0_g1_i2
OG0000452	TRINITY_DN11536_c0_g3_i1, TRINITY_DN152719_c0_g1_i1, TRINITY_DN170575_c0_g1_i1, TRINITY_DN31200_c0_g1_i1, TRINITY_DN71219_c0_g1_i1, TRINITY_DN80925_c3_g1_i1, TRINITY_DN9276_c2_g1_i1	TRINITY_DN3632_c0_g1_i1	TRINITY_DN200947_c0_g1_i1, TRINITY_DN3472_c0_g2_i2, TRINITY_DN4717_c0_g4_i1, TRINITY_DN57411_c0_g1_i1	TRINITY_DN32341_c0_g1_i1, TRINITY_DN57_c7_g2_i1, TRINITY_DN81816_c0_g1_i1, TRINITY_DN96282_c1_g1_i3
OG0000453	TRINITY_DN11770_c0_g1_i4, TRINITY_DN11770_c0_g1_i5, TRINITY_DN11770_c0_g1_i6, TRINITY_DN11770_c0_g1_i9, TRINITY_DN283234_c0_g1_i1	TRINITY_DN74119_c0_g1_i1, TRINITY_DN78583_c0_g1_i1	TRINITY_DN11903_c0_g1_i1, TRINITY_DN11903_c0_g1_i3, TRINITY_DN11903_c0_g1_i4, TRINITY_DN196667_c0_g1_i1	TRINITY_DN32091_c0_g1_i1, TRINITY_DN7048_c1_g1_i1, TRINITY_DN7048_c1_g1_i2, TRINITY_DN7048_c1_g1_i5, TRINITY_DN7048_c1_g1_i8
OG0000454	TRINITY_DN119970_c0_g2_i3, TRINITY_DN25051_c0_g1_i1, TRINITY_DN25051_c0_g1_i3	TRINITY_DN8927_c0_g1_i12, TRINITY_DN8927_c0_g1_i13, TRINITY_DN8927_c0_g1_i4	TRINITY_DN11908_c0_g1_i17, TRINITY_DN11908_c0_g1_i2, TRINITY_DN11908_c0_g1_i23, TRINITY_DN11908_c0_g1_i4, TRINITY_DN11908_c0_g1_i6, TRINITY_DN11908_c0_g1_i8	TRINITY_DN8894_c0_g1_i1, TRINITY_DN8894_c0_g1_i3, TRINITY_DN8894_c0_g1_i4, TRINITY_DN8894_c0_g1_i5
OG0000455	TRINITY_DN12112_c3_g1_i1, TRINITY_DN12553_c0_g3_i1, TRINITY_DN3005_c5_g1_i2, TRINITY_DN3005_c5_g2_i1, TRINITY_DN36008_c1_g2_i1, TRINITY_DN463_c3_g2_i3, TRINITY_DN53015_c1_g2_i1, TRINITY_DN75389_c3_g1_i1, TRINITY_DN82855_c0_g1_i1, TRINITY_DN928_c8_g1_i1, TRINITY_DN9302_c3_g1_i1	TRINITY_DN7857_c0_g1_i3	TRINITY_DN12990_c2_g3_i1, TRINITY_DN70856_c0_g1_i1, TRINITY_DN7275_c1_g1_i1	TRINITY_DN16940_c0_g1_i1
OG0000456	TRINITY_DN12116_c0_g1_i16, TRINITY_DN12116_c0_g1_i2, TRINITY_DN12116_c0_g1_i5, TRINITY_DN12116_c0_g1_i6, TRINITY_DN12116_c0_g1_i9, TRINITY_DN69036_c0_g1_i3	NA	TRINITY_DN9484_c1_g1_i1, TRINITY_DN9484_c1_g1_i11, TRINITY_DN9484_c1_g1_i12, TRINITY_DN9484_c1_g1_i13, TRINITY_DN9484_c1_g1_i16, TRINITY_DN9484_c1_g1_i18, TRINITY_DN9484_c1_g1_i3, TRINITY_DN9484_c1_g1_i7, TRINITY_DN9484_c1_g1_i8	TRINITY_DN21981_c1_g1_i1
OG0000457	TRINITY_DN122_c6_g1_i1, TRINITY_DN122_c6_g1_i6	TRINITY_DN6932_c0_g1_i19, TRINITY_DN6932_c0_g1_i20, TRINITY_DN6932_c0_g1_i22	TRINITY_DN1538_c0_g1_i11, TRINITY_DN1538_c0_g1_i14, TRINITY_DN1538_c0_g1_i19, TRINITY_DN1538_c0_g1_i2, TRINITY_DN1538_c0_g1_i34	TRINITY_DN32052_c0_g1_i16, TRINITY_DN32052_c0_g1_i18, TRINITY_DN32052_c0_g1_i24, TRINITY_DN32052_c0_g1_i32, TRINITY_DN32052_c0_g1_i34, TRINITY_DN32052_c0_g1_i5
OG0000458	TRINITY_DN1239_c0_g1_i1, TRINITY_DN1239_c0_g1_i10, TRINITY_DN1239_c0_g1_i7, TRINITY_DN1239_c0_g1_i8	NA	TRINITY_DN2396_c1_g1_i1, TRINITY_DN2396_c1_g1_i11, TRINITY_DN2396_c1_g1_i12, TRINITY_DN2396_c1_g1_i14, TRINITY_DN2396_c1_g1_i15, TRINITY_DN2396_c1_g1_i19, TRINITY_DN2396_c1_g1_i2, TRINITY_DN2396_c1_g1_i6	TRINITY_DN1042_c0_g1_i11, TRINITY_DN1042_c0_g1_i19, TRINITY_DN1042_c0_g1_i3, TRINITY_DN1042_c0_g1_i5
OG0000459	TRINITY_DN12700_c2_g1_i3, TRINITY_DN12700_c2_g1_i4, TRINITY_DN12700_c2_g3_i1, TRINITY_DN161739_c0_g1_i1	NA	TRINITY_DN119944_c0_g1_i1, TRINITY_DN13065_c0_g1_i1, TRINITY_DN13065_c0_g2_i1, TRINITY_DN13065_c0_g2_i2, TRINITY_DN13065_c0_g4_i1, TRINITY_DN13065_c1_g1_i1, TRINITY_DN172583_c0_g1_i1, TRINITY_DN204674_c0_g1_i1, TRINITY_DN22058_c0_g1_i2	TRINITY_DN114767_c1_g1_i1, TRINITY_DN114767_c1_g2_i1, TRINITY_DN85232_c0_g1_i1
OG0000460	TRINITY_DN12715_c0_g1_i10, TRINITY_DN12715_c0_g1_i11, TRINITY_DN12715_c0_g1_i20, TRINITY_DN12715_c0_g1_i21, TRINITY_DN12715_c0_g1_i22, TRINITY_DN12715_c0_g1_i3, TRINITY_DN12715_c0_g1_i4, TRINITY_DN12715_c0_g1_i9	TRINITY_DN9937_c0_g2_i1	TRINITY_DN5610_c0_g1_i1, TRINITY_DN5610_c0_g1_i12, TRINITY_DN5610_c0_g1_i2, TRINITY_DN5610_c0_g1_i5	TRINITY_DN5011_c0_g1_i1, TRINITY_DN5011_c0_g1_i20, TRINITY_DN5011_c0_g1_i6
OG0000461	TRINITY_DN1281_c0_g1_i11, TRINITY_DN1281_c0_g1_i12, TRINITY_DN1281_c0_g1_i13, TRINITY_DN1281_c0_g1_i2, TRINITY_DN1281_c0_g1_i4, TRINITY_DN1281_c0_g1_i5, TRINITY_DN1281_c0_g1_i6, TRINITY_DN1281_c0_g1_i7	TRINITY_DN702_c0_g1_i3	TRINITY_DN11475_c0_g1_i1, TRINITY_DN11475_c0_g1_i10, TRINITY_DN11475_c0_g1_i11, TRINITY_DN11475_c0_g1_i5, TRINITY_DN11475_c0_g1_i6, TRINITY_DN11475_c0_g1_i8	TRINITY_DN298_c0_g1_i3
OG0000462	TRINITY_DN12985_c0_g1_i17	TRINITY_DN10_c1_g1_i2, TRINITY_DN10_c1_g1_i3	TRINITY_DN278_c0_g2_i14, TRINITY_DN278_c0_g2_i16, TRINITY_DN278_c0_g2_i17, TRINITY_DN278_c0_g2_i19, TRINITY_DN278_c0_g2_i21, TRINITY_DN278_c0_g2_i23, TRINITY_DN278_c0_g2_i4, TRINITY_DN278_c0_g2_i7, TRINITY_DN278_c0_g2_i8	TRINITY_DN1317_c0_g1_i10, TRINITY_DN1317_c0_g1_i3, TRINITY_DN1317_c0_g1_i5, TRINITY_DN1317_c0_g1_i7
OG0000463	TRINITY_DN1307_c0_g1_i21, TRINITY_DN1307_c0_g1_i5	TRINITY_DN1713_c0_g1_i4, TRINITY_DN1713_c0_g1_i5	TRINITY_DN79_c0_g1_i10, TRINITY_DN79_c0_g1_i16, TRINITY_DN79_c0_g1_i17, TRINITY_DN79_c0_g1_i18, TRINITY_DN79_c0_g1_i22, TRINITY_DN79_c0_g1_i26, TRINITY_DN79_c0_g1_i30, TRINITY_DN79_c0_g1_i35, TRINITY_DN79_c0_g1_i9	TRINITY_DN3278_c0_g2_i1, TRINITY_DN3278_c0_g2_i15, TRINITY_DN3278_c0_g2_i7
OG0000464	TRINITY_DN132_c1_g1_i10, TRINITY_DN132_c1_g1_i14, TRINITY_DN132_c1_g1_i16, TRINITY_DN132_c1_g1_i2, TRINITY_DN132_c1_g1_i21, TRINITY_DN132_c1_g1_i4, TRINITY_DN132_c1_g1_i8	NA	TRINITY_DN1292_c0_g1_i2	TRINITY_DN9299_c0_g1_i1, TRINITY_DN9299_c0_g1_i11, TRINITY_DN9299_c0_g1_i12, TRINITY_DN9299_c0_g1_i15, TRINITY_DN9299_c0_g1_i2, TRINITY_DN9299_c0_g1_i3, TRINITY_DN9299_c0_g1_i5, TRINITY_DN9299_c0_g1_i8
OG0000465	TRINITY_DN1332_c0_g1_i10, TRINITY_DN1332_c0_g1_i13, TRINITY_DN1332_c0_g1_i2, TRINITY_DN1332_c0_g1_i4, TRINITY_DN1332_c0_g1_i6, TRINITY_DN1332_c0_g1_i7, TRINITY_DN1332_c0_g1_i8	TRINITY_DN3651_c0_g1_i12, TRINITY_DN3651_c0_g1_i2	TRINITY_DN1434_c2_g1_i6, TRINITY_DN1434_c2_g1_i8	TRINITY_DN3606_c0_g1_i1, TRINITY_DN3606_c0_g1_i3, TRINITY_DN3606_c0_g1_i5, TRINITY_DN3606_c0_g1_i6, TRINITY_DN3606_c0_g1_i7
OG0000466	TRINITY_DN133963_c0_g1_i1, TRINITY_DN277039_c0_g1_i1, TRINITY_DN43187_c0_g1_i2, TRINITY_DN65292_c0_g1_i3, TRINITY_DN65292_c0_g4_i1, TRINITY_DN7776_c0_g1_i1, TRINITY_DN7776_c0_g3_i2, TRINITY_DN7776_c0_g3_i5	NA	TRINITY_DN1070_c0_g1_i11, TRINITY_DN1070_c0_g1_i4, TRINITY_DN12153_c1_g2_i2, TRINITY_DN43615_c0_g1_i1, TRINITY_DN43615_c0_g1_i2, TRINITY_DN43615_c1_g1_i1, TRINITY_DN52321_c0_g1_i2	TRINITY_DN5492_c0_g2_i1
OG0000467	TRINITY_DN1347_c1_g1_i1, TRINITY_DN18028_c0_g1_i2, TRINITY_DN191057_c0_g1_i1, TRINITY_DN23114_c1_g1_i1, TRINITY_DN27360_c6_g2_i1, TRINITY_DN7295_c3_g1_i3, TRINITY_DN780_c2_g1_i2, TRINITY_DN7844_c1_g1_i1	TRINITY_DN3493_c0_g2_i1, TRINITY_DN41642_c0_g1_i1	TRINITY_DN106836_c0_g1_i1, TRINITY_DN107616_c1_g1_i1, TRINITY_DN218363_c0_g1_i1, TRINITY_DN518_c5_g1_i1	TRINITY_DN1386_c0_g3_i1, TRINITY_DN93683_c0_g1_i1
OG0000468	TRINITY_DN13538_c0_g1_i2, TRINITY_DN1834_c0_g1_i1, TRINITY_DN1834_c0_g1_i11, TRINITY_DN1834_c0_g1_i13, TRINITY_DN1834_c0_g1_i14, TRINITY_DN1834_c0_g1_i7, TRINITY_DN1834_c0_g1_i8	TRINITY_DN1270_c3_g1_i5	TRINITY_DN21010_c1_g1_i2, TRINITY_DN21010_c1_g1_i4, TRINITY_DN4297_c2_g1_i5, TRINITY_DN4297_c2_g1_i6, TRINITY_DN4297_c2_g1_i8	TRINITY_DN38354_c0_g2_i1, TRINITY_DN4504_c1_g1_i11, TRINITY_DN4504_c1_g1_i12
OG0000469	TRINITY_DN13743_c0_g1_i1, TRINITY_DN13743_c0_g1_i15, TRINITY_DN13743_c0_g1_i17, TRINITY_DN13743_c0_g1_i20	TRINITY_DN4988_c0_g1_i1, TRINITY_DN4988_c0_g1_i5, TRINITY_DN4988_c0_g1_i7	TRINITY_DN47097_c0_g1_i11, TRINITY_DN47097_c0_g1_i14, TRINITY_DN47097_c0_g1_i16, TRINITY_DN47097_c0_g1_i17, TRINITY_DN47097_c0_g1_i18, TRINITY_DN47097_c0_g1_i3, TRINITY_DN47097_c0_g1_i4	TRINITY_DN4569_c0_g1_i1, TRINITY_DN4569_c0_g1_i3
OG0000470	TRINITY_DN13858_c0_g1_i1, TRINITY_DN5849_c0_g1_i2, TRINITY_DN5849_c0_g1_i3, TRINITY_DN5849_c0_g1_i6, TRINITY_DN5849_c0_g1_i9, TRINITY_DN76_c2_g1_i10, TRINITY_DN76_c2_g1_i2, TRINITY_DN76_c2_g1_i4, TRINITY_DN76_c2_g1_i5	TRINITY_DN35303_c0_g1_i1	TRINITY_DN8049_c0_g1_i2, TRINITY_DN8049_c0_g1_i8, TRINITY_DN8049_c0_g2_i3	TRINITY_DN5796_c0_g1_i1, TRINITY_DN5796_c0_g1_i2, TRINITY_DN580_c0_g1_i6
OG0000471	TRINITY_DN13955_c0_g3_i1, TRINITY_DN140303_c4_g1_i1, TRINITY_DN18389_c0_g1_i3, TRINITY_DN20385_c1_g1_i1, TRINITY_DN27636_c0_g2_i1, TRINITY_DN29999_c4_g2_i2, TRINITY_DN34246_c0_g1_i1, TRINITY_DN34246_c0_g1_i3, TRINITY_DN56422_c1_g1_i1, TRINITY_DN59780_c0_g1_i1, TRINITY_DN7800_c0_g4_i3, TRINITY_DN9670_c1_g1_i1	TRINITY_DN2103_c0_g2_i3	TRINITY_DN16308_c1_g1_i1, TRINITY_DN43647_c0_g1_i1	TRINITY_DN2193_c1_g1_i6
OG0000472	TRINITY_DN1405_c1_g1_i12, TRINITY_DN1405_c1_g1_i13, TRINITY_DN1405_c1_g1_i14, TRINITY_DN1405_c1_g1_i16, TRINITY_DN1405_c1_g1_i3, TRINITY_DN1405_c1_g1_i7, TRINITY_DN1405_c1_g3_i1, TRINITY_DN25176_c0_g1_i1, TRINITY_DN66363_c0_g1_i1	TRINITY_DN5480_c0_g1_i1, TRINITY_DN5480_c0_g1_i2, TRINITY_DN5480_c0_g1_i4	NA	TRINITY_DN6079_c0_g1_i1, TRINITY_DN6079_c0_g1_i13, TRINITY_DN6079_c0_g1_i5, TRINITY_DN6079_c0_g1_i6
OG0000473	TRINITY_DN14269_c0_g1_i13, TRINITY_DN14269_c0_g1_i3, TRINITY_DN14269_c0_g1_i5, TRINITY_DN14269_c0_g1_i9, TRINITY_DN8900_c0_g1_i10, TRINITY_DN8900_c0_g1_i12	TRINITY_DN44042_c0_g1_i1, TRINITY_DN57745_c0_g1_i1	TRINITY_DN5230_c0_g1_i1, TRINITY_DN5230_c0_g1_i2, TRINITY_DN5230_c0_g1_i3, TRINITY_DN5230_c0_g1_i4, TRINITY_DN5230_c0_g1_i7	TRINITY_DN163649_c0_g1_i1, TRINITY_DN22342_c0_g1_i1, TRINITY_DN88535_c0_g1_i1
OG0000474	TRINITY_DN143166_c3_g1_i1, TRINITY_DN158299_c0_g1_i1, TRINITY_DN25992_c0_g1_i2, TRINITY_DN3686_c1_g1_i1, TRINITY_DN3686_c1_g1_i2, TRINITY_DN43184_c0_g1_i2	TRINITY_DN17130_c0_g1_i1	TRINITY_DN37027_c1_g2_i1, TRINITY_DN44531_c0_g1_i2, TRINITY_DN756_c1_g1_i1, TRINITY_DN987_c0_g1_i11, TRINITY_DN987_c0_g1_i14, TRINITY_DN987_c0_g1_i22, TRINITY_DN987_c0_g1_i5	TRINITY_DN44456_c0_g1_i1, TRINITY_DN9829_c0_g1_i1
OG0000475	TRINITY_DN1474_c0_g1_i1, TRINITY_DN1474_c0_g1_i10, TRINITY_DN1474_c0_g1_i12, TRINITY_DN1474_c0_g1_i14, TRINITY_DN1474_c0_g1_i15, TRINITY_DN1474_c0_g1_i2, TRINITY_DN1474_c0_g1_i3, TRINITY_DN1474_c0_g1_i6, TRINITY_DN1474_c0_g1_i7, TRINITY_DN1474_c0_g1_i8	TRINITY_DN1173_c0_g1_i5, TRINITY_DN1173_c0_g1_i6	TRINITY_DN19916_c1_g1_i2, TRINITY_DN19916_c1_g1_i6, TRINITY_DN19916_c1_g1_i8, TRINITY_DN19916_c1_g1_i9	NA
OG0000476	TRINITY_DN1512_c0_g1_i14, TRINITY_DN1512_c0_g1_i16, TRINITY_DN1512_c0_g1_i23, TRINITY_DN1512_c0_g1_i3, TRINITY_DN1512_c0_g1_i4	TRINITY_DN959_c0_g1_i1, TRINITY_DN959_c0_g1_i4	TRINITY_DN138_c0_g1_i11, TRINITY_DN138_c0_g1_i3, TRINITY_DN138_c0_g1_i8	TRINITY_DN286_c0_g1_i10, TRINITY_DN286_c0_g1_i13, TRINITY_DN286_c0_g1_i17, TRINITY_DN286_c0_g1_i19, TRINITY_DN286_c0_g1_i21, TRINITY_DN286_c0_g1_i27
OG0000477	TRINITY_DN1543_c0_g1_i1, TRINITY_DN1543_c0_g1_i10, TRINITY_DN1543_c0_g1_i13, TRINITY_DN1543_c0_g1_i14, TRINITY_DN1543_c0_g1_i2, TRINITY_DN1543_c0_g1_i5, TRINITY_DN1543_c0_g1_i7, TRINITY_DN1543_c0_g1_i8	TRINITY_DN23553_c0_g1_i1, TRINITY_DN23553_c0_g1_i3	TRINITY_DN11012_c0_g1_i11, TRINITY_DN11012_c0_g1_i12, TRINITY_DN11012_c0_g1_i14	TRINITY_DN3200_c0_g1_i2, TRINITY_DN3200_c0_g1_i6, TRINITY_DN3200_c0_g1_i9
OG0000478	TRINITY_DN154627_c0_g1_i1, TRINITY_DN15587_c1_g2_i1, TRINITY_DN18209_c0_g1_i2, TRINITY_DN199213_c0_g1_i1, TRINITY_DN201113_c0_g1_i1, TRINITY_DN22937_c0_g1_i1, TRINITY_DN25256_c0_g2_i1, TRINITY_DN259159_c0_g1_i1, TRINITY_DN40209_c2_g2_i1, TRINITY_DN41740_c0_g1_i1, TRINITY_DN42653_c0_g1_i3	NA	TRINITY_DN200767_c0_g1_i1, TRINITY_DN57247_c0_g1_i1, TRINITY_DN7449_c3_g1_i1	TRINITY_DN172861_c0_g1_i1, TRINITY_DN41793_c3_g1_i2
OG0000479	TRINITY_DN1595_c0_g1_i10, TRINITY_DN1595_c0_g1_i13, TRINITY_DN1595_c0_g1_i15, TRINITY_DN1595_c0_g1_i16, TRINITY_DN1595_c0_g1_i20, TRINITY_DN1595_c0_g1_i9	TRINITY_DN10660_c0_g1_i1, TRINITY_DN10660_c0_g1_i2, TRINITY_DN10660_c0_g1_i3	TRINITY_DN17072_c0_g1_i2, TRINITY_DN17072_c0_g1_i6	TRINITY_DN70115_c0_g1_i10, TRINITY_DN70115_c0_g1_i11, TRINITY_DN70115_c0_g1_i2, TRINITY_DN70115_c0_g1_i3, TRINITY_DN70115_c0_g1_i6
OG0000480	TRINITY_DN159914_c0_g1_i1, TRINITY_DN279102_c0_g1_i1	TRINITY_DN20257_c0_g1_i1	TRINITY_DN172348_c0_g1_i1, TRINITY_DN3324_c0_g1_i12, TRINITY_DN3324_c0_g1_i14, TRINITY_DN3324_c0_g1_i15, TRINITY_DN3324_c0_g1_i16, TRINITY_DN3324_c0_g1_i19, TRINITY_DN3324_c0_g1_i2, TRINITY_DN3324_c0_g1_i21, TRINITY_DN3324_c0_g1_i28, TRINITY_DN3324_c0_g1_i5, TRINITY_DN3324_c0_g1_i6, TRINITY_DN3324_c0_g1_i9	TRINITY_DN11296_c0_g1_i1
OG0000481	TRINITY_DN160721_c0_g1_i1, TRINITY_DN160721_c0_g1_i2, TRINITY_DN285906_c0_g1_i1, TRINITY_DN6582_c2_g1_i1, TRINITY_DN84859_c0_g1_i1	NA	TRINITY_DN10292_c1_g1_i1, TRINITY_DN157229_c0_g1_i1, TRINITY_DN182144_c0_g1_i1, TRINITY_DN214092_c0_g1_i1, TRINITY_DN215513_c0_g1_i1, TRINITY_DN24886_c1_g1_i3, TRINITY_DN27585_c0_g1_i1, TRINITY_DN310_c1_g1_i1, TRINITY_DN310_c1_g1_i4, TRINITY_DN46246_c0_g1_i1	TRINITY_DN176005_c0_g1_i1
OG0000482	TRINITY_DN160721_c0_g3_i2, TRINITY_DN196482_c0_g2_i3, TRINITY_DN287542_c0_g1_i1, TRINITY_DN35695_c0_g5_i1, TRINITY_DN399_c7_g1_i3, TRINITY_DN4968_c1_g1_i6, TRINITY_DN4968_c1_g1_i7, TRINITY_DN76329_c0_g1_i1, TRINITY_DN76329_c0_g3_i1, TRINITY_DN92262_c0_g1_i1	NA	TRINITY_DN14662_c1_g3_i1, TRINITY_DN27976_c1_g1_i1, TRINITY_DN27976_c1_g2_i1	TRINITY_DN112779_c0_g1_i1, TRINITY_DN140076_c0_g1_i1, TRINITY_DN42434_c0_g1_i2
OG0000483	TRINITY_DN1608_c0_g1_i1, TRINITY_DN1608_c0_g1_i10, TRINITY_DN1608_c0_g1_i16, TRINITY_DN1608_c0_g1_i7, TRINITY_DN1608_c0_g1_i9	TRINITY_DN35249_c0_g2_i12, TRINITY_DN35249_c0_g2_i8, TRINITY_DN35249_c0_g2_i9	TRINITY_DN5052_c0_g1_i14, TRINITY_DN5052_c0_g1_i21, TRINITY_DN5052_c0_g1_i9	TRINITY_DN5503_c0_g1_i1, TRINITY_DN5503_c0_g1_i17, TRINITY_DN5503_c0_g1_i2, TRINITY_DN5503_c0_g1_i4, TRINITY_DN5503_c0_g1_i7
OG0000484	TRINITY_DN1613_c0_g1_i10, TRINITY_DN1613_c0_g1_i12, TRINITY_DN1613_c0_g1_i14, TRINITY_DN1613_c0_g1_i4, TRINITY_DN1613_c0_g1_i7, TRINITY_DN1613_c0_g1_i8	TRINITY_DN26314_c0_g1_i2, TRINITY_DN26314_c0_g1_i4, TRINITY_DN26314_c0_g1_i5, TRINITY_DN26314_c0_g1_i6	TRINITY_DN4499_c0_g1_i5, TRINITY_DN4499_c0_g1_i7	TRINITY_DN2660_c0_g1_i1, TRINITY_DN2660_c0_g1_i2, TRINITY_DN2660_c0_g1_i3, TRINITY_DN2660_c0_g1_i4
OG0000485	TRINITY_DN1657_c2_g1_i1, TRINITY_DN1657_c2_g1_i13, TRINITY_DN1657_c2_g1_i5, TRINITY_DN1657_c2_g1_i7, TRINITY_DN1657_c2_g1_i8	TRINITY_DN1133_c0_g1_i1, TRINITY_DN1133_c0_g1_i10	TRINITY_DN1928_c0_g2_i10, TRINITY_DN1928_c0_g2_i13, TRINITY_DN1928_c0_g2_i16, TRINITY_DN1928_c0_g2_i2, TRINITY_DN1928_c0_g2_i5	TRINITY_DN2516_c2_g1_i1, TRINITY_DN2516_c2_g1_i10, TRINITY_DN2516_c2_g1_i12, TRINITY_DN2516_c2_g1_i3
OG0000486	TRINITY_DN1688_c1_g1_i10, TRINITY_DN1688_c1_g1_i11, TRINITY_DN1688_c1_g1_i12, TRINITY_DN1688_c1_g1_i16, TRINITY_DN1688_c1_g1_i4, TRINITY_DN1688_c1_g1_i7	TRINITY_DN4257_c0_g1_i10, TRINITY_DN4257_c0_g1_i14, TRINITY_DN4257_c0_g1_i7, TRINITY_DN4257_c0_g1_i8	TRINITY_DN4046_c1_g1_i20, TRINITY_DN4046_c1_g1_i22, TRINITY_DN4046_c1_g1_i4	TRINITY_DN6861_c0_g1_i2, TRINITY_DN6861_c0_g1_i6, TRINITY_DN6861_c0_g1_i7
OG0000487	TRINITY_DN17149_c0_g1_i1, TRINITY_DN17149_c0_g1_i15, TRINITY_DN17149_c0_g1_i16, TRINITY_DN17149_c0_g1_i18, TRINITY_DN17149_c0_g1_i20, TRINITY_DN17149_c0_g1_i9	TRINITY_DN32536_c0_g1_i1, TRINITY_DN32536_c0_g3_i1	TRINITY_DN8712_c0_g1_i11, TRINITY_DN8712_c0_g1_i3, TRINITY_DN8712_c0_g1_i5, TRINITY_DN8712_c0_g1_i7, TRINITY_DN8712_c0_g1_i9	TRINITY_DN172858_c0_g1_i1, TRINITY_DN23291_c0_g1_i1, TRINITY_DN23291_c0_g2_i1
OG0000488	TRINITY_DN17272_c0_g1_i3, TRINITY_DN17272_c0_g1_i7, TRINITY_DN17272_c0_g1_i8	TRINITY_DN79528_c0_g1_i1	TRINITY_DN3502_c0_g1_i1, TRINITY_DN3502_c0_g1_i10, TRINITY_DN3502_c0_g1_i11, TRINITY_DN3502_c0_g1_i12, TRINITY_DN3502_c0_g1_i16, TRINITY_DN3502_c0_g1_i4, TRINITY_DN3502_c0_g1_i6, TRINITY_DN3502_c0_g1_i8, TRINITY_DN3502_c0_g1_i9	TRINITY_DN12944_c0_g1_i1, TRINITY_DN12944_c0_g1_i4, TRINITY_DN12944_c0_g1_i5
OG0000489	TRINITY_DN1747_c0_g1_i1	TRINITY_DN1689_c0_g1_i12	TRINITY_DN1691_c0_g1_i1, TRINITY_DN1691_c0_g1_i11, TRINITY_DN1691_c0_g1_i15, TRINITY_DN1691_c0_g1_i17, TRINITY_DN1691_c0_g1_i18, TRINITY_DN1691_c0_g1_i5, TRINITY_DN1691_c0_g1_i9, TRINITY_DN2989_c0_g1_i9	TRINITY_DN2469_c0_g1_i1, TRINITY_DN2634_c0_g1_i10, TRINITY_DN2634_c0_g1_i11, TRINITY_DN2634_c0_g1_i13, TRINITY_DN2634_c0_g1_i18, TRINITY_DN2634_c0_g1_i28
OG0000490	TRINITY_DN1753_c1_g1_i16, TRINITY_DN1753_c1_g1_i17, TRINITY_DN1753_c1_g1_i26, TRINITY_DN1753_c1_g1_i29, TRINITY_DN1753_c1_g1_i33, TRINITY_DN1753_c1_g1_i6	TRINITY_DN6116_c0_g1_i1, TRINITY_DN6116_c0_g1_i10, TRINITY_DN6116_c0_g1_i2	TRINITY_DN904_c0_g1_i14, TRINITY_DN904_c0_g1_i15, TRINITY_DN904_c0_g1_i2, TRINITY_DN904_c0_g1_i8, TRINITY_DN904_c0_g1_i9	TRINITY_DN6692_c1_g1_i11, TRINITY_DN6692_c1_g1_i12
OG0000491	TRINITY_DN18028_c0_g1_i1, TRINITY_DN2102_c2_g1_i2, TRINITY_DN21952_c0_g1_i1, TRINITY_DN333_c5_g1_i1, TRINITY_DN46782_c0_g1_i1, TRINITY_DN46782_c0_g1_i2, TRINITY_DN5371_c2_g2_i2, TRINITY_DN780_c3_g1_i1	TRINITY_DN12428_c0_g1_i1	TRINITY_DN20157_c0_g2_i1, TRINITY_DN24173_c0_g1_i1, TRINITY_DN24173_c0_g1_i2, TRINITY_DN24468_c1_g1_i1, TRINITY_DN41071_c0_g1_i1	TRINITY_DN14377_c0_g1_i1, TRINITY_DN19675_c2_g1_i1
OG0000492	TRINITY_DN185_c0_g1_i10, TRINITY_DN185_c0_g1_i15, TRINITY_DN185_c0_g1_i7, TRINITY_DN185_c0_g1_i8	TRINITY_DN5738_c0_g1_i15, TRINITY_DN5738_c0_g1_i3, TRINITY_DN5738_c0_g1_i7, TRINITY_DN5738_c0_g1_i9	TRINITY_DN4263_c0_g1_i17, TRINITY_DN4263_c0_g1_i23, TRINITY_DN4263_c0_g1_i4	TRINITY_DN730_c0_g1_i1, TRINITY_DN730_c0_g1_i12, TRINITY_DN730_c0_g1_i17, TRINITY_DN730_c0_g1_i18, TRINITY_DN730_c0_g1_i19
OG0000493	TRINITY_DN18624_c0_g1_i1, TRINITY_DN18624_c0_g1_i13, TRINITY_DN18624_c0_g1_i15, TRINITY_DN18624_c0_g1_i18, TRINITY_DN18624_c0_g1_i19, TRINITY_DN18624_c0_g1_i7	NA	TRINITY_DN4387_c0_g1_i16, TRINITY_DN4387_c0_g1_i29, TRINITY_DN4387_c0_g1_i34, TRINITY_DN4387_c0_g1_i35, TRINITY_DN4387_c0_g1_i39, TRINITY_DN4387_c0_g1_i40, TRINITY_DN4387_c0_g1_i5, TRINITY_DN4387_c0_g1_i9	TRINITY_DN125509_c0_g1_i1, TRINITY_DN172256_c0_g1_i1
OG0000494	TRINITY_DN1862_c0_g1_i15, TRINITY_DN1862_c0_g1_i2, TRINITY_DN1862_c0_g1_i20, TRINITY_DN1862_c0_g1_i22, TRINITY_DN1862_c0_g1_i24, TRINITY_DN1862_c0_g1_i7, TRINITY_DN1862_c0_g1_i8, TRINITY_DN1862_c0_g1_i9	TRINITY_DN25175_c0_g1_i1, TRINITY_DN25175_c0_g1_i2, TRINITY_DN25175_c0_g1_i3	TRINITY_DN25063_c2_g1_i1	TRINITY_DN2508_c0_g1_i16, TRINITY_DN2508_c0_g1_i17, TRINITY_DN2508_c0_g1_i3, TRINITY_DN2508_c0_g1_i9
OG0000495	TRINITY_DN1901_c0_g1_i2, TRINITY_DN1901_c0_g1_i3, TRINITY_DN1901_c0_g1_i7, TRINITY_DN1901_c0_g1_i9	TRINITY_DN3189_c0_g1_i3, TRINITY_DN3189_c0_g1_i6, TRINITY_DN3189_c0_g1_i7	TRINITY_DN4074_c0_g1_i2, TRINITY_DN4074_c0_g1_i3, TRINITY_DN4074_c0_g1_i4	TRINITY_DN5243_c0_g1_i1, TRINITY_DN5243_c0_g1_i16, TRINITY_DN5243_c0_g1_i18, TRINITY_DN5243_c0_g1_i2, TRINITY_DN5243_c0_g1_i8, TRINITY_DN5243_c0_g1_i9
OG0000496	TRINITY_DN19137_c2_g1_i1, TRINITY_DN28075_c0_g2_i1, TRINITY_DN28075_c1_g1_i1, TRINITY_DN30744_c0_g1_i2, TRINITY_DN38285_c2_g1_i1, TRINITY_DN44158_c0_g1_i1, TRINITY_DN45338_c1_g1_i1, TRINITY_DN52495_c0_g2_i1, TRINITY_DN52886_c0_g2_i1, TRINITY_DN60351_c0_g1_i1, TRINITY_DN8871_c0_g1_i3	TRINITY_DN3743_c0_g2_i1	TRINITY_DN108094_c0_g1_i1, TRINITY_DN36906_c0_g1_i1, TRINITY_DN4566_c6_g2_i1	TRINITY_DN8822_c0_g2_i2
OG0000497	TRINITY_DN1942_c0_g1_i1, TRINITY_DN1942_c0_g1_i15, TRINITY_DN1942_c0_g1_i2, TRINITY_DN1942_c0_g1_i3, TRINITY_DN1942_c0_g1_i7, TRINITY_DN1942_c0_g1_i8, TRINITY_DN1942_c0_g1_i9	TRINITY_DN1966_c0_g1_i2, TRINITY_DN1966_c0_g1_i3, TRINITY_DN1966_c0_g1_i5	TRINITY_DN3411_c0_g1_i12, TRINITY_DN3411_c0_g1_i14	TRINITY_DN14_c0_g1_i1, TRINITY_DN14_c0_g1_i2, TRINITY_DN14_c0_g1_i6, TRINITY_DN14_c0_g1_i8
OG0000498	TRINITY_DN1979_c0_g3_i1	TRINITY_DN2360_c1_g1_i1, TRINITY_DN2360_c1_g1_i5	TRINITY_DN2054_c0_g1_i13, TRINITY_DN2054_c0_g1_i15, TRINITY_DN2054_c0_g1_i16, TRINITY_DN2054_c0_g1_i2, TRINITY_DN2054_c0_g1_i3, TRINITY_DN2054_c0_g1_i7	TRINITY_DN2165_c1_g1_i1, TRINITY_DN2165_c1_g1_i14, TRINITY_DN2165_c1_g1_i19, TRINITY_DN2165_c1_g1_i23, TRINITY_DN2165_c1_g1_i3, TRINITY_DN2165_c1_g1_i5, TRINITY_DN2165_c1_g1_i7
OG0000499	TRINITY_DN2026_c0_g1_i10, TRINITY_DN2026_c0_g1_i2, TRINITY_DN2026_c0_g1_i5, TRINITY_DN2026_c0_g1_i6	TRINITY_DN58746_c0_g1_i1, TRINITY_DN58746_c0_g1_i9	TRINITY_DN30125_c0_g1_i10, TRINITY_DN30125_c0_g1_i11, TRINITY_DN30125_c0_g1_i12, TRINITY_DN30125_c0_g1_i3, TRINITY_DN30125_c0_g1_i6, TRINITY_DN30125_c0_g1_i7, TRINITY_DN30125_c0_g1_i8, TRINITY_DN30125_c0_g1_i9	TRINITY_DN4205_c0_g2_i1, TRINITY_DN4205_c0_g2_i11
OG0000500	TRINITY_DN2080_c2_g1_i10, TRINITY_DN2080_c2_g1_i13, TRINITY_DN2080_c2_g1_i4, TRINITY_DN2080_c2_g1_i5, TRINITY_DN2080_c2_g1_i7, TRINITY_DN2080_c2_g1_i9	TRINITY_DN9359_c0_g1_i2, TRINITY_DN9359_c0_g1_i3	TRINITY_DN2759_c0_g1_i1, TRINITY_DN2759_c0_g1_i12, TRINITY_DN2759_c0_g1_i13, TRINITY_DN2759_c0_g1_i6, TRINITY_DN2759_c0_g1_i7, TRINITY_DN2759_c0_g1_i8, TRINITY_DN2759_c0_g1_i9	TRINITY_DN7256_c0_g1_i2
OG0000501	TRINITY_DN2230_c0_g1_i1, TRINITY_DN2230_c0_g1_i13	TRINITY_DN122_c0_g2_i10, TRINITY_DN122_c0_g2_i16, TRINITY_DN122_c0_g2_i17, TRINITY_DN122_c0_g2_i8, TRINITY_DN122_c0_g2_i9	TRINITY_DN1302_c0_g1_i12, TRINITY_DN1302_c0_g1_i16, TRINITY_DN1302_c0_g1_i17, TRINITY_DN1302_c0_g1_i18, TRINITY_DN1302_c0_g1_i24, TRINITY_DN1302_c0_g1_i27	TRINITY_DN270_c0_g1_i16, TRINITY_DN270_c0_g1_i21, TRINITY_DN270_c0_g1_i24
OG0000502	TRINITY_DN224_c2_g1_i16, TRINITY_DN224_c2_g1_i18, TRINITY_DN224_c2_g1_i22, TRINITY_DN224_c2_g1_i24, TRINITY_DN224_c2_g1_i28, TRINITY_DN224_c2_g1_i31, TRINITY_DN224_c2_g1_i32, TRINITY_DN224_c2_g1_i33, TRINITY_DN224_c2_g1_i7	TRINITY_DN1771_c0_g2_i14	TRINITY_DN1647_c0_g1_i12, TRINITY_DN1647_c0_g1_i15, TRINITY_DN1647_c0_g1_i2, TRINITY_DN1647_c0_g1_i3, TRINITY_DN1647_c0_g1_i5	TRINITY_DN1219_c1_g1_i1
OG0000503	TRINITY_DN22743_c1_g1_i1, TRINITY_DN22743_c1_g1_i2, TRINITY_DN27582_c0_g1_i1, TRINITY_DN27582_c0_g1_i17, TRINITY_DN27582_c0_g1_i3	TRINITY_DN7593_c0_g1_i1, TRINITY_DN7593_c0_g1_i4, TRINITY_DN83224_c0_g1_i1	TRINITY_DN50351_c0_g1_i1, TRINITY_DN50351_c0_g2_i1	TRINITY_DN12706_c0_g1_i1, TRINITY_DN12706_c0_g1_i10, TRINITY_DN12706_c0_g1_i21, TRINITY_DN12706_c0_g1_i5, TRINITY_DN12706_c0_g1_i7, TRINITY_DN144720_c0_g1_i1
OG0000504	TRINITY_DN2290_c0_g1_i1, TRINITY_DN2290_c0_g1_i10, TRINITY_DN2290_c0_g1_i12, TRINITY_DN2290_c0_g1_i13, TRINITY_DN2290_c0_g1_i2, TRINITY_DN2290_c0_g1_i6, TRINITY_DN2290_c0_g1_i7	TRINITY_DN997_c0_g1_i1, TRINITY_DN997_c0_g1_i10, TRINITY_DN997_c0_g1_i13, TRINITY_DN997_c0_g1_i3	TRINITY_DN475_c3_g1_i2, TRINITY_DN475_c3_g1_i3, TRINITY_DN475_c3_g1_i4	TRINITY_DN3477_c1_g2_i5, TRINITY_DN3477_c1_g2_i8
OG0000505	TRINITY_DN2495_c3_g2_i11, TRINITY_DN2495_c3_g2_i13, TRINITY_DN2495_c3_g2_i18, TRINITY_DN2495_c3_g2_i3, TRINITY_DN2495_c3_g2_i4, TRINITY_DN2495_c3_g2_i6	TRINITY_DN7093_c0_g1_i1, TRINITY_DN7093_c0_g1_i5, TRINITY_DN7093_c0_g2_i1	TRINITY_DN7080_c0_g1_i13, TRINITY_DN7080_c0_g1_i2, TRINITY_DN7080_c0_g1_i6, TRINITY_DN7080_c0_g1_i8, TRINITY_DN7080_c0_g1_i9	TRINITY_DN7186_c0_g1_i7, TRINITY_DN7186_c0_g1_i8
OG0000506	TRINITY_DN2496_c1_g1_i1, TRINITY_DN2496_c1_g1_i11, TRINITY_DN2496_c1_g1_i13, TRINITY_DN2496_c1_g1_i19, TRINITY_DN2496_c1_g1_i21, TRINITY_DN2496_c1_g1_i3	TRINITY_DN4470_c0_g1_i1, TRINITY_DN4470_c0_g1_i2, TRINITY_DN4470_c0_g1_i4, TRINITY_DN4470_c0_g1_i9	TRINITY_DN28781_c0_g2_i1, TRINITY_DN30898_c1_g2_i2, TRINITY_DN30898_c1_g2_i5	TRINITY_DN5136_c0_g1_i1, TRINITY_DN5136_c0_g1_i2, TRINITY_DN5136_c0_g1_i6
OG0000507	TRINITY_DN2554_c0_g1_i17, TRINITY_DN2554_c0_g1_i18, TRINITY_DN2554_c0_g1_i19, TRINITY_DN2554_c0_g1_i20, TRINITY_DN2554_c0_g1_i5, TRINITY_DN2554_c0_g1_i7, TRINITY_DN2554_c0_g1_i8	NA	TRINITY_DN1677_c0_g1_i10, TRINITY_DN1677_c0_g1_i22, TRINITY_DN1677_c0_g1_i5	TRINITY_DN524_c1_g1_i25, TRINITY_DN524_c1_g1_i27, TRINITY_DN524_c1_g1_i3, TRINITY_DN524_c1_g1_i45, TRINITY_DN524_c1_g1_i54, TRINITY_DN524_c1_g1_i9
OG0000508	TRINITY_DN2559_c0_g1_i4	TRINITY_DN289_c0_g1_i18, TRINITY_DN289_c0_g1_i20, TRINITY_DN289_c0_g1_i21, TRINITY_DN289_c0_g1_i23, TRINITY_DN289_c0_g1_i3, TRINITY_DN289_c0_g1_i5, TRINITY_DN289_c0_g1_i6	TRINITY_DN757_c0_g1_i13, TRINITY_DN757_c0_g1_i14, TRINITY_DN757_c0_g1_i4, TRINITY_DN757_c0_g1_i5, TRINITY_DN757_c0_g1_i8, TRINITY_DN757_c0_g1_i9	TRINITY_DN1315_c0_g1_i1, TRINITY_DN1315_c0_g1_i5
OG0000509	TRINITY_DN2570_c0_g1_i10, TRINITY_DN2570_c0_g1_i12, TRINITY_DN2570_c0_g1_i13, TRINITY_DN2570_c0_g1_i16, TRINITY_DN2570_c0_g1_i18, TRINITY_DN2570_c0_g1_i4, TRINITY_DN2570_c0_g1_i5	TRINITY_DN2279_c0_g2_i1, TRINITY_DN2279_c0_g2_i2, TRINITY_DN2279_c0_g2_i3, TRINITY_DN2279_c0_g2_i4, TRINITY_DN2279_c0_g2_i7	TRINITY_DN3584_c0_g1_i7	TRINITY_DN1813_c0_g1_i1, TRINITY_DN1813_c0_g1_i4, TRINITY_DN1813_c0_g1_i5
OG0000510	TRINITY_DN25727_c0_g1_i2, TRINITY_DN3960_c0_g1_i4, TRINITY_DN42949_c0_g1_i1, TRINITY_DN7702_c0_g1_i1, TRINITY_DN7702_c0_g1_i5, TRINITY_DN7702_c0_g1_i9, TRINITY_DN8536_c0_g1_i3, TRINITY_DN8536_c0_g1_i5	TRINITY_DN101967_c0_g1_i1, TRINITY_DN17592_c0_g1_i1, TRINITY_DN27905_c0_g1_i1, TRINITY_DN7045_c0_g1_i1, TRINITY_DN7045_c0_g3_i1	TRINITY_DN12501_c0_g1_i1	TRINITY_DN165319_c0_g1_i1, TRINITY_DN76580_c0_g1_i1
OG0000511	TRINITY_DN25727_c1_g1_i1, TRINITY_DN30442_c0_g1_i1, TRINITY_DN484_c3_g1_i1, TRINITY_DN52229_c0_g1_i2, TRINITY_DN9767_c2_g1_i3	TRINITY_DN35666_c0_g2_i2	TRINITY_DN10791_c2_g1_i2, TRINITY_DN14886_c1_g2_i1, TRINITY_DN18563_c0_g1_i1, TRINITY_DN4402_c0_g2_i1, TRINITY_DN457_c3_g1_i1, TRINITY_DN79030_c0_g2_i1	TRINITY_DN13411_c0_g1_i3, TRINITY_DN2308_c1_g1_i1, TRINITY_DN4739_c0_g1_i2, TRINITY_DN5554_c0_g3_i1
OG0000512	TRINITY_DN257_c0_g1_i1, TRINITY_DN257_c0_g1_i14, TRINITY_DN257_c0_g1_i16, TRINITY_DN257_c0_g1_i19, TRINITY_DN257_c0_g1_i23, TRINITY_DN257_c0_g1_i24, TRINITY_DN257_c0_g1_i27, TRINITY_DN257_c0_g1_i5, TRINITY_DN257_c0_g1_i6, TRINITY_DN257_c0_g1_i7, TRINITY_DN257_c0_g1_i9	NA	TRINITY_DN1338_c1_g1_i11, TRINITY_DN1338_c1_g1_i13	TRINITY_DN11337_c0_g1_i13, TRINITY_DN11337_c0_g1_i6, TRINITY_DN11337_c0_g1_i7
OG0000513	TRINITY_DN26028_c0_g1_i1, TRINITY_DN26028_c0_g1_i2, TRINITY_DN26028_c0_g1_i4, TRINITY_DN26028_c0_g1_i5	TRINITY_DN2741_c0_g1_i1, TRINITY_DN2741_c0_g1_i2, TRINITY_DN2741_c0_g1_i3, TRINITY_DN2741_c0_g1_i4, TRINITY_DN2741_c0_g1_i5	TRINITY_DN2658_c0_g1_i1, TRINITY_DN2658_c0_g1_i3, TRINITY_DN2658_c0_g1_i4, TRINITY_DN2658_c0_g1_i5, TRINITY_DN2658_c0_g1_i9	TRINITY_DN37398_c0_g1_i2, TRINITY_DN37398_c0_g1_i5
OG0000514	TRINITY_DN26053_c0_g2_i1, TRINITY_DN36575_c0_g1_i1, TRINITY_DN5711_c0_g1_i2	TRINITY_DN59776_c0_g3_i1	TRINITY_DN15560_c0_g2_i1, TRINITY_DN15560_c0_g2_i2, TRINITY_DN63030_c0_g2_i1, TRINITY_DN6471_c0_g1_i6, TRINITY_DN7684_c0_g1_i6	TRINITY_DN145146_c0_g1_i1, TRINITY_DN25445_c0_g1_i2, TRINITY_DN25445_c0_g1_i4, TRINITY_DN43157_c0_g1_i1, TRINITY_DN43157_c0_g1_i2, TRINITY_DN4546_c1_g1_i1, TRINITY_DN9348_c0_g3_i1
OG0000515	TRINITY_DN265_c0_g1_i10, TRINITY_DN265_c0_g1_i16, TRINITY_DN265_c0_g1_i17, TRINITY_DN265_c0_g1_i5	TRINITY_DN723_c0_g1_i1, TRINITY_DN723_c0_g1_i19	TRINITY_DN10842_c0_g1_i3, TRINITY_DN10842_c0_g1_i8	TRINITY_DN3307_c0_g1_i1, TRINITY_DN3307_c0_g1_i17, TRINITY_DN3307_c0_g1_i28, TRINITY_DN3307_c0_g1_i29, TRINITY_DN3307_c0_g1_i32, TRINITY_DN3307_c0_g1_i34, TRINITY_DN3307_c0_g1_i35, TRINITY_DN3307_c0_g1_i36
OG0000516	TRINITY_DN27313_c0_g2_i2, TRINITY_DN27313_c0_g2_i4, TRINITY_DN27313_c0_g2_i5	TRINITY_DN6982_c0_g1_i1, TRINITY_DN6982_c0_g2_i2, TRINITY_DN80888_c0_g1_i1	TRINITY_DN122230_c0_g1_i10, TRINITY_DN122230_c0_g1_i14, TRINITY_DN122230_c0_g1_i16, TRINITY_DN122230_c0_g1_i2, TRINITY_DN122230_c0_g1_i5, TRINITY_DN122230_c0_g1_i7, TRINITY_DN122230_c0_g1_i9, TRINITY_DN33751_c0_g1_i2	TRINITY_DN168867_c0_g1_i1, TRINITY_DN34052_c0_g1_i1
OG0000517	TRINITY_DN2757_c0_g1_i1, TRINITY_DN2757_c0_g1_i19, TRINITY_DN2757_c0_g1_i20, TRINITY_DN2757_c0_g1_i22, TRINITY_DN2757_c0_g1_i23, TRINITY_DN2757_c0_g1_i27, TRINITY_DN2757_c0_g1_i5	TRINITY_DN20374_c0_g1_i1	TRINITY_DN1923_c0_g1_i1, TRINITY_DN1923_c0_g1_i12, TRINITY_DN1923_c0_g1_i3, TRINITY_DN1923_c0_g1_i4, TRINITY_DN1923_c0_g1_i5	TRINITY_DN11946_c1_g2_i10, TRINITY_DN11946_c1_g2_i3, TRINITY_DN11946_c1_g2_i4
OG0000518	TRINITY_DN2789_c0_g1_i15, TRINITY_DN2789_c0_g1_i18, TRINITY_DN2789_c0_g1_i7	TRINITY_DN32_c0_g1_i1, TRINITY_DN32_c0_g1_i7	TRINITY_DN5413_c0_g1_i18, TRINITY_DN5413_c0_g1_i19, TRINITY_DN5413_c0_g1_i25, TRINITY_DN5413_c0_g1_i6, TRINITY_DN5413_c0_g1_i8, TRINITY_DN5413_c0_g1_i9	TRINITY_DN7101_c0_g1_i1, TRINITY_DN7101_c0_g1_i18, TRINITY_DN7101_c0_g1_i19, TRINITY_DN7101_c0_g1_i6, TRINITY_DN7101_c0_g1_i9
OG0000519	TRINITY_DN2840_c0_g1_i1, TRINITY_DN2840_c0_g1_i16, TRINITY_DN2840_c0_g1_i17, TRINITY_DN2840_c0_g1_i2, TRINITY_DN2840_c0_g1_i7, TRINITY_DN2840_c0_g1_i8	TRINITY_DN3414_c0_g1_i12, TRINITY_DN3414_c0_g1_i13, TRINITY_DN3414_c0_g1_i3	TRINITY_DN4916_c0_g1_i12, TRINITY_DN4916_c0_g1_i5, TRINITY_DN4916_c0_g1_i7, TRINITY_DN4916_c0_g1_i9	TRINITY_DN4690_c0_g1_i4, TRINITY_DN4690_c0_g1_i6, TRINITY_DN4690_c0_g1_i8
OG0000520	TRINITY_DN2928_c0_g1_i1, TRINITY_DN2928_c0_g1_i3, TRINITY_DN2928_c0_g2_i1	TRINITY_DN19207_c1_g1_i1, TRINITY_DN19207_c1_g1_i4, TRINITY_DN19207_c1_g1_i8, TRINITY_DN19207_c1_g3_i2	TRINITY_DN123380_c0_g1_i1, TRINITY_DN123380_c0_g1_i2, TRINITY_DN123380_c0_g1_i4	TRINITY_DN1687_c0_g1_i2, TRINITY_DN1687_c0_g1_i3, TRINITY_DN1687_c0_g1_i5, TRINITY_DN1687_c0_g1_i7, TRINITY_DN1687_c0_g1_i8, TRINITY_DN34_c1_g4_i1
OG0000521	TRINITY_DN2994_c0_g1_i16	TRINITY_DN167_c0_g2_i10, TRINITY_DN167_c0_g2_i2, TRINITY_DN167_c0_g2_i9	TRINITY_DN178_c0_g1_i1, TRINITY_DN178_c0_g1_i10, TRINITY_DN178_c0_g1_i7, TRINITY_DN178_c0_g1_i8, TRINITY_DN33134_c0_g1_i1	TRINITY_DN74_c0_g1_i1, TRINITY_DN74_c0_g1_i13, TRINITY_DN74_c0_g1_i15, TRINITY_DN74_c0_g1_i2, TRINITY_DN74_c0_g1_i3, TRINITY_DN74_c0_g1_i4, TRINITY_DN74_c0_g1_i7
OG0000522	TRINITY_DN2996_c0_g2_i13, TRINITY_DN2996_c0_g2_i4	TRINITY_DN1665_c0_g1_i4, TRINITY_DN1665_c0_g1_i8, TRINITY_DN1665_c0_g1_i9	TRINITY_DN2124_c0_g1_i10, TRINITY_DN2124_c0_g1_i6, TRINITY_DN2124_c0_g1_i7, TRINITY_DN2124_c0_g1_i8, TRINITY_DN2124_c0_g1_i9	TRINITY_DN24654_c1_g1_i1, TRINITY_DN24654_c1_g1_i3, TRINITY_DN24654_c1_g1_i4, TRINITY_DN24654_c1_g1_i5, TRINITY_DN24654_c1_g1_i6, TRINITY_DN24654_c1_g1_i7
OG0000523	TRINITY_DN30560_c0_g1_i1, TRINITY_DN30560_c0_g1_i19, TRINITY_DN30560_c0_g1_i2, TRINITY_DN30560_c0_g1_i23, TRINITY_DN30560_c0_g1_i4	NA	TRINITY_DN4766_c0_g1_i1, TRINITY_DN4766_c0_g1_i2, TRINITY_DN4766_c0_g1_i22, TRINITY_DN4766_c0_g1_i23, TRINITY_DN4766_c0_g1_i24, TRINITY_DN4766_c0_g1_i5, TRINITY_DN4766_c0_g1_i7	TRINITY_DN2474_c0_g1_i11, TRINITY_DN2474_c0_g1_i12, TRINITY_DN2474_c0_g1_i2, TRINITY_DN2474_c0_g1_i6
OG0000524	TRINITY_DN3076_c0_g1_i11, TRINITY_DN3076_c0_g1_i12, TRINITY_DN3076_c0_g1_i2, TRINITY_DN3076_c0_g1_i24, TRINITY_DN3076_c0_g1_i25, TRINITY_DN3076_c0_g1_i7, TRINITY_DN3076_c0_g1_i8, TRINITY_DN3076_c0_g1_i9	TRINITY_DN1744_c0_g1_i10, TRINITY_DN1744_c0_g1_i14, TRINITY_DN1744_c0_g1_i3	TRINITY_DN3566_c0_g2_i4, TRINITY_DN3566_c0_g2_i7	TRINITY_DN635_c2_g1_i1, TRINITY_DN635_c2_g1_i6, TRINITY_DN635_c2_g1_i8
OG0000525	TRINITY_DN3090_c0_g1_i2, TRINITY_DN3090_c0_g1_i4, TRINITY_DN3090_c0_g1_i6, TRINITY_DN3090_c0_g1_i8, TRINITY_DN3090_c0_g1_i9	TRINITY_DN102436_c0_g1_i1	TRINITY_DN1913_c0_g1_i1, TRINITY_DN1913_c0_g1_i2, TRINITY_DN1913_c0_g1_i3, TRINITY_DN1913_c0_g1_i5, TRINITY_DN1913_c0_g1_i6	TRINITY_DN28933_c0_g1_i1, TRINITY_DN28933_c0_g1_i12, TRINITY_DN28933_c0_g1_i14, TRINITY_DN28933_c0_g1_i2, TRINITY_DN28933_c0_g1_i7
OG0000526	TRINITY_DN3134_c0_g2_i8, TRINITY_DN3134_c0_g2_i9	TRINITY_DN376_c0_g1_i4, TRINITY_DN376_c0_g1_i7, TRINITY_DN376_c0_g1_i8, TRINITY_DN376_c0_g1_i9	TRINITY_DN16890_c0_g1_i10, TRINITY_DN16890_c0_g1_i12, TRINITY_DN16890_c0_g1_i3, TRINITY_DN16890_c0_g1_i4, TRINITY_DN16890_c0_g1_i8, TRINITY_DN16890_c0_g1_i9	TRINITY_DN115_c0_g1_i2, TRINITY_DN115_c0_g1_i3, TRINITY_DN115_c0_g1_i4, TRINITY_DN115_c0_g1_i6
OG0000527	TRINITY_DN3164_c0_g1_i12, TRINITY_DN3164_c0_g1_i13, TRINITY_DN3164_c0_g1_i14, TRINITY_DN3164_c0_g1_i17, TRINITY_DN3164_c0_g1_i18, TRINITY_DN3164_c0_g1_i28, TRINITY_DN3164_c0_g1_i30, TRINITY_DN3164_c0_g1_i31	TRINITY_DN3627_c0_g1_i1, TRINITY_DN3627_c0_g2_i1, TRINITY_DN3627_c0_g2_i2, TRINITY_DN3627_c0_g2_i6	TRINITY_DN1680_c0_g1_i12, TRINITY_DN1680_c0_g1_i4	TRINITY_DN4680_c0_g1_i10, TRINITY_DN4680_c0_g1_i8
OG0000528	TRINITY_DN3202_c0_g1_i10, TRINITY_DN3202_c0_g1_i11, TRINITY_DN3202_c0_g1_i5, TRINITY_DN3202_c0_g1_i7, TRINITY_DN3202_c0_g1_i8, TRINITY_DN3202_c0_g1_i9	TRINITY_DN306_c0_g1_i10, TRINITY_DN306_c0_g1_i19, TRINITY_DN306_c0_g1_i2, TRINITY_DN306_c0_g1_i6	TRINITY_DN1813_c0_g1_i11, TRINITY_DN1813_c0_g1_i12, TRINITY_DN1813_c0_g1_i13, TRINITY_DN1813_c0_g1_i4, TRINITY_DN1813_c0_g1_i5	TRINITY_DN347_c4_g1_i2
OG0000529	TRINITY_DN3254_c0_g1_i1, TRINITY_DN3254_c0_g1_i15, TRINITY_DN3254_c0_g1_i16, TRINITY_DN3254_c0_g1_i4, TRINITY_DN3254_c0_g1_i5, TRINITY_DN3254_c0_g1_i7, TRINITY_DN3254_c0_g1_i9	TRINITY_DN3207_c1_g4_i1	TRINITY_DN8395_c0_g1_i11, TRINITY_DN8395_c0_g1_i17, TRINITY_DN8395_c0_g1_i18, TRINITY_DN8395_c0_g1_i2, TRINITY_DN8395_c0_g1_i6	TRINITY_DN7282_c0_g1_i1, TRINITY_DN7282_c0_g1_i16, TRINITY_DN7282_c0_g1_i5
OG0000530	TRINITY_DN3331_c0_g1_i1, TRINITY_DN3331_c0_g1_i11, TRINITY_DN3331_c0_g1_i2	TRINITY_DN4685_c0_g2_i1, TRINITY_DN4685_c0_g2_i2, TRINITY_DN4685_c0_g2_i4	TRINITY_DN110498_c0_g1_i1, TRINITY_DN110498_c0_g1_i4, TRINITY_DN110498_c0_g1_i5, TRINITY_DN110498_c0_g1_i6, TRINITY_DN110498_c0_g1_i7, TRINITY_DN110498_c0_g1_i8	TRINITY_DN32099_c0_g1_i2, TRINITY_DN32099_c0_g1_i3, TRINITY_DN32099_c0_g1_i5, TRINITY_DN32099_c0_g1_i8
OG0000531	TRINITY_DN3354_c0_g1_i10, TRINITY_DN3354_c0_g1_i11, TRINITY_DN3354_c0_g1_i14, TRINITY_DN3354_c0_g1_i15, TRINITY_DN3354_c0_g1_i16, TRINITY_DN3354_c0_g1_i23, TRINITY_DN3354_c0_g1_i4, TRINITY_DN3354_c0_g1_i5	TRINITY_DN88877_c0_g1_i1	TRINITY_DN16975_c0_g1_i1, TRINITY_DN16975_c0_g1_i17, TRINITY_DN16975_c0_g1_i18, TRINITY_DN16975_c0_g1_i23, TRINITY_DN16975_c0_g1_i7	TRINITY_DN14079_c0_g1_i1, TRINITY_DN155351_c0_g1_i1
OG0000532	TRINITY_DN3464_c0_g1_i1, TRINITY_DN3464_c0_g1_i13, TRINITY_DN3464_c0_g1_i15, TRINITY_DN3464_c0_g1_i3, TRINITY_DN3464_c0_g1_i6, TRINITY_DN3464_c0_g1_i7, TRINITY_DN3464_c0_g1_i8	TRINITY_DN31747_c0_g1_i1, TRINITY_DN5560_c0_g1_i2	TRINITY_DN6376_c0_g1_i2, TRINITY_DN6376_c0_g1_i3, TRINITY_DN6376_c0_g1_i4	TRINITY_DN20673_c0_g1_i1, TRINITY_DN20673_c0_g1_i3, TRINITY_DN20673_c0_g1_i5, TRINITY_DN20673_c0_g1_i7
OG0000533	TRINITY_DN3478_c0_g1_i12, TRINITY_DN3478_c0_g1_i3, TRINITY_DN3478_c0_g1_i4, TRINITY_DN3478_c0_g1_i7, TRINITY_DN3478_c0_g1_i8	TRINITY_DN1749_c0_g1_i17, TRINITY_DN1749_c0_g1_i4, TRINITY_DN1749_c0_g1_i7	TRINITY_DN2673_c0_g1_i11, TRINITY_DN2673_c0_g1_i4	TRINITY_DN10013_c0_g2_i10, TRINITY_DN10013_c0_g2_i13, TRINITY_DN10013_c0_g2_i15, TRINITY_DN10013_c0_g2_i16, TRINITY_DN10013_c0_g2_i2, TRINITY_DN10013_c0_g2_i6
OG0000534	TRINITY_DN3559_c0_g1_i10, TRINITY_DN3559_c0_g1_i11, TRINITY_DN3559_c0_g1_i2, TRINITY_DN3559_c0_g1_i6, TRINITY_DN3559_c0_g1_i8	TRINITY_DN3_c3_g2_i1	TRINITY_DN4811_c0_g1_i1, TRINITY_DN4811_c0_g1_i10, TRINITY_DN4811_c0_g1_i11, TRINITY_DN4811_c0_g1_i5, TRINITY_DN4811_c0_g1_i6, TRINITY_DN4811_c0_g1_i8	TRINITY_DN598_c1_g2_i1, TRINITY_DN598_c1_g2_i2, TRINITY_DN598_c1_g2_i3, TRINITY_DN598_c1_g2_i4
OG0000535	TRINITY_DN3721_c0_g1_i2, TRINITY_DN3721_c0_g1_i4, TRINITY_DN3721_c0_g1_i5, TRINITY_DN3721_c0_g1_i6, TRINITY_DN3721_c0_g1_i8	TRINITY_DN3758_c0_g1_i1, TRINITY_DN3758_c0_g1_i2, TRINITY_DN3758_c0_g1_i3	TRINITY_DN11750_c0_g1_i1, TRINITY_DN11750_c0_g1_i5, TRINITY_DN11750_c0_g1_i8	TRINITY_DN1145_c1_g1_i11, TRINITY_DN1145_c1_g1_i12, TRINITY_DN1145_c1_g1_i4, TRINITY_DN1145_c1_g1_i6, TRINITY_DN1145_c1_g1_i8
OG0000536	TRINITY_DN3859_c0_g1_i1, TRINITY_DN3859_c0_g1_i14, TRINITY_DN3859_c0_g1_i4, TRINITY_DN3859_c0_g1_i9	TRINITY_DN4439_c0_g3_i1, TRINITY_DN4439_c0_g3_i4, TRINITY_DN4439_c0_g3_i7	TRINITY_DN15304_c0_g1_i13, TRINITY_DN15304_c0_g1_i17, TRINITY_DN15304_c0_g1_i2, TRINITY_DN15304_c0_g1_i6, TRINITY_DN15304_c0_g1_i8	TRINITY_DN3017_c0_g1_i12, TRINITY_DN3017_c0_g1_i2, TRINITY_DN3017_c0_g1_i22, TRINITY_DN3017_c0_g1_i3
OG0000537	TRINITY_DN38955_c0_g1_i1, TRINITY_DN38955_c0_g1_i5, TRINITY_DN38955_c0_g1_i6, TRINITY_DN38955_c0_g1_i9	TRINITY_DN19135_c0_g1_i2, TRINITY_DN19135_c0_g1_i3, TRINITY_DN28213_c0_g1_i1	TRINITY_DN6864_c0_g1_i1, TRINITY_DN6864_c0_g1_i2	TRINITY_DN553_c0_g1_i11, TRINITY_DN553_c0_g1_i13, TRINITY_DN553_c0_g1_i18, TRINITY_DN553_c0_g1_i21, TRINITY_DN553_c0_g1_i4, TRINITY_DN553_c0_g1_i6, TRINITY_DN553_c0_g1_i7
OG0000538	TRINITY_DN41927_c0_g1_i3, TRINITY_DN41927_c0_g1_i4, TRINITY_DN41927_c0_g1_i7, TRINITY_DN41927_c0_g1_i8, TRINITY_DN41927_c0_g1_i9	TRINITY_DN6717_c0_g1_i4, TRINITY_DN6717_c0_g1_i6	TRINITY_DN5401_c0_g1_i1, TRINITY_DN5401_c0_g1_i10, TRINITY_DN5401_c0_g1_i14, TRINITY_DN5401_c0_g1_i4, TRINITY_DN5401_c0_g1_i7, TRINITY_DN5401_c0_g1_i8	TRINITY_DN14565_c0_g1_i2, TRINITY_DN14565_c0_g1_i3, TRINITY_DN14565_c0_g1_i4
OG0000539	TRINITY_DN431_c0_g1_i10, TRINITY_DN431_c0_g1_i15, TRINITY_DN431_c0_g1_i17, TRINITY_DN431_c0_g1_i18, TRINITY_DN431_c0_g1_i21	TRINITY_DN9258_c0_g1_i3, TRINITY_DN9258_c0_g1_i5	TRINITY_DN367_c0_g1_i1, TRINITY_DN367_c0_g1_i10, TRINITY_DN367_c0_g1_i22, TRINITY_DN367_c0_g1_i5, TRINITY_DN367_c0_g1_i7, TRINITY_DN367_c0_g1_i8	TRINITY_DN1957_c0_g1_i18, TRINITY_DN1957_c0_g1_i21, TRINITY_DN1957_c0_g1_i5
OG0000540	TRINITY_DN43763_c0_g1_i10, TRINITY_DN43763_c0_g1_i2, TRINITY_DN43763_c0_g1_i3, TRINITY_DN43763_c0_g1_i4, TRINITY_DN43763_c0_g1_i5, TRINITY_DN43763_c0_g1_i8, TRINITY_DN43763_c0_g1_i9	TRINITY_DN36391_c0_g2_i3, TRINITY_DN36391_c0_g3_i1	TRINITY_DN18547_c1_g1_i1, TRINITY_DN18547_c1_g1_i2	TRINITY_DN3073_c1_g1_i1, TRINITY_DN3073_c1_g1_i2, TRINITY_DN3073_c1_g1_i6, TRINITY_DN4014_c0_g2_i1, TRINITY_DN4014_c0_g2_i2
OG0000541	TRINITY_DN4390_c0_g1_i4, TRINITY_DN4390_c0_g1_i6, TRINITY_DN4390_c0_g1_i7, TRINITY_DN4390_c0_g1_i8	TRINITY_DN2123_c0_g1_i3, TRINITY_DN2123_c0_g1_i7, TRINITY_DN2123_c0_g2_i1	TRINITY_DN4219_c0_g1_i12, TRINITY_DN4219_c0_g1_i5, TRINITY_DN4219_c0_g1_i7	TRINITY_DN4436_c0_g1_i10, TRINITY_DN4436_c0_g1_i12, TRINITY_DN4436_c0_g1_i14, TRINITY_DN4436_c0_g1_i5, TRINITY_DN4436_c0_g1_i6, TRINITY_DN4436_c0_g1_i7
OG0000542	TRINITY_DN4413_c0_g1_i11, TRINITY_DN4413_c0_g1_i20, TRINITY_DN4413_c0_g1_i21, TRINITY_DN4413_c0_g1_i7, TRINITY_DN4413_c0_g1_i9	TRINITY_DN205_c0_g2_i2, TRINITY_DN205_c0_g2_i4	TRINITY_DN1525_c1_g1_i2, TRINITY_DN1525_c1_g1_i3, TRINITY_DN1525_c1_g1_i6, TRINITY_DN1525_c1_g1_i9	TRINITY_DN151_c0_g2_i10, TRINITY_DN151_c0_g2_i11, TRINITY_DN151_c0_g2_i7, TRINITY_DN151_c0_g2_i8, TRINITY_DN151_c0_g2_i9
OG0000543	TRINITY_DN4494_c0_g1_i1, TRINITY_DN4494_c0_g1_i2, TRINITY_DN4494_c0_g1_i3, TRINITY_DN4494_c0_g1_i7	TRINITY_DN101601_c0_g1_i1, TRINITY_DN101792_c0_g1_i1	TRINITY_DN4675_c0_g1_i10, TRINITY_DN4675_c0_g1_i11, TRINITY_DN4675_c0_g1_i12, TRINITY_DN4675_c0_g1_i13, TRINITY_DN4675_c0_g1_i16, TRINITY_DN4675_c0_g1_i3, TRINITY_DN4675_c0_g1_i8, TRINITY_DN4675_c0_g1_i9	TRINITY_DN15168_c0_g1_i2, TRINITY_DN15168_c0_g1_i3
OG0000544	TRINITY_DN473_c2_g1_i11, TRINITY_DN473_c2_g1_i15, TRINITY_DN473_c2_g1_i19, TRINITY_DN473_c2_g1_i21, TRINITY_DN473_c2_g1_i29, TRINITY_DN473_c2_g1_i37, TRINITY_DN473_c2_g1_i5	TRINITY_DN870_c0_g1_i2	TRINITY_DN4065_c0_g1_i15, TRINITY_DN4065_c0_g1_i3, TRINITY_DN4065_c0_g1_i9	TRINITY_DN2535_c0_g1_i18, TRINITY_DN2535_c0_g1_i4, TRINITY_DN2535_c0_g1_i5, TRINITY_DN2535_c0_g1_i7, TRINITY_DN2535_c0_g1_i9
OG0000545	TRINITY_DN4969_c0_g1_i1, TRINITY_DN4969_c0_g1_i10, TRINITY_DN4969_c0_g1_i6, TRINITY_DN4969_c0_g1_i7	TRINITY_DN3723_c0_g2_i3, TRINITY_DN3723_c0_g2_i5	TRINITY_DN8600_c0_g1_i12, TRINITY_DN8600_c0_g1_i15, TRINITY_DN8600_c0_g1_i2, TRINITY_DN8600_c0_g1_i8, TRINITY_DN8600_c0_g1_i9	TRINITY_DN2298_c0_g1_i12, TRINITY_DN2298_c0_g1_i15, TRINITY_DN2298_c0_g1_i3, TRINITY_DN2298_c0_g1_i5, TRINITY_DN2298_c0_g1_i9
OG0000546	TRINITY_DN5025_c1_g1_i12, TRINITY_DN5025_c1_g1_i8, TRINITY_DN5025_c1_g1_i9	TRINITY_DN50_c0_g2_i2	TRINITY_DN1889_c1_g1_i10, TRINITY_DN1889_c1_g1_i2, TRINITY_DN1889_c1_g1_i3, TRINITY_DN1889_c1_g1_i7, TRINITY_DN1889_c1_g1_i8, TRINITY_DN1889_c1_g1_i9	TRINITY_DN7387_c1_g1_i10, TRINITY_DN7387_c1_g1_i12, TRINITY_DN7387_c1_g1_i2, TRINITY_DN7387_c1_g1_i6, TRINITY_DN7387_c1_g1_i8, TRINITY_DN7387_c1_g1_i9
OG0000547	TRINITY_DN5076_c0_g1_i2, TRINITY_DN5076_c0_g1_i3, TRINITY_DN5076_c0_g1_i5, TRINITY_DN5076_c0_g1_i6, TRINITY_DN5076_c0_g1_i7, TRINITY_DN5076_c0_g1_i8, TRINITY_DN5076_c0_g1_i9	TRINITY_DN510_c0_g1_i3	TRINITY_DN2450_c0_g1_i18, TRINITY_DN2450_c0_g1_i20, TRINITY_DN2450_c0_g1_i28, TRINITY_DN2450_c0_g1_i3, TRINITY_DN2450_c0_g1_i6, TRINITY_DN2450_c0_g1_i7	TRINITY_DN11546_c0_g1_i2, TRINITY_DN11546_c0_g1_i3
OG0000548	TRINITY_DN517_c0_g1_i1, TRINITY_DN517_c0_g1_i10, TRINITY_DN517_c0_g1_i3, TRINITY_DN517_c0_g1_i4, TRINITY_DN517_c0_g1_i5, TRINITY_DN517_c0_g1_i9	TRINITY_DN2517_c0_g1_i2, TRINITY_DN2517_c0_g1_i6	TRINITY_DN1837_c0_g1_i11, TRINITY_DN1837_c0_g1_i5, TRINITY_DN1837_c0_g1_i6, TRINITY_DN1837_c0_g1_i7	TRINITY_DN691_c1_g1_i1, TRINITY_DN691_c1_g1_i4, TRINITY_DN691_c1_g1_i5, TRINITY_DN691_c1_g1_i6
OG0000549	TRINITY_DN5265_c0_g1_i10, TRINITY_DN5265_c0_g1_i12, TRINITY_DN5265_c0_g1_i13, TRINITY_DN5265_c0_g1_i15, TRINITY_DN5265_c0_g1_i5, TRINITY_DN5265_c0_g1_i9	TRINITY_DN1762_c0_g1_i3, TRINITY_DN1762_c0_g1_i4, TRINITY_DN1762_c0_g1_i6, TRINITY_DN1762_c0_g1_i8, TRINITY_DN1762_c0_g1_i9	TRINITY_DN24069_c0_g1_i3	TRINITY_DN4889_c0_g1_i1, TRINITY_DN4889_c0_g1_i10, TRINITY_DN4889_c0_g1_i2, TRINITY_DN4889_c0_g1_i8
OG0000550	TRINITY_DN530_c1_g1_i10, TRINITY_DN530_c1_g1_i11, TRINITY_DN530_c1_g1_i13, TRINITY_DN530_c1_g1_i16, TRINITY_DN530_c1_g1_i8	TRINITY_DN1689_c0_g1_i11, TRINITY_DN1689_c0_g1_i13, TRINITY_DN1689_c0_g1_i14, TRINITY_DN1689_c0_g1_i5, TRINITY_DN1689_c0_g1_i8	TRINITY_DN1691_c0_g1_i16, TRINITY_DN1691_c0_g1_i6	TRINITY_DN2634_c0_g1_i12, TRINITY_DN2634_c0_g1_i22, TRINITY_DN2634_c0_g1_i3, TRINITY_DN2634_c0_g1_i4
OG0000551	TRINITY_DN5353_c0_g2_i12, TRINITY_DN5353_c0_g2_i13, TRINITY_DN5353_c0_g2_i15, TRINITY_DN5353_c0_g2_i16, TRINITY_DN5353_c0_g2_i3, TRINITY_DN5353_c0_g2_i4	TRINITY_DN19096_c0_g3_i1	TRINITY_DN37436_c0_g1_i1, TRINITY_DN7922_c0_g1_i13, TRINITY_DN7922_c0_g1_i16, TRINITY_DN7922_c0_g1_i21, TRINITY_DN7922_c0_g1_i24, TRINITY_DN7922_c0_g1_i25, TRINITY_DN7922_c0_g1_i30	TRINITY_DN12449_c0_g1_i1, TRINITY_DN12449_c0_g1_i9
OG0000552	TRINITY_DN540_c0_g1_i1, TRINITY_DN540_c0_g1_i15, TRINITY_DN540_c0_g1_i18, TRINITY_DN540_c0_g1_i19, TRINITY_DN540_c0_g1_i2, TRINITY_DN540_c0_g1_i21, TRINITY_DN540_c0_g1_i27, TRINITY_DN540_c0_g1_i4, TRINITY_DN540_c0_g1_i5	TRINITY_DN1606_c0_g1_i1	TRINITY_DN1249_c0_g1_i10, TRINITY_DN1249_c0_g1_i9	TRINITY_DN632_c0_g1_i12, TRINITY_DN632_c0_g1_i21, TRINITY_DN632_c0_g1_i4, TRINITY_DN632_c0_g1_i9
OG0000553	TRINITY_DN5425_c0_g1_i1, TRINITY_DN5425_c0_g1_i15, TRINITY_DN5425_c0_g1_i2, TRINITY_DN5425_c0_g1_i3, TRINITY_DN5425_c0_g1_i4, TRINITY_DN5425_c0_g1_i6, TRINITY_DN5425_c0_g1_i7, TRINITY_DN5425_c0_g1_i8	TRINITY_DN28973_c0_g1_i1	TRINITY_DN12406_c0_g1_i2, TRINITY_DN12406_c0_g1_i4, TRINITY_DN12406_c0_g1_i7, TRINITY_DN12406_c0_g1_i8, TRINITY_DN12406_c0_g1_i9	TRINITY_DN3871_c1_g1_i5, TRINITY_DN3871_c1_g1_i6
OG0000554	TRINITY_DN5478_c0_g2_i1, TRINITY_DN5478_c0_g2_i10, TRINITY_DN5478_c0_g2_i12, TRINITY_DN5478_c0_g2_i6, TRINITY_DN5478_c0_g2_i8	TRINITY_DN13646_c0_g1_i1, TRINITY_DN13646_c0_g1_i2	TRINITY_DN2088_c0_g1_i1, TRINITY_DN2088_c0_g1_i12, TRINITY_DN2088_c0_g1_i13, TRINITY_DN2088_c0_g1_i6	TRINITY_DN6454_c0_g1_i14, TRINITY_DN6454_c0_g1_i15, TRINITY_DN6454_c0_g1_i2, TRINITY_DN6454_c0_g1_i3, TRINITY_DN6454_c0_g1_i5
OG0000555	TRINITY_DN5527_c0_g1_i1, TRINITY_DN5527_c0_g1_i10, TRINITY_DN5527_c0_g1_i11, TRINITY_DN5527_c0_g1_i3, TRINITY_DN6549_c0_g2_i3	TRINITY_DN4461_c2_g1_i1, TRINITY_DN63_c2_g1_i2, TRINITY_DN63_c2_g1_i6	TRINITY_DN4787_c0_g1_i8, TRINITY_DN595_c2_g1_i1, TRINITY_DN595_c2_g1_i3, TRINITY_DN7774_c2_g1_i2, TRINITY_DN7774_c2_g1_i6	TRINITY_DN1372_c1_g1_i2, TRINITY_DN16352_c0_g2_i2, TRINITY_DN2270_c0_g1_i6
OG0000556	TRINITY_DN5598_c0_g1_i11, TRINITY_DN5598_c0_g1_i13, TRINITY_DN5598_c0_g1_i16, TRINITY_DN5598_c0_g1_i2, TRINITY_DN5598_c0_g1_i3, TRINITY_DN5598_c0_g1_i5, TRINITY_DN5598_c0_g1_i8, TRINITY_DN5598_c0_g1_i9	TRINITY_DN3250_c0_g1_i3, TRINITY_DN3250_c0_g1_i8	TRINITY_DN6439_c0_g1_i3, TRINITY_DN6439_c0_g1_i4	TRINITY_DN2119_c0_g1_i2, TRINITY_DN2119_c0_g1_i5, TRINITY_DN2119_c0_g1_i7, TRINITY_DN2119_c0_g1_i9
OG0000557	TRINITY_DN5599_c0_g1_i14, TRINITY_DN5599_c0_g1_i18, TRINITY_DN5599_c0_g1_i21, TRINITY_DN5599_c0_g1_i7	TRINITY_DN17462_c0_g1_i1, TRINITY_DN17462_c0_g1_i3, TRINITY_DN17462_c0_g1_i4, TRINITY_DN17462_c0_g1_i5	TRINITY_DN2340_c1_g1_i14, TRINITY_DN2340_c1_g1_i2, TRINITY_DN2340_c1_g1_i5, TRINITY_DN2340_c1_g1_i6	TRINITY_DN5202_c0_g1_i1, TRINITY_DN5202_c0_g1_i2, TRINITY_DN5202_c0_g1_i3, TRINITY_DN5202_c0_g1_i5
OG0000558	TRINITY_DN561_c1_g1_i10, TRINITY_DN561_c1_g1_i11, TRINITY_DN561_c1_g1_i12, TRINITY_DN561_c1_g1_i2, TRINITY_DN561_c1_g1_i6, TRINITY_DN561_c1_g1_i7	TRINITY_DN988_c0_g1_i1, TRINITY_DN988_c0_g1_i12, TRINITY_DN988_c0_g1_i5, TRINITY_DN988_c0_g1_i7	TRINITY_DN3933_c0_g1_i1, TRINITY_DN3933_c0_g1_i13, TRINITY_DN3933_c0_g1_i16, TRINITY_DN3933_c0_g1_i2, TRINITY_DN3933_c0_g1_i7	TRINITY_DN2981_c0_g1_i3
OG0000559	TRINITY_DN5773_c0_g1_i16, TRINITY_DN5773_c0_g1_i24, TRINITY_DN5773_c0_g1_i31, TRINITY_DN5773_c0_g1_i32, TRINITY_DN5773_c0_g1_i37, TRINITY_DN5773_c0_g1_i41, TRINITY_DN5773_c0_g1_i48	TRINITY_DN3704_c0_g1_i1, TRINITY_DN3704_c0_g1_i2, TRINITY_DN3704_c0_g1_i3	TRINITY_DN14957_c1_g1_i10, TRINITY_DN14957_c1_g1_i3, TRINITY_DN14957_c1_g1_i4	TRINITY_DN4641_c0_g1_i13, TRINITY_DN4641_c0_g1_i14, TRINITY_DN4641_c0_g1_i9
OG0000560	TRINITY_DN5863_c0_g1_i1, TRINITY_DN5863_c0_g1_i14, TRINITY_DN5863_c0_g1_i16, TRINITY_DN5863_c0_g1_i23, TRINITY_DN5863_c0_g1_i3, TRINITY_DN5863_c0_g1_i5, TRINITY_DN5863_c0_g1_i8	TRINITY_DN3126_c0_g1_i2, TRINITY_DN3126_c0_g1_i3	TRINITY_DN3271_c0_g1_i14, TRINITY_DN3271_c0_g1_i19, TRINITY_DN3271_c0_g1_i24, TRINITY_DN3271_c0_g1_i4, TRINITY_DN3271_c0_g1_i6	TRINITY_DN26024_c0_g1_i14, TRINITY_DN26024_c0_g1_i15
OG0000561	TRINITY_DN596_c0_g1_i10, TRINITY_DN596_c0_g1_i13, TRINITY_DN596_c0_g1_i25, TRINITY_DN596_c0_g1_i4	TRINITY_DN2856_c0_g1_i14, TRINITY_DN2856_c0_g1_i3, TRINITY_DN2856_c0_g1_i5	TRINITY_DN7986_c0_g1_i15, TRINITY_DN7986_c0_g1_i3	TRINITY_DN2886_c0_g1_i18, TRINITY_DN2886_c0_g1_i30, TRINITY_DN2886_c0_g1_i32, TRINITY_DN2886_c0_g1_i36, TRINITY_DN2886_c0_g1_i4, TRINITY_DN2886_c0_g1_i40, TRINITY_DN2886_c0_g1_i8
OG0000562	TRINITY_DN65951_c0_g1_i10, TRINITY_DN65951_c0_g1_i11, TRINITY_DN65951_c0_g1_i12, TRINITY_DN65951_c0_g1_i2, TRINITY_DN65951_c0_g1_i3, TRINITY_DN65951_c0_g1_i5, TRINITY_DN65951_c0_g1_i7, TRINITY_DN65951_c0_g1_i8, TRINITY_DN65951_c0_g1_i9	TRINITY_DN12492_c0_g3_i2	TRINITY_DN4213_c0_g2_i1, TRINITY_DN4213_c0_g2_i2, TRINITY_DN4213_c0_g2_i4	TRINITY_DN2946_c0_g1_i2, TRINITY_DN2946_c0_g1_i8, TRINITY_DN2946_c0_g1_i9
OG0000563	TRINITY_DN68664_c0_g1_i10, TRINITY_DN68664_c0_g1_i15, TRINITY_DN68664_c0_g1_i2, TRINITY_DN68664_c0_g1_i21, TRINITY_DN68664_c0_g1_i22, TRINITY_DN68664_c0_g1_i5, TRINITY_DN68664_c0_g1_i9	TRINITY_DN17120_c0_g1_i1	TRINITY_DN19074_c0_g1_i2, TRINITY_DN19074_c0_g1_i3, TRINITY_DN19074_c0_g1_i4, TRINITY_DN19074_c0_g1_i5	TRINITY_DN5988_c0_g1_i10, TRINITY_DN5988_c0_g1_i5, TRINITY_DN5988_c0_g1_i6, TRINITY_DN5988_c0_g1_i9
OG0000564	TRINITY_DN687_c0_g1_i11, TRINITY_DN687_c0_g1_i15, TRINITY_DN687_c0_g1_i5, TRINITY_DN687_c0_g1_i9, TRINITY_DN687_c0_g2_i2	TRINITY_DN1667_c0_g1_i17	TRINITY_DN176_c1_g1_i11, TRINITY_DN176_c1_g1_i12, TRINITY_DN176_c1_g1_i2, TRINITY_DN176_c1_g1_i3, TRINITY_DN176_c1_g1_i4, TRINITY_DN176_c1_g1_i5, TRINITY_DN176_c1_g1_i7, TRINITY_DN176_c1_g1_i9, TRINITY_DN3619_c0_g2_i8	TRINITY_DN993_c0_g1_i2
OG0000565	TRINITY_DN71894_c0_g2_i3, TRINITY_DN71894_c0_g2_i4	TRINITY_DN16602_c0_g1_i1, TRINITY_DN16602_c0_g1_i3, TRINITY_DN16602_c0_g1_i6	TRINITY_DN1365_c0_g1_i1, TRINITY_DN1365_c0_g1_i12, TRINITY_DN1365_c0_g1_i13, TRINITY_DN1365_c0_g1_i14, TRINITY_DN1365_c0_g1_i2, TRINITY_DN1365_c0_g1_i3, TRINITY_DN1365_c0_g1_i5, TRINITY_DN1365_c0_g1_i6	TRINITY_DN12918_c1_g1_i2, TRINITY_DN45026_c0_g1_i2, TRINITY_DN45026_c0_g1_i4
OG0000566	TRINITY_DN71_c3_g1_i1, TRINITY_DN71_c3_g1_i2, TRINITY_DN71_c3_g1_i5	TRINITY_DN425_c1_g1_i3, TRINITY_DN425_c1_g1_i4, TRINITY_DN425_c1_g1_i7	TRINITY_DN4647_c0_g1_i2, TRINITY_DN4647_c0_g1_i4, TRINITY_DN4647_c0_g1_i5, TRINITY_DN4647_c0_g1_i6, TRINITY_DN4647_c0_g1_i7, TRINITY_DN4647_c0_g1_i9	TRINITY_DN250_c1_g1_i10, TRINITY_DN250_c1_g1_i3, TRINITY_DN250_c1_g1_i5, TRINITY_DN250_c1_g1_i8
OG0000567	TRINITY_DN7209_c0_g1_i1, TRINITY_DN7209_c0_g1_i10, TRINITY_DN7209_c0_g1_i12, TRINITY_DN7209_c0_g1_i13, TRINITY_DN7209_c0_g1_i16, TRINITY_DN7209_c0_g1_i2, TRINITY_DN7209_c0_g1_i3, TRINITY_DN7209_c0_g1_i7, TRINITY_DN7209_c0_g1_i9	TRINITY_DN101018_c0_g1_i1	TRINITY_DN7923_c0_g1_i10, TRINITY_DN7923_c0_g1_i3, TRINITY_DN7923_c0_g1_i8, TRINITY_DN7923_c0_g1_i9	TRINITY_DN11520_c0_g1_i1, TRINITY_DN129970_c0_g1_i1
OG0000568	TRINITY_DN720_c0_g1_i10, TRINITY_DN720_c0_g1_i18, TRINITY_DN720_c0_g1_i20, TRINITY_DN720_c0_g1_i21, TRINITY_DN720_c0_g1_i25, TRINITY_DN720_c0_g1_i5, TRINITY_DN720_c0_g1_i8	TRINITY_DN427_c0_g2_i1	TRINITY_DN165_c0_g2_i12, TRINITY_DN165_c0_g2_i14, TRINITY_DN165_c0_g2_i8, TRINITY_DN165_c0_g2_i9, TRINITY_DN68892_c1_g3_i1	TRINITY_DN401_c0_g1_i4, TRINITY_DN401_c0_g1_i5, TRINITY_DN401_c0_g1_i7
OG0000569	TRINITY_DN7299_c0_g1_i6, TRINITY_DN7299_c0_g1_i7, TRINITY_DN7299_c0_g1_i9	TRINITY_DN15350_c0_g1_i1	TRINITY_DN1145_c0_g1_i1, TRINITY_DN1145_c0_g1_i11, TRINITY_DN1145_c0_g1_i15, TRINITY_DN1145_c0_g1_i18, TRINITY_DN1145_c0_g1_i3, TRINITY_DN1145_c0_g1_i9, TRINITY_DN28194_c0_g1_i1	TRINITY_DN147581_c0_g1_i1, TRINITY_DN31375_c1_g1_i2, TRINITY_DN31375_c1_g1_i4, TRINITY_DN4507_c0_g2_i2, TRINITY_DN4507_c0_g2_i4
OG0000570	TRINITY_DN743_c2_g1_i1, TRINITY_DN743_c2_g1_i2, TRINITY_DN743_c2_g1_i3, TRINITY_DN743_c2_g1_i4	TRINITY_DN10953_c0_g1_i1, TRINITY_DN10953_c0_g1_i2, TRINITY_DN5180_c0_g1_i1, TRINITY_DN5180_c0_g1_i2	TRINITY_DN629_c0_g1_i1, TRINITY_DN629_c0_g1_i4, TRINITY_DN629_c0_g1_i5, TRINITY_DN629_c0_g1_i6	TRINITY_DN2314_c0_g1_i12, TRINITY_DN2314_c0_g1_i5, TRINITY_DN2314_c0_g1_i7, TRINITY_DN2314_c0_g1_i9
OG0000571	TRINITY_DN7678_c0_g1_i11, TRINITY_DN7678_c0_g1_i12, TRINITY_DN7678_c0_g1_i13, TRINITY_DN7678_c0_g1_i14, TRINITY_DN7678_c0_g1_i2, TRINITY_DN7678_c0_g1_i6, TRINITY_DN7678_c0_g1_i7, TRINITY_DN7678_c0_g1_i9	TRINITY_DN6181_c0_g1_i3	TRINITY_DN14025_c0_g1_i1, TRINITY_DN14025_c0_g1_i11, TRINITY_DN14025_c0_g1_i14, TRINITY_DN14025_c0_g1_i7	TRINITY_DN8847_c0_g1_i12, TRINITY_DN8847_c0_g1_i4, TRINITY_DN8847_c0_g1_i5
OG0000572	TRINITY_DN7735_c0_g1_i2, TRINITY_DN7735_c0_g1_i4, TRINITY_DN7735_c0_g1_i5, TRINITY_DN7735_c0_g1_i7	TRINITY_DN380_c0_g1_i11, TRINITY_DN380_c0_g1_i4, TRINITY_DN380_c0_g1_i7, TRINITY_DN380_c0_g1_i9	TRINITY_DN965_c0_g1_i1	TRINITY_DN2140_c0_g1_i1, TRINITY_DN2140_c0_g1_i13, TRINITY_DN2140_c0_g1_i15, TRINITY_DN2140_c0_g1_i16, TRINITY_DN2140_c0_g1_i18, TRINITY_DN2140_c0_g1_i3, TRINITY_DN2140_c0_g1_i9
OG0000573	TRINITY_DN7783_c0_g1_i17, TRINITY_DN7783_c0_g1_i5, TRINITY_DN7783_c0_g1_i8	TRINITY_DN38412_c0_g1_i2	TRINITY_DN1868_c0_g1_i1, TRINITY_DN1868_c0_g1_i15, TRINITY_DN1868_c0_g1_i17, TRINITY_DN1868_c0_g1_i5, TRINITY_DN1868_c0_g1_i6	TRINITY_DN5549_c0_g1_i11, TRINITY_DN5549_c0_g1_i13, TRINITY_DN5549_c0_g1_i17, TRINITY_DN5549_c0_g1_i18, TRINITY_DN5549_c0_g1_i3, TRINITY_DN5549_c0_g1_i4, TRINITY_DN5549_c0_g1_i9
OG0000574	TRINITY_DN78_c1_g1_i1, TRINITY_DN78_c1_g1_i10, TRINITY_DN78_c1_g1_i3, TRINITY_DN78_c1_g1_i5, TRINITY_DN78_c1_g1_i6, TRINITY_DN78_c1_g1_i7, TRINITY_DN78_c1_g1_i8	TRINITY_DN1492_c0_g1_i3, TRINITY_DN1492_c0_g1_i4	TRINITY_DN85_c1_g1_i11, TRINITY_DN85_c1_g1_i12, TRINITY_DN85_c1_g1_i13, TRINITY_DN85_c1_g1_i7	TRINITY_DN4548_c1_g1_i6, TRINITY_DN4548_c1_g1_i7, TRINITY_DN4548_c1_g1_i9
OG0000575	TRINITY_DN7924_c0_g1_i11, TRINITY_DN7924_c0_g1_i12, TRINITY_DN7924_c0_g1_i4, TRINITY_DN7924_c0_g1_i7, TRINITY_DN7924_c0_g1_i9	TRINITY_DN4401_c0_g1_i1, TRINITY_DN4401_c0_g1_i5	TRINITY_DN1403_c0_g1_i2, TRINITY_DN1403_c0_g1_i3, TRINITY_DN1403_c0_g1_i4, TRINITY_DN1403_c0_g1_i5, TRINITY_DN1403_c0_g1_i8	TRINITY_DN4185_c0_g1_i1, TRINITY_DN4185_c0_g1_i2, TRINITY_DN4185_c0_g1_i3, TRINITY_DN4185_c0_g1_i6
OG0000576	TRINITY_DN8086_c0_g1_i11, TRINITY_DN8086_c0_g1_i12, TRINITY_DN8086_c0_g1_i13, TRINITY_DN8086_c0_g1_i17	TRINITY_DN25289_c0_g1_i2	TRINITY_DN33347_c0_g1_i1, TRINITY_DN33347_c0_g1_i3, TRINITY_DN33347_c0_g1_i4, TRINITY_DN33347_c0_g1_i6	TRINITY_DN9359_c0_g1_i1, TRINITY_DN9359_c0_g1_i10, TRINITY_DN9359_c0_g1_i11, TRINITY_DN9359_c0_g1_i12, TRINITY_DN9359_c0_g1_i2, TRINITY_DN9359_c0_g1_i3, TRINITY_DN9359_c0_g1_i7
OG0000577	TRINITY_DN8567_c0_g1_i12, TRINITY_DN8567_c0_g1_i15, TRINITY_DN8567_c0_g1_i7, TRINITY_DN8567_c0_g1_i8	TRINITY_DN26159_c0_g1_i11, TRINITY_DN26159_c0_g1_i4, TRINITY_DN26159_c0_g1_i5, TRINITY_DN26159_c0_g1_i7, TRINITY_DN26159_c0_g1_i8	TRINITY_DN3381_c0_g1_i1, TRINITY_DN3381_c0_g1_i3	TRINITY_DN13750_c0_g1_i10, TRINITY_DN13750_c0_g1_i2, TRINITY_DN13750_c0_g1_i7, TRINITY_DN13750_c0_g1_i8, TRINITY_DN13750_c0_g1_i9
OG0000578	TRINITY_DN88_c0_g1_i15, TRINITY_DN88_c0_g1_i17	TRINITY_DN227_c0_g1_i15, TRINITY_DN227_c0_g1_i18, TRINITY_DN227_c0_g1_i2, TRINITY_DN227_c0_g1_i3, TRINITY_DN227_c0_g1_i8	TRINITY_DN242_c1_g1_i13, TRINITY_DN242_c1_g1_i3, TRINITY_DN242_c1_g1_i6	TRINITY_DN359_c0_g1_i11, TRINITY_DN359_c0_g1_i16, TRINITY_DN359_c0_g1_i18, TRINITY_DN359_c0_g1_i19, TRINITY_DN359_c0_g1_i6, TRINITY_DN359_c0_g1_i7
OG0000579	TRINITY_DN8_c0_g1_i1, TRINITY_DN8_c0_g1_i4, TRINITY_DN8_c0_g1_i9, TRINITY_DN8_c0_g2_i1	TRINITY_DN7_c0_g1_i1, TRINITY_DN7_c0_g1_i2, TRINITY_DN7_c0_g1_i5, TRINITY_DN7_c0_g2_i1	TRINITY_DN314_c0_g1_i1, TRINITY_DN314_c0_g1_i10, TRINITY_DN314_c0_g1_i3, TRINITY_DN549_c0_g2_i5	TRINITY_DN73_c0_g1_i1, TRINITY_DN73_c0_g1_i3, TRINITY_DN73_c0_g1_i7, TRINITY_DN73_c0_g2_i1
OG0000580	TRINITY_DN9124_c0_g2_i16, TRINITY_DN9124_c0_g2_i17, TRINITY_DN9124_c0_g2_i18, TRINITY_DN9124_c0_g2_i19	TRINITY_DN13516_c0_g1_i1, TRINITY_DN13516_c0_g1_i2, TRINITY_DN13516_c0_g1_i4, TRINITY_DN13516_c0_g1_i5	TRINITY_DN1594_c0_g1_i10, TRINITY_DN1594_c0_g1_i14, TRINITY_DN1594_c0_g1_i2, TRINITY_DN1594_c0_g1_i4, TRINITY_DN1594_c0_g1_i5	TRINITY_DN3991_c0_g1_i1, TRINITY_DN3991_c0_g1_i2, TRINITY_DN3991_c0_g1_i4
OG0000581	TRINITY_DN964_c2_g1_i1, TRINITY_DN964_c2_g1_i2, TRINITY_DN964_c2_g1_i3, TRINITY_DN964_c2_g1_i5	TRINITY_DN1221_c0_g1_i5, TRINITY_DN1221_c0_g1_i9	TRINITY_DN5219_c0_g1_i14, TRINITY_DN5219_c0_g1_i19, TRINITY_DN5219_c0_g1_i2, TRINITY_DN5219_c0_g1_i21	TRINITY_DN22217_c0_g2_i10, TRINITY_DN22217_c0_g2_i11, TRINITY_DN22217_c0_g2_i13, TRINITY_DN22217_c0_g2_i3, TRINITY_DN22217_c0_g2_i8, TRINITY_DN22217_c0_g2_i9
OG0000582	TRINITY_DN1004_c0_g1_i10, TRINITY_DN1004_c0_g1_i3, TRINITY_DN1004_c0_g1_i9	TRINITY_DN3228_c0_g1_i13, TRINITY_DN3228_c0_g1_i14	TRINITY_DN10285_c0_g1_i11, TRINITY_DN10285_c0_g1_i15, TRINITY_DN10285_c0_g1_i16, TRINITY_DN10285_c0_g1_i18, TRINITY_DN10285_c0_g1_i19, TRINITY_DN10285_c0_g1_i4, TRINITY_DN10285_c0_g1_i6, TRINITY_DN10285_c0_g1_i9	TRINITY_DN659_c0_g2_i1, TRINITY_DN659_c0_g2_i6
OG0000583	TRINITY_DN10111_c4_g1_i1, TRINITY_DN12994_c2_g1_i1, TRINITY_DN4654_c0_g1_i4, TRINITY_DN4654_c0_g1_i5, TRINITY_DN4654_c0_g1_i6, TRINITY_DN4654_c0_g1_i8	TRINITY_DN3477_c0_g2_i4, TRINITY_DN4025_c1_g1_i2	TRINITY_DN17276_c0_g1_i1, TRINITY_DN7525_c0_g1_i1, TRINITY_DN88129_c0_g3_i1	TRINITY_DN20069_c0_g3_i2, TRINITY_DN5891_c0_g3_i1, TRINITY_DN6360_c0_g1_i6, TRINITY_DN7359_c0_g1_i1
OG0000584	TRINITY_DN10269_c0_g3_i1, TRINITY_DN10269_c0_g4_i1, TRINITY_DN11153_c0_g1_i2, TRINITY_DN12267_c2_g1_i1, TRINITY_DN26292_c0_g2_i2, TRINITY_DN26673_c0_g1_i1, TRINITY_DN26673_c0_g3_i1, TRINITY_DN38288_c3_g1_i1, TRINITY_DN7036_c0_g1_i6, TRINITY_DN8113_c1_g1_i1	NA	TRINITY_DN13684_c0_g1_i1, TRINITY_DN53757_c0_g1_i1, TRINITY_DN6692_c0_g1_i4, TRINITY_DN7126_c0_g1_i1	TRINITY_DN20511_c1_g2_i1
OG0000585	TRINITY_DN1035_c3_g1_i1, TRINITY_DN10455_c2_g1_i1, TRINITY_DN27039_c0_g1_i2, TRINITY_DN27086_c0_g2_i1, TRINITY_DN46125_c0_g1_i1, TRINITY_DN83769_c0_g1_i1	TRINITY_DN12318_c0_g1_i1, TRINITY_DN1481_c1_g1_i1	TRINITY_DN11337_c0_g2_i1, TRINITY_DN13654_c0_g3_i1, TRINITY_DN2720_c0_g1_i2, TRINITY_DN2720_c0_g1_i4	TRINITY_DN11749_c0_g1_i1, TRINITY_DN3563_c1_g1_i1, TRINITY_DN88996_c0_g1_i1
OG0000586	TRINITY_DN10375_c0_g1_i2, TRINITY_DN10375_c0_g1_i4, TRINITY_DN10375_c0_g1_i6	TRINITY_DN78496_c0_g1_i1	TRINITY_DN47482_c0_g1_i1, TRINITY_DN50352_c0_g1_i1, TRINITY_DN53416_c0_g1_i3, TRINITY_DN53416_c0_g1_i5, TRINITY_DN53416_c0_g1_i6, TRINITY_DN53416_c0_g1_i8	TRINITY_DN23218_c0_g1_i1, TRINITY_DN23218_c0_g1_i14, TRINITY_DN23218_c0_g1_i20, TRINITY_DN23218_c0_g1_i21, TRINITY_DN23218_c0_g1_i8
OG0000587	TRINITY_DN10395_c0_g1_i1, TRINITY_DN10395_c0_g1_i3, TRINITY_DN10395_c0_g1_i4, TRINITY_DN10395_c0_g1_i8, TRINITY_DN8022_c0_g3_i1, TRINITY_DN8022_c1_g1_i6, TRINITY_DN8802_c0_g1_i5	TRINITY_DN2001_c0_g1_i1	TRINITY_DN31918_c0_g1_i2, TRINITY_DN9728_c0_g1_i2	TRINITY_DN1027_c0_g1_i4, TRINITY_DN1027_c0_g1_i5, TRINITY_DN2132_c0_g1_i10, TRINITY_DN2913_c3_g1_i3, TRINITY_DN2913_c3_g1_i5
OG0000588	TRINITY_DN1041_c1_g1_i12, TRINITY_DN1041_c1_g1_i13, TRINITY_DN1041_c1_g1_i15, TRINITY_DN1041_c1_g1_i16, TRINITY_DN1041_c1_g1_i2, TRINITY_DN1041_c1_g1_i3, TRINITY_DN1041_c1_g1_i8, TRINITY_DN1041_c1_g1_i9	TRINITY_DN4268_c0_g1_i2	TRINITY_DN10711_c1_g1_i1, TRINITY_DN10711_c1_g1_i3, TRINITY_DN10711_c1_g1_i5, TRINITY_DN10711_c1_g3_i1	TRINITY_DN1765_c1_g1_i1, TRINITY_DN1765_c1_g1_i5
OG0000589	TRINITY_DN1048_c0_g1_i1, TRINITY_DN1048_c0_g1_i10, TRINITY_DN1048_c0_g1_i12, TRINITY_DN1048_c0_g1_i16, TRINITY_DN1048_c0_g1_i2	TRINITY_DN3795_c0_g2_i3	TRINITY_DN256_c0_g1_i13, TRINITY_DN256_c0_g1_i3, TRINITY_DN256_c0_g1_i4, TRINITY_DN256_c0_g1_i9	TRINITY_DN3522_c0_g1_i4, TRINITY_DN3522_c0_g1_i5, TRINITY_DN3522_c0_g1_i6, TRINITY_DN3522_c0_g1_i7, TRINITY_DN3522_c0_g1_i8
OG0000590	TRINITY_DN105882_c0_g1_i1, TRINITY_DN105882_c0_g1_i2, TRINITY_DN149656_c0_g1_i1, TRINITY_DN24414_c0_g2_i1, TRINITY_DN24414_c0_g2_i2, TRINITY_DN38626_c0_g1_i1, TRINITY_DN38626_c0_g1_i2, TRINITY_DN70217_c1_g2_i1	TRINITY_DN14398_c0_g1_i1	TRINITY_DN32748_c0_g1_i1, TRINITY_DN74938_c1_g1_i1	TRINITY_DN26866_c0_g1_i1, TRINITY_DN5014_c0_g3_i1, TRINITY_DN5014_c0_g3_i2, TRINITY_DN77505_c2_g1_i1
OG0000591	TRINITY_DN10679_c0_g3_i1, TRINITY_DN10679_c0_g3_i3, TRINITY_DN10679_c0_g3_i7, TRINITY_DN10679_c0_g3_i8	TRINITY_DN16377_c0_g1_i1, TRINITY_DN16377_c0_g1_i4, TRINITY_DN8138_c0_g1_i3, TRINITY_DN8138_c0_g1_i4, TRINITY_DN8138_c0_g1_i5	TRINITY_DN556_c0_g1_i3, TRINITY_DN556_c0_g1_i8	TRINITY_DN5827_c0_g1_i1, TRINITY_DN5827_c0_g1_i2, TRINITY_DN5827_c0_g1_i5, TRINITY_DN5827_c0_g1_i6
OG0000592	TRINITY_DN10762_c2_g1_i2, TRINITY_DN15555_c1_g1_i1, TRINITY_DN167294_c0_g1_i1, TRINITY_DN21450_c0_g3_i1, TRINITY_DN32845_c4_g1_i1, TRINITY_DN40209_c0_g2_i1, TRINITY_DN4157_c0_g4_i1	TRINITY_DN5064_c0_g1_i1, TRINITY_DN5921_c1_g2_i1	TRINITY_DN138249_c3_g1_i1, TRINITY_DN40102_c0_g1_i1, TRINITY_DN6192_c3_g1_i2	TRINITY_DN3584_c0_g2_i6, TRINITY_DN46689_c1_g1_i2, TRINITY_DN48392_c0_g1_i1
OG0000593	TRINITY_DN109767_c0_g2_i1, TRINITY_DN569_c1_g1_i9	TRINITY_DN165_c0_g2_i13, TRINITY_DN165_c0_g2_i14, TRINITY_DN165_c0_g2_i2, TRINITY_DN165_c0_g2_i4, TRINITY_DN165_c0_g2_i7	TRINITY_DN12154_c0_g1_i1, TRINITY_DN12154_c0_g1_i6, TRINITY_DN12154_c0_g1_i7, TRINITY_DN12154_c0_g1_i9, TRINITY_DN7532_c0_g2_i2, TRINITY_DN7532_c0_g2_i4	TRINITY_DN2211_c0_g1_i12, TRINITY_DN2211_c0_g1_i2
OG0000594	TRINITY_DN1104_c0_g1_i10, TRINITY_DN1104_c0_g1_i11, TRINITY_DN1104_c0_g1_i24, TRINITY_DN1104_c0_g1_i28	TRINITY_DN72853_c0_g2_i10, TRINITY_DN72853_c0_g2_i13, TRINITY_DN72853_c0_g2_i3	TRINITY_DN904_c2_g1_i3, TRINITY_DN904_c2_g1_i4, TRINITY_DN904_c2_g1_i5	TRINITY_DN30280_c0_g1_i1, TRINITY_DN30280_c0_g1_i12, TRINITY_DN30280_c0_g1_i5, TRINITY_DN30280_c0_g1_i8, TRINITY_DN30280_c0_g1_i9
OG0000595	TRINITY_DN11053_c0_g1_i15, TRINITY_DN11053_c0_g1_i18, TRINITY_DN11053_c0_g1_i20, TRINITY_DN11053_c0_g1_i22, TRINITY_DN11053_c0_g1_i27, TRINITY_DN11053_c0_g1_i5, TRINITY_DN11053_c0_g6_i1	TRINITY_DN2605_c1_g1_i1, TRINITY_DN2605_c1_g1_i4, TRINITY_DN2605_c1_g1_i5	TRINITY_DN9450_c0_g1_i2	TRINITY_DN7419_c0_g1_i5, TRINITY_DN7419_c0_g1_i6, TRINITY_DN7419_c0_g1_i7, TRINITY_DN7419_c0_g1_i9
OG0000596	TRINITY_DN11067_c0_g1_i5	TRINITY_DN4196_c0_g1_i1, TRINITY_DN4196_c0_g1_i13, TRINITY_DN4196_c0_g1_i16, TRINITY_DN4196_c0_g2_i2, TRINITY_DN4196_c0_g2_i3	TRINITY_DN124933_c0_g1_i1, TRINITY_DN124933_c0_g1_i2, TRINITY_DN124933_c0_g1_i6, TRINITY_DN124933_c0_g1_i7	TRINITY_DN6436_c0_g1_i14, TRINITY_DN6436_c0_g1_i18, TRINITY_DN6436_c0_g1_i3, TRINITY_DN6436_c0_g1_i4, TRINITY_DN6436_c0_g1_i6
OG0000597	TRINITY_DN1114_c0_g1_i11, TRINITY_DN1114_c0_g1_i3, TRINITY_DN1114_c0_g1_i5, TRINITY_DN1114_c0_g1_i6, TRINITY_DN1114_c0_g1_i7, TRINITY_DN1114_c0_g1_i8	TRINITY_DN6622_c0_g1_i10	TRINITY_DN1928_c0_g1_i1, TRINITY_DN1928_c0_g1_i3, TRINITY_DN1928_c0_g1_i4, TRINITY_DN1928_c0_g1_i7, TRINITY_DN1928_c0_g1_i8, TRINITY_DN1928_c0_g1_i9	TRINITY_DN3641_c0_g3_i1, TRINITY_DN3641_c0_g3_i2
OG0000598	TRINITY_DN1135_c0_g1_i1, TRINITY_DN1135_c0_g1_i12, TRINITY_DN1135_c0_g1_i22, TRINITY_DN1135_c0_g1_i6, TRINITY_DN1135_c0_g1_i7, TRINITY_DN1135_c0_g1_i9	TRINITY_DN1527_c0_g1_i3, TRINITY_DN1527_c0_g1_i6, TRINITY_DN1527_c0_g1_i7	TRINITY_DN2730_c0_g1_i1, TRINITY_DN2730_c0_g1_i12, TRINITY_DN2730_c0_g1_i15, TRINITY_DN2730_c0_g1_i2, TRINITY_DN2730_c0_g1_i8	TRINITY_DN2091_c0_g1_i5
OG0000599	TRINITY_DN1138_c2_g1_i1, TRINITY_DN1138_c2_g1_i12, TRINITY_DN1138_c2_g1_i2, TRINITY_DN1138_c2_g1_i4, TRINITY_DN1138_c2_g1_i5, TRINITY_DN1138_c2_g1_i9	TRINITY_DN1997_c0_g1_i14, TRINITY_DN1997_c0_g1_i6, TRINITY_DN1997_c0_g1_i8	TRINITY_DN1455_c0_g1_i1, TRINITY_DN1455_c0_g1_i2, TRINITY_DN1455_c0_g1_i5, TRINITY_DN1455_c0_g1_i6	TRINITY_DN11396_c0_g1_i5, TRINITY_DN11396_c0_g1_i7
OG0000600	TRINITY_DN11437_c0_g1_i10, TRINITY_DN11437_c0_g1_i12, TRINITY_DN11437_c0_g1_i13, TRINITY_DN11437_c0_g1_i14, TRINITY_DN11437_c0_g1_i2, TRINITY_DN11437_c0_g1_i5	TRINITY_DN5503_c0_g1_i2	TRINITY_DN2374_c0_g2_i4, TRINITY_DN2374_c0_g2_i7, TRINITY_DN27785_c0_g1_i21, TRINITY_DN27785_c0_g1_i9	TRINITY_DN107030_c0_g1_i1, TRINITY_DN107030_c0_g1_i2, TRINITY_DN2781_c0_g1_i11, TRINITY_DN2781_c0_g1_i7
OG0000601	TRINITY_DN11484_c1_g1_i3, TRINITY_DN4525_c0_g1_i1, TRINITY_DN49_c0_g1_i12, TRINITY_DN49_c0_g1_i13, TRINITY_DN49_c0_g1_i3, TRINITY_DN49_c0_g1_i5, TRINITY_DN49_c0_g1_i6, TRINITY_DN49_c0_g1_i8, TRINITY_DN5525_c2_g1_i4	TRINITY_DN4562_c0_g2_i1, TRINITY_DN4562_c0_g2_i2, TRINITY_DN4562_c0_g2_i3	TRINITY_DN116988_c0_g1_i1	TRINITY_DN18733_c1_g1_i1, TRINITY_DN18733_c1_g1_i2
OG0000602	TRINITY_DN115830_c0_g1_i1, TRINITY_DN115830_c0_g1_i2, TRINITY_DN193726_c0_g1_i1, TRINITY_DN35466_c0_g1_i1, TRINITY_DN36753_c0_g1_i1, TRINITY_DN7187_c0_g1_i1, TRINITY_DN7187_c4_g1_i1, TRINITY_DN8026_c0_g1_i2	TRINITY_DN40663_c0_g1_i1	TRINITY_DN27170_c1_g1_i1, TRINITY_DN7487_c0_g3_i1, TRINITY_DN7487_c1_g1_i1	TRINITY_DN175088_c0_g1_i1, TRINITY_DN4794_c3_g1_i2, TRINITY_DN84549_c0_g1_i1
OG0000603	TRINITY_DN1167_c0_g2_i1, TRINITY_DN17106_c3_g2_i2, TRINITY_DN27113_c1_g2_i1, TRINITY_DN31369_c0_g1_i1, TRINITY_DN4423_c1_g1_i1, TRINITY_DN466_c3_g1_i1, TRINITY_DN69859_c0_g2_i1, TRINITY_DN7973_c0_g1_i1	TRINITY_DN6977_c0_g6_i1	TRINITY_DN18089_c0_g1_i1, TRINITY_DN18089_c0_g1_i2, TRINITY_DN23793_c3_g1_i1, TRINITY_DN43795_c0_g2_i1, TRINITY_DN53099_c0_g1_i1	TRINITY_DN116175_c0_g1_i1
OG0000604	TRINITY_DN11700_c0_g1_i2, TRINITY_DN11700_c0_g1_i3, TRINITY_DN558_c3_g1_i1, TRINITY_DN558_c3_g1_i3, TRINITY_DN558_c3_g1_i4	TRINITY_DN20187_c2_g1_i1, TRINITY_DN20187_c2_g1_i2, TRINITY_DN2190_c0_g1_i4	TRINITY_DN4683_c0_g1_i10, TRINITY_DN4683_c0_g1_i4	TRINITY_DN1946_c0_g1_i11, TRINITY_DN1946_c0_g1_i13, TRINITY_DN1946_c0_g1_i4, TRINITY_DN1946_c0_g1_i6, TRINITY_DN9971_c0_g1_i2
OG0000605	TRINITY_DN1178_c0_g1_i1, TRINITY_DN1178_c0_g1_i10, TRINITY_DN1178_c0_g1_i12, TRINITY_DN1178_c0_g1_i14, TRINITY_DN1178_c0_g1_i15, TRINITY_DN1178_c0_g1_i17, TRINITY_DN1178_c0_g1_i21, TRINITY_DN1178_c0_g1_i7, TRINITY_DN1178_c0_g1_i8	TRINITY_DN4811_c0_g2_i1, TRINITY_DN4811_c0_g2_i5	TRINITY_DN139777_c0_g1_i1, TRINITY_DN214307_c0_g1_i1	TRINITY_DN1440_c1_g1_i1, TRINITY_DN1440_c1_g1_i2
OG0000606	TRINITY_DN1182_c1_g1_i11, TRINITY_DN1182_c1_g1_i9, TRINITY_DN262_c0_g1_i7	TRINITY_DN15638_c0_g4_i1, TRINITY_DN485_c0_g1_i10, TRINITY_DN485_c0_g1_i9	TRINITY_DN118037_c0_g1_i1	TRINITY_DN1136_c0_g1_i1, TRINITY_DN1136_c0_g1_i2, TRINITY_DN1136_c0_g1_i3, TRINITY_DN1136_c0_g1_i5, TRINITY_DN1136_c0_g1_i6, TRINITY_DN1136_c0_g1_i7, TRINITY_DN1136_c0_g1_i8, TRINITY_DN1136_c0_g1_i9
OG0000607	TRINITY_DN11887_c0_g1_i1, TRINITY_DN11887_c0_g1_i2, TRINITY_DN11887_c0_g1_i5, TRINITY_DN11887_c0_g1_i7, TRINITY_DN11887_c0_g1_i9	TRINITY_DN6413_c0_g1_i3, TRINITY_DN6413_c0_g1_i4, TRINITY_DN93088_c0_g1_i1	TRINITY_DN354_c3_g1_i2, TRINITY_DN354_c3_g1_i4, TRINITY_DN354_c3_g1_i5, TRINITY_DN354_c3_g1_i8	TRINITY_DN105168_c0_g1_i1, TRINITY_DN155796_c0_g1_i1, TRINITY_DN161200_c0_g1_i1
OG0000608	TRINITY_DN1197_c1_g1_i10, TRINITY_DN1197_c1_g1_i13, TRINITY_DN1197_c1_g1_i5, TRINITY_DN1197_c1_g1_i9	TRINITY_DN3371_c0_g2_i1, TRINITY_DN3371_c0_g2_i2, TRINITY_DN3371_c0_g2_i3, TRINITY_DN3371_c0_g2_i4	TRINITY_DN53794_c0_g1_i19, TRINITY_DN53794_c0_g1_i22, TRINITY_DN53794_c0_g1_i7, TRINITY_DN53794_c0_g1_i8	TRINITY_DN6012_c1_g1_i1, TRINITY_DN6012_c1_g1_i4, TRINITY_DN6012_c1_g1_i9
OG0000609	TRINITY_DN12032_c0_g1_i1, TRINITY_DN12032_c0_g1_i10, TRINITY_DN12032_c0_g1_i3, TRINITY_DN12032_c0_g1_i5, TRINITY_DN12032_c0_g1_i7	TRINITY_DN102710_c0_g1_i1, TRINITY_DN4072_c0_g1_i1	TRINITY_DN9071_c0_g1_i2, TRINITY_DN9071_c0_g1_i3, TRINITY_DN9071_c0_g1_i4, TRINITY_DN9071_c0_g1_i5, TRINITY_DN9071_c0_g1_i8	TRINITY_DN181020_c0_g1_i1, TRINITY_DN93900_c0_g1_i1, TRINITY_DN93900_c0_g1_i2
OG0000610	TRINITY_DN12045_c1_g2_i2, TRINITY_DN504_c0_g2_i1, TRINITY_DN504_c0_g2_i2	TRINITY_DN935_c1_g1_i1, TRINITY_DN935_c1_g1_i10, TRINITY_DN935_c1_g1_i8	TRINITY_DN2506_c0_g1_i1, TRINITY_DN2506_c0_g1_i12, TRINITY_DN2506_c0_g1_i13, TRINITY_DN2506_c0_g1_i3, TRINITY_DN2506_c0_g1_i4, TRINITY_DN2506_c0_g1_i7, TRINITY_DN2506_c0_g1_i8	TRINITY_DN546_c1_g1_i14, TRINITY_DN546_c1_g1_i5
OG0000611	TRINITY_DN1224_c0_g1_i14, TRINITY_DN1224_c0_g1_i8	TRINITY_DN2700_c0_g1_i1, TRINITY_DN2700_c0_g1_i3	TRINITY_DN2045_c0_g1_i10, TRINITY_DN2045_c0_g1_i3, TRINITY_DN2045_c0_g1_i5, TRINITY_DN2045_c0_g1_i6, TRINITY_DN2045_c0_g1_i7, TRINITY_DN2045_c0_g1_i9	TRINITY_DN2356_c0_g1_i1, TRINITY_DN2356_c0_g1_i10, TRINITY_DN2356_c0_g1_i3, TRINITY_DN2356_c0_g1_i4, TRINITY_DN2356_c0_g1_i5
OG0000612	TRINITY_DN1227_c0_g1_i16, TRINITY_DN1227_c0_g1_i19, TRINITY_DN1227_c0_g1_i20, TRINITY_DN1227_c0_g1_i23, TRINITY_DN1227_c0_g1_i25, TRINITY_DN1227_c0_g1_i28, TRINITY_DN1227_c0_g1_i35, TRINITY_DN1227_c0_g1_i37, TRINITY_DN1227_c0_g1_i4	TRINITY_DN4266_c0_g1_i8	TRINITY_DN1256_c0_g1_i3, TRINITY_DN1256_c0_g1_i4, TRINITY_DN1256_c0_g1_i5, TRINITY_DN1256_c0_g1_i8	TRINITY_DN6088_c0_g2_i14
OG0000613	TRINITY_DN12432_c0_g1_i10, TRINITY_DN12432_c0_g1_i12, TRINITY_DN12432_c0_g1_i16, TRINITY_DN12432_c0_g1_i18, TRINITY_DN12432_c0_g1_i2, TRINITY_DN12432_c0_g1_i5	TRINITY_DN4699_c0_g1_i2, TRINITY_DN4699_c0_g1_i4, TRINITY_DN84449_c0_g1_i1	TRINITY_DN7369_c0_g1_i2, TRINITY_DN7369_c0_g1_i4, TRINITY_DN7369_c0_g1_i7, TRINITY_DN7369_c0_g1_i9	TRINITY_DN139176_c0_g1_i1, TRINITY_DN162642_c0_g1_i1
OG0000614	TRINITY_DN12712_c3_g1_i2, TRINITY_DN15686_c1_g1_i1, TRINITY_DN15686_c1_g1_i2, TRINITY_DN27969_c1_g1_i1, TRINITY_DN4184_c3_g2_i1, TRINITY_DN5726_c0_g1_i1, TRINITY_DN827_c2_g1_i1, TRINITY_DN9432_c1_g2_i1	NA	TRINITY_DN10837_c2_g1_i2, TRINITY_DN6901_c1_g2_i1, TRINITY_DN80719_c0_g1_i1	TRINITY_DN1114_c3_g1_i1, TRINITY_DN174764_c0_g1_i1, TRINITY_DN19605_c0_g1_i1, TRINITY_DN435_c2_g3_i1
OG0000615	TRINITY_DN12873_c0_g1_i2, TRINITY_DN149525_c0_g1_i1, TRINITY_DN167392_c0_g1_i1, TRINITY_DN167392_c0_g1_i2, TRINITY_DN21835_c0_g1_i1, TRINITY_DN58639_c0_g1_i1	NA	TRINITY_DN150812_c0_g1_i1, TRINITY_DN21287_c5_g1_i1, TRINITY_DN394_c6_g1_i1, TRINITY_DN41103_c0_g1_i1, TRINITY_DN521_c1_g2_i2	TRINITY_DN44502_c2_g1_i1, TRINITY_DN89924_c2_g1_i1, TRINITY_DN89924_c2_g1_i2, TRINITY_DN95277_c0_g1_i2
OG0000616	TRINITY_DN128_c0_g1_i10, TRINITY_DN128_c0_g1_i12, TRINITY_DN128_c0_g1_i15, TRINITY_DN128_c0_g1_i28	TRINITY_DN3919_c0_g1_i8	TRINITY_DN1122_c0_g1_i15, TRINITY_DN1122_c0_g1_i21, TRINITY_DN1122_c0_g1_i4, TRINITY_DN1122_c0_g1_i5, TRINITY_DN1122_c0_g1_i6, TRINITY_DN1122_c0_g1_i8	TRINITY_DN2777_c0_g1_i15, TRINITY_DN2777_c0_g1_i16, TRINITY_DN2777_c0_g1_i2, TRINITY_DN2777_c0_g1_i3
OG0000617	TRINITY_DN130656_c3_g1_i1, TRINITY_DN16284_c1_g1_i1, TRINITY_DN73262_c2_g1_i3	TRINITY_DN3872_c0_g1_i12, TRINITY_DN3872_c0_g1_i9	TRINITY_DN11564_c0_g1_i3, TRINITY_DN16007_c0_g1_i1, TRINITY_DN22468_c0_g1_i1, TRINITY_DN54440_c0_g1_i2, TRINITY_DN7115_c0_g2_i3, TRINITY_DN7115_c0_g2_i7, TRINITY_DN78267_c0_g1_i1	TRINITY_DN12735_c2_g1_i2, TRINITY_DN12735_c2_g1_i4, TRINITY_DN12735_c2_g1_i5
OG0000618	TRINITY_DN130_c9_g3_i1, TRINITY_DN4394_c0_g1_i4, TRINITY_DN45070_c0_g1_i1, TRINITY_DN65469_c0_g2_i1	TRINITY_DN11425_c0_g2_i3	TRINITY_DN22364_c0_g1_i1, TRINITY_DN26736_c0_g1_i2, TRINITY_DN26736_c0_g1_i3, TRINITY_DN447_c0_g1_i8, TRINITY_DN5906_c0_g1_i1, TRINITY_DN72478_c1_g1_i1	TRINITY_DN30041_c0_g1_i5, TRINITY_DN4804_c0_g1_i1, TRINITY_DN766_c0_g1_i2, TRINITY_DN85214_c0_g1_i1
OG0000619	TRINITY_DN131_c1_g1_i12, TRINITY_DN131_c1_g1_i14	TRINITY_DN13925_c0_g2_i10, TRINITY_DN13925_c0_g2_i14, TRINITY_DN13925_c0_g2_i2, TRINITY_DN13925_c0_g2_i4, TRINITY_DN13925_c0_g2_i5	TRINITY_DN6145_c0_g1_i13, TRINITY_DN6145_c0_g1_i14, TRINITY_DN6145_c0_g1_i2, TRINITY_DN6145_c0_g1_i5, TRINITY_DN6145_c0_g1_i8, TRINITY_DN6145_c0_g1_i9	TRINITY_DN17_c0_g1_i3, TRINITY_DN17_c0_g1_i5
OG0000620	TRINITY_DN1341_c0_g1_i16, TRINITY_DN1341_c0_g1_i2, TRINITY_DN1341_c0_g1_i5	TRINITY_DN6044_c0_g2_i4, TRINITY_DN6044_c0_g2_i6	TRINITY_DN2014_c0_g1_i2, TRINITY_DN2014_c0_g1_i5, TRINITY_DN2014_c0_g1_i6, TRINITY_DN2014_c0_g1_i8, TRINITY_DN2014_c0_g1_i9	TRINITY_DN1415_c0_g1_i1, TRINITY_DN1415_c0_g1_i11, TRINITY_DN1415_c0_g1_i2, TRINITY_DN1415_c0_g1_i4, TRINITY_DN1415_c0_g1_i7
OG0000621	TRINITY_DN13429_c0_g1_i10, TRINITY_DN13429_c0_g1_i11, TRINITY_DN13429_c0_g1_i5, TRINITY_DN13429_c0_g1_i8, TRINITY_DN148991_c0_g1_i1, TRINITY_DN16_c1_g1_i11, TRINITY_DN2019_c0_g1_i13, TRINITY_DN30366_c0_g2_i2, TRINITY_DN30366_c0_g2_i6	NA	TRINITY_DN7481_c0_g1_i16, TRINITY_DN7481_c0_g1_i20	TRINITY_DN4849_c0_g1_i13, TRINITY_DN4849_c0_g1_i14, TRINITY_DN4849_c0_g1_i3, TRINITY_DN4849_c0_g1_i8
OG0000622	TRINITY_DN13770_c1_g1_i11, TRINITY_DN14025_c0_g1_i2, TRINITY_DN18503_c0_g1_i2, TRINITY_DN26_c6_g1_i4, TRINITY_DN47_c1_g1_i1	TRINITY_DN32_c1_g1_i7, TRINITY_DN3695_c0_g1_i1	TRINITY_DN2538_c1_g1_i1, TRINITY_DN320_c1_g1_i2, TRINITY_DN320_c1_g1_i9, TRINITY_DN5115_c1_g1_i1, TRINITY_DN8835_c0_g1_i9	TRINITY_DN8157_c1_g1_i1, TRINITY_DN8157_c1_g2_i3, TRINITY_DN8157_c4_g1_i1
OG0000623	TRINITY_DN1383_c0_g2_i10, TRINITY_DN1383_c0_g2_i2, TRINITY_DN1383_c0_g2_i5, TRINITY_DN65388_c0_g5_i1	TRINITY_DN3526_c1_g1_i1, TRINITY_DN3526_c1_g1_i2	TRINITY_DN5407_c0_g2_i1, TRINITY_DN5407_c0_g2_i4, TRINITY_DN5407_c0_g2_i5	TRINITY_DN3899_c0_g1_i1, TRINITY_DN3899_c0_g1_i11, TRINITY_DN3899_c0_g1_i2, TRINITY_DN3899_c0_g1_i3, TRINITY_DN3899_c0_g1_i4, TRINITY_DN3899_c0_g1_i9
OG0000624	TRINITY_DN141_c0_g1_i1, TRINITY_DN141_c0_g1_i12, TRINITY_DN141_c0_g1_i13, TRINITY_DN141_c0_g1_i15, TRINITY_DN141_c0_g1_i2, TRINITY_DN141_c0_g1_i3, TRINITY_DN141_c0_g1_i5, TRINITY_DN141_c0_g1_i6, TRINITY_DN141_c0_g1_i9	TRINITY_DN2806_c0_g1_i3	TRINITY_DN1579_c0_g1_i12, TRINITY_DN1579_c0_g1_i14, TRINITY_DN1579_c0_g1_i15, TRINITY_DN1579_c0_g1_i7	TRINITY_DN3445_c0_g1_i1
OG0000625	TRINITY_DN142_c0_g1_i11, TRINITY_DN142_c0_g1_i3, TRINITY_DN567_c0_g1_i1, TRINITY_DN567_c0_g1_i2, TRINITY_DN567_c0_g2_i1, TRINITY_DN567_c0_g2_i2	TRINITY_DN95963_c0_g1_i1	TRINITY_DN29_c0_g1_i2, TRINITY_DN29_c0_g1_i4, TRINITY_DN29_c0_g3_i1, TRINITY_DN29_c0_g3_i2	TRINITY_DN106_c0_g1_i2, TRINITY_DN12963_c0_g1_i1, TRINITY_DN2592_c0_g1_i5, TRINITY_DN2592_c0_g1_i6
OG0000626	TRINITY_DN145_c2_g1_i16	TRINITY_DN1410_c0_g3_i1	TRINITY_DN10279_c0_g1_i16, TRINITY_DN10279_c0_g1_i19, TRINITY_DN10279_c0_g1_i2, TRINITY_DN10279_c0_g1_i21, TRINITY_DN10279_c0_g1_i22, TRINITY_DN10279_c0_g1_i3, TRINITY_DN10279_c0_g1_i7	TRINITY_DN3681_c0_g1_i1, TRINITY_DN3681_c0_g1_i16, TRINITY_DN3681_c0_g1_i17, TRINITY_DN3681_c0_g1_i19, TRINITY_DN3681_c0_g1_i5, TRINITY_DN3681_c0_g1_i9
OG0000627	TRINITY_DN14760_c0_g1_i2, TRINITY_DN14760_c0_g1_i6, TRINITY_DN14760_c0_g1_i7	TRINITY_DN39217_c0_g1_i1, TRINITY_DN39217_c0_g2_i1, TRINITY_DN5431_c0_g1_i1, TRINITY_DN5431_c0_g1_i2, TRINITY_DN61415_c0_g1_i1, TRINITY_DN8484_c0_g1_i1	TRINITY_DN7827_c0_g1_i1, TRINITY_DN7827_c0_g2_i1	TRINITY_DN8120_c0_g1_i3, TRINITY_DN8120_c0_g1_i5, TRINITY_DN8120_c0_g1_i8, TRINITY_DN8120_c0_g1_i9
OG0000628	TRINITY_DN149_c0_g1_i10, TRINITY_DN149_c0_g1_i12, TRINITY_DN149_c0_g1_i13	TRINITY_DN981_c0_g5_i3, TRINITY_DN981_c0_g5_i4	TRINITY_DN3182_c0_g1_i19, TRINITY_DN3182_c0_g1_i20, TRINITY_DN3182_c0_g1_i22, TRINITY_DN3182_c0_g1_i28, TRINITY_DN3182_c0_g1_i4, TRINITY_DN3182_c0_g1_i6	TRINITY_DN3401_c0_g1_i1, TRINITY_DN3401_c0_g1_i10, TRINITY_DN3401_c0_g1_i5, TRINITY_DN3401_c0_g1_i9
OG0000629	TRINITY_DN1514_c0_g1_i1	TRINITY_DN908_c0_g1_i1, TRINITY_DN908_c0_g1_i2, TRINITY_DN908_c0_g1_i4, TRINITY_DN908_c0_g1_i6, TRINITY_DN908_c0_g1_i8	TRINITY_DN570_c2_g1_i1, TRINITY_DN570_c2_g1_i10, TRINITY_DN570_c2_g1_i12	TRINITY_DN5499_c0_g1_i10, TRINITY_DN5499_c0_g1_i17, TRINITY_DN5499_c0_g1_i5, TRINITY_DN5499_c0_g1_i6, TRINITY_DN5499_c0_g1_i8, TRINITY_DN5499_c0_g1_i9
OG0000630	TRINITY_DN1520_c3_g1_i3, TRINITY_DN7471_c0_g1_i1, TRINITY_DN7471_c0_g1_i10, TRINITY_DN7471_c0_g1_i3, TRINITY_DN7471_c0_g1_i4, TRINITY_DN7471_c0_g1_i8, TRINITY_DN7471_c0_g1_i9	TRINITY_DN12928_c2_g1_i2, TRINITY_DN21501_c0_g1_i1, TRINITY_DN8024_c0_g2_i1, TRINITY_DN8024_c0_g2_i3, TRINITY_DN8024_c0_g2_i5	NA	TRINITY_DN824_c0_g1_i3, TRINITY_DN824_c0_g1_i4, TRINITY_DN824_c0_g1_i7
OG0000631	TRINITY_DN1539_c0_g1_i1, TRINITY_DN1539_c0_g1_i12, TRINITY_DN1539_c0_g1_i14, TRINITY_DN1539_c0_g1_i3, TRINITY_DN1539_c0_g1_i4, TRINITY_DN1539_c0_g1_i6	TRINITY_DN2587_c0_g1_i2	TRINITY_DN35377_c0_g1_i3, TRINITY_DN3577_c0_g1_i16, TRINITY_DN3577_c0_g1_i17, TRINITY_DN3577_c0_g1_i2, TRINITY_DN3577_c0_g1_i7, TRINITY_DN3577_c0_g1_i9	TRINITY_DN2854_c0_g1_i3, TRINITY_DN2854_c0_g1_i6
OG0000632	TRINITY_DN161772_c0_g1_i1, TRINITY_DN16731_c0_g5_i1, TRINITY_DN249185_c0_g1_i1, TRINITY_DN81775_c2_g1_i1, TRINITY_DN86667_c0_g1_i1	TRINITY_DN51990_c0_g1_i1	TRINITY_DN13084_c0_g1_i1, TRINITY_DN13219_c0_g2_i1, TRINITY_DN161017_c0_g1_i1, TRINITY_DN40615_c0_g1_i1	TRINITY_DN11864_c1_g2_i1, TRINITY_DN11864_c1_g2_i2, TRINITY_DN45940_c0_g2_i1, TRINITY_DN81372_c1_g1_i1, TRINITY_DN90452_c0_g1_i1
OG0000633	TRINITY_DN16193_c0_g1_i1, TRINITY_DN16193_c0_g1_i2, TRINITY_DN16193_c0_g1_i3	TRINITY_DN19589_c0_g1_i1, TRINITY_DN74755_c0_g1_i1	TRINITY_DN21553_c0_g1_i1, TRINITY_DN21553_c0_g1_i2, TRINITY_DN22205_c0_g1_i1, TRINITY_DN22205_c0_g1_i2, TRINITY_DN30483_c0_g1_i1, TRINITY_DN30483_c0_g1_i2, TRINITY_DN30483_c0_g1_i3	TRINITY_DN16013_c0_g2_i1, TRINITY_DN16013_c0_g2_i2, TRINITY_DN47421_c0_g1_i1
OG0000634	TRINITY_DN1655_c0_g1_i11, TRINITY_DN1655_c0_g1_i16, TRINITY_DN1655_c0_g1_i2, TRINITY_DN1655_c0_g1_i3, TRINITY_DN1655_c0_g1_i5, TRINITY_DN1655_c0_g1_i7	TRINITY_DN4972_c0_g1_i4, TRINITY_DN4972_c0_g1_i7	NA	TRINITY_DN3092_c0_g1_i14, TRINITY_DN3092_c0_g1_i17, TRINITY_DN3092_c0_g1_i18, TRINITY_DN3092_c0_g1_i21, TRINITY_DN3092_c0_g1_i24, TRINITY_DN3092_c0_g1_i3, TRINITY_DN3092_c0_g1_i8
OG0000635	TRINITY_DN165662_c0_g2_i1, TRINITY_DN17922_c2_g1_i3, TRINITY_DN22824_c0_g1_i1	TRINITY_DN17864_c3_g1_i1	TRINITY_DN10677_c0_g1_i1, TRINITY_DN10677_c0_g1_i2, TRINITY_DN10677_c0_g1_i3, TRINITY_DN12069_c0_g1_i1, TRINITY_DN12069_c0_g1_i2, TRINITY_DN2986_c0_g2_i1, TRINITY_DN43661_c0_g1_i1, TRINITY_DN6206_c0_g1_i1	TRINITY_DN8152_c0_g1_i1, TRINITY_DN8152_c0_g1_i5, TRINITY_DN8242_c1_g1_i2
OG0000636	TRINITY_DN1689_c0_g1_i1, TRINITY_DN1689_c0_g1_i2, TRINITY_DN1689_c0_g1_i3, TRINITY_DN1689_c0_g1_i5, TRINITY_DN1689_c0_g1_i7, TRINITY_DN1689_c0_g1_i8, TRINITY_DN1689_c0_g1_i9	TRINITY_DN2991_c0_g1_i6	TRINITY_DN2561_c0_g1_i2	TRINITY_DN2060_c0_g1_i1, TRINITY_DN2060_c0_g1_i2, TRINITY_DN2060_c0_g1_i3, TRINITY_DN2060_c0_g1_i6, TRINITY_DN2060_c0_g1_i7, TRINITY_DN2060_c0_g1_i8
OG0000637	TRINITY_DN17106_c0_g4_i1, TRINITY_DN1988_c10_g1_i1, TRINITY_DN22109_c6_g1_i1, TRINITY_DN251413_c0_g1_i1, TRINITY_DN25142_c0_g3_i1, TRINITY_DN59024_c2_g1_i1, TRINITY_DN9909_c2_g2_i1	TRINITY_DN10753_c2_g1_i1, TRINITY_DN8655_c0_g3_i1	TRINITY_DN1100_c2_g1_i2, TRINITY_DN65065_c1_g1_i1	TRINITY_DN10817_c2_g1_i2, TRINITY_DN17409_c3_g3_i3, TRINITY_DN20162_c1_g1_i1, TRINITY_DN62898_c1_g1_i2
OG0000638	TRINITY_DN17478_c0_g1_i2, TRINITY_DN17478_c0_g1_i3, TRINITY_DN22867_c0_g1_i10, TRINITY_DN22867_c0_g1_i11, TRINITY_DN22867_c0_g1_i15, TRINITY_DN22867_c0_g1_i3, TRINITY_DN22867_c0_g1_i6, TRINITY_DN87758_c0_g1_i1	TRINITY_DN3175_c0_g1_i1	TRINITY_DN7271_c0_g1_i11, TRINITY_DN7271_c0_g1_i5, TRINITY_DN7271_c0_g1_i9	TRINITY_DN17318_c0_g1_i4, TRINITY_DN26267_c0_g1_i2, TRINITY_DN26267_c0_g1_i6
OG0000639	TRINITY_DN17676_c0_g2_i1, TRINITY_DN1964_c0_g1_i17, TRINITY_DN31179_c0_g1_i1, TRINITY_DN5729_c0_g1_i11, TRINITY_DN5934_c0_g3_i4, TRINITY_DN8164_c0_g1_i2, TRINITY_DN8164_c0_g1_i4, TRINITY_DN8164_c0_g1_i8	TRINITY_DN5661_c0_g2_i1	TRINITY_DN120_c0_g1_i12, TRINITY_DN120_c0_g1_i3, TRINITY_DN120_c0_g1_i6, TRINITY_DN120_c0_g1_i7, TRINITY_DN37743_c0_g1_i1	TRINITY_DN23085_c0_g1_i6
OG0000640	TRINITY_DN177_c0_g1_i11, TRINITY_DN177_c0_g1_i4	TRINITY_DN5656_c0_g1_i2, TRINITY_DN5656_c0_g1_i5	TRINITY_DN2660_c0_g1_i10, TRINITY_DN2660_c0_g1_i13, TRINITY_DN2660_c0_g1_i17, TRINITY_DN2660_c0_g1_i20, TRINITY_DN2660_c0_g1_i5	TRINITY_DN352_c0_g1_i2, TRINITY_DN352_c0_g1_i20, TRINITY_DN352_c0_g1_i21, TRINITY_DN352_c0_g1_i26, TRINITY_DN352_c0_g1_i5, TRINITY_DN352_c0_g1_i7
OG0000641	TRINITY_DN18287_c0_g1_i1, TRINITY_DN18287_c0_g1_i3, TRINITY_DN18287_c0_g1_i6, TRINITY_DN18287_c0_g1_i7	TRINITY_DN532_c0_g1_i2, TRINITY_DN532_c0_g1_i5	TRINITY_DN14104_c0_g1_i2, TRINITY_DN14104_c0_g1_i3, TRINITY_DN14104_c0_g1_i4, TRINITY_DN14104_c0_g1_i6, TRINITY_DN14104_c0_g1_i7	TRINITY_DN3412_c0_g1_i11, TRINITY_DN3412_c0_g1_i12, TRINITY_DN3412_c0_g1_i4, TRINITY_DN3412_c0_g1_i9
OG0000642	TRINITY_DN18524_c0_g2_i1, TRINITY_DN1938_c1_g1_i13, TRINITY_DN1938_c1_g1_i2, TRINITY_DN1938_c1_g1_i8, TRINITY_DN3752_c0_g2_i1, TRINITY_DN42308_c0_g2_i3, TRINITY_DN47240_c2_g1_i1, TRINITY_DN64337_c1_g1_i1	NA	TRINITY_DN13092_c1_g1_i2, TRINITY_DN20182_c0_g1_i1, TRINITY_DN2668_c0_g3_i1, TRINITY_DN6539_c3_g1_i1, TRINITY_DN690_c0_g1_i4	TRINITY_DN30815_c0_g1_i1, TRINITY_DN31772_c0_g1_i1
OG0000643	TRINITY_DN186195_c0_g1_i1, TRINITY_DN186195_c0_g1_i2, TRINITY_DN2202_c0_g1_i7, TRINITY_DN33743_c0_g1_i1, TRINITY_DN33743_c0_g2_i1	TRINITY_DN103499_c0_g1_i1, TRINITY_DN52910_c0_g1_i1, TRINITY_DN94308_c0_g1_i1	TRINITY_DN4265_c0_g1_i2, TRINITY_DN4265_c0_g1_i20, TRINITY_DN4265_c0_g1_i23, TRINITY_DN4265_c0_g1_i9	TRINITY_DN166454_c0_g1_i1, TRINITY_DN31145_c0_g1_i1, TRINITY_DN36825_c0_g1_i1
OG0000644	TRINITY_DN1879_c0_g1_i11, TRINITY_DN1879_c0_g1_i13, TRINITY_DN1879_c0_g1_i3, TRINITY_DN1879_c0_g1_i6, TRINITY_DN1879_c0_g1_i8, TRINITY_DN1879_c0_g1_i9	TRINITY_DN1396_c0_g1_i3, TRINITY_DN1396_c0_g1_i6	TRINITY_DN2429_c1_g1_i3, TRINITY_DN2429_c1_g1_i4, TRINITY_DN2429_c1_g1_i6, TRINITY_DN2429_c1_g1_i9	TRINITY_DN6795_c0_g2_i3, TRINITY_DN6795_c0_g2_i5, TRINITY_DN6795_c0_g2_i7
OG0000645	TRINITY_DN1953_c0_g1_i10, TRINITY_DN1953_c0_g1_i12, TRINITY_DN1953_c0_g1_i13, TRINITY_DN1953_c0_g1_i7, TRINITY_DN1953_c0_g1_i8	TRINITY_DN1553_c0_g1_i14, TRINITY_DN1553_c0_g1_i4	TRINITY_DN3493_c0_g1_i10, TRINITY_DN3493_c0_g1_i2, TRINITY_DN3493_c0_g1_i9	TRINITY_DN272_c0_g1_i1, TRINITY_DN272_c0_g1_i2, TRINITY_DN272_c0_g1_i4, TRINITY_DN272_c0_g1_i6, TRINITY_DN272_c0_g1_i8
OG0000646	TRINITY_DN1961_c1_g1_i10, TRINITY_DN1961_c1_g1_i12, TRINITY_DN1961_c1_g1_i18, TRINITY_DN1961_c1_g1_i22, TRINITY_DN1961_c1_g1_i8	TRINITY_DN14361_c0_g1_i2, TRINITY_DN14361_c0_g1_i3, TRINITY_DN14361_c0_g1_i6, TRINITY_DN14361_c0_g1_i7	TRINITY_DN7179_c0_g1_i1, TRINITY_DN7179_c0_g1_i10, TRINITY_DN7179_c0_g1_i13, TRINITY_DN7179_c0_g1_i6	TRINITY_DN149_c0_g1_i5, TRINITY_DN149_c0_g1_i9
OG0000647	TRINITY_DN200328_c0_g1_i1, TRINITY_DN9047_c0_g1_i18, TRINITY_DN9047_c0_g1_i19, TRINITY_DN944_c1_g1_i2	TRINITY_DN20292_c0_g1_i6, TRINITY_DN222_c0_g1_i1, TRINITY_DN222_c0_g1_i5	TRINITY_DN268_c1_g2_i1, TRINITY_DN3519_c0_g1_i1, TRINITY_DN3519_c0_g1_i12, TRINITY_DN3519_c0_g1_i2	TRINITY_DN13003_c0_g1_i5, TRINITY_DN13268_c0_g2_i1, TRINITY_DN13268_c0_g2_i2, TRINITY_DN13268_c0_g2_i3
OG0000648	TRINITY_DN2006_c0_g1_i1, TRINITY_DN2006_c0_g1_i22, TRINITY_DN2006_c0_g1_i28, TRINITY_DN2006_c0_g1_i5, TRINITY_DN2006_c0_g1_i6	TRINITY_DN8382_c0_g1_i1, TRINITY_DN8382_c0_g1_i2, TRINITY_DN8382_c0_g1_i3	TRINITY_DN55411_c0_g2_i4, TRINITY_DN55411_c0_g2_i5, TRINITY_DN55411_c0_g2_i6	TRINITY_DN3879_c1_g1_i1, TRINITY_DN3879_c1_g1_i3, TRINITY_DN3879_c1_g1_i5, TRINITY_DN3879_c1_g1_i8
OG0000649	TRINITY_DN2011_c3_g1_i11, TRINITY_DN2011_c3_g1_i4, TRINITY_DN2011_c3_g1_i5, TRINITY_DN2011_c3_g1_i8	TRINITY_DN766_c0_g2_i8	TRINITY_DN3786_c0_g1_i2, TRINITY_DN3786_c0_g1_i4	TRINITY_DN12900_c0_g3_i10, TRINITY_DN12900_c0_g3_i11, TRINITY_DN12900_c0_g3_i2, TRINITY_DN12900_c0_g3_i3, TRINITY_DN12900_c0_g3_i4, TRINITY_DN12900_c0_g3_i5, TRINITY_DN12900_c0_g3_i7, TRINITY_DN12900_c0_g3_i9
OG0000650	TRINITY_DN20139_c0_g2_i1, TRINITY_DN20139_c0_g2_i11, TRINITY_DN20139_c0_g2_i12, TRINITY_DN20139_c0_g2_i15, TRINITY_DN20139_c0_g2_i18, TRINITY_DN20139_c0_g2_i8, TRINITY_DN20139_c0_g2_i9	TRINITY_DN8379_c0_g1_i1	TRINITY_DN6221_c0_g1_i1, TRINITY_DN6221_c0_g1_i3, TRINITY_DN6221_c0_g1_i4, TRINITY_DN6221_c0_g1_i5	TRINITY_DN5765_c0_g1_i2, TRINITY_DN5765_c0_g1_i3, TRINITY_DN5765_c0_g1_i4
OG0000651	TRINITY_DN2020_c0_g1_i11, TRINITY_DN2020_c0_g1_i12, TRINITY_DN2020_c0_g1_i14, TRINITY_DN2020_c0_g1_i15, TRINITY_DN2020_c0_g1_i3, TRINITY_DN2020_c0_g2_i1	TRINITY_DN1144_c0_g1_i1, TRINITY_DN1144_c0_g1_i2, TRINITY_DN1144_c0_g1_i3	TRINITY_DN1225_c0_g3_i1, TRINITY_DN1225_c0_g3_i2, TRINITY_DN812_c0_g4_i1	TRINITY_DN2133_c1_g1_i1, TRINITY_DN2133_c1_g1_i3, TRINITY_DN2133_c1_g1_i4
OG0000652	TRINITY_DN2080_c1_g1_i6, TRINITY_DN2080_c1_g1_i7, TRINITY_DN27899_c0_g2_i1, TRINITY_DN27899_c0_g3_i1, TRINITY_DN6359_c0_g1_i10, TRINITY_DN6359_c0_g1_i12, TRINITY_DN6359_c0_g1_i2	TRINITY_DN5034_c0_g1_i2	TRINITY_DN20131_c0_g1_i5, TRINITY_DN20131_c0_g1_i6, TRINITY_DN35331_c0_g1_i1, TRINITY_DN7284_c1_g1_i2	TRINITY_DN232_c0_g1_i4, TRINITY_DN232_c0_g1_i5, TRINITY_DN7743_c0_g1_i8
OG0000653	TRINITY_DN2081_c0_g1_i2, TRINITY_DN2081_c0_g1_i3, TRINITY_DN2081_c0_g1_i4, TRINITY_DN2081_c0_g1_i5, TRINITY_DN2081_c0_g1_i7	TRINITY_DN8385_c0_g2_i4	TRINITY_DN3900_c0_g1_i1, TRINITY_DN3900_c0_g1_i2, TRINITY_DN3900_c0_g1_i3, TRINITY_DN3900_c0_g1_i4, TRINITY_DN3900_c0_g1_i5, TRINITY_DN3900_c0_g1_i6, TRINITY_DN3900_c0_g1_i7, TRINITY_DN3900_c0_g1_i8	TRINITY_DN6652_c0_g1_i10
OG0000654	TRINITY_DN2099_c0_g1_i16, TRINITY_DN2099_c0_g1_i17, TRINITY_DN2099_c0_g1_i6, TRINITY_DN2099_c0_g1_i7	TRINITY_DN2789_c0_g1_i1, TRINITY_DN2789_c0_g1_i2, TRINITY_DN2789_c0_g1_i4, TRINITY_DN2789_c0_g1_i5	TRINITY_DN3385_c0_g1_i12, TRINITY_DN3385_c0_g1_i14, TRINITY_DN3385_c0_g1_i9	TRINITY_DN1767_c1_g1_i1, TRINITY_DN1767_c1_g1_i10, TRINITY_DN1767_c1_g1_i5, TRINITY_DN1767_c1_g1_i6
OG0000655	TRINITY_DN2109_c1_g1_i2, TRINITY_DN672_c1_g1_i1, TRINITY_DN672_c1_g1_i9, TRINITY_DN74599_c0_g1_i7	TRINITY_DN34651_c0_g1_i1, TRINITY_DN34651_c0_g1_i4, TRINITY_DN34651_c0_g1_i8, TRINITY_DN657_c0_g1_i1	TRINITY_DN3122_c0_g1_i3, TRINITY_DN3122_c0_g1_i5, TRINITY_DN3122_c0_g1_i6	TRINITY_DN3631_c1_g1_i1, TRINITY_DN3631_c1_g1_i3, TRINITY_DN4820_c0_g1_i18, TRINITY_DN4820_c0_g1_i21
OG0000656	TRINITY_DN21383_c0_g1_i3, TRINITY_DN21383_c0_g1_i6, TRINITY_DN712_c0_g1_i10	TRINITY_DN18209_c0_g1_i16, TRINITY_DN18209_c0_g1_i18, TRINITY_DN18209_c0_g1_i2, TRINITY_DN18209_c0_g1_i5	TRINITY_DN712_c0_g1_i10, TRINITY_DN712_c0_g1_i13, TRINITY_DN712_c0_g1_i2, TRINITY_DN712_c0_g1_i4, TRINITY_DN712_c0_g1_i6, TRINITY_DN712_c0_g1_i9	TRINITY_DN13712_c0_g1_i16, TRINITY_DN13712_c0_g1_i6
OG0000657	TRINITY_DN21561_c0_g1_i10, TRINITY_DN21561_c0_g1_i11, TRINITY_DN21561_c0_g1_i12, TRINITY_DN21561_c0_g1_i15, TRINITY_DN21561_c0_g1_i17, TRINITY_DN21561_c0_g1_i2, TRINITY_DN21561_c0_g1_i3, TRINITY_DN21561_c0_g1_i7	TRINITY_DN3026_c0_g1_i5, TRINITY_DN74696_c0_g1_i2	TRINITY_DN6319_c0_g1_i5, TRINITY_DN6319_c0_g1_i6	TRINITY_DN6840_c0_g1_i1, TRINITY_DN6840_c0_g1_i3, TRINITY_DN6840_c0_g1_i5
OG0000658	TRINITY_DN215_c0_g1_i10, TRINITY_DN215_c0_g1_i16, TRINITY_DN215_c0_g1_i21, TRINITY_DN215_c0_g1_i22, TRINITY_DN215_c0_g1_i24, TRINITY_DN215_c0_g1_i8	TRINITY_DN8709_c0_g1_i13, TRINITY_DN8709_c0_g1_i17, TRINITY_DN8709_c0_g1_i20, TRINITY_DN8709_c0_g1_i3, TRINITY_DN8709_c0_g1_i8	TRINITY_DN2467_c0_g1_i4	TRINITY_DN2392_c0_g1_i16, TRINITY_DN2392_c0_g1_i4, TRINITY_DN2392_c0_g1_i5
OG0000659	TRINITY_DN2182_c0_g1_i1, TRINITY_DN2182_c0_g1_i13, TRINITY_DN2182_c0_g1_i17, TRINITY_DN2182_c0_g1_i19, TRINITY_DN2182_c0_g1_i2, TRINITY_DN2182_c0_g1_i3, TRINITY_DN2182_c0_g1_i5, TRINITY_DN2182_c0_g1_i7, TRINITY_DN2182_c0_g1_i8	TRINITY_DN3282_c0_g2_i3, TRINITY_DN3282_c0_g2_i9	TRINITY_DN796_c0_g1_i1, TRINITY_DN796_c0_g1_i4	TRINITY_DN4576_c0_g1_i1, TRINITY_DN4576_c0_g1_i5
OG0000660	TRINITY_DN2244_c0_g1_i16, TRINITY_DN2244_c0_g1_i20, TRINITY_DN2244_c0_g1_i21, TRINITY_DN2244_c0_g1_i7, TRINITY_DN2244_c0_g1_i8	TRINITY_DN2789_c1_g1_i10, TRINITY_DN2789_c1_g1_i15, TRINITY_DN2789_c1_g1_i7	TRINITY_DN10373_c0_g2_i1, TRINITY_DN10373_c0_g2_i2, TRINITY_DN10373_c0_g2_i3, TRINITY_DN10373_c0_g2_i6	TRINITY_DN4442_c0_g2_i6, TRINITY_DN4442_c0_g2_i8, TRINITY_DN4442_c0_g2_i9
OG0000661	TRINITY_DN2285_c0_g3_i1, TRINITY_DN2285_c0_g3_i11, TRINITY_DN2285_c0_g3_i3, TRINITY_DN2285_c0_g3_i4, TRINITY_DN2285_c0_g3_i8	TRINITY_DN2285_c0_g1_i5, TRINITY_DN2285_c0_g1_i7	TRINITY_DN385_c0_g1_i11, TRINITY_DN385_c0_g1_i14, TRINITY_DN385_c0_g1_i5, TRINITY_DN385_c0_g1_i6	TRINITY_DN5345_c0_g1_i12, TRINITY_DN5345_c0_g1_i14, TRINITY_DN5345_c0_g1_i3, TRINITY_DN5345_c0_g1_i7
OG0000662	TRINITY_DN22860_c3_g1_i1, TRINITY_DN5377_c3_g1_i1, TRINITY_DN53981_c0_g1_i2, TRINITY_DN72807_c0_g3_i1, TRINITY_DN808_c4_g1_i1, TRINITY_DN914_c1_g1_i2, TRINITY_DN914_c1_g1_i4	NA	TRINITY_DN119456_c5_g1_i1, TRINITY_DN48988_c0_g3_i1, TRINITY_DN56066_c0_g1_i1, TRINITY_DN791_c7_g1_i1	TRINITY_DN3597_c2_g2_i1, TRINITY_DN4685_c2_g1_i1, TRINITY_DN645_c8_g1_i1, TRINITY_DN92038_c1_g1_i4
OG0000663	TRINITY_DN2339_c0_g1_i13, TRINITY_DN2339_c0_g1_i14, TRINITY_DN2339_c0_g1_i7, TRINITY_DN2339_c0_g1_i8	TRINITY_DN2998_c0_g1_i17, TRINITY_DN2998_c0_g1_i18	TRINITY_DN2011_c0_g1_i1, TRINITY_DN2011_c0_g1_i24, TRINITY_DN2011_c0_g1_i25, TRINITY_DN2011_c0_g1_i27, TRINITY_DN2011_c0_g1_i36, TRINITY_DN2011_c0_g1_i9	TRINITY_DN551_c1_g1_i1, TRINITY_DN551_c1_g1_i19, TRINITY_DN551_c1_g1_i4
OG0000664	TRINITY_DN2345_c0_g1_i15, TRINITY_DN2345_c0_g1_i21, TRINITY_DN2345_c0_g1_i23, TRINITY_DN2345_c0_g1_i24, TRINITY_DN2345_c0_g1_i8	TRINITY_DN21396_c0_g1_i20, TRINITY_DN21396_c0_g1_i22, TRINITY_DN21396_c0_g1_i27	TRINITY_DN5957_c0_g1_i3	TRINITY_DN1401_c0_g1_i1, TRINITY_DN1401_c0_g1_i18, TRINITY_DN1401_c0_g1_i19, TRINITY_DN1401_c0_g1_i2, TRINITY_DN1401_c0_g1_i7, TRINITY_DN1401_c0_g1_i9
OG0000665	TRINITY_DN23638_c0_g1_i5, TRINITY_DN3244_c0_g1_i1, TRINITY_DN3244_c0_g1_i2, TRINITY_DN38900_c1_g1_i1, TRINITY_DN58189_c0_g1_i1, TRINITY_DN81599_c0_g1_i2	TRINITY_DN1618_c0_g1_i5	TRINITY_DN136_c0_g1_i4, TRINITY_DN237_c0_g2_i1, TRINITY_DN6040_c0_g2_i1, TRINITY_DN64278_c0_g1_i1	TRINITY_DN5811_c0_g1_i4, TRINITY_DN59789_c0_g1_i3, TRINITY_DN6569_c0_g3_i1, TRINITY_DN6665_c0_g1_i1
OG0000666	TRINITY_DN2371_c1_g1_i12, TRINITY_DN2371_c1_g1_i2, TRINITY_DN2371_c1_g1_i20, TRINITY_DN2371_c1_g1_i3, TRINITY_DN2371_c1_g1_i32, TRINITY_DN2371_c1_g1_i33, TRINITY_DN2371_c1_g1_i34, TRINITY_DN2371_c1_g1_i38, TRINITY_DN2371_c1_g1_i39, TRINITY_DN2371_c1_g1_i7	TRINITY_DN4510_c0_g1_i3, TRINITY_DN4510_c0_g1_i7	TRINITY_DN1430_c0_g1_i11, TRINITY_DN1430_c0_g1_i9	TRINITY_DN189_c0_g1_i6
OG0000667	TRINITY_DN23825_c0_g1_i10, TRINITY_DN23825_c0_g1_i6, TRINITY_DN23825_c0_g1_i8	TRINITY_DN1299_c0_g1_i1, TRINITY_DN1299_c0_g1_i3	TRINITY_DN3571_c0_g1_i1, TRINITY_DN3571_c0_g1_i10, TRINITY_DN3571_c0_g1_i4, TRINITY_DN3571_c0_g1_i6, TRINITY_DN3571_c0_g1_i7	TRINITY_DN3700_c0_g1_i1, TRINITY_DN3700_c0_g1_i3, TRINITY_DN3700_c0_g1_i5, TRINITY_DN3700_c0_g1_i6, TRINITY_DN3700_c0_g1_i7
OG0000668	TRINITY_DN2387_c0_g2_i11, TRINITY_DN2387_c0_g2_i12, TRINITY_DN2387_c0_g2_i5	TRINITY_DN336_c0_g1_i1, TRINITY_DN336_c0_g1_i3, TRINITY_DN336_c0_g1_i4	TRINITY_DN4426_c0_g1_i12, TRINITY_DN4426_c0_g1_i17, TRINITY_DN4426_c0_g1_i21, TRINITY_DN4426_c0_g1_i3, TRINITY_DN4426_c0_g1_i9	TRINITY_DN449_c0_g1_i3, TRINITY_DN449_c0_g1_i4, TRINITY_DN449_c0_g1_i6, TRINITY_DN449_c0_g1_i8
OG0000669	TRINITY_DN2391_c0_g1_i1, TRINITY_DN2391_c0_g1_i15	TRINITY_DN960_c0_g1_i3, TRINITY_DN960_c0_g1_i4	TRINITY_DN6706_c0_g1_i11, TRINITY_DN6706_c0_g1_i13	TRINITY_DN484_c0_g1_i10, TRINITY_DN484_c0_g1_i18, TRINITY_DN484_c0_g1_i19, TRINITY_DN484_c0_g1_i21, TRINITY_DN484_c0_g1_i22, TRINITY_DN484_c0_g1_i25, TRINITY_DN484_c0_g1_i26, TRINITY_DN484_c0_g1_i6, TRINITY_DN484_c0_g1_i9
OG0000670	TRINITY_DN2464_c0_g1_i11, TRINITY_DN2464_c0_g1_i12, TRINITY_DN2464_c0_g1_i2, TRINITY_DN2464_c0_g1_i5	TRINITY_DN11962_c0_g1_i1, TRINITY_DN11962_c0_g1_i3, TRINITY_DN11962_c0_g1_i4, TRINITY_DN1209_c0_g1_i1, TRINITY_DN78743_c0_g1_i1	TRINITY_DN5747_c0_g1_i11, TRINITY_DN5747_c0_g1_i13, TRINITY_DN5747_c0_g1_i14	TRINITY_DN15404_c0_g1_i1, TRINITY_DN15404_c0_g1_i2, TRINITY_DN15404_c0_g1_i5
OG0000671	TRINITY_DN2484_c1_g1_i1, TRINITY_DN2484_c1_g1_i5, TRINITY_DN2484_c1_g1_i7, TRINITY_DN2484_c1_g1_i8	TRINITY_DN2939_c0_g1_i1, TRINITY_DN2939_c0_g1_i2, TRINITY_DN2939_c0_g1_i4	TRINITY_DN3917_c0_g1_i3, TRINITY_DN3917_c0_g1_i4, TRINITY_DN3917_c0_g1_i6	TRINITY_DN1402_c0_g1_i1, TRINITY_DN1402_c0_g1_i10, TRINITY_DN1402_c0_g1_i11, TRINITY_DN1402_c0_g1_i2, TRINITY_DN1402_c0_g1_i9
OG0000672	TRINITY_DN251_c1_g2_i3	TRINITY_DN4169_c0_g1_i1, TRINITY_DN4169_c0_g1_i2	TRINITY_DN901_c0_g1_i11, TRINITY_DN901_c0_g1_i12, TRINITY_DN901_c0_g1_i19, TRINITY_DN901_c0_g1_i2, TRINITY_DN901_c0_g1_i21, TRINITY_DN901_c0_g1_i23, TRINITY_DN901_c0_g1_i4, TRINITY_DN901_c0_g1_i6, TRINITY_DN901_c0_g1_i8	TRINITY_DN1306_c0_g2_i1, TRINITY_DN1306_c0_g2_i10, TRINITY_DN1306_c0_g2_i7
OG0000673	TRINITY_DN2523_c0_g1_i3, TRINITY_DN36220_c0_g2_i1, TRINITY_DN95198_c0_g1_i2	NA	TRINITY_DN2470_c0_g3_i1, TRINITY_DN2829_c0_g1_i7, TRINITY_DN2829_c0_g1_i8, TRINITY_DN36408_c0_g1_i2, TRINITY_DN40540_c0_g1_i1, TRINITY_DN43829_c0_g1_i1, TRINITY_DN594_c0_g2_i1, TRINITY_DN6853_c0_g1_i2, TRINITY_DN6965_c0_g2_i1	TRINITY_DN26548_c0_g1_i1, TRINITY_DN30682_c2_g1_i2, TRINITY_DN7534_c0_g3_i1
OG0000674	TRINITY_DN26198_c0_g1_i1, TRINITY_DN3852_c0_g1_i6, TRINITY_DN7315_c0_g3_i2, TRINITY_DN88388_c0_g2_i1, TRINITY_DN98148_c0_g1_i3, TRINITY_DN98148_c0_g2_i1	TRINITY_DN34749_c1_g1_i1	TRINITY_DN29874_c0_g1_i1, TRINITY_DN72202_c0_g1_i2, TRINITY_DN7620_c0_g1_i13	TRINITY_DN30107_c1_g1_i1, TRINITY_DN31271_c2_g1_i1, TRINITY_DN3362_c0_g1_i1, TRINITY_DN66312_c0_g1_i1, TRINITY_DN7253_c1_g2_i1
OG0000675	TRINITY_DN2657_c1_g2_i1, TRINITY_DN2657_c1_g2_i3, TRINITY_DN2657_c1_g2_i4, TRINITY_DN2657_c1_g2_i5, TRINITY_DN2657_c1_g2_i6	TRINITY_DN39420_c0_g1_i1, TRINITY_DN4197_c0_g1_i1	TRINITY_DN1079_c0_g1_i2, TRINITY_DN1079_c0_g1_i3, TRINITY_DN1079_c0_g1_i4	TRINITY_DN2468_c0_g1_i1, TRINITY_DN2468_c0_g1_i2, TRINITY_DN2468_c0_g1_i3, TRINITY_DN2468_c0_g1_i4, TRINITY_DN2468_c0_g2_i3
OG0000676	TRINITY_DN273060_c0_g1_i1, TRINITY_DN287485_c0_g1_i1	NA	TRINITY_DN146953_c0_g1_i1, TRINITY_DN147879_c0_g1_i1, TRINITY_DN159329_c0_g1_i1, TRINITY_DN162631_c0_g1_i1, TRINITY_DN165881_c0_g1_i1, TRINITY_DN172235_c0_g1_i1, TRINITY_DN182289_c0_g1_i1, TRINITY_DN190314_c0_g1_i1, TRINITY_DN198449_c0_g1_i1, TRINITY_DN202137_c0_g1_i1, TRINITY_DN212409_c0_g1_i1, TRINITY_DN215637_c0_g1_i1	TRINITY_DN147394_c0_g1_i1
OG0000677	TRINITY_DN28313_c0_g1_i11, TRINITY_DN28313_c0_g1_i3, TRINITY_DN28313_c0_g1_i4, TRINITY_DN28313_c0_g1_i6, TRINITY_DN28313_c0_g1_i9	TRINITY_DN1231_c0_g1_i2, TRINITY_DN1231_c0_g1_i3, TRINITY_DN1231_c0_g1_i4, TRINITY_DN1231_c0_g1_i5	TRINITY_DN124_c7_g1_i1, TRINITY_DN124_c7_g1_i5	TRINITY_DN4531_c0_g1_i1, TRINITY_DN4531_c0_g1_i6, TRINITY_DN4531_c0_g1_i7, TRINITY_DN4531_c0_g1_i8
OG0000678	TRINITY_DN2844_c0_g1_i10, TRINITY_DN2844_c0_g1_i3, TRINITY_DN2844_c0_g1_i6, TRINITY_DN2844_c0_g1_i9	TRINITY_DN547_c0_g2_i1, TRINITY_DN547_c0_g2_i5	TRINITY_DN3714_c0_g1_i3, TRINITY_DN3714_c0_g1_i4, TRINITY_DN3714_c0_g1_i7	TRINITY_DN2921_c0_g1_i13, TRINITY_DN2921_c0_g1_i15, TRINITY_DN2921_c0_g1_i17, TRINITY_DN2921_c0_g1_i20, TRINITY_DN2921_c0_g1_i24, TRINITY_DN2921_c0_g1_i26
OG0000679	TRINITY_DN2844_c3_g1_i10, TRINITY_DN2844_c3_g1_i12, TRINITY_DN2844_c3_g1_i2, TRINITY_DN2844_c3_g1_i3, TRINITY_DN2844_c3_g1_i4, TRINITY_DN2844_c3_g1_i5, TRINITY_DN2844_c3_g1_i8	TRINITY_DN1125_c0_g1_i2, TRINITY_DN1125_c0_g1_i3	TRINITY_DN1609_c0_g2_i2, TRINITY_DN1609_c0_g2_i4	TRINITY_DN1699_c0_g1_i1, TRINITY_DN1699_c0_g1_i2, TRINITY_DN1699_c0_g1_i4, TRINITY_DN1699_c0_g1_i6
OG0000680	TRINITY_DN2875_c0_g1_i11, TRINITY_DN2875_c0_g1_i7	TRINITY_DN3752_c0_g1_i13, TRINITY_DN3752_c0_g1_i16	TRINITY_DN560_c0_g1_i1, TRINITY_DN560_c0_g1_i14, TRINITY_DN560_c0_g1_i9	TRINITY_DN335_c0_g1_i1, TRINITY_DN335_c0_g1_i11, TRINITY_DN335_c0_g1_i13, TRINITY_DN335_c0_g1_i14, TRINITY_DN335_c0_g1_i3, TRINITY_DN335_c0_g1_i4, TRINITY_DN335_c0_g1_i6, TRINITY_DN335_c0_g1_i8
OG0000681	TRINITY_DN2904_c1_g1_i1, TRINITY_DN2904_c1_g1_i2, TRINITY_DN2904_c1_g1_i3, TRINITY_DN2904_c1_g1_i5, TRINITY_DN2904_c1_g1_i7, TRINITY_DN2904_c1_g1_i9	TRINITY_DN9635_c0_g2_i3	TRINITY_DN121_c1_g1_i1, TRINITY_DN121_c1_g1_i4, TRINITY_DN121_c1_g1_i5, TRINITY_DN121_c1_g1_i6, TRINITY_DN121_c1_g1_i8	TRINITY_DN3837_c0_g1_i1, TRINITY_DN3837_c0_g1_i3, TRINITY_DN3837_c0_g1_i5
OG0000682	TRINITY_DN2954_c0_g1_i2, TRINITY_DN2954_c0_g1_i4, TRINITY_DN2954_c0_g1_i6	TRINITY_DN1008_c0_g1_i1	TRINITY_DN10738_c0_g1_i11, TRINITY_DN10738_c0_g1_i13, TRINITY_DN10738_c0_g1_i6, TRINITY_DN10738_c0_g1_i7	TRINITY_DN6400_c0_g1_i11, TRINITY_DN6400_c0_g1_i16, TRINITY_DN6400_c0_g1_i18, TRINITY_DN6400_c0_g1_i19, TRINITY_DN6400_c0_g1_i2, TRINITY_DN6400_c0_g1_i3, TRINITY_DN6400_c0_g1_i7
OG0000683	TRINITY_DN2963_c0_g1_i2, TRINITY_DN2963_c0_g1_i4, TRINITY_DN2963_c0_g1_i5, TRINITY_DN2963_c0_g1_i6, TRINITY_DN2963_c0_g1_i7, TRINITY_DN2963_c0_g1_i8	TRINITY_DN25636_c0_g1_i1, TRINITY_DN5995_c0_g2_i1, TRINITY_DN5995_c0_g2_i3	TRINITY_DN3267_c0_g1_i4	TRINITY_DN9977_c1_g1_i13, TRINITY_DN9977_c1_g1_i3, TRINITY_DN9977_c1_g1_i4, TRINITY_DN9977_c1_g1_i7, TRINITY_DN9977_c1_g1_i9
OG0000684	TRINITY_DN2973_c0_g1_i1, TRINITY_DN2973_c0_g1_i5, TRINITY_DN2973_c0_g1_i8, TRINITY_DN2973_c0_g1_i9	TRINITY_DN100775_c0_g1_i1, TRINITY_DN26530_c0_g1_i1, TRINITY_DN26530_c0_g1_i2	TRINITY_DN7187_c0_g1_i14, TRINITY_DN7187_c0_g1_i16, TRINITY_DN7187_c0_g1_i4, TRINITY_DN7187_c0_g1_i6, TRINITY_DN7187_c0_g1_i7	TRINITY_DN14514_c0_g1_i6, TRINITY_DN14514_c0_g1_i7, TRINITY_DN14514_c0_g1_i8
OG0000685	TRINITY_DN3015_c1_g1_i10, TRINITY_DN3015_c1_g1_i3, TRINITY_DN3015_c1_g1_i4, TRINITY_DN3015_c1_g1_i5, TRINITY_DN3015_c1_g1_i6, TRINITY_DN3015_c1_g1_i8, TRINITY_DN3015_c1_g1_i9	TRINITY_DN4636_c0_g1_i6	TRINITY_DN851_c1_g1_i13, TRINITY_DN851_c1_g1_i14, TRINITY_DN851_c1_g1_i3, TRINITY_DN851_c1_g1_i6, TRINITY_DN851_c1_g1_i7	TRINITY_DN4411_c0_g1_i3, TRINITY_DN4411_c0_g1_i4
OG0000686	TRINITY_DN30580_c0_g1_i1, TRINITY_DN30580_c0_g1_i3, TRINITY_DN30580_c0_g1_i4	TRINITY_DN7908_c0_g1_i2, TRINITY_DN7908_c0_g1_i4, TRINITY_DN7908_c0_g1_i5, TRINITY_DN7908_c0_g1_i7, TRINITY_DN7908_c0_g1_i9	TRINITY_DN32426_c0_g1_i1, TRINITY_DN32426_c0_g2_i1, TRINITY_DN32426_c0_g3_i1	TRINITY_DN129243_c0_g1_i1, TRINITY_DN25030_c0_g1_i2, TRINITY_DN25030_c0_g1_i3, TRINITY_DN25030_c0_g1_i4
OG0000687	TRINITY_DN3112_c1_g1_i3, TRINITY_DN3112_c1_g1_i31, TRINITY_DN3112_c1_g1_i33, TRINITY_DN3112_c1_g1_i4, TRINITY_DN3112_c1_g1_i8, TRINITY_DN3112_c1_g1_i9	TRINITY_DN101341_c0_g1_i1, TRINITY_DN8531_c0_g1_i1	TRINITY_DN683_c0_g1_i11, TRINITY_DN683_c0_g1_i12, TRINITY_DN683_c0_g1_i5, TRINITY_DN683_c0_g1_i6, TRINITY_DN683_c0_g1_i9	TRINITY_DN54156_c0_g1_i3, TRINITY_DN54156_c0_g1_i6
OG0000688	TRINITY_DN3150_c0_g1_i1, TRINITY_DN3150_c0_g1_i22, TRINITY_DN3150_c0_g1_i27, TRINITY_DN3150_c0_g1_i5, TRINITY_DN3150_c0_g1_i6, TRINITY_DN3150_c0_g1_i8	TRINITY_DN5959_c0_g1_i12, TRINITY_DN5959_c0_g1_i6	TRINITY_DN5676_c0_g1_i1, TRINITY_DN5676_c0_g1_i11, TRINITY_DN5676_c0_g1_i7	TRINITY_DN715_c0_g1_i12, TRINITY_DN715_c0_g1_i15, TRINITY_DN715_c0_g1_i4, TRINITY_DN715_c0_g1_i6
OG0000689	TRINITY_DN31_c1_g1_i22, TRINITY_DN31_c1_g1_i23, TRINITY_DN31_c1_g1_i6, TRINITY_DN31_c1_g1_i7	TRINITY_DN1454_c0_g2_i12, TRINITY_DN1454_c0_g2_i17, TRINITY_DN1454_c0_g2_i18, TRINITY_DN1454_c0_g2_i3, TRINITY_DN1454_c0_g2_i9	TRINITY_DN3741_c0_g1_i12, TRINITY_DN3741_c0_g1_i46, TRINITY_DN3741_c0_g1_i48, TRINITY_DN3741_c0_g1_i9	TRINITY_DN1336_c1_g1_i1, TRINITY_DN1336_c1_g1_i8
OG0000690	TRINITY_DN3304_c0_g1_i15, TRINITY_DN3304_c0_g1_i16, TRINITY_DN3304_c0_g1_i3, TRINITY_DN3304_c0_g1_i6	TRINITY_DN3501_c0_g1_i1, TRINITY_DN3501_c0_g1_i3	TRINITY_DN5826_c0_g1_i14, TRINITY_DN5826_c0_g1_i3, TRINITY_DN5826_c0_g1_i6, TRINITY_DN5826_c0_g1_i8, TRINITY_DN5826_c0_g1_i9	TRINITY_DN79680_c0_g1_i1, TRINITY_DN79680_c0_g1_i16, TRINITY_DN79680_c0_g1_i18, TRINITY_DN79680_c0_g1_i8
OG0000691	TRINITY_DN3356_c0_g1_i18, TRINITY_DN3356_c0_g1_i19, TRINITY_DN3356_c0_g1_i3, TRINITY_DN3356_c0_g1_i4, TRINITY_DN3356_c0_g1_i7, TRINITY_DN3356_c0_g1_i8	TRINITY_DN5379_c0_g2_i1, TRINITY_DN5379_c0_g2_i2, TRINITY_DN97229_c0_g1_i1, TRINITY_DN99056_c0_g1_i1	TRINITY_DN24824_c0_g1_i2, TRINITY_DN40575_c0_g1_i1, TRINITY_DN40575_c0_g1_i2	TRINITY_DN7501_c0_g1_i1, TRINITY_DN7501_c0_g1_i2
OG0000692	TRINITY_DN3361_c0_g1_i1, TRINITY_DN3361_c0_g1_i3, TRINITY_DN3361_c0_g1_i5, TRINITY_DN3361_c0_g1_i6	TRINITY_DN10956_c0_g1_i2, TRINITY_DN10956_c0_g1_i3, TRINITY_DN10956_c0_g1_i4	TRINITY_DN442_c2_g1_i2, TRINITY_DN442_c2_g1_i3, TRINITY_DN442_c2_g1_i6	TRINITY_DN13059_c0_g1_i2, TRINITY_DN13059_c0_g1_i3, TRINITY_DN13059_c0_g1_i5, TRINITY_DN13059_c0_g1_i7, TRINITY_DN13059_c0_g1_i9
OG0000693	TRINITY_DN3389_c0_g1_i16, TRINITY_DN3389_c0_g1_i2, TRINITY_DN3389_c0_g1_i7, TRINITY_DN3389_c0_g1_i8	TRINITY_DN3840_c0_g1_i1	TRINITY_DN349_c0_g1_i11, TRINITY_DN349_c0_g1_i22, TRINITY_DN349_c0_g1_i27, TRINITY_DN349_c0_g1_i28	TRINITY_DN786_c0_g2_i2, TRINITY_DN786_c0_g2_i4, TRINITY_DN786_c0_g2_i5, TRINITY_DN786_c0_g2_i6, TRINITY_DN786_c0_g2_i7, TRINITY_DN786_c0_g2_i8
OG0000694	TRINITY_DN3404_c0_g2_i1, TRINITY_DN3404_c0_g2_i4, TRINITY_DN3404_c0_g2_i9, TRINITY_DN3429_c0_g1_i2, TRINITY_DN59463_c0_g1_i1, TRINITY_DN59463_c0_g2_i1, TRINITY_DN87398_c0_g1_i5, TRINITY_DN9838_c0_g3_i1	TRINITY_DN9125_c0_g1_i3	TRINITY_DN4084_c1_g1_i5, TRINITY_DN87906_c0_g1_i1	TRINITY_DN42010_c0_g1_i1, TRINITY_DN6090_c0_g1_i1, TRINITY_DN6090_c0_g1_i3, TRINITY_DN97511_c0_g1_i1
OG0000695	TRINITY_DN34668_c0_g1_i2, TRINITY_DN34668_c0_g1_i3, TRINITY_DN34668_c0_g1_i4, TRINITY_DN34668_c0_g1_i7, TRINITY_DN34668_c0_g1_i8	TRINITY_DN2851_c0_g3_i2	TRINITY_DN3569_c0_g1_i10, TRINITY_DN3569_c0_g1_i14, TRINITY_DN3569_c0_g1_i3, TRINITY_DN3569_c0_g1_i5, TRINITY_DN3569_c0_g1_i7, TRINITY_DN3569_c0_g1_i9	TRINITY_DN13082_c0_g2_i1, TRINITY_DN13082_c0_g2_i2, TRINITY_DN13082_c0_g2_i3
OG0000696	TRINITY_DN3469_c0_g1_i2, TRINITY_DN3469_c0_g1_i3, TRINITY_DN3469_c0_g1_i5, TRINITY_DN3469_c0_g1_i7, TRINITY_DN3469_c0_g2_i2, TRINITY_DN3469_c0_g2_i3, TRINITY_DN3469_c0_g2_i4	TRINITY_DN5370_c0_g1_i1, TRINITY_DN5370_c0_g2_i6	TRINITY_DN3420_c1_g1_i2	TRINITY_DN20081_c0_g1_i1, TRINITY_DN28006_c0_g1_i11, TRINITY_DN28006_c0_g1_i13, TRINITY_DN28006_c0_g1_i3, TRINITY_DN28006_c0_g1_i4
OG0000697	TRINITY_DN348_c0_g1_i1, TRINITY_DN348_c0_g1_i11, TRINITY_DN348_c0_g1_i2, TRINITY_DN348_c0_g1_i4, TRINITY_DN348_c0_g1_i8	TRINITY_DN708_c0_g1_i1, TRINITY_DN708_c0_g1_i5	TRINITY_DN127479_c0_g1_i3	TRINITY_DN17667_c0_g1_i1, TRINITY_DN17667_c0_g1_i10, TRINITY_DN17667_c0_g1_i3, TRINITY_DN17667_c0_g1_i5, TRINITY_DN17667_c0_g1_i6, TRINITY_DN17667_c0_g1_i7, TRINITY_DN17667_c0_g1_i8
OG0000698	TRINITY_DN3644_c0_g1_i12, TRINITY_DN3644_c0_g1_i13, TRINITY_DN3644_c0_g1_i6, TRINITY_DN3644_c0_g1_i8, TRINITY_DN3644_c0_g1_i9	TRINITY_DN1438_c0_g1_i2	TRINITY_DN1743_c0_g1_i3, TRINITY_DN1743_c0_g1_i4, TRINITY_DN1743_c0_g1_i8	TRINITY_DN705_c0_g1_i17, TRINITY_DN705_c0_g1_i3, TRINITY_DN705_c0_g1_i5, TRINITY_DN705_c0_g1_i6, TRINITY_DN705_c0_g1_i8, TRINITY_DN705_c0_g1_i9
OG0000699	TRINITY_DN36570_c0_g1_i13, TRINITY_DN36570_c0_g1_i14, TRINITY_DN36570_c0_g1_i6, TRINITY_DN36570_c0_g1_i7	TRINITY_DN1837_c0_g1_i10, TRINITY_DN1837_c0_g1_i2, TRINITY_DN1837_c0_g1_i5	TRINITY_DN3795_c0_g1_i1, TRINITY_DN3795_c0_g1_i3, TRINITY_DN3795_c0_g1_i5, TRINITY_DN3795_c0_g1_i7, TRINITY_DN3795_c0_g1_i8, TRINITY_DN3795_c0_g1_i9	TRINITY_DN2908_c0_g1_i2, TRINITY_DN2908_c0_g1_i4
OG0000700	TRINITY_DN37968_c0_g1_i3, TRINITY_DN37968_c0_g1_i4, TRINITY_DN37968_c0_g1_i5, TRINITY_DN37968_c0_g1_i7	TRINITY_DN60116_c0_g1_i1	TRINITY_DN10360_c0_g1_i1, TRINITY_DN10360_c0_g1_i12, TRINITY_DN10360_c0_g1_i13, TRINITY_DN10360_c0_g1_i18, TRINITY_DN10360_c0_g1_i19, TRINITY_DN10360_c0_g1_i22, TRINITY_DN10360_c0_g1_i4, TRINITY_DN10360_c0_g1_i9	TRINITY_DN112492_c0_g1_i1, TRINITY_DN156302_c0_g1_i1
OG0000701	TRINITY_DN3917_c1_g1_i4	TRINITY_DN25221_c1_g2_i1, TRINITY_DN25221_c1_g2_i2	TRINITY_DN86_c0_g1_i11, TRINITY_DN86_c0_g1_i13, TRINITY_DN86_c0_g1_i14, TRINITY_DN86_c0_g1_i15, TRINITY_DN86_c0_g1_i16, TRINITY_DN86_c0_g1_i17, TRINITY_DN86_c0_g1_i2, TRINITY_DN86_c0_g1_i6, TRINITY_DN86_c0_g1_i8	TRINITY_DN44673_c0_g2_i1, TRINITY_DN44673_c0_g2_i5, TRINITY_DN44673_c0_g2_i6
OG0000702	TRINITY_DN3978_c0_g2_i11, TRINITY_DN3978_c0_g2_i13, TRINITY_DN3978_c0_g2_i8	TRINITY_DN85422_c0_g1_i1	TRINITY_DN4119_c0_g1_i11, TRINITY_DN4119_c0_g1_i12, TRINITY_DN4119_c0_g1_i13, TRINITY_DN4119_c0_g1_i14, TRINITY_DN4119_c0_g1_i15, TRINITY_DN4119_c0_g1_i16, TRINITY_DN4119_c0_g1_i17, TRINITY_DN4119_c0_g1_i19, TRINITY_DN4119_c0_g1_i24	TRINITY_DN31704_c0_g1_i4, TRINITY_DN31704_c0_g1_i5
OG0000703	TRINITY_DN397_c0_g1_i1, TRINITY_DN397_c0_g1_i14, TRINITY_DN397_c0_g1_i4	TRINITY_DN1437_c0_g1_i11, TRINITY_DN1437_c0_g1_i12, TRINITY_DN1437_c0_g1_i5, TRINITY_DN1437_c0_g1_i9	TRINITY_DN3246_c0_g1_i4, TRINITY_DN3246_c0_g1_i5, TRINITY_DN3246_c0_g1_i8, TRINITY_DN3246_c0_g1_i9	TRINITY_DN1667_c0_g1_i1, TRINITY_DN1667_c0_g1_i12, TRINITY_DN1667_c0_g1_i22, TRINITY_DN1667_c0_g1_i5
OG0000704	TRINITY_DN4074_c0_g1_i1, TRINITY_DN4074_c0_g1_i10, TRINITY_DN4074_c0_g1_i14, TRINITY_DN4074_c0_g1_i2, TRINITY_DN4074_c0_g1_i21, TRINITY_DN4074_c0_g1_i23	TRINITY_DN58127_c0_g1_i1	TRINITY_DN3448_c0_g1_i14, TRINITY_DN3448_c0_g1_i15, TRINITY_DN3448_c0_g1_i19, TRINITY_DN3448_c0_g1_i3, TRINITY_DN3448_c0_g1_i6, TRINITY_DN3448_c0_g1_i7	TRINITY_DN13336_c0_g1_i2, TRINITY_DN18138_c0_g1_i1
OG0000705	TRINITY_DN414_c0_g1_i1, TRINITY_DN414_c0_g1_i13, TRINITY_DN414_c0_g1_i23, TRINITY_DN414_c0_g1_i25, TRINITY_DN414_c0_g1_i26	TRINITY_DN81_c0_g2_i1	TRINITY_DN1692_c0_g1_i13, TRINITY_DN1692_c0_g1_i17, TRINITY_DN1692_c0_g1_i9	TRINITY_DN442_c0_g2_i12, TRINITY_DN442_c0_g2_i15, TRINITY_DN442_c0_g2_i2, TRINITY_DN442_c0_g2_i5, TRINITY_DN442_c0_g2_i6, TRINITY_DN442_c0_g2_i8
OG0000706	TRINITY_DN4186_c0_g1_i16, TRINITY_DN4186_c0_g1_i18, TRINITY_DN4186_c0_g1_i3	TRINITY_DN229_c0_g1_i19, TRINITY_DN229_c0_g1_i3	TRINITY_DN355_c0_g1_i12, TRINITY_DN355_c0_g1_i17	TRINITY_DN691_c0_g1_i12, TRINITY_DN691_c0_g1_i25, TRINITY_DN691_c0_g1_i27, TRINITY_DN691_c0_g1_i29, TRINITY_DN691_c0_g1_i30, TRINITY_DN691_c0_g1_i31, TRINITY_DN691_c0_g1_i33, TRINITY_DN691_c0_g1_i9
OG0000707	TRINITY_DN4202_c0_g1_i1, TRINITY_DN4202_c0_g1_i12, TRINITY_DN4202_c0_g1_i13, TRINITY_DN4202_c0_g1_i18, TRINITY_DN4202_c0_g1_i4	TRINITY_DN14142_c0_g2_i1	TRINITY_DN5246_c0_g1_i13, TRINITY_DN5246_c0_g1_i2, TRINITY_DN5246_c0_g1_i5, TRINITY_DN5246_c0_g1_i7	TRINITY_DN5321_c0_g2_i12, TRINITY_DN5321_c0_g2_i13, TRINITY_DN5321_c0_g2_i17, TRINITY_DN5321_c0_g2_i6, TRINITY_DN5321_c0_g2_i8
OG0000708	TRINITY_DN4215_c0_g1_i1, TRINITY_DN4215_c0_g1_i2, TRINITY_DN4215_c0_g1_i3, TRINITY_DN4215_c0_g1_i4, TRINITY_DN4215_c0_g1_i5, TRINITY_DN4215_c0_g1_i6, TRINITY_DN4215_c0_g1_i7	NA	TRINITY_DN1068_c0_g2_i3, TRINITY_DN1068_c0_g2_i4, TRINITY_DN1068_c0_g2_i5, TRINITY_DN1068_c0_g2_i6, TRINITY_DN1068_c0_g2_i7, TRINITY_DN1068_c0_g2_i8	TRINITY_DN2540_c0_g2_i1, TRINITY_DN2540_c0_g2_i3
OG0000709	TRINITY_DN4337_c0_g1_i10, TRINITY_DN4337_c0_g1_i13, TRINITY_DN4337_c0_g1_i7, TRINITY_DN4337_c0_g1_i8	TRINITY_DN4472_c0_g1_i2, TRINITY_DN822_c0_g2_i1, TRINITY_DN822_c0_g2_i5	TRINITY_DN13004_c0_g1_i10, TRINITY_DN3805_c0_g1_i1, TRINITY_DN3805_c0_g1_i5, TRINITY_DN3805_c0_g1_i7, TRINITY_DN3805_c0_g1_i9	TRINITY_DN126_c0_g2_i4, TRINITY_DN126_c0_g2_i6, TRINITY_DN167023_c0_g1_i1
OG0000710	TRINITY_DN4340_c0_g1_i11, TRINITY_DN4340_c0_g1_i12, TRINITY_DN4340_c0_g1_i9	TRINITY_DN22527_c0_g1_i1	TRINITY_DN6088_c0_g1_i1, TRINITY_DN6088_c0_g1_i10, TRINITY_DN6088_c0_g1_i15, TRINITY_DN6088_c0_g1_i18	TRINITY_DN5395_c0_g2_i15, TRINITY_DN5395_c0_g2_i16, TRINITY_DN5395_c0_g2_i17, TRINITY_DN5395_c0_g2_i26, TRINITY_DN5395_c0_g2_i28, TRINITY_DN5395_c0_g2_i4, TRINITY_DN5395_c0_g2_i8
OG0000711	TRINITY_DN4341_c0_g1_i1, TRINITY_DN4341_c0_g1_i2, TRINITY_DN4341_c0_g1_i6, TRINITY_DN4341_c0_g1_i7	TRINITY_DN92310_c0_g1_i1	TRINITY_DN1827_c0_g1_i1, TRINITY_DN1827_c0_g1_i15, TRINITY_DN1827_c0_g1_i2, TRINITY_DN1827_c0_g1_i3, TRINITY_DN1827_c0_g1_i4, TRINITY_DN1827_c0_g1_i6, TRINITY_DN1827_c0_g1_i7, TRINITY_DN1827_c0_g1_i8, TRINITY_DN1827_c0_g1_i9	TRINITY_DN103210_c0_g1_i1
OG0000712	TRINITY_DN45545_c0_g2_i1, TRINITY_DN45545_c0_g2_i2, TRINITY_DN45545_c0_g2_i3, TRINITY_DN61088_c1_g1_i1, TRINITY_DN73660_c0_g2_i1, TRINITY_DN9057_c0_g1_i1	TRINITY_DN6483_c2_g1_i1	TRINITY_DN17719_c0_g1_i1, TRINITY_DN1890_c1_g1_i1, TRINITY_DN25832_c0_g2_i1, TRINITY_DN4338_c1_g3_i1	TRINITY_DN12135_c0_g1_i1, TRINITY_DN23281_c1_g1_i1, TRINITY_DN24492_c2_g1_i1, TRINITY_DN9439_c3_g3_i1
OG0000713	TRINITY_DN4567_c1_g1_i1, TRINITY_DN4567_c1_g1_i17, TRINITY_DN4567_c1_g1_i7	TRINITY_DN11291_c0_g1_i1, TRINITY_DN11291_c0_g1_i4, TRINITY_DN11291_c0_g1_i6, TRINITY_DN11291_c0_g1_i9	TRINITY_DN7616_c0_g1_i15, TRINITY_DN7616_c0_g1_i16, TRINITY_DN7616_c0_g1_i2, TRINITY_DN7616_c0_g1_i4, TRINITY_DN7616_c0_g1_i8, TRINITY_DN7616_c0_g1_i9	TRINITY_DN26045_c0_g1_i1, TRINITY_DN26045_c0_g1_i7
OG0000714	TRINITY_DN478_c1_g3_i1, TRINITY_DN478_c1_g3_i3, TRINITY_DN478_c1_g3_i4	TRINITY_DN85910_c0_g1_i1	TRINITY_DN747_c0_g1_i1, TRINITY_DN747_c0_g1_i18, TRINITY_DN747_c0_g1_i19, TRINITY_DN747_c0_g1_i2, TRINITY_DN747_c0_g1_i22, TRINITY_DN747_c0_g1_i3, TRINITY_DN747_c0_g1_i4, TRINITY_DN747_c0_g1_i5, TRINITY_DN747_c0_g1_i8	TRINITY_DN150741_c0_g1_i1, TRINITY_DN17401_c0_g1_i2
OG0000715	TRINITY_DN48134_c0_g1_i17, TRINITY_DN48134_c0_g1_i20, TRINITY_DN48134_c0_g1_i3, TRINITY_DN48134_c0_g1_i5, TRINITY_DN48134_c0_g1_i6, TRINITY_DN48134_c0_g1_i7, TRINITY_DN48134_c0_g1_i8	TRINITY_DN2619_c0_g2_i12, TRINITY_DN2619_c0_g2_i18, TRINITY_DN2619_c0_g2_i19, TRINITY_DN2619_c0_g2_i23, TRINITY_DN2619_c0_g2_i3	TRINITY_DN3579_c0_g1_i4	TRINITY_DN2129_c0_g2_i1, TRINITY_DN2129_c0_g2_i5
OG0000716	TRINITY_DN484_c0_g1_i15, TRINITY_DN484_c0_g1_i8	TRINITY_DN180_c0_g1_i11, TRINITY_DN180_c0_g1_i14, TRINITY_DN180_c0_g1_i18, TRINITY_DN180_c0_g1_i7, TRINITY_DN180_c0_g1_i8	TRINITY_DN185_c0_g1_i20	TRINITY_DN81_c0_g1_i12, TRINITY_DN81_c0_g1_i16, TRINITY_DN81_c0_g1_i36, TRINITY_DN81_c0_g1_i38, TRINITY_DN81_c0_g1_i53, TRINITY_DN81_c0_g1_i56, TRINITY_DN81_c0_g1_i65
OG0000717	TRINITY_DN49009_c0_g1_i1, TRINITY_DN5036_c0_g1_i13, TRINITY_DN5036_c0_g1_i14, TRINITY_DN5036_c0_g1_i4, TRINITY_DN5036_c0_g1_i7, TRINITY_DN5036_c0_g1_i8	TRINITY_DN32211_c0_g1_i1	TRINITY_DN17964_c0_g1_i6, TRINITY_DN22278_c0_g1_i1, TRINITY_DN22278_c0_g1_i4	TRINITY_DN130486_c0_g1_i1, TRINITY_DN139014_c0_g1_i1, TRINITY_DN157511_c0_g1_i1, TRINITY_DN17665_c0_g1_i2, TRINITY_DN20594_c0_g1_i1
OG0000718	TRINITY_DN49516_c3_g1_i1, TRINITY_DN6477_c0_g1_i12, TRINITY_DN6477_c0_g1_i14, TRINITY_DN6477_c0_g1_i2	TRINITY_DN9884_c0_g1_i26, TRINITY_DN9884_c0_g1_i32, TRINITY_DN9884_c0_g1_i33	TRINITY_DN823_c0_g1_i1, TRINITY_DN823_c0_g1_i11, TRINITY_DN823_c0_g1_i3, TRINITY_DN823_c0_g1_i6, TRINITY_DN823_c0_g1_i7	TRINITY_DN2655_c0_g1_i1, TRINITY_DN2655_c0_g1_i15, TRINITY_DN2655_c0_g1_i3
OG0000719	TRINITY_DN501_c0_g1_i12, TRINITY_DN501_c0_g1_i4	TRINITY_DN129_c0_g1_i5, TRINITY_DN129_c0_g1_i6, TRINITY_DN129_c0_g1_i8	TRINITY_DN5488_c0_g1_i1, TRINITY_DN5488_c0_g1_i11, TRINITY_DN5488_c0_g1_i4, TRINITY_DN5488_c0_g1_i6, TRINITY_DN5488_c0_g1_i7, TRINITY_DN5488_c0_g1_i8	TRINITY_DN2155_c0_g1_i1, TRINITY_DN2155_c0_g1_i2, TRINITY_DN2155_c0_g1_i3, TRINITY_DN2155_c0_g1_i7
OG0000720	TRINITY_DN5083_c0_g1_i1, TRINITY_DN5083_c0_g1_i10, TRINITY_DN5083_c0_g1_i17, TRINITY_DN5083_c0_g1_i20, TRINITY_DN5083_c0_g1_i22	TRINITY_DN1071_c0_g1_i17, TRINITY_DN1071_c0_g1_i3, TRINITY_DN1071_c0_g1_i6, TRINITY_DN1071_c0_g1_i8	TRINITY_DN1593_c0_g1_i5, TRINITY_DN1593_c0_g1_i6	TRINITY_DN1573_c0_g1_i4, TRINITY_DN1573_c0_g1_i5, TRINITY_DN1573_c0_g1_i7, TRINITY_DN1573_c0_g1_i8
OG0000721	TRINITY_DN5151_c2_g1_i1, TRINITY_DN5151_c2_g1_i11, TRINITY_DN5151_c2_g1_i13, TRINITY_DN5151_c2_g1_i2, TRINITY_DN5151_c2_g1_i4, TRINITY_DN5151_c2_g1_i6, TRINITY_DN5151_c2_g1_i9	TRINITY_DN1620_c0_g1_i6	TRINITY_DN2027_c0_g1_i11, TRINITY_DN2027_c0_g1_i14, TRINITY_DN2027_c0_g1_i16, TRINITY_DN2027_c0_g1_i17, TRINITY_DN2027_c0_g1_i3, TRINITY_DN2027_c0_g1_i5, TRINITY_DN2027_c0_g1_i6	NA
OG0000722	TRINITY_DN5161_c0_g1_i2, TRINITY_DN5161_c0_g1_i5, TRINITY_DN5161_c0_g1_i7, TRINITY_DN5161_c0_g1_i8	TRINITY_DN2472_c0_g2_i2, TRINITY_DN2472_c0_g2_i3	TRINITY_DN55609_c0_g2_i1, TRINITY_DN55609_c0_g2_i8	TRINITY_DN287_c0_g1_i1, TRINITY_DN287_c0_g1_i11, TRINITY_DN287_c0_g1_i2, TRINITY_DN287_c0_g1_i4, TRINITY_DN287_c0_g1_i5, TRINITY_DN287_c0_g1_i7, TRINITY_DN287_c0_g1_i9
OG0000723	TRINITY_DN516_c0_g1_i2	TRINITY_DN937_c0_g1_i14, TRINITY_DN937_c0_g1_i15, TRINITY_DN937_c0_g1_i16, TRINITY_DN937_c0_g1_i7	TRINITY_DN1820_c0_g1_i1, TRINITY_DN1820_c0_g1_i11, TRINITY_DN1820_c0_g1_i13, TRINITY_DN1820_c0_g1_i14, TRINITY_DN1820_c0_g1_i16, TRINITY_DN1820_c0_g1_i2, TRINITY_DN1820_c0_g1_i5, TRINITY_DN1820_c0_g1_i6	TRINITY_DN5970_c0_g1_i11, TRINITY_DN5970_c0_g1_i2
OG0000724	TRINITY_DN5170_c0_g1_i1, TRINITY_DN5170_c0_g1_i10, TRINITY_DN5170_c0_g1_i14, TRINITY_DN5170_c0_g1_i4, TRINITY_DN5170_c0_g1_i6	TRINITY_DN13343_c0_g1_i1, TRINITY_DN13343_c0_g1_i2, TRINITY_DN8232_c0_g2_i1	TRINITY_DN4229_c0_g1_i11, TRINITY_DN4229_c0_g1_i13, TRINITY_DN4229_c0_g1_i14, TRINITY_DN4229_c0_g1_i4, TRINITY_DN4229_c0_g1_i6	TRINITY_DN22047_c0_g1_i3, TRINITY_DN22047_c0_g1_i4
OG0000725	TRINITY_DN5249_c0_g1_i16, TRINITY_DN5249_c0_g1_i18, TRINITY_DN5249_c0_g1_i2, TRINITY_DN5249_c0_g1_i6, TRINITY_DN5249_c0_g1_i8	TRINITY_DN26687_c0_g2_i1, TRINITY_DN9382_c0_g2_i2	TRINITY_DN4802_c0_g1_i1, TRINITY_DN4802_c0_g1_i2, TRINITY_DN4802_c0_g1_i4, TRINITY_DN4802_c0_g1_i5, TRINITY_DN4802_c0_g1_i6, TRINITY_DN61526_c0_g1_i1, TRINITY_DN61526_c0_g2_i1	TRINITY_DN23507_c0_g1_i1
OG0000726	TRINITY_DN5356_c0_g1_i1, TRINITY_DN5356_c0_g1_i21, TRINITY_DN5356_c0_g1_i28	TRINITY_DN51502_c0_g1_i1	TRINITY_DN12399_c0_g1_i7, TRINITY_DN1560_c1_g1_i14, TRINITY_DN1560_c1_g1_i15, TRINITY_DN1560_c1_g1_i8, TRINITY_DN1560_c1_g1_i9	TRINITY_DN25356_c0_g1_i10, TRINITY_DN25356_c0_g1_i16, TRINITY_DN25356_c0_g1_i2, TRINITY_DN25356_c0_g1_i24, TRINITY_DN25356_c0_g1_i25, TRINITY_DN25356_c0_g1_i7
OG0000727	TRINITY_DN5530_c2_g1_i2, TRINITY_DN983_c0_g1_i1, TRINITY_DN983_c0_g1_i11, TRINITY_DN983_c0_g1_i16, TRINITY_DN983_c0_g1_i17, TRINITY_DN983_c0_g1_i19, TRINITY_DN983_c0_g1_i22, TRINITY_DN983_c0_g1_i3	TRINITY_DN277_c0_g1_i2, TRINITY_DN277_c0_g1_i4	TRINITY_DN1431_c2_g1_i2, TRINITY_DN827_c2_g2_i1	TRINITY_DN1076_c0_g1_i5, TRINITY_DN11018_c0_g1_i1, TRINITY_DN11018_c0_g1_i4
OG0000728	TRINITY_DN5553_c0_g1_i2, TRINITY_DN5553_c0_g1_i5	TRINITY_DN13182_c0_g1_i1, TRINITY_DN13182_c0_g1_i4, TRINITY_DN6818_c0_g1_i5	TRINITY_DN11998_c0_g1_i1, TRINITY_DN2164_c0_g1_i4, TRINITY_DN2164_c0_g1_i8	TRINITY_DN15513_c0_g1_i2, TRINITY_DN15513_c0_g1_i3, TRINITY_DN15513_c0_g2_i1, TRINITY_DN15513_c0_g2_i2, TRINITY_DN15513_c0_g2_i3, TRINITY_DN15513_c0_g2_i4, TRINITY_DN22725_c0_g1_i3
OG0000729	TRINITY_DN562_c0_g1_i4, TRINITY_DN562_c0_g1_i5, TRINITY_DN562_c0_g1_i6, TRINITY_DN562_c0_g1_i8	TRINITY_DN539_c0_g1_i1, TRINITY_DN539_c0_g1_i2, TRINITY_DN539_c0_g1_i4, TRINITY_DN539_c0_g1_i8	TRINITY_DN539_c0_g1_i12, TRINITY_DN539_c0_g1_i13, TRINITY_DN539_c0_g1_i16, TRINITY_DN539_c0_g1_i23, TRINITY_DN539_c0_g1_i5	TRINITY_DN1202_c1_g1_i3, TRINITY_DN1202_c1_g1_i9
OG0000730	TRINITY_DN59217_c0_g1_i15, TRINITY_DN59217_c0_g1_i16, TRINITY_DN59217_c0_g1_i22, TRINITY_DN59217_c0_g1_i26, TRINITY_DN59217_c0_g1_i27, TRINITY_DN59217_c0_g1_i6, TRINITY_DN59217_c0_g1_i7	TRINITY_DN59581_c0_g1_i1	TRINITY_DN6131_c0_g1_i16, TRINITY_DN6131_c0_g1_i18, TRINITY_DN6131_c0_g1_i2, TRINITY_DN6131_c0_g1_i8, TRINITY_DN6131_c0_g1_i9	TRINITY_DN6137_c0_g1_i11, TRINITY_DN6137_c0_g1_i7
OG0000731	TRINITY_DN6092_c0_g1_i10, TRINITY_DN6092_c0_g1_i17, TRINITY_DN6092_c0_g1_i21, TRINITY_DN6092_c0_g1_i26, TRINITY_DN6092_c0_g1_i28, TRINITY_DN6092_c0_g1_i31, TRINITY_DN6092_c0_g1_i32	TRINITY_DN92968_c0_g1_i1	TRINITY_DN195235_c0_g1_i1, TRINITY_DN34936_c0_g1_i1, TRINITY_DN34936_c0_g1_i3	TRINITY_DN121673_c0_g1_i1, TRINITY_DN3714_c0_g1_i14, TRINITY_DN3714_c0_g2_i2, TRINITY_DN3714_c0_g2_i3
OG0000732	TRINITY_DN61_c0_g1_i1, TRINITY_DN61_c0_g1_i11, TRINITY_DN61_c0_g1_i2, TRINITY_DN61_c0_g1_i5	TRINITY_DN4392_c1_g1_i4, TRINITY_DN4392_c1_g1_i5	TRINITY_DN5773_c0_g1_i11, TRINITY_DN5773_c0_g1_i14, TRINITY_DN5773_c0_g1_i15, TRINITY_DN5773_c0_g1_i17, TRINITY_DN5773_c0_g1_i2, TRINITY_DN5773_c0_g1_i8	TRINITY_DN3201_c0_g2_i11, TRINITY_DN3201_c0_g2_i12, TRINITY_DN3201_c0_g2_i5
OG0000733	TRINITY_DN6540_c0_g1_i16, TRINITY_DN6540_c0_g1_i3, TRINITY_DN6540_c0_g1_i4, TRINITY_DN6540_c0_g1_i8	TRINITY_DN5555_c0_g1_i1, TRINITY_DN5555_c0_g1_i3, TRINITY_DN5555_c0_g1_i4	TRINITY_DN4854_c1_g1_i14, TRINITY_DN4854_c1_g1_i2	TRINITY_DN536_c0_g1_i16, TRINITY_DN536_c0_g1_i34, TRINITY_DN536_c0_g1_i38, TRINITY_DN536_c0_g1_i49, TRINITY_DN536_c0_g1_i51, TRINITY_DN536_c0_g1_i53
OG0000734	TRINITY_DN6659_c0_g1_i2, TRINITY_DN6659_c0_g1_i6, TRINITY_DN6659_c0_g1_i7, TRINITY_DN6659_c0_g1_i8	TRINITY_DN5910_c0_g1_i1	TRINITY_DN30539_c0_g1_i2, TRINITY_DN30539_c0_g1_i3, TRINITY_DN30539_c0_g1_i4, TRINITY_DN30539_c0_g1_i5	TRINITY_DN2691_c1_g1_i13, TRINITY_DN2691_c1_g1_i14, TRINITY_DN2691_c1_g1_i2, TRINITY_DN2691_c1_g1_i5, TRINITY_DN2691_c1_g1_i6, TRINITY_DN2691_c1_g1_i8
OG0000735	TRINITY_DN6682_c0_g1_i11, TRINITY_DN6682_c0_g1_i12, TRINITY_DN6682_c0_g1_i3, TRINITY_DN6682_c0_g1_i5, TRINITY_DN6682_c0_g1_i7, TRINITY_DN6682_c0_g1_i9	TRINITY_DN2290_c3_g1_i6	TRINITY_DN3104_c0_g1_i10, TRINITY_DN3104_c0_g1_i11, TRINITY_DN3104_c0_g1_i5, TRINITY_DN3104_c0_g1_i6, TRINITY_DN3104_c0_g1_i7, TRINITY_DN3104_c0_g1_i8	TRINITY_DN68_c0_g1_i2, TRINITY_DN68_c0_g1_i4
OG0000736	TRINITY_DN6839_c0_g1_i10, TRINITY_DN6839_c0_g1_i11, TRINITY_DN6839_c0_g1_i12, TRINITY_DN6839_c0_g1_i17, TRINITY_DN6839_c0_g1_i2, TRINITY_DN6839_c0_g1_i3, TRINITY_DN6839_c0_g1_i8, TRINITY_DN6839_c0_g1_i9	NA	TRINITY_DN15720_c0_g1_i10, TRINITY_DN15720_c0_g1_i13, TRINITY_DN15720_c0_g1_i17, TRINITY_DN15720_c0_g1_i4, TRINITY_DN15720_c0_g1_i7	TRINITY_DN148591_c0_g1_i1, TRINITY_DN172700_c0_g1_i1
OG0000737	TRINITY_DN7022_c0_g1_i10, TRINITY_DN7022_c0_g1_i12, TRINITY_DN7022_c0_g1_i14, TRINITY_DN7022_c0_g1_i4, TRINITY_DN7022_c0_g1_i8	TRINITY_DN7461_c0_g1_i5	TRINITY_DN2095_c1_g1_i1, TRINITY_DN2095_c1_g1_i11, TRINITY_DN2095_c1_g1_i3, TRINITY_DN2095_c1_g1_i5, TRINITY_DN2095_c1_g1_i8	TRINITY_DN2024_c0_g1_i14, TRINITY_DN2024_c0_g1_i2, TRINITY_DN2024_c0_g1_i3, TRINITY_DN2024_c0_g1_i7
OG0000738	TRINITY_DN7027_c0_g1_i7, TRINITY_DN7027_c0_g1_i8	TRINITY_DN100754_c0_g1_i1	TRINITY_DN5821_c0_g1_i12, TRINITY_DN5821_c0_g1_i19, TRINITY_DN5821_c0_g1_i20, TRINITY_DN5821_c0_g1_i5, TRINITY_DN5821_c0_g1_i7, TRINITY_DN5821_c0_g1_i9	TRINITY_DN30913_c0_g1_i13, TRINITY_DN30913_c0_g1_i14, TRINITY_DN30913_c0_g1_i23, TRINITY_DN30913_c0_g1_i5, TRINITY_DN30913_c0_g1_i6, TRINITY_DN30913_c0_g1_i7
OG0000739	TRINITY_DN711_c0_g1_i14, TRINITY_DN711_c0_g1_i2, TRINITY_DN711_c0_g1_i8	TRINITY_DN410_c0_g1_i10, TRINITY_DN410_c0_g1_i11, TRINITY_DN410_c0_g1_i6	TRINITY_DN386_c0_g1_i1, TRINITY_DN386_c0_g1_i10, TRINITY_DN386_c0_g1_i3, TRINITY_DN386_c0_g1_i4, TRINITY_DN386_c0_g1_i5	TRINITY_DN779_c0_g1_i10, TRINITY_DN779_c0_g1_i11, TRINITY_DN779_c0_g1_i7, TRINITY_DN779_c0_g1_i8
OG0000740	TRINITY_DN7129_c0_g1_i3	TRINITY_DN3112_c0_g3_i1, TRINITY_DN3112_c0_g3_i2	TRINITY_DN3102_c0_g1_i3	TRINITY_DN282_c0_g2_i1, TRINITY_DN282_c0_g2_i10, TRINITY_DN282_c0_g2_i12, TRINITY_DN282_c0_g2_i13, TRINITY_DN282_c0_g2_i15, TRINITY_DN282_c0_g2_i16, TRINITY_DN282_c0_g2_i2, TRINITY_DN282_c0_g2_i3, TRINITY_DN282_c0_g2_i6, TRINITY_DN282_c0_g2_i7, TRINITY_DN282_c0_g2_i8
OG0000741	TRINITY_DN744_c1_g1_i1, TRINITY_DN744_c1_g1_i3, TRINITY_DN744_c1_g1_i6, TRINITY_DN744_c1_g1_i7	TRINITY_DN26751_c0_g1_i16, TRINITY_DN26751_c0_g1_i18, TRINITY_DN26751_c0_g1_i4	TRINITY_DN2343_c0_g2_i1, TRINITY_DN2343_c0_g2_i10, TRINITY_DN2343_c0_g2_i13, TRINITY_DN2343_c0_g2_i9	TRINITY_DN8381_c0_g1_i15, TRINITY_DN8381_c0_g1_i17, TRINITY_DN8381_c0_g1_i2, TRINITY_DN8381_c0_g1_i20
OG0000742	TRINITY_DN74_c0_g2_i30	TRINITY_DN494_c0_g1_i10, TRINITY_DN494_c0_g1_i3, TRINITY_DN494_c0_g1_i5	TRINITY_DN542_c0_g1_i3, TRINITY_DN542_c0_g1_i8, TRINITY_DN542_c0_g1_i9	TRINITY_DN182_c0_g1_i12, TRINITY_DN182_c0_g1_i19, TRINITY_DN182_c0_g1_i23, TRINITY_DN182_c0_g1_i24, TRINITY_DN182_c0_g1_i25, TRINITY_DN182_c0_g1_i3, TRINITY_DN182_c0_g1_i5, TRINITY_DN182_c0_g1_i9
OG0000743	TRINITY_DN7543_c0_g1_i14, TRINITY_DN7543_c0_g1_i15, TRINITY_DN7543_c0_g1_i2, TRINITY_DN7543_c0_g1_i22	TRINITY_DN22760_c0_g3_i1, TRINITY_DN22760_c0_g3_i2	TRINITY_DN15593_c0_g2_i1, TRINITY_DN15593_c0_g2_i12, TRINITY_DN15593_c0_g2_i5, TRINITY_DN15593_c0_g2_i6, TRINITY_DN15593_c0_g2_i7, TRINITY_DN15593_c0_g2_i8	TRINITY_DN2847_c0_g1_i5, TRINITY_DN2847_c0_g1_i6, TRINITY_DN2847_c0_g1_i7
OG0000744	TRINITY_DN7590_c0_g1_i1, TRINITY_DN7590_c0_g1_i13, TRINITY_DN7590_c0_g1_i14, TRINITY_DN7590_c0_g1_i18, TRINITY_DN7590_c0_g1_i21, TRINITY_DN7590_c0_g1_i23, TRINITY_DN7590_c0_g1_i9	TRINITY_DN5215_c0_g1_i1, TRINITY_DN5215_c0_g1_i4	TRINITY_DN8163_c0_g1_i11, TRINITY_DN8163_c0_g1_i15, TRINITY_DN8163_c0_g1_i4	TRINITY_DN7546_c0_g1_i1, TRINITY_DN7546_c0_g1_i3, TRINITY_DN7546_c0_g1_i9
OG0000745	TRINITY_DN75_c1_g1_i12, TRINITY_DN75_c1_g1_i4, TRINITY_DN75_c1_g1_i6	TRINITY_DN87_c0_g1_i1, TRINITY_DN87_c0_g1_i14, TRINITY_DN87_c0_g1_i5, TRINITY_DN87_c0_g1_i6, TRINITY_DN87_c0_g1_i7, TRINITY_DN87_c0_g3_i1	TRINITY_DN2742_c0_g1_i1, TRINITY_DN2742_c0_g1_i11, TRINITY_DN2742_c0_g1_i13, TRINITY_DN2742_c0_g1_i5, TRINITY_DN2742_c0_g1_i6	TRINITY_DN1279_c0_g1_i3
OG0000746	TRINITY_DN7911_c0_g1_i1, TRINITY_DN7911_c0_g1_i11, TRINITY_DN7911_c0_g1_i2, TRINITY_DN7911_c0_g1_i20, TRINITY_DN7911_c0_g1_i23	TRINITY_DN5294_c1_g1_i8, TRINITY_DN5294_c1_g1_i9	TRINITY_DN2204_c4_g1_i1, TRINITY_DN2204_c4_g1_i2, TRINITY_DN27603_c0_g1_i5, TRINITY_DN27603_c0_g1_i6, TRINITY_DN27603_c0_g1_i7, TRINITY_DN27603_c0_g1_i8	TRINITY_DN2087_c0_g4_i2, TRINITY_DN2087_c0_g4_i3
OG0000747	TRINITY_DN809_c0_g1_i19, TRINITY_DN809_c0_g1_i22, TRINITY_DN809_c0_g1_i23, TRINITY_DN809_c0_g1_i3, TRINITY_DN809_c0_g1_i4, TRINITY_DN809_c0_g1_i7, TRINITY_DN809_c0_g1_i9	TRINITY_DN15693_c0_g2_i3, TRINITY_DN15693_c0_g2_i4, TRINITY_DN15693_c0_g2_i6	TRINITY_DN1975_c0_g2_i13	TRINITY_DN2472_c0_g1_i1, TRINITY_DN2472_c0_g1_i16, TRINITY_DN2472_c0_g1_i18, TRINITY_DN2472_c0_g1_i8
OG0000748	TRINITY_DN83_c0_g1_i13, TRINITY_DN83_c0_g1_i16, TRINITY_DN83_c0_g1_i19, TRINITY_DN83_c0_g1_i2, TRINITY_DN83_c0_g1_i21, TRINITY_DN83_c0_g1_i24, TRINITY_DN83_c0_g1_i27, TRINITY_DN83_c0_g1_i29, TRINITY_DN83_c0_g1_i34, TRINITY_DN83_c0_g1_i9	TRINITY_DN93_c1_g1_i22	TRINITY_DN388_c0_g1_i12, TRINITY_DN388_c0_g1_i5, TRINITY_DN388_c0_g1_i7	TRINITY_DN657_c0_g1_i3
OG0000749	TRINITY_DN840_c0_g1_i17, TRINITY_DN840_c0_g1_i20, TRINITY_DN840_c0_g1_i3, TRINITY_DN840_c0_g1_i5	TRINITY_DN3287_c0_g1_i14, TRINITY_DN3287_c0_g1_i5, TRINITY_DN3287_c0_g1_i7, TRINITY_DN3287_c0_g1_i8	TRINITY_DN1516_c1_g1_i18, TRINITY_DN1516_c1_g1_i7	TRINITY_DN3871_c0_g1_i11, TRINITY_DN3871_c0_g1_i13, TRINITY_DN3871_c0_g1_i14, TRINITY_DN3871_c0_g1_i16, TRINITY_DN3871_c0_g1_i5
OG0000750	TRINITY_DN8554_c0_g1_i12, TRINITY_DN8554_c0_g1_i16, TRINITY_DN8554_c0_g1_i2, TRINITY_DN8554_c0_g1_i22, TRINITY_DN8554_c0_g1_i24, TRINITY_DN8554_c0_g1_i3, TRINITY_DN8554_c0_g1_i5	TRINITY_DN702_c2_g1_i1, TRINITY_DN702_c2_g1_i12, TRINITY_DN702_c2_g1_i16, TRINITY_DN702_c2_g1_i2, TRINITY_DN702_c2_g1_i32, TRINITY_DN702_c2_g1_i34, TRINITY_DN702_c2_g1_i5	NA	TRINITY_DN1499_c1_g1_i1
OG0000751	TRINITY_DN8660_c0_g1_i12, TRINITY_DN8660_c0_g1_i17, TRINITY_DN8660_c0_g1_i2, TRINITY_DN8660_c0_g1_i7, TRINITY_DN8660_c0_g1_i9	TRINITY_DN5884_c0_g1_i10, TRINITY_DN5884_c0_g1_i7	TRINITY_DN4192_c0_g2_i13, TRINITY_DN4192_c0_g2_i5, TRINITY_DN4192_c0_g2_i6, TRINITY_DN4192_c0_g2_i7	TRINITY_DN8771_c0_g2_i1, TRINITY_DN8771_c0_g2_i4, TRINITY_DN8771_c0_g2_i5, TRINITY_DN8771_c0_g2_i8
OG0000752	TRINITY_DN8766_c1_g1_i1, TRINITY_DN8766_c1_g1_i3, TRINITY_DN8766_c1_g1_i4, TRINITY_DN8766_c1_g1_i5, TRINITY_DN8766_c1_g1_i7, TRINITY_DN8766_c1_g1_i8	TRINITY_DN14220_c0_g1_i1	TRINITY_DN2970_c1_g1_i1, TRINITY_DN2970_c1_g1_i2, TRINITY_DN34671_c0_g1_i2, TRINITY_DN34671_c0_g1_i6	TRINITY_DN17538_c0_g1_i1, TRINITY_DN17538_c0_g1_i4, TRINITY_DN8370_c0_g2_i1, TRINITY_DN8370_c0_g2_i2
OG0000753	TRINITY_DN878_c0_g1_i1, TRINITY_DN878_c0_g1_i10, TRINITY_DN878_c0_g1_i14, TRINITY_DN878_c0_g1_i17, TRINITY_DN878_c0_g1_i18, TRINITY_DN878_c0_g1_i19, TRINITY_DN878_c0_g1_i6, TRINITY_DN878_c0_g1_i9	TRINITY_DN1419_c0_g1_i11, TRINITY_DN1419_c0_g1_i24, TRINITY_DN1419_c0_g1_i6	TRINITY_DN4378_c0_g2_i4, TRINITY_DN4378_c0_g2_i8	TRINITY_DN5032_c0_g1_i13, TRINITY_DN5032_c0_g1_i2
OG0000754	TRINITY_DN8909_c0_g2_i21, TRINITY_DN8909_c0_g2_i24, TRINITY_DN8909_c0_g2_i4	TRINITY_DN1344_c0_g1_i4, TRINITY_DN1344_c0_g1_i9	TRINITY_DN5968_c0_g1_i16, TRINITY_DN5968_c0_g1_i17, TRINITY_DN5968_c0_g1_i18, TRINITY_DN5968_c0_g1_i2, TRINITY_DN5968_c0_g1_i5, TRINITY_DN5968_c0_g1_i9	TRINITY_DN744_c1_g2_i11, TRINITY_DN744_c1_g2_i2, TRINITY_DN744_c1_g2_i7, TRINITY_DN744_c1_g2_i9
OG0000755	TRINITY_DN895_c2_g1_i10, TRINITY_DN895_c2_g1_i11, TRINITY_DN895_c2_g1_i12, TRINITY_DN895_c2_g1_i3, TRINITY_DN895_c2_g1_i4, TRINITY_DN895_c2_g1_i5	TRINITY_DN8010_c0_g3_i2, TRINITY_DN8010_c0_g3_i3, TRINITY_DN8010_c0_g3_i8	TRINITY_DN117296_c0_g1_i2, TRINITY_DN117296_c0_g1_i3, TRINITY_DN117296_c0_g1_i6	TRINITY_DN38_c3_g1_i11, TRINITY_DN38_c3_g1_i3, TRINITY_DN38_c3_g1_i7
OG0000756	TRINITY_DN8971_c0_g1_i11, TRINITY_DN8971_c0_g1_i12, TRINITY_DN8971_c0_g1_i13, TRINITY_DN8971_c0_g1_i2, TRINITY_DN8971_c0_g1_i4	TRINITY_DN65446_c0_g1_i1, TRINITY_DN65446_c0_g1_i15, TRINITY_DN65446_c0_g1_i2	TRINITY_DN5007_c0_g1_i10, TRINITY_DN5007_c0_g1_i5, TRINITY_DN5007_c0_g1_i6, TRINITY_DN5007_c0_g1_i7	TRINITY_DN164536_c0_g1_i1, TRINITY_DN4467_c0_g1_i6, TRINITY_DN4467_c0_g1_i9
OG0000757	TRINITY_DN90331_c0_g1_i14, TRINITY_DN90331_c0_g1_i15, TRINITY_DN90331_c0_g1_i5, TRINITY_DN90331_c0_g1_i8	TRINITY_DN27329_c0_g1_i1, TRINITY_DN27329_c0_g1_i2	TRINITY_DN3575_c0_g1_i1, TRINITY_DN3575_c0_g1_i2, TRINITY_DN3575_c0_g1_i3, TRINITY_DN3575_c0_g1_i4, TRINITY_DN3575_c0_g1_i5, TRINITY_DN3575_c0_g1_i7	TRINITY_DN4571_c0_g1_i1, TRINITY_DN4571_c0_g1_i5, TRINITY_DN4571_c0_g1_i7
OG0000758	TRINITY_DN965_c1_g1_i1, TRINITY_DN965_c1_g1_i8, TRINITY_DN965_c1_g1_i9	TRINITY_DN656_c0_g1_i1, TRINITY_DN656_c0_g1_i2, TRINITY_DN656_c0_g1_i3, TRINITY_DN656_c0_g1_i4	TRINITY_DN269_c0_g1_i1, TRINITY_DN269_c0_g1_i3, TRINITY_DN269_c0_g1_i4, TRINITY_DN269_c0_g1_i6, TRINITY_DN269_c0_g1_i7	TRINITY_DN4496_c0_g1_i14, TRINITY_DN4496_c0_g1_i15, TRINITY_DN4496_c0_g1_i8
OG0000759	TRINITY_DN968_c0_g1_i16, TRINITY_DN968_c0_g1_i21, TRINITY_DN968_c0_g1_i7, TRINITY_DN968_c0_g1_i8	TRINITY_DN583_c0_g1_i10, TRINITY_DN583_c0_g1_i13, TRINITY_DN583_c0_g1_i16	TRINITY_DN2544_c0_g1_i2, TRINITY_DN2544_c0_g1_i3, TRINITY_DN2544_c0_g1_i5	TRINITY_DN23493_c0_g1_i1, TRINITY_DN23493_c0_g1_i14, TRINITY_DN23493_c0_g1_i2, TRINITY_DN23493_c0_g1_i6, TRINITY_DN23493_c0_g1_i8
OG0000760	TRINITY_DN9839_c0_g1_i1, TRINITY_DN9839_c0_g1_i4, TRINITY_DN9839_c0_g1_i8, TRINITY_DN9839_c0_g1_i9	TRINITY_DN9517_c0_g1_i4	TRINITY_DN101213_c0_g1_i11, TRINITY_DN101213_c0_g1_i14, TRINITY_DN101213_c0_g1_i15, TRINITY_DN101213_c0_g1_i2, TRINITY_DN101213_c0_g1_i28, TRINITY_DN101213_c0_g1_i32, TRINITY_DN101213_c0_g1_i7	TRINITY_DN4128_c0_g1_i15, TRINITY_DN4128_c0_g1_i4, TRINITY_DN4128_c0_g1_i5
OG0000761	TRINITY_DN9940_c1_g1_i2, TRINITY_DN9940_c1_g1_i3, TRINITY_DN9940_c1_g1_i7	TRINITY_DN22794_c0_g1_i1	TRINITY_DN5477_c0_g1_i12, TRINITY_DN5477_c0_g1_i14, TRINITY_DN5477_c0_g1_i2, TRINITY_DN5477_c0_g1_i5, TRINITY_DN5477_c0_g1_i8	TRINITY_DN24655_c0_g1_i10, TRINITY_DN24655_c0_g1_i18, TRINITY_DN24655_c0_g1_i2, TRINITY_DN24655_c0_g1_i20, TRINITY_DN24655_c0_g1_i21, TRINITY_DN24655_c0_g1_i3
OG0000762	NA	TRINITY_DN8328_c0_g1_i1	TRINITY_DN22257_c0_g1_i10, TRINITY_DN22257_c0_g1_i11, TRINITY_DN22257_c0_g1_i12, TRINITY_DN22257_c0_g1_i13, TRINITY_DN22257_c0_g1_i14, TRINITY_DN22257_c0_g1_i15, TRINITY_DN22257_c0_g1_i2, TRINITY_DN22257_c0_g1_i4, TRINITY_DN22257_c0_g1_i5, TRINITY_DN22257_c0_g1_i7, TRINITY_DN22257_c0_g1_i9	TRINITY_DN3891_c0_g1_i1, TRINITY_DN3891_c0_g1_i2, TRINITY_DN3891_c0_g1_i3
OG0000763	TRINITY_DN100_c4_g1_i1, TRINITY_DN260_c6_g1_i1, TRINITY_DN36662_c1_g2_i1, TRINITY_DN37500_c1_g1_i1, TRINITY_DN6452_c4_g1_i1, TRINITY_DN72146_c1_g1_i2	TRINITY_DN90435_c0_g1_i1	TRINITY_DN34067_c0_g1_i1, TRINITY_DN59883_c0_g1_i1, TRINITY_DN59883_c1_g1_i1, TRINITY_DN88057_c0_g2_i1	TRINITY_DN103279_c0_g2_i1, TRINITY_DN180741_c0_g1_i1, TRINITY_DN22516_c0_g1_i1
OG0000764	TRINITY_DN10120_c0_g1_i1, TRINITY_DN10120_c0_g1_i10	TRINITY_DN9376_c0_g1_i2, TRINITY_DN97247_c0_g1_i1	TRINITY_DN2329_c0_g1_i10, TRINITY_DN2329_c0_g1_i11, TRINITY_DN2329_c0_g1_i13, TRINITY_DN2329_c0_g1_i19, TRINITY_DN2329_c0_g1_i4, TRINITY_DN2329_c0_g1_i6, TRINITY_DN2329_c0_g1_i8	TRINITY_DN5018_c0_g1_i4, TRINITY_DN5018_c0_g1_i6, TRINITY_DN5018_c0_g1_i8
OG0000765	TRINITY_DN1020_c0_g1_i1, TRINITY_DN1020_c0_g1_i14, TRINITY_DN1020_c0_g1_i2, TRINITY_DN1020_c0_g1_i4	NA	TRINITY_DN262_c0_g1_i13, TRINITY_DN262_c0_g1_i14, TRINITY_DN262_c0_g1_i2, TRINITY_DN262_c0_g1_i4, TRINITY_DN262_c0_g1_i7, TRINITY_DN262_c0_g1_i9	TRINITY_DN1211_c0_g1_i13, TRINITY_DN1211_c0_g1_i4, TRINITY_DN1211_c0_g1_i5, TRINITY_DN1211_c0_g1_i8
OG0000766	TRINITY_DN10297_c0_g1_i10, TRINITY_DN10297_c0_g1_i15, TRINITY_DN10297_c0_g1_i17, TRINITY_DN10297_c0_g1_i4, TRINITY_DN4070_c0_g1_i1, TRINITY_DN4070_c0_g1_i3, TRINITY_DN4070_c0_g1_i6, TRINITY_DN4070_c0_g1_i8, TRINITY_DN4070_c0_g1_i9	TRINITY_DN62100_c0_g1_i1	TRINITY_DN151910_c0_g1_i1, TRINITY_DN180655_c0_g1_i1	TRINITY_DN140732_c0_g1_i1, TRINITY_DN172624_c0_g1_i1
OG0000767	TRINITY_DN1033_c0_g5_i1, TRINITY_DN3365_c0_g1_i20, TRINITY_DN3365_c0_g1_i24, TRINITY_DN3365_c0_g1_i26, TRINITY_DN3365_c0_g1_i4, TRINITY_DN3365_c0_g1_i6, TRINITY_DN3365_c0_g1_i8, TRINITY_DN68147_c1_g2_i1, TRINITY_DN9002_c1_g2_i2	TRINITY_DN33445_c0_g1_i1	TRINITY_DN1575_c0_g2_i2, TRINITY_DN1575_c0_g2_i4, TRINITY_DN1575_c0_g2_i5, TRINITY_DN7119_c0_g6_i1	NA
OG0000768	TRINITY_DN10381_c0_g4_i1, TRINITY_DN11993_c0_g2_i2, TRINITY_DN122567_c0_g4_i1, TRINITY_DN131151_c0_g1_i1, TRINITY_DN32871_c0_g1_i1, TRINITY_DN57412_c0_g1_i2, TRINITY_DN57412_c0_g2_i1	NA	TRINITY_DN13012_c1_g3_i2, TRINITY_DN13012_c6_g1_i1, TRINITY_DN25514_c0_g1_i2, TRINITY_DN33732_c0_g4_i1	TRINITY_DN102208_c2_g1_i1, TRINITY_DN11345_c0_g1_i18, TRINITY_DN11858_c0_g2_i1
OG0000769	TRINITY_DN1040_c3_g1_i3, TRINITY_DN12740_c0_g1_i1, TRINITY_DN1571_c0_g2_i2, TRINITY_DN1571_c0_g3_i1, TRINITY_DN19476_c5_g1_i1, TRINITY_DN8898_c0_g2_i1	TRINITY_DN2516_c0_g1_i3	TRINITY_DN199_c1_g1_i4, TRINITY_DN393_c3_g1_i1, TRINITY_DN4290_c0_g1_i1, TRINITY_DN49924_c0_g2_i1	TRINITY_DN2303_c0_g4_i2, TRINITY_DN32097_c0_g3_i1, TRINITY_DN6462_c0_g2_i1
OG0000770	TRINITY_DN1046_c0_g1_i12, TRINITY_DN1046_c0_g1_i2, TRINITY_DN1046_c0_g1_i4, TRINITY_DN1046_c0_g1_i6, TRINITY_DN1046_c0_g1_i7	TRINITY_DN65186_c0_g2_i1, TRINITY_DN65186_c0_g2_i7	TRINITY_DN1198_c0_g1_i14, TRINITY_DN1198_c0_g1_i16, TRINITY_DN1198_c0_g1_i7, TRINITY_DN1198_c0_g1_i8	TRINITY_DN988_c0_g1_i10, TRINITY_DN988_c0_g1_i8, TRINITY_DN988_c0_g1_i9
OG0000771	TRINITY_DN1054_c0_g1_i10, TRINITY_DN1054_c0_g1_i13, TRINITY_DN1054_c0_g1_i8	TRINITY_DN6285_c0_g1_i4	TRINITY_DN526_c1_g1_i11, TRINITY_DN526_c1_g1_i14, TRINITY_DN526_c1_g1_i15, TRINITY_DN526_c1_g1_i17, TRINITY_DN526_c1_g1_i2, TRINITY_DN526_c1_g1_i5, TRINITY_DN526_c1_g1_i7, TRINITY_DN526_c1_g1_i8	TRINITY_DN19_c1_g1_i10, TRINITY_DN19_c1_g1_i2
OG0000772	TRINITY_DN1068_c0_g1_i15, TRINITY_DN1068_c0_g1_i9	TRINITY_DN3769_c0_g1_i1, TRINITY_DN3769_c0_g1_i14, TRINITY_DN3769_c0_g1_i15, TRINITY_DN3769_c0_g1_i8	TRINITY_DN223_c0_g1_i18, TRINITY_DN223_c0_g1_i2, TRINITY_DN223_c0_g1_i20, TRINITY_DN223_c0_g1_i21, TRINITY_DN223_c0_g1_i24, TRINITY_DN223_c0_g1_i26	TRINITY_DN1037_c0_g1_i19, TRINITY_DN1037_c0_g1_i5
OG0000773	TRINITY_DN10743_c0_g1_i1, TRINITY_DN10743_c0_g1_i13, TRINITY_DN10743_c0_g1_i4	TRINITY_DN22421_c0_g1_i2, TRINITY_DN22421_c0_g1_i3, TRINITY_DN22421_c0_g1_i4, TRINITY_DN22421_c0_g1_i5	TRINITY_DN6712_c0_g1_i14, TRINITY_DN6712_c0_g1_i4, TRINITY_DN6712_c0_g1_i5, TRINITY_DN6712_c0_g1_i9, TRINITY_DN6712_c4_g1_i1	TRINITY_DN11405_c0_g1_i7, TRINITY_DN11405_c0_g1_i9
OG0000774	TRINITY_DN10756_c0_g2_i1, TRINITY_DN10756_c0_g2_i10, TRINITY_DN10756_c0_g2_i12, TRINITY_DN10756_c0_g2_i2, TRINITY_DN10756_c0_g2_i6, TRINITY_DN10756_c0_g2_i8	TRINITY_DN11286_c0_g1_i6	TRINITY_DN2728_c0_g1_i1, TRINITY_DN2728_c0_g1_i3, TRINITY_DN2728_c0_g1_i5, TRINITY_DN2728_c0_g1_i7	TRINITY_DN3863_c0_g1_i14, TRINITY_DN3863_c0_g1_i16, TRINITY_DN3863_c0_g1_i17
OG0000775	TRINITY_DN1091_c0_g1_i11, TRINITY_DN1091_c0_g1_i18, TRINITY_DN1091_c0_g1_i2, TRINITY_DN1091_c0_g1_i6, TRINITY_DN1091_c0_g1_i9	TRINITY_DN483_c0_g1_i1, TRINITY_DN483_c0_g1_i2	TRINITY_DN18555_c0_g1_i1, TRINITY_DN18555_c0_g1_i3, TRINITY_DN18555_c0_g1_i5, TRINITY_DN18555_c0_g1_i6, TRINITY_DN18555_c0_g1_i7	TRINITY_DN9215_c0_g1_i4, TRINITY_DN9215_c0_g1_i9
OG0000776	TRINITY_DN110641_c2_g2_i1, TRINITY_DN4738_c1_g1_i1, TRINITY_DN6098_c1_g3_i1, TRINITY_DN77188_c0_g1_i1, TRINITY_DN8103_c3_g1_i1	TRINITY_DN39405_c0_g1_i3, TRINITY_DN39405_c0_g1_i4	TRINITY_DN3670_c2_g2_i2	TRINITY_DN10900_c0_g1_i6, TRINITY_DN4367_c0_g2_i10, TRINITY_DN48571_c0_g1_i1, TRINITY_DN5473_c0_g2_i1, TRINITY_DN83155_c0_g1_i1, TRINITY_DN8903_c0_g1_i3
OG0000777	TRINITY_DN111172_c0_g1_i3, TRINITY_DN111172_c0_g1_i6	TRINITY_DN79997_c0_g1_i1	TRINITY_DN195458_c0_g1_i1, TRINITY_DN34769_c0_g1_i1, TRINITY_DN34769_c0_g1_i2, TRINITY_DN34769_c0_g2_i1	TRINITY_DN3614_c0_g1_i1, TRINITY_DN3614_c0_g1_i10, TRINITY_DN3614_c0_g1_i14, TRINITY_DN3614_c0_g1_i4, TRINITY_DN3614_c0_g1_i5, TRINITY_DN3614_c0_g1_i6, TRINITY_DN3614_c0_g1_i8
OG0000778	TRINITY_DN11205_c0_g4_i1, TRINITY_DN13068_c0_g3_i1, TRINITY_DN2097_c0_g1_i3, TRINITY_DN43667_c0_g2_i1, TRINITY_DN45651_c0_g1_i4, TRINITY_DN74868_c0_g1_i1	TRINITY_DN18306_c1_g1_i1	TRINITY_DN16304_c0_g3_i1, TRINITY_DN39667_c0_g1_i1, TRINITY_DN70326_c0_g1_i1, TRINITY_DN863_c0_g2_i1	TRINITY_DN15411_c0_g1_i2, TRINITY_DN18373_c0_g2_i1, TRINITY_DN9916_c0_g1_i1
OG0000779	TRINITY_DN113259_c0_g1_i2, TRINITY_DN137111_c0_g1_i1, TRINITY_DN137111_c0_g1_i2, TRINITY_DN16196_c1_g3_i1, TRINITY_DN17403_c0_g7_i1, TRINITY_DN53833_c0_g1_i1	TRINITY_DN55311_c0_g1_i1, TRINITY_DN84808_c0_g1_i1	TRINITY_DN105628_c0_g1_i1, TRINITY_DN10591_c0_g1_i5, TRINITY_DN11686_c0_g4_i1, TRINITY_DN159910_c0_g1_i1, TRINITY_DN172312_c0_g1_i1	TRINITY_DN49277_c0_g2_i1
OG0000780	TRINITY_DN113514_c0_g2_i2, TRINITY_DN113514_c0_g2_i3	TRINITY_DN39119_c0_g1_i1	TRINITY_DN17773_c0_g1_i1, TRINITY_DN17773_c0_g1_i2, TRINITY_DN17773_c0_g1_i3, TRINITY_DN17773_c0_g1_i4, TRINITY_DN17773_c0_g1_i6, TRINITY_DN17773_c0_g1_i7, TRINITY_DN17773_c0_g1_i9	TRINITY_DN5187_c0_g1_i2, TRINITY_DN5187_c0_g1_i5, TRINITY_DN5187_c0_g2_i1, TRINITY_DN5187_c0_g2_i2
OG0000781	TRINITY_DN11448_c0_g1_i16, TRINITY_DN11448_c0_g1_i8	TRINITY_DN7714_c0_g3_i3	TRINITY_DN1072_c0_g1_i1, TRINITY_DN1072_c0_g1_i14, TRINITY_DN1072_c0_g1_i3, TRINITY_DN1072_c0_g1_i5, TRINITY_DN1072_c0_g1_i7	TRINITY_DN5688_c0_g1_i10, TRINITY_DN5688_c0_g1_i17, TRINITY_DN5688_c0_g1_i24, TRINITY_DN5688_c0_g1_i26, TRINITY_DN5688_c0_g1_i31, TRINITY_DN5688_c0_g1_i9
OG0000782	TRINITY_DN11454_c0_g1_i2, TRINITY_DN45571_c1_g1_i1, TRINITY_DN4959_c1_g2_i1, TRINITY_DN98789_c1_g1_i1	NA	TRINITY_DN105993_c0_g1_i1, TRINITY_DN10770_c1_g1_i3, TRINITY_DN1133_c2_g1_i1, TRINITY_DN201872_c0_g1_i1, TRINITY_DN21822_c0_g2_i1, TRINITY_DN3203_c0_g1_i6	TRINITY_DN14514_c0_g3_i1, TRINITY_DN17411_c3_g1_i1, TRINITY_DN2096_c0_g4_i1, TRINITY_DN378_c6_g3_i1
OG0000783	TRINITY_DN1146_c0_g2_i10, TRINITY_DN1146_c0_g2_i6, TRINITY_DN132344_c0_g1_i8, TRINITY_DN132344_c0_g1_i9, TRINITY_DN26972_c0_g5_i1, TRINITY_DN3848_c0_g1_i4, TRINITY_DN54050_c1_g1_i1	TRINITY_DN2484_c0_g1_i3, TRINITY_DN2484_c0_g1_i5	TRINITY_DN169391_c0_g1_i1	TRINITY_DN1072_c0_g2_i3, TRINITY_DN118664_c0_g1_i1, TRINITY_DN15684_c1_g1_i3, TRINITY_DN19085_c0_g1_i1
OG0000784	TRINITY_DN11504_c0_g1_i16, TRINITY_DN11504_c0_g1_i23, TRINITY_DN11504_c0_g1_i3, TRINITY_DN11504_c0_g1_i7	TRINITY_DN5928_c0_g2_i2	TRINITY_DN6173_c0_g1_i11, TRINITY_DN6173_c0_g1_i13, TRINITY_DN6173_c0_g1_i3, TRINITY_DN6173_c0_g1_i6, TRINITY_DN6173_c0_g1_i9	TRINITY_DN12919_c0_g1_i1, TRINITY_DN12919_c0_g1_i4, TRINITY_DN12919_c0_g1_i5, TRINITY_DN12919_c0_g1_i6
OG0000785	TRINITY_DN116076_c1_g1_i1, TRINITY_DN19140_c0_g2_i1, TRINITY_DN19140_c0_g3_i2, TRINITY_DN3783_c0_g1_i1, TRINITY_DN4666_c0_g1_i1	TRINITY_DN6423_c0_g1_i6	TRINITY_DN27451_c0_g1_i1, TRINITY_DN30017_c1_g2_i1, TRINITY_DN3043_c0_g1_i7, TRINITY_DN38065_c2_g1_i1, TRINITY_DN4531_c1_g1_i1	TRINITY_DN2492_c5_g1_i1, TRINITY_DN3046_c0_g1_i2, TRINITY_DN3046_c0_g1_i3
OG0000786	TRINITY_DN11863_c1_g1_i1, TRINITY_DN2558_c0_g1_i20, TRINITY_DN5706_c0_g1_i5, TRINITY_DN5706_c0_g4_i1, TRINITY_DN6885_c0_g1_i4, TRINITY_DN6885_c0_g1_i6, TRINITY_DN9342_c0_g1_i3, TRINITY_DN9342_c0_g1_i4	TRINITY_DN112_c1_g1_i3	TRINITY_DN67863_c3_g3_i1	TRINITY_DN3566_c0_g1_i1, TRINITY_DN9047_c1_g1_i1, TRINITY_DN9047_c1_g1_i2, TRINITY_DN9047_c1_g1_i4
OG0000787	TRINITY_DN1190_c1_g2_i1, TRINITY_DN1190_c1_g2_i2	TRINITY_DN5168_c0_g1_i1, TRINITY_DN5168_c0_g1_i2, TRINITY_DN5168_c0_g1_i6	TRINITY_DN896_c0_g1_i11, TRINITY_DN896_c0_g1_i17, TRINITY_DN896_c0_g1_i18, TRINITY_DN896_c0_g1_i7, TRINITY_DN896_c0_g1_i8	TRINITY_DN9435_c0_g2_i14, TRINITY_DN9435_c0_g2_i15, TRINITY_DN9435_c0_g2_i16, TRINITY_DN9435_c0_g2_i9
OG0000788	TRINITY_DN12055_c0_g1_i4, TRINITY_DN12055_c0_g1_i5, TRINITY_DN12055_c0_g1_i7	TRINITY_DN26524_c0_g1_i1, TRINITY_DN26524_c0_g1_i2	TRINITY_DN5105_c0_g1_i1, TRINITY_DN5105_c0_g1_i18, TRINITY_DN5105_c0_g1_i20, TRINITY_DN5105_c0_g1_i3, TRINITY_DN5105_c0_g1_i6, TRINITY_DN5105_c0_g1_i7	TRINITY_DN9831_c1_g1_i1, TRINITY_DN9831_c1_g1_i3, TRINITY_DN9831_c1_g1_i4
OG0000789	TRINITY_DN12066_c0_g1_i1, TRINITY_DN12274_c0_g1_i1, TRINITY_DN17768_c0_g3_i1, TRINITY_DN53604_c1_g1_i1, TRINITY_DN9357_c3_g1_i1, TRINITY_DN9793_c1_g1_i1	NA	TRINITY_DN104393_c1_g1_i1, TRINITY_DN11898_c1_g1_i1, TRINITY_DN237_c0_g1_i2, TRINITY_DN9029_c0_g1_i2, TRINITY_DN9029_c0_g1_i3, TRINITY_DN9029_c0_g1_i5	TRINITY_DN5674_c1_g1_i1, TRINITY_DN620_c1_g1_i1
OG0000790	TRINITY_DN12153_c1_g1_i15, TRINITY_DN12153_c1_g1_i3	TRINITY_DN727_c1_g1_i1	TRINITY_DN18516_c0_g1_i14, TRINITY_DN18516_c0_g1_i15, TRINITY_DN18516_c0_g1_i18, TRINITY_DN18516_c0_g1_i19, TRINITY_DN18516_c0_g1_i21, TRINITY_DN18516_c0_g1_i22, TRINITY_DN18516_c0_g1_i27, TRINITY_DN18516_c0_g1_i34, TRINITY_DN18516_c0_g1_i5	TRINITY_DN1882_c2_g1_i10, TRINITY_DN1882_c2_g1_i12
OG0000791	TRINITY_DN1218_c0_g1_i10, TRINITY_DN1218_c0_g1_i15, TRINITY_DN1218_c0_g1_i2, TRINITY_DN1218_c0_g1_i21, TRINITY_DN1218_c0_g1_i26, TRINITY_DN1218_c0_g1_i3, TRINITY_DN1218_c0_g1_i4, TRINITY_DN1218_c0_g1_i5	TRINITY_DN21439_c0_g2_i1	TRINITY_DN15862_c0_g1_i2, TRINITY_DN95683_c0_g1_i3	TRINITY_DN26913_c0_g1_i4, TRINITY_DN26913_c0_g1_i6, TRINITY_DN26913_c0_g1_i9
OG0000792	TRINITY_DN12306_c1_g1_i3, TRINITY_DN13694_c2_g1_i1, TRINITY_DN143820_c0_g1_i1, TRINITY_DN6330_c5_g1_i1, TRINITY_DN71_c0_g1_i1, TRINITY_DN9551_c0_g1_i4	TRINITY_DN10456_c0_g1_i3	TRINITY_DN10350_c0_g1_i5, TRINITY_DN148328_c0_g1_i1, TRINITY_DN4593_c1_g1_i1	TRINITY_DN12795_c0_g1_i11, TRINITY_DN23927_c2_g1_i1, TRINITY_DN4794_c0_g2_i1, TRINITY_DN482_c1_g1_i3
OG0000793	TRINITY_DN1264_c0_g1_i12, TRINITY_DN1264_c0_g1_i13, TRINITY_DN1264_c0_g1_i14, TRINITY_DN1264_c0_g1_i3, TRINITY_DN1264_c0_g1_i4, TRINITY_DN1264_c0_g1_i6, TRINITY_DN1264_c0_g1_i8	TRINITY_DN15255_c0_g1_i1, TRINITY_DN20422_c0_g2_i1	TRINITY_DN26326_c0_g1_i1, TRINITY_DN26326_c0_g1_i2, TRINITY_DN26326_c0_g1_i4, TRINITY_DN26326_c0_g1_i5	TRINITY_DN3544_c0_g2_i2
OG0000794	TRINITY_DN12692_c0_g1_i14, TRINITY_DN12692_c0_g1_i18, TRINITY_DN12692_c0_g1_i19, TRINITY_DN12692_c0_g1_i21, TRINITY_DN12692_c0_g1_i25, TRINITY_DN12692_c0_g1_i5, TRINITY_DN12692_c0_g1_i9	TRINITY_DN104335_c0_g1_i1	TRINITY_DN107946_c0_g1_i1, TRINITY_DN210856_c0_g1_i1, TRINITY_DN90351_c0_g2_i1	TRINITY_DN7457_c0_g1_i5, TRINITY_DN7457_c0_g1_i6, TRINITY_DN7457_c0_g1_i7
OG0000795	TRINITY_DN12737_c0_g3_i2, TRINITY_DN12737_c0_g3_i3, TRINITY_DN12737_c0_g3_i4	TRINITY_DN3153_c0_g2_i10, TRINITY_DN3153_c0_g2_i9	TRINITY_DN3101_c0_g1_i1, TRINITY_DN3101_c0_g1_i2, TRINITY_DN3101_c0_g1_i4, TRINITY_DN3101_c0_g1_i6	TRINITY_DN5553_c0_g1_i12, TRINITY_DN5553_c0_g1_i7, TRINITY_DN66267_c0_g1_i1, TRINITY_DN66267_c0_g2_i1, TRINITY_DN66267_c0_g3_i1
OG0000796	TRINITY_DN12780_c5_g1_i1, TRINITY_DN18227_c0_g1_i1, TRINITY_DN19253_c5_g1_i1, TRINITY_DN2007_c1_g1_i1, TRINITY_DN21943_c0_g1_i1, TRINITY_DN31146_c1_g2_i1, TRINITY_DN89705_c0_g1_i1	TRINITY_DN10689_c0_g2_i1, TRINITY_DN16675_c2_g2_i1	TRINITY_DN7862_c0_g1_i2, TRINITY_DN82_c4_g1_i1, TRINITY_DN94783_c0_g1_i1	TRINITY_DN18655_c2_g4_i1, TRINITY_DN81444_c0_g1_i1
OG0000797	TRINITY_DN12861_c0_g2_i1, TRINITY_DN26282_c3_g1_i1, TRINITY_DN5930_c1_g1_i1, TRINITY_DN780_c0_g3_i2, TRINITY_DN7915_c0_g3_i1, TRINITY_DN9595_c0_g4_i1	TRINITY_DN21819_c0_g1_i1	TRINITY_DN219810_c0_g1_i1, TRINITY_DN33459_c0_g1_i1, TRINITY_DN4346_c2_g2_i1, TRINITY_DN9457_c1_g2_i1	TRINITY_DN20080_c0_g1_i1, TRINITY_DN316_c0_g1_i9, TRINITY_DN518_c10_g1_i1
OG0000798	TRINITY_DN12930_c0_g1_i10, TRINITY_DN12930_c0_g1_i13, TRINITY_DN12930_c0_g1_i15, TRINITY_DN12930_c0_g1_i6	TRINITY_DN1969_c0_g2_i5, TRINITY_DN1969_c0_g2_i7, TRINITY_DN1969_c0_g2_i8	TRINITY_DN1178_c2_g1_i1, TRINITY_DN1178_c2_g1_i2, TRINITY_DN1178_c2_g1_i3	TRINITY_DN1467_c0_g2_i1, TRINITY_DN1467_c0_g2_i6, TRINITY_DN1467_c0_g2_i7, TRINITY_DN1467_c0_g2_i8
OG0000799	TRINITY_DN12950_c2_g1_i1, TRINITY_DN7117_c0_g1_i5, TRINITY_DN7117_c0_g1_i9	TRINITY_DN7495_c0_g2_i1, TRINITY_DN7495_c0_g2_i5, TRINITY_DN986_c1_g1_i1	TRINITY_DN4159_c0_g1_i1, TRINITY_DN4159_c0_g1_i16, TRINITY_DN4159_c0_g1_i5, TRINITY_DN4159_c0_g1_i9	TRINITY_DN234_c0_g1_i1, TRINITY_DN234_c0_g1_i4, TRINITY_DN234_c0_g1_i6, TRINITY_DN43468_c0_g1_i1
OG0000800	TRINITY_DN13098_c0_g1_i11, TRINITY_DN13098_c0_g1_i12, TRINITY_DN13098_c0_g1_i15, TRINITY_DN13098_c0_g1_i17, TRINITY_DN13098_c0_g1_i28, TRINITY_DN13098_c0_g1_i4, TRINITY_DN13098_c0_g1_i48	TRINITY_DN85018_c0_g1_i1	TRINITY_DN2554_c0_g1_i13, TRINITY_DN2554_c0_g1_i2, TRINITY_DN2554_c0_g1_i6, TRINITY_DN2554_c0_g1_i7	TRINITY_DN14622_c0_g1_i4, TRINITY_DN14622_c0_g1_i6
OG0000801	TRINITY_DN130_c3_g1_i14, TRINITY_DN130_c3_g1_i3, TRINITY_DN130_c3_g1_i8, TRINITY_DN753_c0_g1_i13, TRINITY_DN753_c0_g1_i14, TRINITY_DN753_c0_g1_i15, TRINITY_DN753_c0_g1_i5, TRINITY_DN753_c0_g1_i8, TRINITY_DN7703_c0_g1_i1	TRINITY_DN30709_c0_g1_i1	TRINITY_DN11109_c0_g1_i1, TRINITY_DN11109_c0_g1_i4	TRINITY_DN4372_c0_g1_i10, TRINITY_DN4372_c0_g1_i12
OG0000802	TRINITY_DN13208_c0_g1_i11, TRINITY_DN13208_c0_g1_i12	TRINITY_DN768_c0_g1_i4, TRINITY_DN768_c0_g1_i5	TRINITY_DN4194_c0_g1_i1, TRINITY_DN4194_c0_g1_i11, TRINITY_DN4194_c0_g1_i12, TRINITY_DN4194_c0_g1_i13, TRINITY_DN4194_c0_g1_i15, TRINITY_DN4194_c0_g1_i17, TRINITY_DN4194_c0_g1_i2, TRINITY_DN4194_c0_g1_i3, TRINITY_DN4194_c0_g1_i4, TRINITY_DN4194_c0_g1_i5	NA
OG0000803	TRINITY_DN13354_c2_g1_i1, TRINITY_DN13354_c2_g1_i2, TRINITY_DN13354_c2_g1_i5, TRINITY_DN13354_c2_g1_i6, TRINITY_DN53623_c0_g2_i1	TRINITY_DN23393_c0_g1_i1, TRINITY_DN23393_c0_g1_i3, TRINITY_DN23393_c0_g1_i4, TRINITY_DN23393_c0_g1_i5, TRINITY_DN29687_c0_g1_i1	TRINITY_DN170338_c0_g1_i1, TRINITY_DN47989_c0_g1_i1, TRINITY_DN47989_c0_g1_i2, TRINITY_DN47989_c0_g1_i3	NA
OG0000804	TRINITY_DN1363_c0_g1_i18, TRINITY_DN1363_c0_g1_i22	TRINITY_DN3028_c0_g1_i4, TRINITY_DN3028_c0_g1_i8, TRINITY_DN3028_c0_g1_i9	TRINITY_DN1535_c0_g1_i14, TRINITY_DN1535_c0_g1_i3, TRINITY_DN1535_c0_g1_i7, TRINITY_DN1535_c0_g1_i9	TRINITY_DN3795_c0_g1_i2, TRINITY_DN3795_c0_g1_i4, TRINITY_DN3795_c0_g1_i5, TRINITY_DN3795_c0_g1_i6, TRINITY_DN3795_c0_g1_i7
OG0000805	TRINITY_DN13781_c1_g1_i1, TRINITY_DN186041_c0_g1_i1, TRINITY_DN61795_c2_g2_i1, TRINITY_DN71693_c0_g1_i2, TRINITY_DN71693_c0_g1_i3	TRINITY_DN102057_c0_g1_i1	TRINITY_DN16340_c1_g1_i1, TRINITY_DN46346_c0_g1_i8, TRINITY_DN53313_c2_g1_i1, TRINITY_DN60525_c2_g1_i3	TRINITY_DN14362_c1_g1_i1, TRINITY_DN26206_c3_g1_i1, TRINITY_DN43292_c0_g1_i1, TRINITY_DN46374_c0_g1_i1
OG0000806	TRINITY_DN13959_c1_g1_i1, TRINITY_DN1520_c2_g2_i1, TRINITY_DN34227_c0_g2_i1, TRINITY_DN5250_c0_g1_i4, TRINITY_DN6878_c0_g3_i1, TRINITY_DN87723_c0_g2_i1	NA	TRINITY_DN11890_c0_g1_i2, TRINITY_DN12017_c0_g1_i1, TRINITY_DN12017_c0_g1_i2, TRINITY_DN22002_c0_g1_i1, TRINITY_DN8788_c1_g1_i1	TRINITY_DN19696_c1_g1_i1, TRINITY_DN2065_c0_g1_i2, TRINITY_DN62867_c0_g1_i1
OG0000807	TRINITY_DN14097_c0_g1_i1, TRINITY_DN14097_c0_g1_i16, TRINITY_DN14097_c0_g1_i19, TRINITY_DN14097_c0_g1_i20, TRINITY_DN14097_c0_g1_i21, TRINITY_DN14097_c0_g1_i24, TRINITY_DN14097_c0_g1_i9	TRINITY_DN14961_c0_g5_i1	TRINITY_DN10987_c0_g1_i10, TRINITY_DN10987_c0_g1_i11, TRINITY_DN10987_c0_g1_i4	TRINITY_DN23055_c0_g2_i3, TRINITY_DN23055_c0_g2_i6, TRINITY_DN23055_c0_g2_i7
OG0000808	TRINITY_DN1410_c0_g1_i14, TRINITY_DN1410_c0_g1_i16, TRINITY_DN1410_c0_g1_i6	TRINITY_DN2136_c0_g1_i1, TRINITY_DN36264_c0_g1_i19, TRINITY_DN36264_c0_g1_i7	TRINITY_DN6281_c0_g1_i12, TRINITY_DN6281_c0_g1_i14, TRINITY_DN6281_c0_g1_i15	TRINITY_DN12136_c0_g2_i2, TRINITY_DN12136_c0_g2_i3, TRINITY_DN12136_c0_g2_i6, TRINITY_DN2534_c1_g1_i12, TRINITY_DN2534_c1_g1_i3
OG0000809	TRINITY_DN14278_c0_g1_i4, TRINITY_DN219317_c0_g1_i1, TRINITY_DN36091_c0_g1_i2, TRINITY_DN6276_c1_g1_i1	TRINITY_DN332_c6_g1_i1, TRINITY_DN332_c6_g1_i2	TRINITY_DN1320_c2_g1_i1, TRINITY_DN13541_c0_g1_i1, TRINITY_DN215469_c0_g1_i1, TRINITY_DN33080_c1_g2_i1, TRINITY_DN49713_c1_g1_i1, TRINITY_DN6228_c0_g1_i1, TRINITY_DN7098_c0_g1_i19, TRINITY_DN91990_c0_g1_i4	NA
OG0000810	TRINITY_DN14356_c0_g2_i1, TRINITY_DN14356_c0_g2_i10, TRINITY_DN14356_c0_g2_i2, TRINITY_DN14356_c0_g2_i3, TRINITY_DN14356_c0_g2_i6, TRINITY_DN14356_c0_g2_i7	TRINITY_DN7233_c0_g1_i1	TRINITY_DN525_c0_g1_i13, TRINITY_DN525_c0_g1_i2, TRINITY_DN525_c0_g1_i3, TRINITY_DN525_c0_g1_i6, TRINITY_DN525_c0_g1_i7	TRINITY_DN13314_c0_g1_i10, TRINITY_DN13314_c0_g1_i6
OG0000811	TRINITY_DN14490_c0_g4_i1, TRINITY_DN2682_c0_g1_i4, TRINITY_DN41435_c1_g2_i1, TRINITY_DN45633_c0_g1_i1, TRINITY_DN8108_c1_g2_i3	TRINITY_DN36868_c0_g1_i1	TRINITY_DN17544_c0_g1_i1, TRINITY_DN30531_c0_g1_i1, TRINITY_DN35326_c0_g2_i1, TRINITY_DN35326_c0_g2_i2, TRINITY_DN9200_c0_g1_i1	TRINITY_DN13020_c1_g1_i1, TRINITY_DN6089_c1_g1_i1, TRINITY_DN8912_c0_g2_i2
OG0000812	TRINITY_DN14664_c0_g1_i34, TRINITY_DN14664_c0_g1_i35, TRINITY_DN14664_c0_g1_i4, TRINITY_DN14664_c0_g1_i9, TRINITY_DN2054_c2_g1_i4	TRINITY_DN39421_c0_g1_i1	TRINITY_DN31192_c0_g1_i12, TRINITY_DN31192_c0_g1_i18, TRINITY_DN31192_c0_g1_i19, TRINITY_DN31192_c0_g1_i22, TRINITY_DN321_c0_g1_i8	TRINITY_DN135612_c0_g1_i1, TRINITY_DN21293_c0_g1_i1, TRINITY_DN2170_c1_g1_i1
OG0000813	TRINITY_DN14977_c2_g1_i1, TRINITY_DN2256_c1_g1_i11, TRINITY_DN2256_c1_g1_i3, TRINITY_DN2256_c1_g1_i5, TRINITY_DN2256_c1_g1_i9	TRINITY_DN2998_c0_g1_i3, TRINITY_DN2998_c0_g1_i7	TRINITY_DN2011_c0_g1_i19, TRINITY_DN2011_c0_g1_i37	TRINITY_DN1292_c0_g1_i12, TRINITY_DN1292_c0_g1_i15, TRINITY_DN1292_c0_g1_i16, TRINITY_DN1292_c0_g1_i6, TRINITY_DN1292_c0_g1_i8
OG0000814	TRINITY_DN15035_c0_g2_i2, TRINITY_DN15035_c0_g2_i6, TRINITY_DN15035_c0_g2_i7, TRINITY_DN15035_c0_g2_i8	TRINITY_DN97_c2_g1_i13, TRINITY_DN97_c2_g1_i8, TRINITY_DN97_c2_g1_i9	TRINITY_DN6555_c1_g1_i2, TRINITY_DN6555_c1_g1_i3, TRINITY_DN6555_c1_g1_i4, TRINITY_DN6555_c1_g1_i7	TRINITY_DN855_c0_g1_i1, TRINITY_DN855_c0_g1_i10, TRINITY_DN855_c0_g1_i16
OG0000815	TRINITY_DN1519_c0_g1_i11, TRINITY_DN1519_c0_g1_i9	TRINITY_DN7051_c0_g1_i2	TRINITY_DN5564_c1_g1_i2	TRINITY_DN1066_c0_g1_i10, TRINITY_DN1066_c0_g1_i14, TRINITY_DN1066_c0_g1_i2, TRINITY_DN1066_c0_g1_i21, TRINITY_DN1066_c0_g1_i22, TRINITY_DN1066_c0_g1_i23, TRINITY_DN1066_c0_g1_i5, TRINITY_DN1066_c0_g1_i6, TRINITY_DN1066_c0_g1_i8, TRINITY_DN1066_c0_g1_i9
OG0000816	TRINITY_DN1525_c2_g1_i10, TRINITY_DN1525_c2_g1_i11, TRINITY_DN1525_c2_g1_i3, TRINITY_DN1525_c2_g1_i4	TRINITY_DN57432_c0_g1_i1, TRINITY_DN57432_c0_g2_i1	TRINITY_DN7960_c0_g1_i12, TRINITY_DN7960_c0_g1_i2, TRINITY_DN7960_c0_g1_i3, TRINITY_DN7960_c0_g1_i4, TRINITY_DN7960_c0_g1_i5, TRINITY_DN7960_c0_g1_i8, TRINITY_DN7960_c0_g1_i9	TRINITY_DN17107_c0_g1_i1
OG0000817	TRINITY_DN1535_c1_g1_i1, TRINITY_DN1535_c1_g1_i5, TRINITY_DN1535_c1_g1_i7, TRINITY_DN1535_c1_g1_i8	TRINITY_DN8567_c0_g1_i4	TRINITY_DN4293_c0_g1_i1, TRINITY_DN4293_c0_g1_i10, TRINITY_DN4293_c0_g1_i2, TRINITY_DN4293_c0_g1_i3, TRINITY_DN4293_c0_g1_i6, TRINITY_DN4293_c0_g1_i8	TRINITY_DN4944_c3_g1_i1, TRINITY_DN4944_c3_g1_i3, TRINITY_DN4944_c3_g1_i5
OG0000818	TRINITY_DN15373_c0_g2_i1, TRINITY_DN35275_c0_g1_i2, TRINITY_DN35275_c0_g1_i7, TRINITY_DN35275_c0_g1_i8, TRINITY_DN35275_c0_g1_i9, TRINITY_DN37249_c1_g2_i1, TRINITY_DN53_c3_g1_i2, TRINITY_DN56896_c0_g1_i1	NA	TRINITY_DN10420_c6_g1_i1, TRINITY_DN5855_c1_g2_i1, TRINITY_DN5855_c1_g3_i1	TRINITY_DN27472_c0_g1_i1, TRINITY_DN4492_c0_g2_i3, TRINITY_DN4492_c0_g2_i4
OG0000819	TRINITY_DN15429_c0_g1_i1, TRINITY_DN15429_c0_g1_i5, TRINITY_DN30896_c1_g1_i1	TRINITY_DN2049_c0_g1_i10, TRINITY_DN2049_c0_g1_i2, TRINITY_DN2049_c0_g1_i7, TRINITY_DN2049_c0_g1_i9, TRINITY_DN4271_c0_g1_i4	TRINITY_DN609_c0_g1_i1, TRINITY_DN609_c0_g1_i11, TRINITY_DN92804_c1_g1_i2	TRINITY_DN1630_c1_g1_i11, TRINITY_DN1630_c1_g1_i8, TRINITY_DN29140_c0_g1_i1
[truncated: 37,270 more rows]
