# Supplementary material for: Species and population specific gene expression in blood transcriptomes of marine turtles
Source: BMC Genomics. 2021 May 13;22:346. doi: 10.1186/s12864-021-07656-5 (PMC8117300; doi:10.1186/s12864-021-07656-5)
Supplement: Supplementary file 6 — Additional file 6: Table S6. Tissue-specific orthogroups. Orthogroups and the transcripts that belong to each orthogroup from each individual tissue-type leatherback transcriptome. [file 12864_2021_7656_MOESM6_ESM.tsv]

Orthogroup	Brain	Blood	Lung	Ovary
OG0000000	TRINITY_DN1071_c0_g1_i9, TRINITY_DN2247_c0_g1_i2, TRINITY_DN26494_c5_g1_i1, TRINITY_DN31159_c1_g1_i1, TRINITY_DN3334_c0_g2_i1, TRINITY_DN4919_c1_g2_i1, TRINITY_DN4919_c2_g2_i2	TRINITY_DN10846_c1_g1_i1, TRINITY_DN12282_c2_g1_i1, TRINITY_DN14075_c0_g1_i1, TRINITY_DN14905_c3_g1_i1, TRINITY_DN15661_c2_g1_i1, TRINITY_DN1850_c0_g3_i2, TRINITY_DN18707_c1_g1_i1, TRINITY_DN19434_c2_g1_i2, TRINITY_DN19872_c1_g1_i2, TRINITY_DN2023_c0_g3_i2, TRINITY_DN2023_c0_g5_i1, TRINITY_DN2036_c0_g1_i6, TRINITY_DN22601_c0_g1_i1, TRINITY_DN2513_c2_g1_i1, TRINITY_DN29030_c0_g1_i1, TRINITY_DN2963…	TRINITY_DN21_c0_g1_i13, TRINITY_DN2630_c0_g1_i1, TRINITY_DN2862_c0_g2_i1, TRINITY_DN32683_c0_g2_i1	TRINITY_DN11291_c0_g1_i4, TRINITY_DN20866_c0_g1_i1, TRINITY_DN4992_c0_g1_i1, TRINITY_DN8058_c0_g1_i1, TRINITY_DN8058_c0_g1_i11, TRINITY_DN8058_c0_g1_i13, TRINITY_DN8058_c0_g1_i8, TRINITY_DN9242_c2_g1_i2
OG0000001	TRINITY_DN11555_c0_g3_i1, TRINITY_DN18952_c0_g1_i8, TRINITY_DN22203_c2_g1_i1, TRINITY_DN55486_c0_g1_i1, TRINITY_DN6301_c0_g2_i1	TRINITY_DN10645_c0_g1_i1, TRINITY_DN1164_c4_g1_i1, TRINITY_DN12435_c6_g1_i1, TRINITY_DN12829_c1_g1_i1, TRINITY_DN16231_c0_g1_i1, TRINITY_DN16368_c2_g1_i1, TRINITY_DN18073_c7_g1_i1, TRINITY_DN19450_c1_g1_i1, TRINITY_DN19916_c1_g1_i4, TRINITY_DN22632_c0_g1_i2, TRINITY_DN22632_c0_g1_i3, TRINITY_DN22724_c0_g1_i1, TRINITY_DN24357_c1_g1_i1, TRINITY_DN2587_c4_g1_i1, TRINITY_DN2874_c0_g2_i2, TRINITY_DN33…	TRINITY_DN13303_c5_g1_i1, TRINITY_DN13997_c0_g1_i3, TRINITY_DN1760_c1_g2_i1, TRINITY_DN1760_c2_g1_i2, TRINITY_DN25193_c0_g1_i1, TRINITY_DN3183_c0_g1_i4, TRINITY_DN4345_c1_g1_i1, TRINITY_DN5785_c0_g1_i1	TRINITY_DN17116_c0_g1_i3, TRINITY_DN17116_c0_g1_i5, TRINITY_DN27965_c0_g1_i3, TRINITY_DN27965_c0_g1_i4, TRINITY_DN6390_c1_g1_i1, TRINITY_DN6390_c1_g1_i4, TRINITY_DN6390_c1_g3_i2, TRINITY_DN7373_c2_g1_i1, TRINITY_DN9348_c1_g5_i1
OG0000002	TRINITY_DN11517_c0_g1_i1, TRINITY_DN15751_c0_g1_i1, TRINITY_DN18524_c0_g1_i1, TRINITY_DN19307_c0_g1_i1, TRINITY_DN2649_c0_g3_i1, TRINITY_DN3022_c1_g2_i1, TRINITY_DN6484_c6_g1_i1, TRINITY_DN6660_c1_g1_i2, TRINITY_DN7413_c0_g2_i1, TRINITY_DN9482_c0_g1_i1	TRINITY_DN1374_c0_g1_i2, TRINITY_DN1588_c0_g1_i4, TRINITY_DN1705_c0_g2_i3, TRINITY_DN1705_c0_g2_i5, TRINITY_DN197_c12_g1_i1, TRINITY_DN21701_c0_g2_i1, TRINITY_DN26917_c0_g1_i1, TRINITY_DN26917_c0_g1_i2, TRINITY_DN32849_c0_g1_i1, TRINITY_DN501_c25_g1_i1, TRINITY_DN6696_c0_g2_i1, TRINITY_DN9522_c0_g3_i1	TRINITY_DN10121_c0_g1_i1, TRINITY_DN1122_c2_g1_i2, TRINITY_DN1553_c2_g3_i1, TRINITY_DN1872_c2_g1_i1, TRINITY_DN19665_c0_g1_i1, TRINITY_DN23482_c0_g1_i1, TRINITY_DN3182_c0_g2_i1, TRINITY_DN3648_c0_g3_i1, TRINITY_DN4004_c3_g1_i1, TRINITY_DN4197_c0_g1_i1, TRINITY_DN476_c0_g1_i13, TRINITY_DN6194_c1_g1_i1	TRINITY_DN11357_c0_g1_i3, TRINITY_DN11467_c1_g2_i1, TRINITY_DN17831_c0_g1_i2, TRINITY_DN19017_c2_g2_i1, TRINITY_DN20173_c0_g1_i1, TRINITY_DN2277_c1_g1_i1, TRINITY_DN237_c4_g1_i1, TRINITY_DN3602_c0_g3_i1, TRINITY_DN4480_c4_g1_i1, TRINITY_DN7010_c1_g1_i1, TRINITY_DN7010_c1_g1_i2
OG0000003	TRINITY_DN10683_c0_g1_i1, TRINITY_DN1620_c3_g1_i1, TRINITY_DN16422_c0_g2_i2, TRINITY_DN3504_c1_g3_i2, TRINITY_DN5189_c0_g3_i1, TRINITY_DN781_c1_g1_i1, TRINITY_DN922_c0_g2_i1	TRINITY_DN10431_c0_g1_i1, TRINITY_DN1362_c0_g4_i1, TRINITY_DN1362_c0_g4_i2, TRINITY_DN1374_c2_g1_i2, TRINITY_DN30_c1_g1_i2, TRINITY_DN30_c4_g1_i1, TRINITY_DN3367_c1_g2_i1, TRINITY_DN4445_c1_g1_i2, TRINITY_DN5529_c0_g3_i1, TRINITY_DN804_c5_g1_i1, TRINITY_DN92227_c0_g1_i1, TRINITY_DN9522_c0_g1_i1	TRINITY_DN1122_c1_g1_i9, TRINITY_DN13919_c0_g1_i1, TRINITY_DN15674_c1_g1_i1, TRINITY_DN16098_c0_g1_i1, TRINITY_DN2512_c2_g1_i1, TRINITY_DN3650_c0_g2_i1, TRINITY_DN3923_c1_g1_i1, TRINITY_DN4448_c0_g1_i3, TRINITY_DN4448_c0_g1_i4, TRINITY_DN4608_c0_g2_i1, TRINITY_DN580_c1_g2_i1	TRINITY_DN11467_c1_g3_i1, TRINITY_DN13128_c0_g1_i2, TRINITY_DN19705_c0_g1_i1, TRINITY_DN237_c0_g2_i3, TRINITY_DN3500_c6_g1_i1, TRINITY_DN4877_c0_g1_i2, TRINITY_DN4877_c0_g1_i5, TRINITY_DN6136_c0_g3_i1, TRINITY_DN8008_c0_g3_i1
OG0000004	TRINITY_DN110822_c0_g1_i1, TRINITY_DN59902_c0_g1_i1	TRINITY_DN201278_c0_g1_i1, TRINITY_DN54559_c0_g1_i1, TRINITY_DN54559_c0_g2_i1, TRINITY_DN54559_c0_g3_i1	TRINITY_DN23474_c0_g1_i1, TRINITY_DN34074_c0_g1_i1, TRINITY_DN38104_c0_g1_i2, TRINITY_DN94380_c0_g1_i1, TRINITY_DN98012_c0_g1_i1	TRINITY_DN11185_c0_g1_i1, TRINITY_DN11185_c0_g2_i1, TRINITY_DN11185_c0_g3_i2, TRINITY_DN11713_c0_g2_i2, TRINITY_DN11713_c0_g2_i4, TRINITY_DN11888_c0_g1_i1, TRINITY_DN11888_c0_g2_i1, TRINITY_DN14345_c0_g1_i1, TRINITY_DN14672_c0_g1_i1, TRINITY_DN14672_c0_g1_i2, TRINITY_DN18324_c0_g1_i1, TRINITY_DN20472_c0_g1_i1, TRINITY_DN22044_c0_g1_i1, TRINITY_DN24143_c0_g1_i1, TRINITY_DN2509_c0_g1_i2, TRINITY_DN…
OG0000005	TRINITY_DN12684_c0_g1_i1, TRINITY_DN12684_c0_g1_i2, TRINITY_DN12684_c0_g1_i6, TRINITY_DN1306_c2_g2_i2, TRINITY_DN3389_c0_g1_i1, TRINITY_DN781_c1_g4_i2, TRINITY_DN8518_c0_g1_i1	TRINITY_DN10076_c0_g2_i2, TRINITY_DN10076_c0_g2_i3, TRINITY_DN10076_c0_g5_i3, TRINITY_DN1152_c1_g3_i1, TRINITY_DN116975_c0_g1_i1, TRINITY_DN14665_c0_g1_i1, TRINITY_DN2134_c0_g1_i1, TRINITY_DN2134_c0_g1_i2, TRINITY_DN2134_c0_g1_i4, TRINITY_DN22636_c0_g1_i1, TRINITY_DN23065_c0_g1_i1, TRINITY_DN5550_c0_g2_i1, TRINITY_DN571_c4_g1_i17, TRINITY_DN571_c4_g1_i18, TRINITY_DN7123_c0_g3_i1	TRINITY_DN11566_c1_g1_i1, TRINITY_DN38145_c0_g1_i3, TRINITY_DN38145_c0_g1_i6, TRINITY_DN6402_c0_g2_i2	TRINITY_DN11273_c0_g2_i1, TRINITY_DN18369_c0_g1_i1, TRINITY_DN22458_c0_g1_i1, TRINITY_DN3079_c0_g1_i1, TRINITY_DN3079_c0_g1_i5, TRINITY_DN31_c0_g1_i3, TRINITY_DN4402_c1_g2_i1, TRINITY_DN4522_c0_g2_i1, TRINITY_DN4522_c0_g2_i2, TRINITY_DN7956_c0_g1_i2, TRINITY_DN7956_c0_g1_i3, TRINITY_DN7956_c0_g1_i6
OG0000006	TRINITY_DN17689_c0_g3_i1, TRINITY_DN21355_c0_g1_i1, TRINITY_DN4502_c0_g1_i1	TRINITY_DN106742_c1_g1_i1, TRINITY_DN108927_c0_g2_i1, TRINITY_DN15580_c0_g1_i6, TRINITY_DN16474_c1_g1_i1, TRINITY_DN16559_c0_g2_i3, TRINITY_DN1780_c2_g1_i1, TRINITY_DN1780_c2_g1_i3, TRINITY_DN19630_c4_g1_i1, TRINITY_DN23506_c1_g1_i1, TRINITY_DN2468_c0_g2_i4, TRINITY_DN24781_c0_g1_i1, TRINITY_DN26011_c4_g1_i1, TRINITY_DN44587_c0_g1_i1, TRINITY_DN51131_c0_g1_i2, TRINITY_DN51131_c1_g1_i1, TRINITY_DN…	TRINITY_DN10079_c1_g2_i1, TRINITY_DN37360_c0_g1_i2, TRINITY_DN5554_c0_g1_i1, TRINITY_DN684_c0_g1_i17, TRINITY_DN7314_c1_g1_i1, TRINITY_DN8430_c0_g2_i1	TRINITY_DN10186_c0_g2_i1, TRINITY_DN2695_c0_g1_i2, TRINITY_DN8547_c0_g1_i2, TRINITY_DN8547_c0_g2_i1
OG0000007	TRINITY_DN2504_c0_g1_i1, TRINITY_DN2504_c0_g1_i14	TRINITY_DN12477_c0_g2_i2, TRINITY_DN17062_c1_g1_i1, TRINITY_DN29222_c1_g3_i1, TRINITY_DN30475_c0_g3_i1, TRINITY_DN30475_c1_g1_i1, TRINITY_DN3894_c0_g1_i1, TRINITY_DN3894_c0_g1_i10, TRINITY_DN3894_c0_g1_i11, TRINITY_DN3894_c0_g1_i12, TRINITY_DN3894_c0_g1_i13, TRINITY_DN3894_c0_g1_i15, TRINITY_DN3894_c0_g1_i17, TRINITY_DN3894_c0_g1_i19, TRINITY_DN3894_c0_g1_i2, TRINITY_DN3894_c0_g1_i3, TRINITY_DN38…	TRINITY_DN1867_c0_g1_i4, TRINITY_DN1867_c0_g1_i5, TRINITY_DN1867_c1_g1_i12, TRINITY_DN1867_c1_g1_i2, TRINITY_DN1867_c1_g1_i8, TRINITY_DN21347_c0_g2_i1, TRINITY_DN21347_c0_g3_i1, TRINITY_DN8356_c0_g1_i1	TRINITY_DN28996_c0_g1_i1, TRINITY_DN7667_c0_g2_i1
OG0000008	TRINITY_DN654_c0_g1_i1, TRINITY_DN654_c0_g1_i10, TRINITY_DN654_c0_g1_i12, TRINITY_DN654_c0_g1_i13, TRINITY_DN654_c0_g1_i2, TRINITY_DN654_c0_g1_i3, TRINITY_DN654_c0_g1_i5, TRINITY_DN654_c0_g1_i6, TRINITY_DN654_c0_g1_i7, TRINITY_DN654_c0_g1_i9	TRINITY_DN2779_c0_g1_i14, TRINITY_DN2779_c0_g1_i15, TRINITY_DN2779_c0_g1_i17, TRINITY_DN2779_c0_g1_i2, TRINITY_DN2779_c0_g1_i20, TRINITY_DN2779_c0_g1_i22, TRINITY_DN2779_c0_g1_i23, TRINITY_DN2779_c0_g1_i25, TRINITY_DN2779_c0_g1_i28, TRINITY_DN2779_c0_g1_i29, TRINITY_DN2779_c0_g1_i32, TRINITY_DN2779_c0_g1_i4, TRINITY_DN2779_c0_g1_i7, TRINITY_DN2779_c0_g1_i8, TRINITY_DN2779_c0_g1_i9	TRINITY_DN378_c0_g1_i1, TRINITY_DN378_c0_g1_i10, TRINITY_DN378_c0_g1_i11, TRINITY_DN378_c0_g1_i14, TRINITY_DN378_c0_g1_i15, TRINITY_DN378_c0_g1_i2, TRINITY_DN378_c0_g1_i3, TRINITY_DN378_c0_g1_i4, TRINITY_DN378_c0_g1_i9	TRINITY_DN101_c0_g1_i2, TRINITY_DN101_c0_g1_i4, TRINITY_DN101_c0_g1_i5, TRINITY_DN101_c0_g1_i7
OG0000009	TRINITY_DN112245_c0_g1_i1, TRINITY_DN113368_c0_g1_i1, TRINITY_DN18753_c0_g1_i1, TRINITY_DN23800_c4_g1_i1, TRINITY_DN42934_c0_g2_i1, TRINITY_DN45776_c1_g1_i1, TRINITY_DN4647_c3_g1_i1, TRINITY_DN7448_c0_g2_i2	TRINITY_DN111677_c0_g1_i3, TRINITY_DN111677_c0_g1_i4, TRINITY_DN15435_c1_g1_i1, TRINITY_DN169315_c0_g1_i1, TRINITY_DN182836_c0_g1_i1, TRINITY_DN211917_c0_g1_i1, TRINITY_DN2248_c2_g1_i9, TRINITY_DN29863_c1_g1_i1, TRINITY_DN29863_c1_g2_i1, TRINITY_DN3154_c0_g3_i1, TRINITY_DN32460_c0_g1_i9, TRINITY_DN51139_c0_g1_i1, TRINITY_DN7329_c0_g3_i1, TRINITY_DN77116_c0_g1_i1, TRINITY_DN7757_c1_g1_i1	TRINITY_DN17588_c3_g1_i1, TRINITY_DN20289_c0_g3_i1, TRINITY_DN28501_c0_g2_i1, TRINITY_DN33138_c0_g1_i1, TRINITY_DN44672_c0_g1_i1, TRINITY_DN44672_c1_g1_i1, TRINITY_DN7188_c0_g1_i2, TRINITY_DN7188_c0_g2_i1, TRINITY_DN7188_c0_g2_i3	TRINITY_DN14380_c0_g2_i1, TRINITY_DN7398_c0_g1_i1
OG0000010	TRINITY_DN14562_c2_g1_i1, TRINITY_DN25696_c2_g2_i1	TRINITY_DN107848_c0_g1_i1, TRINITY_DN114295_c0_g1_i1, TRINITY_DN11788_c0_g1_i1, TRINITY_DN119871_c1_g1_i2, TRINITY_DN12524_c0_g1_i1, TRINITY_DN12761_c0_g2_i1, TRINITY_DN1407_c4_g1_i1, TRINITY_DN1575_c2_g3_i1, TRINITY_DN1776_c1_g1_i3, TRINITY_DN1776_c1_g1_i5, TRINITY_DN186109_c0_g1_i1, TRINITY_DN18797_c0_g1_i1, TRINITY_DN22207_c1_g1_i1, TRINITY_DN24725_c0_g1_i1, TRINITY_DN25290_c0_g1_i1, TRINITY_D…	TRINITY_DN15965_c0_g1_i6, TRINITY_DN16555_c1_g2_i1, TRINITY_DN9861_c0_g2_i2	TRINITY_DN15254_c1_g1_i2, TRINITY_DN19515_c0_g1_i1, TRINITY_DN4109_c0_g3_i1, TRINITY_DN5284_c0_g2_i1
OG0000011	TRINITY_DN16111_c0_g1_i4, TRINITY_DN16111_c0_g1_i5, TRINITY_DN16111_c0_g1_i7, TRINITY_DN2579_c2_g1_i10, TRINITY_DN2579_c2_g1_i12, TRINITY_DN2579_c2_g1_i13, TRINITY_DN2579_c2_g1_i14, TRINITY_DN2579_c2_g1_i16, TRINITY_DN2579_c2_g1_i9, TRINITY_DN593_c2_g1_i11, TRINITY_DN593_c2_g1_i12, TRINITY_DN593_c2_g1_i4, TRINITY_DN593_c2_g1_i5	TRINITY_DN115223_c0_g1_i1, TRINITY_DN212890_c0_g1_i1, TRINITY_DN50174_c0_g1_i2	TRINITY_DN3412_c0_g1_i1, TRINITY_DN3412_c0_g1_i17, TRINITY_DN3412_c0_g1_i20, TRINITY_DN3412_c0_g1_i3, TRINITY_DN3412_c0_g1_i8, TRINITY_DN3412_c0_g1_i9, TRINITY_DN451_c1_g1_i2, TRINITY_DN451_c1_g1_i3, TRINITY_DN451_c1_g1_i6, TRINITY_DN451_c1_g1_i7, TRINITY_DN451_c1_g2_i1	TRINITY_DN2972_c0_g4_i3, TRINITY_DN2972_c0_g4_i7, TRINITY_DN3577_c0_g1_i1, TRINITY_DN3577_c0_g1_i10, TRINITY_DN3577_c0_g1_i11, TRINITY_DN869_c0_g2_i11, TRINITY_DN869_c0_g2_i4
OG0000012	TRINITY_DN1031_c1_g1_i11, TRINITY_DN1031_c1_g1_i8, TRINITY_DN2827_c0_g1_i15, TRINITY_DN2827_c0_g1_i20, TRINITY_DN2827_c0_g1_i3, TRINITY_DN2827_c0_g1_i7, TRINITY_DN2827_c0_g1_i8, TRINITY_DN530_c1_g1_i1, TRINITY_DN530_c1_g1_i2, TRINITY_DN77_c0_g1_i1, TRINITY_DN77_c0_g1_i10, TRINITY_DN77_c0_g1_i2, TRINITY_DN77_c0_g1_i3, TRINITY_DN77_c0_g1_i5, TRINITY_DN77_c0_g1_i7	NA	TRINITY_DN130243_c0_g1_i1, TRINITY_DN17383_c0_g1_i1, TRINITY_DN17383_c0_g1_i2, TRINITY_DN85747_c0_g1_i1	TRINITY_DN1542_c0_g2_i2, TRINITY_DN18189_c0_g1_i1, TRINITY_DN3565_c0_g1_i14, TRINITY_DN3565_c0_g1_i16, TRINITY_DN3565_c0_g1_i30, TRINITY_DN3565_c0_g1_i31, TRINITY_DN3565_c0_g1_i32, TRINITY_DN3565_c0_g1_i33, TRINITY_DN3565_c0_g1_i35, TRINITY_DN3565_c0_g1_i42, TRINITY_DN3565_c0_g1_i43, TRINITY_DN60025_c0_g1_i1, TRINITY_DN90208_c0_g1_i1
OG0000013	TRINITY_DN3287_c4_g1_i1	TRINITY_DN10927_c0_g2_i2, TRINITY_DN11253_c0_g1_i1, TRINITY_DN13187_c0_g2_i1, TRINITY_DN14851_c0_g1_i1, TRINITY_DN15375_c3_g1_i2, TRINITY_DN22003_c0_g1_i1, TRINITY_DN27139_c0_g1_i1, TRINITY_DN27445_c3_g1_i2, TRINITY_DN28639_c0_g1_i1, TRINITY_DN28970_c0_g1_i1, TRINITY_DN2937_c0_g1_i1, TRINITY_DN29937_c1_g1_i1, TRINITY_DN35313_c0_g1_i2, TRINITY_DN353_c2_g1_i6, TRINITY_DN354_c2_g3_i2, TRINITY_DN3636…	TRINITY_DN16715_c2_g1_i1, TRINITY_DN4265_c1_g3_i1, TRINITY_DN49511_c0_g1_i1	TRINITY_DN11636_c1_g1_i1, TRINITY_DN17645_c0_g2_i3, TRINITY_DN18716_c2_g1_i1
OG0000014	TRINITY_DN1040_c0_g1_i13, TRINITY_DN1040_c0_g1_i14, TRINITY_DN1040_c0_g1_i15, TRINITY_DN1040_c0_g1_i16, TRINITY_DN1040_c0_g1_i18, TRINITY_DN1040_c0_g1_i23, TRINITY_DN1040_c0_g1_i27, TRINITY_DN1040_c0_g1_i4, TRINITY_DN1040_c0_g1_i8, TRINITY_DN1268_c0_g1_i1, TRINITY_DN1268_c0_g1_i16, TRINITY_DN1268_c0_g1_i3, TRINITY_DN1268_c0_g1_i7, TRINITY_DN1268_c0_g1_i9, TRINITY_DN2750_c1_g1_i4	TRINITY_DN2389_c1_g1_i1	TRINITY_DN29805_c0_g1_i2, TRINITY_DN29805_c0_g1_i3, TRINITY_DN5210_c0_g1_i14, TRINITY_DN5210_c0_g1_i15, TRINITY_DN5210_c0_g1_i6, TRINITY_DN5210_c0_g1_i9, TRINITY_DN8287_c1_g1_i16, TRINITY_DN8287_c1_g1_i7	TRINITY_DN22776_c0_g1_i1, TRINITY_DN22776_c0_g1_i2, TRINITY_DN6043_c1_g1_i19, TRINITY_DN6043_c1_g1_i20, TRINITY_DN6043_c1_g1_i22, TRINITY_DN6043_c1_g1_i6
OG0000015	TRINITY_DN1102_c1_g1_i3, TRINITY_DN76405_c0_g1_i1	TRINITY_DN1051_c0_g1_i11, TRINITY_DN1051_c0_g1_i6, TRINITY_DN129543_c0_g1_i1, TRINITY_DN136941_c0_g1_i1, TRINITY_DN163624_c0_g1_i1, TRINITY_DN172042_c0_g1_i1, TRINITY_DN185664_c0_g1_i1, TRINITY_DN22355_c0_g1_i1, TRINITY_DN24888_c2_g1_i1, TRINITY_DN29567_c0_g2_i1, TRINITY_DN3347_c1_g1_i1, TRINITY_DN38276_c0_g1_i2, TRINITY_DN45485_c3_g1_i1, TRINITY_DN4585_c0_g1_i1, TRINITY_DN4585_c0_g1_i2, TRINITY_…	TRINITY_DN106496_c0_g1_i1, TRINITY_DN129660_c0_g1_i1, TRINITY_DN14476_c0_g1_i1, TRINITY_DN47288_c0_g1_i1, TRINITY_DN5666_c1_g1_i1, TRINITY_DN8738_c2_g1_i1	TRINITY_DN61171_c0_g1_i1
OG0000016	TRINITY_DN146_c0_g1_i10, TRINITY_DN146_c0_g1_i14, TRINITY_DN146_c0_g1_i2, TRINITY_DN146_c0_g1_i4, TRINITY_DN2596_c0_g1_i1, TRINITY_DN2596_c1_g1_i1	TRINITY_DN1211_c0_g1_i10, TRINITY_DN1211_c0_g1_i12, TRINITY_DN1211_c0_g1_i7, TRINITY_DN1211_c0_g1_i9, TRINITY_DN1211_c0_g2_i1, TRINITY_DN2575_c0_g1_i2, TRINITY_DN380_c0_g1_i12, TRINITY_DN380_c0_g1_i9, TRINITY_DN52519_c0_g1_i1, TRINITY_DN5517_c1_g1_i1, TRINITY_DN7546_c0_g1_i1	TRINITY_DN10867_c0_g2_i4, TRINITY_DN14051_c0_g1_i1, TRINITY_DN2367_c0_g1_i1, TRINITY_DN3557_c1_g1_i1, TRINITY_DN720_c0_g1_i14, TRINITY_DN720_c0_g1_i9	TRINITY_DN18102_c0_g3_i1, TRINITY_DN18102_c0_g3_i2, TRINITY_DN1881_c0_g1_i1, TRINITY_DN1881_c0_g1_i2, TRINITY_DN19647_c0_g1_i1, TRINITY_DN19647_c0_g1_i2, TRINITY_DN19647_c0_g2_i1
OG0000017	TRINITY_DN9907_c3_g1_i1	TRINITY_DN10589_c0_g1_i1, TRINITY_DN10945_c0_g3_i1, TRINITY_DN12821_c0_g1_i1, TRINITY_DN14854_c0_g1_i1, TRINITY_DN1726_c0_g2_i1, TRINITY_DN17540_c0_g1_i3, TRINITY_DN21669_c0_g1_i1, TRINITY_DN23440_c0_g1_i1, TRINITY_DN32778_c0_g2_i1, TRINITY_DN34127_c0_g1_i1, TRINITY_DN3489_c0_g1_i2, TRINITY_DN3489_c0_g1_i4, TRINITY_DN40169_c0_g1_i1, TRINITY_DN40169_c0_g2_i1, TRINITY_DN44094_c0_g1_i1, TRINITY_DN67…	TRINITY_DN6078_c1_g3_i1, TRINITY_DN9396_c0_g1_i5	TRINITY_DN10080_c0_g1_i3, TRINITY_DN5284_c0_g1_i13, TRINITY_DN5284_c0_g1_i15, TRINITY_DN5284_c0_g1_i6, TRINITY_DN5284_c4_g1_i1
OG0000018	TRINITY_DN13875_c0_g3_i4, TRINITY_DN13875_c0_g3_i6, TRINITY_DN174_c0_g1_i14, TRINITY_DN174_c0_g1_i17, TRINITY_DN174_c0_g1_i20, TRINITY_DN174_c0_g1_i21, TRINITY_DN174_c0_g1_i4, TRINITY_DN174_c0_g1_i6, TRINITY_DN174_c0_g1_i8, TRINITY_DN174_c0_g2_i2	TRINITY_DN113052_c0_g1_i1	TRINITY_DN12951_c0_g3_i3, TRINITY_DN12951_c0_g3_i5, TRINITY_DN12951_c0_g3_i9, TRINITY_DN455_c0_g2_i2, TRINITY_DN455_c0_g2_i3, TRINITY_DN455_c1_g1_i3, TRINITY_DN455_c1_g1_i9	TRINITY_DN21974_c0_g1_i1, TRINITY_DN41609_c0_g1_i1, TRINITY_DN56199_c0_g1_i1, TRINITY_DN7124_c0_g3_i1, TRINITY_DN9364_c0_g1_i1, TRINITY_DN9364_c0_g1_i2, TRINITY_DN9364_c0_g1_i3, TRINITY_DN9364_c0_g1_i4, TRINITY_DN9364_c0_g1_i5, TRINITY_DN9365_c0_g1_i1, TRINITY_DN9365_c0_g1_i14
OG0000019	TRINITY_DN19037_c0_g1_i1, TRINITY_DN21489_c0_g3_i1, TRINITY_DN2302_c0_g1_i15, TRINITY_DN2302_c0_g1_i9, TRINITY_DN2302_c0_g2_i1, TRINITY_DN2302_c0_g2_i2, TRINITY_DN7883_c0_g1_i4, TRINITY_DN8944_c0_g1_i4	TRINITY_DN13766_c0_g1_i2, TRINITY_DN13766_c4_g1_i1, TRINITY_DN178624_c0_g1_i1, TRINITY_DN209257_c0_g1_i1, TRINITY_DN4615_c0_g1_i11, TRINITY_DN4615_c0_g1_i13, TRINITY_DN51978_c0_g1_i1, TRINITY_DN53659_c0_g1_i1, TRINITY_DN9403_c0_g1_i1, TRINITY_DN9403_c0_g1_i2	TRINITY_DN15948_c0_g1_i1, TRINITY_DN15948_c0_g1_i5, TRINITY_DN18882_c1_g2_i2, TRINITY_DN6143_c0_g1_i10, TRINITY_DN6143_c0_g1_i9, TRINITY_DN76657_c0_g1_i1	TRINITY_DN10432_c0_g2_i2, TRINITY_DN20791_c0_g1_i1, TRINITY_DN23650_c0_g1_i1, TRINITY_DN62502_c0_g1_i1, TRINITY_DN6420_c0_g2_i1
OG0000020	TRINITY_DN953_c0_g4_i1	TRINITY_DN10695_c1_g1_i5, TRINITY_DN10695_c1_g2_i1, TRINITY_DN17725_c0_g1_i1, TRINITY_DN23668_c1_g1_i1, TRINITY_DN23668_c1_g1_i2, TRINITY_DN25110_c1_g2_i1, TRINITY_DN25110_c1_g3_i1, TRINITY_DN2668_c0_g4_i1, TRINITY_DN3307_c3_g1_i1, TRINITY_DN408_c0_g3_i1, TRINITY_DN4389_c1_g1_i1, TRINITY_DN5053_c1_g1_i1, TRINITY_DN54532_c0_g2_i1, TRINITY_DN602_c0_g3_i1, TRINITY_DN6854_c0_g1_i5, TRINITY_DN6854_c2_…	TRINITY_DN16827_c0_g1_i4, TRINITY_DN1897_c1_g2_i1, TRINITY_DN1897_c1_g2_i2, TRINITY_DN4014_c0_g1_i8, TRINITY_DN4719_c0_g1_i1, TRINITY_DN775_c1_g1_i1	TRINITY_DN2912_c0_g2_i3
OG0000021	TRINITY_DN10704_c0_g1_i1, TRINITY_DN10704_c0_g1_i6, TRINITY_DN840_c0_g1_i20, TRINITY_DN840_c0_g1_i21, TRINITY_DN840_c0_g1_i6, TRINITY_DN840_c0_g1_i8, TRINITY_DN850_c0_g1_i15, TRINITY_DN850_c0_g1_i18, TRINITY_DN850_c0_g1_i3, TRINITY_DN850_c0_g1_i9	NA	TRINITY_DN128947_c0_g1_i1, TRINITY_DN20840_c0_g1_i1, TRINITY_DN20840_c0_g1_i2, TRINITY_DN2439_c0_g1_i16, TRINITY_DN2439_c0_g1_i17, TRINITY_DN2439_c0_g1_i18, TRINITY_DN2439_c0_g1_i8	TRINITY_DN1127_c0_g1_i8, TRINITY_DN15537_c0_g1_i1, TRINITY_DN53462_c0_g1_i1, TRINITY_DN5852_c0_g1_i2, TRINITY_DN5852_c0_g1_i5, TRINITY_DN5852_c0_g1_i6, TRINITY_DN62495_c0_g1_i1, TRINITY_DN67023_c0_g1_i1, TRINITY_DN7412_c0_g1_i1, TRINITY_DN7412_c0_g1_i2, TRINITY_DN78574_c0_g1_i1
OG0000022	TRINITY_DN22258_c0_g1_i17, TRINITY_DN22258_c0_g1_i21, TRINITY_DN22258_c0_g1_i3, TRINITY_DN22258_c0_g1_i4, TRINITY_DN5478_c0_g1_i14, TRINITY_DN5478_c0_g1_i6	TRINITY_DN135744_c0_g1_i1	TRINITY_DN1286_c0_g1_i1, TRINITY_DN1286_c0_g1_i12, TRINITY_DN1286_c0_g1_i13, TRINITY_DN1286_c0_g1_i20, TRINITY_DN1286_c0_g1_i26, TRINITY_DN1286_c0_g1_i30, TRINITY_DN1286_c0_g1_i32, TRINITY_DN1286_c0_g1_i34, TRINITY_DN1286_c0_g1_i35, TRINITY_DN4256_c0_g1_i1, TRINITY_DN4256_c0_g1_i13, TRINITY_DN4256_c0_g1_i4, TRINITY_DN4256_c0_g1_i5	TRINITY_DN4535_c0_g1_i3, TRINITY_DN4535_c0_g1_i8, TRINITY_DN4535_c0_g1_i9, TRINITY_DN8205_c0_g1_i1, TRINITY_DN8205_c0_g1_i10, TRINITY_DN8205_c0_g1_i13, TRINITY_DN8205_c0_g1_i20, TRINITY_DN8205_c0_g1_i22
OG0000023	TRINITY_DN403_c0_g1_i1, TRINITY_DN403_c0_g1_i10, TRINITY_DN403_c0_g1_i11, TRINITY_DN403_c0_g1_i12, TRINITY_DN403_c0_g1_i2, TRINITY_DN403_c0_g1_i4, TRINITY_DN403_c0_g1_i6, TRINITY_DN403_c0_g1_i7, TRINITY_DN403_c0_g1_i8, TRINITY_DN403_c0_g1_i9	TRINITY_DN162_c0_g1_i1, TRINITY_DN162_c0_g1_i3, TRINITY_DN162_c0_g1_i4, TRINITY_DN162_c0_g1_i8, TRINITY_DN162_c0_g1_i9	TRINITY_DN86_c0_g1_i12, TRINITY_DN86_c0_g1_i2, TRINITY_DN86_c0_g1_i21, TRINITY_DN86_c0_g1_i5, TRINITY_DN86_c0_g1_i6, TRINITY_DN86_c0_g1_i8	TRINITY_DN114_c0_g1_i1, TRINITY_DN114_c0_g1_i12, TRINITY_DN114_c0_g1_i13, TRINITY_DN114_c0_g1_i3, TRINITY_DN114_c0_g1_i6, TRINITY_DN114_c0_g1_i8, TRINITY_DN114_c0_g1_i9
OG0000024	TRINITY_DN101680_c0_g1_i1, TRINITY_DN57581_c0_g1_i1, TRINITY_DN613_c1_g8_i1, TRINITY_DN6261_c1_g3_i1, TRINITY_DN635_c0_g1_i6, TRINITY_DN90555_c0_g1_i1	TRINITY_DN12143_c0_g3_i1, TRINITY_DN12389_c2_g1_i4, TRINITY_DN127839_c0_g1_i1, TRINITY_DN134433_c0_g1_i1, TRINITY_DN136215_c0_g1_i1, TRINITY_DN143954_c1_g1_i1, TRINITY_DN159552_c0_g1_i1, TRINITY_DN170785_c0_g1_i1, TRINITY_DN2081_c0_g1_i1, TRINITY_DN215876_c0_g1_i1, TRINITY_DN22669_c1_g3_i1, TRINITY_DN26768_c1_g1_i1, TRINITY_DN50800_c0_g1_i1, TRINITY_DN54348_c0_g1_i5, TRINITY_DN6443_c0_g2_i1, TRIN…	TRINITY_DN12940_c0_g1_i2, TRINITY_DN3778_c0_g2_i1	TRINITY_DN10478_c0_g2_i2
OG0000025	TRINITY_DN12960_c0_g1_i7, TRINITY_DN32087_c0_g1_i1, TRINITY_DN4004_c1_g1_i1, TRINITY_DN4112_c0_g1_i3, TRINITY_DN6467_c1_g1_i1, TRINITY_DN7476_c3_g1_i1	TRINITY_DN10931_c3_g1_i1, TRINITY_DN18803_c1_g2_i1, TRINITY_DN21022_c0_g1_i1, TRINITY_DN2283_c9_g1_i1, TRINITY_DN26887_c1_g3_i1, TRINITY_DN3599_c0_g1_i2, TRINITY_DN3599_c0_g1_i4, TRINITY_DN36498_c1_g1_i1, TRINITY_DN3978_c0_g4_i1, TRINITY_DN41793_c1_g1_i1, TRINITY_DN49161_c2_g1_i2, TRINITY_DN5756_c0_g2_i1, TRINITY_DN66095_c0_g2_i1, TRINITY_DN72689_c0_g2_i1	TRINITY_DN36_c0_g2_i4, TRINITY_DN7443_c1_g1_i1, TRINITY_DN8886_c3_g1_i1	TRINITY_DN23456_c0_g1_i1, TRINITY_DN2360_c2_g1_i5, TRINITY_DN3369_c0_g1_i5, TRINITY_DN3369_c0_g1_i8
OG0000026	TRINITY_DN1414_c0_g1_i1, TRINITY_DN1414_c0_g1_i11, TRINITY_DN1414_c0_g1_i5, TRINITY_DN1414_c0_g1_i6, TRINITY_DN35283_c0_g1_i1, TRINITY_DN70891_c0_g1_i1	TRINITY_DN1034_c0_g2_i1, TRINITY_DN108467_c0_g2_i1, TRINITY_DN108467_c0_g2_i5, TRINITY_DN12708_c0_g1_i1, TRINITY_DN12708_c0_g1_i5, TRINITY_DN13594_c0_g1_i1, TRINITY_DN198035_c0_g1_i1, TRINITY_DN210096_c0_g1_i1, TRINITY_DN55539_c0_g1_i2, TRINITY_DN55886_c0_g1_i1, TRINITY_DN55886_c0_g1_i2	TRINITY_DN122337_c0_g1_i1, TRINITY_DN13298_c1_g1_i4, TRINITY_DN13298_c1_g1_i7, TRINITY_DN4167_c0_g1_i2, TRINITY_DN4167_c0_g1_i6	TRINITY_DN14915_c0_g1_i1, TRINITY_DN38175_c0_g1_i2, TRINITY_DN38175_c0_g1_i4, TRINITY_DN5835_c1_g1_i3, TRINITY_DN5835_c1_g1_i5
OG0000027	TRINITY_DN19002_c0_g1_i1, TRINITY_DN2127_c0_g2_i5, TRINITY_DN31818_c1_g2_i4, TRINITY_DN4360_c1_g2_i1	TRINITY_DN10546_c0_g4_i1, TRINITY_DN11274_c1_g1_i1, TRINITY_DN15156_c3_g1_i1, TRINITY_DN1906_c1_g2_i3, TRINITY_DN199_c0_g1_i2, TRINITY_DN2122_c0_g1_i18, TRINITY_DN30191_c1_g2_i1, TRINITY_DN31486_c0_g1_i3, TRINITY_DN38787_c1_g1_i1, TRINITY_DN38787_c4_g1_i1, TRINITY_DN5832_c3_g1_i1, TRINITY_DN651_c0_g1_i1, TRINITY_DN651_c0_g1_i4, TRINITY_DN6836_c3_g1_i2, TRINITY_DN7084_c0_g3_i1, TRINITY_DN92163_c3_…	TRINITY_DN28607_c0_g1_i1, TRINITY_DN309_c0_g2_i13, TRINITY_DN309_c0_g2_i15, TRINITY_DN309_c0_g2_i17, TRINITY_DN6758_c0_g3_i2	TRINITY_DN179_c1_g1_i6, TRINITY_DN37323_c0_g1_i1
OG0000028	TRINITY_DN24572_c0_g1_i1, TRINITY_DN40433_c0_g1_i1, TRINITY_DN90711_c0_g1_i1	TRINITY_DN4716_c0_g1_i11, TRINITY_DN4716_c0_g1_i12, TRINITY_DN4716_c0_g1_i14, TRINITY_DN4716_c0_g1_i19, TRINITY_DN4716_c0_g1_i24, TRINITY_DN4716_c0_g1_i25, TRINITY_DN4716_c0_g1_i33, TRINITY_DN4716_c0_g1_i34, TRINITY_DN4716_c0_g1_i35, TRINITY_DN4716_c0_g1_i36, TRINITY_DN4716_c0_g1_i9	TRINITY_DN4100_c0_g1_i1, TRINITY_DN4100_c0_g1_i14, TRINITY_DN4100_c0_g1_i16, TRINITY_DN4100_c0_g1_i23, TRINITY_DN4100_c0_g1_i33, TRINITY_DN4100_c0_g1_i37, TRINITY_DN4100_c0_g1_i44, TRINITY_DN4100_c0_g1_i5, TRINITY_DN73515_c0_g1_i1	TRINITY_DN11037_c0_g1_i1, TRINITY_DN11037_c0_g1_i2, TRINITY_DN12297_c0_g1_i1, TRINITY_DN46315_c0_g1_i1
OG0000029	TRINITY_DN32222_c2_g1_i7, TRINITY_DN4535_c0_g1_i1, TRINITY_DN84262_c0_g1_i1, TRINITY_DN9990_c0_g1_i1	TRINITY_DN105739_c1_g1_i1, TRINITY_DN108179_c0_g1_i1, TRINITY_DN144065_c0_g1_i1, TRINITY_DN18223_c0_g1_i2, TRINITY_DN215469_c0_g1_i1, TRINITY_DN33080_c1_g2_i1, TRINITY_DN4826_c0_g1_i4, TRINITY_DN4826_c0_g1_i8, TRINITY_DN5041_c0_g1_i3, TRINITY_DN53135_c0_g2_i1, TRINITY_DN59822_c0_g2_i1, TRINITY_DN6100_c0_g2_i1, TRINITY_DN6588_c0_g1_i2, TRINITY_DN86613_c0_g1_i1, TRINITY_DN8689_c0_g1_i2, TRINITY_DN9…	TRINITY_DN112781_c0_g1_i1, TRINITY_DN41753_c6_g1_i1, TRINITY_DN4236_c0_g1_i1, TRINITY_DN7741_c0_g4_i1, TRINITY_DN919_c0_g3_i2	TRINITY_DN114_c1_g1_i1
OG0000030	TRINITY_DN4484_c0_g1_i1, TRINITY_DN4484_c0_g1_i11, TRINITY_DN4484_c0_g1_i18, TRINITY_DN4484_c0_g1_i19, TRINITY_DN4484_c0_g1_i3, TRINITY_DN4484_c0_g1_i7	TRINITY_DN4041_c0_g1_i11, TRINITY_DN4041_c0_g1_i12, TRINITY_DN4041_c0_g1_i14, TRINITY_DN4041_c0_g1_i15, TRINITY_DN4041_c0_g1_i3, TRINITY_DN4041_c0_g1_i5, TRINITY_DN4041_c0_g1_i6, TRINITY_DN4041_c0_g1_i9	TRINITY_DN324_c0_g1_i10, TRINITY_DN324_c0_g1_i2, TRINITY_DN324_c0_g1_i3, TRINITY_DN324_c0_g1_i4, TRINITY_DN324_c0_g1_i5, TRINITY_DN324_c0_g1_i8, TRINITY_DN324_c0_g1_i9	TRINITY_DN7023_c0_g1_i1, TRINITY_DN7023_c0_g1_i4, TRINITY_DN7023_c0_g1_i5, TRINITY_DN7023_c0_g1_i6, TRINITY_DN7023_c0_g1_i8, TRINITY_DN7023_c0_g1_i9
OG0000031	TRINITY_DN1114_c0_g1_i10, TRINITY_DN1114_c0_g1_i12, TRINITY_DN1114_c0_g1_i4, TRINITY_DN1114_c0_g1_i7, TRINITY_DN5191_c0_g1_i1, TRINITY_DN5191_c0_g1_i4, TRINITY_DN5361_c0_g1_i10, TRINITY_DN5361_c0_g1_i14, TRINITY_DN5361_c0_g1_i8, TRINITY_DN5361_c2_g1_i1, TRINITY_DN5361_c2_g1_i2, TRINITY_DN5361_c2_g1_i6, TRINITY_DN5361_c2_g1_i7	TRINITY_DN39179_c0_g1_i1, TRINITY_DN39179_c0_g2_i1	TRINITY_DN4401_c2_g1_i7, TRINITY_DN6940_c1_g1_i1, TRINITY_DN6940_c1_g1_i3, TRINITY_DN6940_c1_g1_i5, TRINITY_DN6940_c1_g1_i6, TRINITY_DN6940_c1_g1_i8	TRINITY_DN13217_c0_g2_i3, TRINITY_DN13217_c0_g2_i4, TRINITY_DN13217_c0_g2_i5, TRINITY_DN13217_c0_g2_i6, TRINITY_DN9110_c0_g1_i4
OG0000032	TRINITY_DN1351_c0_g1_i10, TRINITY_DN1351_c0_g1_i11, TRINITY_DN1351_c0_g1_i12, TRINITY_DN1351_c0_g1_i13, TRINITY_DN1351_c0_g1_i14, TRINITY_DN1351_c0_g1_i15, TRINITY_DN1351_c0_g1_i16, TRINITY_DN1351_c0_g1_i3, TRINITY_DN1351_c0_g1_i6, TRINITY_DN1351_c0_g1_i7, TRINITY_DN1351_c0_g1_i9	TRINITY_DN187789_c0_g1_i1, TRINITY_DN195458_c0_g1_i1, TRINITY_DN34769_c0_g1_i1, TRINITY_DN34769_c0_g1_i2	TRINITY_DN1602_c0_g1_i13, TRINITY_DN1602_c0_g1_i15, TRINITY_DN1602_c0_g1_i18, TRINITY_DN1602_c0_g1_i20, TRINITY_DN1602_c0_g1_i22, TRINITY_DN1602_c0_g1_i3	TRINITY_DN21914_c0_g1_i13, TRINITY_DN21914_c0_g1_i3, TRINITY_DN21914_c0_g1_i7, TRINITY_DN21914_c0_g1_i9, TRINITY_DN3648_c0_g2_i1
OG0000033	TRINITY_DN18181_c0_g1_i2, TRINITY_DN24120_c0_g2_i1, TRINITY_DN24120_c0_g2_i2, TRINITY_DN3456_c0_g1_i4, TRINITY_DN3456_c0_g1_i5, TRINITY_DN7128_c0_g1_i10, TRINITY_DN7128_c0_g1_i12	TRINITY_DN268_c0_g1_i2, TRINITY_DN268_c0_g1_i5, TRINITY_DN268_c0_g1_i6, TRINITY_DN3519_c0_g1_i1, TRINITY_DN3519_c0_g1_i15, TRINITY_DN3519_c0_g1_i2	TRINITY_DN12435_c0_g1_i10, TRINITY_DN12435_c0_g1_i2, TRINITY_DN1650_c0_g1_i2, TRINITY_DN1650_c0_g1_i20, TRINITY_DN1650_c0_g1_i9, TRINITY_DN2186_c0_g1_i8, TRINITY_DN2186_c0_g2_i1	TRINITY_DN39_c0_g6_i1, TRINITY_DN39_c0_g7_i1, TRINITY_DN41602_c0_g1_i1, TRINITY_DN5933_c0_g1_i12, TRINITY_DN5933_c0_g1_i2, TRINITY_DN5933_c0_g1_i3
OG0000034	TRINITY_DN2511_c1_g1_i1, TRINITY_DN2511_c1_g1_i17, TRINITY_DN2511_c1_g1_i19, TRINITY_DN2511_c1_g1_i2, TRINITY_DN2511_c1_g1_i20, TRINITY_DN2511_c1_g1_i22, TRINITY_DN2511_c1_g1_i7	TRINITY_DN116_c0_g1_i11, TRINITY_DN116_c0_g1_i17, TRINITY_DN116_c0_g1_i20, TRINITY_DN116_c0_g1_i22, TRINITY_DN116_c0_g1_i8, TRINITY_DN116_c0_g1_i9	TRINITY_DN941_c0_g1_i10, TRINITY_DN941_c0_g1_i13, TRINITY_DN941_c0_g1_i14, TRINITY_DN941_c0_g1_i16, TRINITY_DN941_c0_g1_i21, TRINITY_DN941_c0_g1_i22, TRINITY_DN941_c0_g1_i24, TRINITY_DN941_c0_g1_i4, TRINITY_DN941_c0_g1_i5, TRINITY_DN941_c0_g1_i8	TRINITY_DN2662_c0_g1_i3, TRINITY_DN2662_c0_g2_i1, TRINITY_DN2662_c0_g2_i2
OG0000035	TRINITY_DN1156_c0_g1_i12, TRINITY_DN1156_c0_g1_i13, TRINITY_DN1156_c0_g1_i16, TRINITY_DN1156_c0_g1_i17, TRINITY_DN1156_c0_g1_i18, TRINITY_DN1156_c0_g1_i2, TRINITY_DN1156_c0_g1_i20, TRINITY_DN1156_c0_g1_i21, TRINITY_DN1156_c0_g1_i22, TRINITY_DN1156_c0_g1_i23, TRINITY_DN1156_c0_g1_i26, TRINITY_DN1156_c0_g1_i3, TRINITY_DN1156_c0_g1_i4, TRINITY_DN1156_c0_g1_i9, TRINITY_DN6283_c0_g1_i1, TRINITY_DN6283…	NA	TRINITY_DN100059_c0_g1_i1, TRINITY_DN21574_c0_g1_i1, TRINITY_DN24098_c0_g1_i1, TRINITY_DN24098_c0_g1_i2, TRINITY_DN24098_c0_g1_i3	TRINITY_DN17281_c0_g1_i2
OG0000036	TRINITY_DN1171_c0_g1_i3, TRINITY_DN1336_c0_g1_i2, TRINITY_DN22438_c0_g1_i2, TRINITY_DN2644_c4_g2_i1	TRINITY_DN12718_c0_g3_i1, TRINITY_DN1765_c0_g1_i1, TRINITY_DN21755_c2_g1_i1, TRINITY_DN3120_c0_g1_i11, TRINITY_DN3120_c0_g1_i18, TRINITY_DN3120_c0_g1_i2, TRINITY_DN3120_c0_g1_i4, TRINITY_DN3120_c0_g1_i7, TRINITY_DN33315_c0_g1_i1, TRINITY_DN36408_c0_g1_i2, TRINITY_DN4702_c0_g1_i1, TRINITY_DN50003_c0_g1_i2, TRINITY_DN6853_c0_g1_i2, TRINITY_DN6853_c0_g1_i4, TRINITY_DN6965_c0_g2_i1, TRINITY_DN7092_c3…	TRINITY_DN2746_c0_g2_i1	TRINITY_DN13898_c1_g1_i2
OG0000037	TRINITY_DN164_c0_g1_i13, TRINITY_DN164_c0_g1_i18, TRINITY_DN164_c0_g1_i30, TRINITY_DN164_c0_g1_i33, TRINITY_DN164_c0_g1_i5	TRINITY_DN706_c0_g1_i11, TRINITY_DN706_c0_g1_i14, TRINITY_DN706_c0_g1_i16, TRINITY_DN706_c0_g1_i18, TRINITY_DN706_c0_g1_i19, TRINITY_DN706_c0_g1_i26, TRINITY_DN706_c0_g1_i27, TRINITY_DN706_c0_g1_i28, TRINITY_DN706_c0_g1_i29, TRINITY_DN706_c0_g1_i30, TRINITY_DN706_c0_g1_i31, TRINITY_DN706_c0_g1_i5	TRINITY_DN686_c0_g1_i10, TRINITY_DN686_c0_g1_i12, TRINITY_DN686_c0_g1_i6, TRINITY_DN686_c0_g1_i9	TRINITY_DN2067_c0_g1_i12, TRINITY_DN2067_c0_g1_i13, TRINITY_DN2067_c0_g1_i5, TRINITY_DN2067_c0_g1_i9
OG0000038	TRINITY_DN36318_c0_g1_i1, TRINITY_DN36318_c1_g1_i1, TRINITY_DN928_c0_g1_i10, TRINITY_DN928_c0_g1_i15, TRINITY_DN928_c0_g1_i22, TRINITY_DN928_c0_g1_i25, TRINITY_DN928_c0_g1_i6	TRINITY_DN18958_c0_g1_i12, TRINITY_DN18958_c0_g1_i14, TRINITY_DN18958_c0_g1_i2, TRINITY_DN18958_c0_g1_i3, TRINITY_DN18958_c0_g1_i4, TRINITY_DN18958_c0_g1_i8	TRINITY_DN2345_c0_g1_i1, TRINITY_DN2345_c0_g1_i18, TRINITY_DN2345_c0_g1_i19, TRINITY_DN2345_c0_g1_i5, TRINITY_DN90367_c0_g1_i1	TRINITY_DN16657_c0_g2_i1, TRINITY_DN16657_c0_g2_i2, TRINITY_DN6416_c0_g1_i3, TRINITY_DN6416_c0_g1_i5, TRINITY_DN6416_c0_g1_i6, TRINITY_DN6416_c0_g1_i8, TRINITY_DN66965_c0_g1_i1
OG0000039	TRINITY_DN44924_c0_g1_i1, TRINITY_DN70802_c0_g1_i1, TRINITY_DN89247_c0_g1_i1	TRINITY_DN113123_c0_g1_i1, TRINITY_DN121529_c0_g1_i1, TRINITY_DN19866_c0_g2_i1, TRINITY_DN200187_c0_g1_i1, TRINITY_DN29699_c0_g4_i1, TRINITY_DN3154_c0_g1_i4, TRINITY_DN3154_c0_g1_i6, TRINITY_DN32499_c1_g2_i1, TRINITY_DN32499_c2_g1_i1, TRINITY_DN35998_c2_g1_i2, TRINITY_DN4371_c0_g2_i2, TRINITY_DN5061_c5_g1_i1, TRINITY_DN50974_c1_g1_i5, TRINITY_DN60008_c0_g1_i1, TRINITY_DN72407_c0_g1_i1, TRINITY_DN…	TRINITY_DN118885_c0_g1_i1, TRINITY_DN2576_c2_g1_i3, TRINITY_DN7563_c3_g1_i1, TRINITY_DN9734_c0_g1_i1	TRINITY_DN25976_c0_g1_i1
OG0000040	TRINITY_DN4594_c0_g1_i10, TRINITY_DN4594_c0_g1_i11, TRINITY_DN4594_c0_g1_i12, TRINITY_DN4594_c0_g1_i2	TRINITY_DN4387_c0_g1_i16, TRINITY_DN4387_c0_g1_i17, TRINITY_DN4387_c0_g1_i18, TRINITY_DN4387_c0_g1_i19, TRINITY_DN4387_c0_g1_i29, TRINITY_DN4387_c0_g1_i3, TRINITY_DN4387_c0_g1_i32, TRINITY_DN4387_c0_g1_i34, TRINITY_DN4387_c0_g1_i35, TRINITY_DN4387_c0_g1_i36, TRINITY_DN4387_c0_g1_i39, TRINITY_DN4387_c0_g1_i40, TRINITY_DN4387_c0_g1_i5, TRINITY_DN4387_c0_g1_i7, TRINITY_DN4387_c0_g1_i9	TRINITY_DN10278_c0_g2_i1, TRINITY_DN10278_c0_g2_i10, TRINITY_DN10278_c0_g2_i5	TRINITY_DN1462_c0_g3_i1, TRINITY_DN1462_c0_g3_i2, TRINITY_DN54271_c0_g1_i1
OG0000041	TRINITY_DN745_c0_g2_i2, TRINITY_DN745_c0_g2_i3, TRINITY_DN8271_c0_g1_i1	TRINITY_DN34115_c0_g1_i1, TRINITY_DN362_c0_g1_i17, TRINITY_DN362_c0_g1_i3, TRINITY_DN4583_c0_g2_i1, TRINITY_DN4583_c0_g2_i3, TRINITY_DN6_c4_g1_i1	TRINITY_DN1041_c6_g1_i1, TRINITY_DN5849_c0_g1_i4, TRINITY_DN5849_c0_g1_i6	TRINITY_DN3965_c0_g1_i1, TRINITY_DN4018_c0_g1_i1, TRINITY_DN4018_c0_g1_i2, TRINITY_DN4018_c0_g1_i3, TRINITY_DN4018_c0_g1_i4, TRINITY_DN4018_c0_g1_i5, TRINITY_DN4018_c0_g1_i6, TRINITY_DN4018_c0_g4_i1, TRINITY_DN440_c0_g2_i1, TRINITY_DN440_c0_g2_i2, TRINITY_DN4704_c0_g1_i2, TRINITY_DN4704_c0_g1_i3, TRINITY_DN4704_c0_g1_i4
OG0000042	TRINITY_DN13261_c0_g1_i3, TRINITY_DN2942_c0_g1_i2, TRINITY_DN77592_c0_g1_i1	TRINITY_DN1211_c0_g1_i6, TRINITY_DN17706_c1_g1_i1, TRINITY_DN1896_c0_g1_i4, TRINITY_DN6300_c1_g1_i1, TRINITY_DN75089_c0_g1_i1, TRINITY_DN7589_c0_g1_i2	TRINITY_DN11453_c3_g1_i1, TRINITY_DN11558_c0_g2_i1, TRINITY_DN156_c2_g1_i1, TRINITY_DN2668_c0_g2_i2, TRINITY_DN2814_c0_g1_i1, TRINITY_DN3648_c0_g4_i1, TRINITY_DN4915_c0_g4_i1, TRINITY_DN7897_c0_g2_i1	TRINITY_DN1881_c0_g2_i1, TRINITY_DN22813_c0_g1_i2, TRINITY_DN28959_c1_g1_i1, TRINITY_DN4065_c1_g2_i1, TRINITY_DN4065_c1_g2_i2, TRINITY_DN6136_c0_g3_i2, TRINITY_DN921_c2_g1_i1
OG0000043	TRINITY_DN1698_c0_g1_i12, TRINITY_DN1698_c0_g1_i14, TRINITY_DN1698_c0_g1_i17, TRINITY_DN1698_c0_g1_i19, TRINITY_DN1698_c0_g1_i21, TRINITY_DN1698_c0_g1_i29, TRINITY_DN1698_c0_g1_i30, TRINITY_DN1698_c0_g1_i32, TRINITY_DN1698_c0_g1_i33	TRINITY_DN24026_c1_g1_i1	TRINITY_DN1026_c0_g2_i11, TRINITY_DN1026_c0_g2_i13, TRINITY_DN1026_c0_g2_i15, TRINITY_DN1026_c0_g2_i21, TRINITY_DN1026_c0_g2_i24, TRINITY_DN1026_c0_g2_i26, TRINITY_DN1026_c0_g2_i27, TRINITY_DN1026_c0_g2_i32, TRINITY_DN1026_c0_g2_i9	TRINITY_DN33013_c0_g1_i1, TRINITY_DN33013_c0_g1_i2, TRINITY_DN48168_c0_g1_i1, TRINITY_DN51986_c0_g1_i1, TRINITY_DN61948_c0_g1_i1
OG0000044	TRINITY_DN1809_c8_g1_i1	TRINITY_DN120833_c0_g1_i1, TRINITY_DN129586_c0_g1_i1, TRINITY_DN16304_c3_g1_i1, TRINITY_DN26712_c0_g2_i1, TRINITY_DN5041_c0_g1_i2, TRINITY_DN61089_c6_g1_i1, TRINITY_DN64846_c0_g1_i1, TRINITY_DN64846_c0_g1_i3, TRINITY_DN67235_c0_g1_i1, TRINITY_DN9170_c0_g1_i1, TRINITY_DN9485_c0_g2_i5	TRINITY_DN17727_c3_g1_i1, TRINITY_DN1815_c0_g1_i1, TRINITY_DN2728_c0_g1_i3, TRINITY_DN2728_c0_g1_i8, TRINITY_DN36660_c1_g1_i2, TRINITY_DN6186_c0_g1_i3, TRINITY_DN6186_c0_g2_i1, TRINITY_DN6964_c0_g2_i1, TRINITY_DN7602_c4_g1_i1	TRINITY_DN22370_c0_g3_i1, TRINITY_DN28391_c0_g1_i1, TRINITY_DN33118_c0_g2_i1
OG0000045	TRINITY_DN1886_c0_g2_i11, TRINITY_DN1886_c0_g2_i15, TRINITY_DN1886_c0_g2_i18, TRINITY_DN1886_c0_g2_i2, TRINITY_DN1886_c0_g2_i24, TRINITY_DN1886_c0_g2_i3, TRINITY_DN1886_c0_g2_i4, TRINITY_DN1886_c0_g2_i9	TRINITY_DN186_c0_g1_i17, TRINITY_DN186_c0_g1_i24, TRINITY_DN186_c0_g1_i26, TRINITY_DN186_c0_g1_i27, TRINITY_DN186_c0_g1_i28, TRINITY_DN186_c0_g1_i31, TRINITY_DN186_c0_g1_i32, TRINITY_DN186_c0_g1_i34, TRINITY_DN186_c0_g1_i35, TRINITY_DN186_c0_g1_i42	TRINITY_DN388_c0_g2_i11, TRINITY_DN388_c0_g2_i13, TRINITY_DN388_c0_g2_i18, TRINITY_DN388_c0_g2_i2	TRINITY_DN2150_c0_g1_i1, TRINITY_DN2150_c0_g1_i2
OG0000046	TRINITY_DN2041_c0_g1_i3, TRINITY_DN2041_c0_g1_i5, TRINITY_DN2041_c0_g1_i6, TRINITY_DN3260_c0_g1_i1, TRINITY_DN3260_c0_g1_i3, TRINITY_DN3260_c0_g1_i4, TRINITY_DN4047_c0_g1_i12, TRINITY_DN4047_c0_g1_i3, TRINITY_DN4047_c0_g1_i6, TRINITY_DN4047_c0_g1_i7, TRINITY_DN4047_c0_g1_i8, TRINITY_DN9422_c0_g4_i1	TRINITY_DN16946_c0_g1_i1, TRINITY_DN16946_c0_g1_i6	TRINITY_DN2620_c0_g1_i2, TRINITY_DN2620_c0_g1_i7, TRINITY_DN2620_c0_g1_i8, TRINITY_DN3684_c0_g1_i1, TRINITY_DN3684_c0_g1_i2	TRINITY_DN10160_c1_g1_i1, TRINITY_DN10160_c1_g1_i3, TRINITY_DN10160_c1_g1_i7, TRINITY_DN10355_c0_g1_i3, TRINITY_DN10355_c0_g1_i6
OG0000047	TRINITY_DN2218_c0_g1_i10, TRINITY_DN2218_c0_g1_i12, TRINITY_DN2218_c0_g1_i14, TRINITY_DN2218_c0_g1_i4, TRINITY_DN2218_c0_g1_i7, TRINITY_DN7118_c1_g1_i2, TRINITY_DN7118_c1_g1_i5, TRINITY_DN7118_c1_g1_i6, TRINITY_DN9182_c0_g1_i8, TRINITY_DN9182_c0_g1_i9	NA	TRINITY_DN1180_c0_g1_i10, TRINITY_DN1180_c0_g1_i13, TRINITY_DN1180_c0_g1_i14, TRINITY_DN1180_c0_g1_i15, TRINITY_DN1180_c0_g1_i4, TRINITY_DN1180_c0_g2_i1, TRINITY_DN1180_c0_g2_i2, TRINITY_DN1180_c0_g2_i3, TRINITY_DN123586_c0_g1_i1, TRINITY_DN95308_c0_g1_i1	TRINITY_DN40833_c0_g1_i2, TRINITY_DN45823_c0_g1_i1, TRINITY_DN65220_c0_g1_i1, TRINITY_DN86593_c0_g1_i1
OG0000048	TRINITY_DN25609_c0_g1_i3, TRINITY_DN9837_c0_g1_i1	TRINITY_DN12834_c1_g1_i1, TRINITY_DN12834_c1_g1_i2, TRINITY_DN1571_c0_g1_i1, TRINITY_DN1571_c0_g1_i4, TRINITY_DN1571_c0_g2_i2, TRINITY_DN16322_c2_g1_i1, TRINITY_DN3885_c1_g1_i2, TRINITY_DN39501_c0_g1_i1, TRINITY_DN456_c0_g1_i3, TRINITY_DN456_c0_g1_i4, TRINITY_DN6704_c0_g1_i10, TRINITY_DN6704_c0_g1_i11, TRINITY_DN6704_c0_g1_i2, TRINITY_DN6704_c0_g1_i8, TRINITY_DN7174_c0_g2_i2, TRINITY_DN974_c0_g1_…	TRINITY_DN13230_c0_g1_i3, TRINITY_DN13230_c0_g1_i9, TRINITY_DN19175_c1_g1_i1, TRINITY_DN20522_c1_g2_i1	TRINITY_DN14708_c0_g1_i1, TRINITY_DN3887_c0_g2_i1
OG0000049	TRINITY_DN343_c0_g1_i1, TRINITY_DN343_c0_g1_i13, TRINITY_DN343_c0_g1_i14, TRINITY_DN343_c0_g1_i18, TRINITY_DN343_c0_g1_i19, TRINITY_DN343_c0_g1_i3, TRINITY_DN343_c0_g1_i4, TRINITY_DN343_c0_g1_i5, TRINITY_DN343_c0_g1_i8	TRINITY_DN1450_c0_g1_i2, TRINITY_DN1450_c0_g1_i3, TRINITY_DN1450_c0_g1_i4	TRINITY_DN626_c0_g1_i12, TRINITY_DN626_c0_g1_i14, TRINITY_DN626_c0_g1_i15, TRINITY_DN626_c0_g1_i16, TRINITY_DN626_c0_g1_i18, TRINITY_DN626_c0_g1_i3, TRINITY_DN626_c0_g1_i8, TRINITY_DN626_c0_g1_i9	TRINITY_DN2076_c0_g1_i2, TRINITY_DN2076_c0_g1_i3, TRINITY_DN26625_c0_g1_i1, TRINITY_DN52960_c0_g1_i1
OG0000050	TRINITY_DN39663_c0_g1_i1, TRINITY_DN7257_c0_g1_i1, TRINITY_DN7257_c0_g1_i11, TRINITY_DN7257_c0_g1_i13, TRINITY_DN7257_c0_g1_i2, TRINITY_DN7257_c0_g1_i20, TRINITY_DN7257_c0_g1_i5, TRINITY_DN7257_c0_g1_i7, TRINITY_DN7257_c0_g1_i9, TRINITY_DN77944_c0_g1_i1, TRINITY_DN85935_c0_g1_i1	TRINITY_DN201133_c0_g1_i1	TRINITY_DN10043_c0_g1_i2, TRINITY_DN101556_c0_g1_i1, TRINITY_DN43275_c0_g1_i2, TRINITY_DN45531_c0_g1_i1, TRINITY_DN71319_c0_g1_i1, TRINITY_DN99324_c0_g1_i1	TRINITY_DN16070_c0_g1_i1, TRINITY_DN16070_c0_g1_i2, TRINITY_DN79500_c0_g1_i1, TRINITY_DN9814_c0_g1_i1, TRINITY_DN9814_c0_g1_i4, TRINITY_DN9814_c0_g1_i5
OG0000051	TRINITY_DN6310_c0_g1_i1, TRINITY_DN6310_c0_g1_i13, TRINITY_DN6310_c0_g1_i14, TRINITY_DN6310_c0_g1_i15, TRINITY_DN6310_c0_g1_i16, TRINITY_DN6310_c0_g1_i17, TRINITY_DN6310_c0_g1_i7	TRINITY_DN193265_c0_g1_i1, TRINITY_DN211225_c0_g1_i1	TRINITY_DN3754_c0_g1_i1, TRINITY_DN3754_c0_g1_i11, TRINITY_DN3754_c0_g1_i12, TRINITY_DN3754_c0_g1_i2, TRINITY_DN3754_c0_g1_i3, TRINITY_DN3754_c0_g1_i4, TRINITY_DN3754_c0_g1_i5, TRINITY_DN3754_c0_g1_i9	TRINITY_DN2234_c0_g2_i10, TRINITY_DN2234_c0_g2_i11, TRINITY_DN2234_c0_g2_i14, TRINITY_DN2234_c0_g2_i2, TRINITY_DN2234_c0_g2_i3, TRINITY_DN2234_c0_g2_i4, TRINITY_DN2234_c0_g2_i8
OG0000052	TRINITY_DN12366_c0_g3_i1, TRINITY_DN126_c0_g1_i12	TRINITY_DN7452_c0_g1_i1, TRINITY_DN7452_c0_g1_i2, TRINITY_DN7452_c0_g1_i3, TRINITY_DN7452_c0_g1_i4, TRINITY_DN7452_c0_g1_i5, TRINITY_DN7452_c0_g1_i7	TRINITY_DN12097_c0_g1_i1, TRINITY_DN12097_c0_g1_i2, TRINITY_DN12097_c0_g1_i3, TRINITY_DN3497_c1_g1_i1, TRINITY_DN817_c0_g1_i11, TRINITY_DN817_c0_g1_i19, TRINITY_DN817_c0_g1_i23, TRINITY_DN817_c0_g1_i31, TRINITY_DN817_c0_g1_i33, TRINITY_DN817_c0_g1_i34, TRINITY_DN817_c0_g1_i4, TRINITY_DN817_c0_g1_i5	TRINITY_DN34206_c0_g1_i3, TRINITY_DN34206_c0_g1_i5, TRINITY_DN53_c1_g2_i2
OG0000053	TRINITY_DN1248_c0_g1_i2, TRINITY_DN1248_c0_g1_i3, TRINITY_DN1248_c0_g1_i4, TRINITY_DN1248_c0_g1_i5, TRINITY_DN230_c0_g3_i2, TRINITY_DN230_c0_g3_i3, TRINITY_DN230_c0_g3_i8, TRINITY_DN33432_c0_g1_i13, TRINITY_DN33432_c0_g1_i4, TRINITY_DN33432_c0_g1_i9, TRINITY_DN398_c0_g1_i1, TRINITY_DN398_c0_g1_i2	TRINITY_DN58882_c0_g1_i1, TRINITY_DN58882_c0_g1_i3, TRINITY_DN58882_c0_g1_i4	TRINITY_DN26204_c0_g2_i1, TRINITY_DN50076_c0_g1_i4, TRINITY_DN5962_c0_g1_i1, TRINITY_DN5962_c0_g1_i3	TRINITY_DN44339_c0_g1_i1, TRINITY_DN49443_c0_g1_i1, TRINITY_DN73391_c0_g1_i1, TRINITY_DN86268_c0_g1_i1
OG0000054	TRINITY_DN1595_c0_g1_i4, TRINITY_DN1595_c0_g1_i6, TRINITY_DN1595_c0_g2_i1, TRINITY_DN8063_c0_g1_i1	TRINITY_DN10864_c0_g1_i2, TRINITY_DN10974_c3_g1_i1, TRINITY_DN135761_c1_g1_i1, TRINITY_DN15405_c1_g1_i1, TRINITY_DN21137_c1_g1_i1, TRINITY_DN36911_c0_g1_i1, TRINITY_DN4566_c0_g1_i12, TRINITY_DN4566_c0_g1_i2, TRINITY_DN4566_c0_g1_i5, TRINITY_DN4566_c0_g2_i1, TRINITY_DN4566_c2_g1_i4, TRINITY_DN505_c9_g1_i1, TRINITY_DN9373_c0_g1_i1	TRINITY_DN15734_c0_g1_i2, TRINITY_DN16698_c0_g1_i1, TRINITY_DN21035_c0_g2_i2, TRINITY_DN88939_c0_g1_i1	TRINITY_DN23719_c0_g1_i2, TRINITY_DN26918_c0_g1_i1
OG0000055	TRINITY_DN1779_c0_g1_i1, TRINITY_DN1779_c0_g1_i17, TRINITY_DN1779_c0_g1_i18, TRINITY_DN1779_c0_g1_i19, TRINITY_DN1779_c0_g1_i21, TRINITY_DN1779_c0_g1_i7, TRINITY_DN1779_c0_g1_i8	TRINITY_DN133_c0_g1_i11, TRINITY_DN133_c0_g1_i12, TRINITY_DN133_c0_g1_i22, TRINITY_DN133_c0_g1_i26, TRINITY_DN133_c0_g1_i28, TRINITY_DN133_c0_g1_i31, TRINITY_DN133_c0_g1_i33	TRINITY_DN2765_c0_g1_i1, TRINITY_DN2765_c0_g1_i12, TRINITY_DN2765_c0_g1_i16, TRINITY_DN2765_c0_g1_i3, TRINITY_DN2765_c0_g1_i5	TRINITY_DN2162_c1_g1_i11, TRINITY_DN2162_c1_g1_i13, TRINITY_DN2162_c1_g1_i7, TRINITY_DN2162_c1_g1_i9
OG0000056	TRINITY_DN1833_c0_g1_i10, TRINITY_DN1833_c0_g1_i22, TRINITY_DN1833_c0_g1_i23, TRINITY_DN1833_c0_g1_i28, TRINITY_DN1833_c0_g1_i3, TRINITY_DN1833_c0_g1_i30, TRINITY_DN1833_c0_g1_i9, TRINITY_DN74367_c0_g1_i1	TRINITY_DN151492_c0_g1_i1, TRINITY_DN4351_c0_g1_i1, TRINITY_DN4351_c0_g1_i17, TRINITY_DN4351_c0_g1_i3, TRINITY_DN4351_c0_g1_i4, TRINITY_DN4351_c0_g1_i7	TRINITY_DN993_c0_g1_i10, TRINITY_DN993_c0_g1_i14, TRINITY_DN993_c0_g1_i15, TRINITY_DN993_c0_g1_i2, TRINITY_DN993_c0_g1_i26, TRINITY_DN993_c0_g1_i30, TRINITY_DN993_c0_g1_i6, TRINITY_DN993_c0_g1_i7	TRINITY_DN83325_c0_g1_i1
OG0000057	TRINITY_DN24707_c0_g1_i16, TRINITY_DN24707_c0_g1_i21, TRINITY_DN24707_c0_g1_i23, TRINITY_DN24707_c0_g1_i3, TRINITY_DN24707_c0_g1_i5, TRINITY_DN24707_c0_g1_i7	TRINITY_DN12907_c0_g2_i1, TRINITY_DN12907_c0_g2_i10, TRINITY_DN12907_c0_g2_i13, TRINITY_DN12907_c0_g2_i15, TRINITY_DN12907_c0_g2_i16, TRINITY_DN12907_c0_g2_i20, TRINITY_DN33289_c0_g1_i1	TRINITY_DN8339_c0_g1_i12, TRINITY_DN8339_c0_g1_i13, TRINITY_DN8339_c0_g1_i18, TRINITY_DN8339_c0_g1_i19, TRINITY_DN8339_c0_g1_i27	TRINITY_DN1588_c0_g1_i14, TRINITY_DN1588_c0_g1_i17, TRINITY_DN1588_c0_g1_i18, TRINITY_DN1588_c0_g1_i24, TRINITY_DN1588_c0_g1_i5
OG0000058	TRINITY_DN2483_c0_g1_i19, TRINITY_DN2483_c0_g1_i8, TRINITY_DN6504_c0_g1_i4, TRINITY_DN6504_c0_g1_i5	TRINITY_DN204692_c0_g1_i1	TRINITY_DN1279_c0_g1_i12, TRINITY_DN1279_c0_g1_i2, TRINITY_DN1279_c0_g1_i4, TRINITY_DN1279_c0_g1_i7, TRINITY_DN1279_c0_g1_i9, TRINITY_DN4472_c0_g1_i2, TRINITY_DN4472_c0_g1_i5, TRINITY_DN4472_c0_g1_i7	TRINITY_DN13264_c0_g1_i2, TRINITY_DN19038_c0_g1_i1, TRINITY_DN21810_c0_g1_i1, TRINITY_DN21810_c0_g1_i4, TRINITY_DN21810_c0_g1_i5, TRINITY_DN33482_c1_g1_i1, TRINITY_DN4310_c0_g1_i1, TRINITY_DN4310_c0_g1_i5, TRINITY_DN59212_c0_g1_i1, TRINITY_DN62296_c0_g1_i1
OG0000059	TRINITY_DN2981_c1_g1_i14, TRINITY_DN2981_c1_g1_i20, TRINITY_DN2981_c1_g1_i3, TRINITY_DN2981_c1_g1_i5	TRINITY_DN1221_c1_g1_i1, TRINITY_DN1221_c1_g1_i12, TRINITY_DN1221_c1_g1_i14, TRINITY_DN1221_c1_g1_i15, TRINITY_DN1221_c1_g1_i16, TRINITY_DN1221_c1_g1_i17, TRINITY_DN1221_c1_g1_i2, TRINITY_DN1221_c1_g1_i3, TRINITY_DN1221_c1_g1_i6	TRINITY_DN5634_c0_g1_i11, TRINITY_DN5634_c0_g1_i21, TRINITY_DN5634_c0_g1_i7	TRINITY_DN4674_c0_g2_i1, TRINITY_DN4674_c0_g2_i12, TRINITY_DN4674_c0_g2_i15, TRINITY_DN4674_c0_g2_i3, TRINITY_DN4674_c0_g2_i5, TRINITY_DN4674_c0_g2_i6, TRINITY_DN4674_c0_g2_i9
OG0000060	TRINITY_DN3079_c0_g1_i16, TRINITY_DN3079_c0_g1_i17, TRINITY_DN3079_c0_g1_i32, TRINITY_DN3079_c0_g1_i34, TRINITY_DN3079_c0_g1_i36	TRINITY_DN1558_c0_g1_i11, TRINITY_DN1558_c0_g1_i14, TRINITY_DN1558_c0_g1_i17, TRINITY_DN1558_c0_g1_i2, TRINITY_DN1558_c0_g1_i21, TRINITY_DN1558_c0_g1_i22, TRINITY_DN1558_c0_g1_i3, TRINITY_DN1558_c0_g1_i4, TRINITY_DN1558_c0_g1_i5, TRINITY_DN1558_c0_g1_i7, TRINITY_DN1558_c0_g1_i8, TRINITY_DN1558_c0_g1_i9	TRINITY_DN1219_c0_g1_i1, TRINITY_DN1219_c0_g1_i16, TRINITY_DN1219_c0_g1_i18, TRINITY_DN1219_c0_g1_i9	TRINITY_DN11956_c0_g1_i3, TRINITY_DN11956_c0_g1_i8
OG0000061	TRINITY_DN3164_c0_g1_i2, TRINITY_DN3164_c0_g1_i4, TRINITY_DN3164_c0_g1_i5, TRINITY_DN3164_c0_g1_i6, TRINITY_DN3164_c0_g1_i8	TRINITY_DN3324_c0_g1_i12, TRINITY_DN3324_c0_g1_i14, TRINITY_DN3324_c0_g1_i15, TRINITY_DN3324_c0_g1_i19, TRINITY_DN3324_c0_g1_i2, TRINITY_DN3324_c0_g1_i21, TRINITY_DN3324_c0_g1_i23, TRINITY_DN3324_c0_g1_i28, TRINITY_DN3324_c0_g1_i5, TRINITY_DN3324_c0_g1_i6, TRINITY_DN3324_c0_g1_i9	TRINITY_DN25411_c0_g2_i1, TRINITY_DN25411_c0_g2_i2, TRINITY_DN25411_c0_g2_i3, TRINITY_DN5840_c0_g1_i1, TRINITY_DN5840_c0_g1_i4, TRINITY_DN5840_c0_g1_i5	TRINITY_DN57316_c0_g1_i1
OG0000062	TRINITY_DN5232_c0_g1_i12, TRINITY_DN5232_c0_g1_i13, TRINITY_DN5232_c0_g1_i18, TRINITY_DN5232_c0_g1_i3	TRINITY_DN830_c0_g1_i1, TRINITY_DN830_c0_g1_i11, TRINITY_DN830_c0_g1_i4, TRINITY_DN830_c0_g1_i7, TRINITY_DN830_c0_g1_i9	TRINITY_DN5577_c0_g1_i1, TRINITY_DN5577_c0_g1_i11, TRINITY_DN5577_c0_g1_i14, TRINITY_DN5577_c0_g1_i15, TRINITY_DN5577_c0_g1_i22, TRINITY_DN5577_c0_g1_i3, TRINITY_DN5577_c0_g1_i9	TRINITY_DN15922_c0_g1_i10, TRINITY_DN15922_c0_g1_i15, TRINITY_DN15922_c0_g1_i16, TRINITY_DN15922_c0_g1_i19, TRINITY_DN15922_c0_g1_i2, TRINITY_DN15922_c0_g1_i4, TRINITY_DN15922_c0_g1_i7
OG0000063	TRINITY_DN8690_c0_g1_i11, TRINITY_DN8690_c0_g1_i13, TRINITY_DN8690_c0_g1_i16, TRINITY_DN8690_c0_g1_i21, TRINITY_DN8690_c0_g1_i27, TRINITY_DN8690_c0_g1_i5, TRINITY_DN8690_c0_g1_i7, TRINITY_DN8690_c0_g1_i9	TRINITY_DN167232_c0_g1_i1, TRINITY_DN21184_c0_g1_i1, TRINITY_DN21184_c0_g1_i3, TRINITY_DN50581_c0_g1_i1	TRINITY_DN306_c0_g1_i1, TRINITY_DN306_c0_g1_i2, TRINITY_DN306_c0_g1_i3, TRINITY_DN306_c0_g1_i4, TRINITY_DN306_c0_g1_i5, TRINITY_DN306_c0_g1_i6, TRINITY_DN306_c0_g1_i8	TRINITY_DN3163_c0_g2_i1, TRINITY_DN3163_c0_g2_i13, TRINITY_DN3163_c0_g2_i3, TRINITY_DN3163_c0_g2_i7
OG0000064	TRINITY_DN8700_c0_g1_i3, TRINITY_DN8700_c0_g1_i7, TRINITY_DN8700_c0_g1_i9	TRINITY_DN320_c0_g1_i10, TRINITY_DN320_c0_g1_i13, TRINITY_DN320_c0_g1_i9, TRINITY_DN6080_c0_g1_i1, TRINITY_DN6080_c0_g1_i3	TRINITY_DN162_c0_g1_i1, TRINITY_DN162_c0_g1_i12, TRINITY_DN162_c0_g1_i13, TRINITY_DN162_c0_g1_i14, TRINITY_DN162_c0_g1_i15, TRINITY_DN162_c0_g1_i17, TRINITY_DN162_c0_g1_i2, TRINITY_DN162_c0_g1_i3, TRINITY_DN162_c0_g1_i4, TRINITY_DN162_c0_g1_i8, TRINITY_DN162_c0_g1_i9	TRINITY_DN7565_c0_g1_i16, TRINITY_DN7565_c0_g1_i20, TRINITY_DN7565_c0_g1_i3, TRINITY_DN7565_c0_g1_i4
OG0000065	TRINITY_DN11796_c0_g1_i2, TRINITY_DN11796_c0_g1_i3, TRINITY_DN1369_c1_g1_i1, TRINITY_DN1369_c1_g1_i4, TRINITY_DN1369_c1_g2_i1, TRINITY_DN4420_c0_g1_i22, TRINITY_DN4420_c0_g1_i3, TRINITY_DN4935_c0_g1_i15, TRINITY_DN4935_c0_g1_i3, TRINITY_DN4935_c0_g1_i8, TRINITY_DN4935_c0_g1_i9, TRINITY_DN5754_c0_g1_i1	NA	TRINITY_DN23575_c0_g1_i1, TRINITY_DN32546_c0_g1_i1, TRINITY_DN329_c1_g2_i1, TRINITY_DN329_c1_g2_i2, TRINITY_DN329_c1_g2_i4, TRINITY_DN329_c1_g2_i8, TRINITY_DN3940_c0_g1_i5	TRINITY_DN19155_c0_g1_i1, TRINITY_DN19155_c0_g1_i2, TRINITY_DN24010_c0_g1_i1
OG0000066	TRINITY_DN1230_c0_g1_i4, TRINITY_DN1230_c0_g1_i5, TRINITY_DN1230_c0_g1_i7, TRINITY_DN20_c3_g1_i11, TRINITY_DN20_c3_g1_i12, TRINITY_DN20_c3_g1_i2, TRINITY_DN20_c3_g1_i3, TRINITY_DN20_c3_g1_i9, TRINITY_DN6266_c0_g1_i1, TRINITY_DN6266_c0_g1_i2, TRINITY_DN6266_c0_g1_i4	TRINITY_DN11602_c1_g1_i6, TRINITY_DN11602_c1_g1_i9, TRINITY_DN4622_c0_g1_i18, TRINITY_DN4622_c0_g1_i5, TRINITY_DN4622_c0_g1_i8, TRINITY_DN4622_c0_g1_i9	TRINITY_DN6910_c0_g1_i4, TRINITY_DN9926_c0_g1_i5	TRINITY_DN1796_c0_g1_i1, TRINITY_DN1796_c0_g1_i4, TRINITY_DN4516_c0_g1_i1
OG0000067	TRINITY_DN13802_c0_g1_i2, TRINITY_DN13802_c0_g1_i4, TRINITY_DN13802_c0_g1_i5	TRINITY_DN7690_c1_g1_i1, TRINITY_DN7690_c1_g1_i16, TRINITY_DN7690_c1_g1_i2, TRINITY_DN7690_c1_g1_i20, TRINITY_DN7690_c1_g1_i7, TRINITY_DN7690_c1_g1_i8, TRINITY_DN7690_c1_g1_i9	TRINITY_DN16665_c0_g1_i11, TRINITY_DN16665_c0_g1_i13, TRINITY_DN16665_c0_g1_i4, TRINITY_DN16665_c0_g1_i5	TRINITY_DN10531_c1_g4_i1, TRINITY_DN10531_c1_g4_i2, TRINITY_DN10531_c1_g4_i3, TRINITY_DN10531_c1_g4_i4, TRINITY_DN10531_c1_g4_i5, TRINITY_DN10531_c1_g4_i6, TRINITY_DN10531_c1_g4_i7, TRINITY_DN10531_c1_g4_i8
OG0000068	TRINITY_DN14125_c0_g2_i1, TRINITY_DN18471_c0_g1_i1, TRINITY_DN22325_c0_g2_i1, TRINITY_DN5730_c0_g2_i1	TRINITY_DN10164_c0_g3_i1, TRINITY_DN17019_c2_g2_i1, TRINITY_DN17019_c2_g2_i2, TRINITY_DN17276_c0_g1_i1, TRINITY_DN2954_c0_g4_i1, TRINITY_DN29716_c1_g1_i1, TRINITY_DN67644_c0_g1_i1, TRINITY_DN73371_c0_g2_i2, TRINITY_DN7525_c0_g1_i1, TRINITY_DN88129_c0_g3_i1	TRINITY_DN12230_c0_g1_i11, TRINITY_DN12230_c1_g1_i1, TRINITY_DN5223_c1_g2_i1, TRINITY_DN5223_c1_g2_i2, TRINITY_DN6166_c0_g1_i4, TRINITY_DN6166_c0_g1_i5, TRINITY_DN6166_c0_g1_i7	TRINITY_DN84750_c0_g1_i1
OG0000069	TRINITY_DN18003_c0_g2_i11, TRINITY_DN18003_c0_g2_i13, TRINITY_DN18003_c0_g2_i7, TRINITY_DN24729_c1_g1_i1, TRINITY_DN42829_c0_g1_i1, TRINITY_DN42829_c0_g1_i2, TRINITY_DN435_c1_g1_i11, TRINITY_DN435_c1_g1_i16, TRINITY_DN435_c1_g1_i5, TRINITY_DN7675_c1_g1_i1, TRINITY_DN7675_c1_g1_i2	TRINITY_DN13354_c0_g1_i13, TRINITY_DN13354_c0_g1_i9, TRINITY_DN186258_c0_g1_i1	TRINITY_DN13035_c0_g1_i1, TRINITY_DN13035_c0_g1_i2, TRINITY_DN3163_c3_g1_i1, TRINITY_DN3163_c3_g1_i3	TRINITY_DN78177_c0_g1_i1, TRINITY_DN8715_c0_g1_i5, TRINITY_DN8716_c1_g1_i1, TRINITY_DN8716_c1_g1_i2
OG0000070	TRINITY_DN1880_c0_g2_i2, TRINITY_DN57789_c0_g1_i1, TRINITY_DN9335_c0_g1_i3	TRINITY_DN121688_c0_g1_i2, TRINITY_DN129862_c0_g1_i1, TRINITY_DN1451_c0_g1_i4, TRINITY_DN1451_c0_g1_i5, TRINITY_DN2233_c4_g1_i2, TRINITY_DN2233_c4_g2_i1, TRINITY_DN2233_c4_g3_i1, TRINITY_DN29179_c0_g1_i1, TRINITY_DN29179_c0_g3_i1, TRINITY_DN29179_c0_g3_i2, TRINITY_DN29179_c0_g6_i1, TRINITY_DN5241_c0_g5_i2, TRINITY_DN5638_c0_g1_i5, TRINITY_DN5638_c0_g2_i1, TRINITY_DN5638_c0_g2_i2	TRINITY_DN12447_c0_g3_i3, TRINITY_DN26382_c4_g1_i1, TRINITY_DN7000_c0_g1_i2	TRINITY_DN30390_c0_g1_i1
OG0000071	TRINITY_DN2504_c0_g1_i5, TRINITY_DN761_c0_g1_i1, TRINITY_DN761_c0_g1_i4	TRINITY_DN10121_c1_g1_i1, TRINITY_DN10764_c0_g1_i1, TRINITY_DN12430_c1_g2_i1, TRINITY_DN288_c0_g1_i6, TRINITY_DN37949_c1_g1_i3, TRINITY_DN37949_c1_g2_i2, TRINITY_DN44555_c0_g1_i1, TRINITY_DN451_c0_g1_i2, TRINITY_DN451_c0_g1_i5, TRINITY_DN5041_c2_g1_i2, TRINITY_DN78108_c2_g1_i2	TRINITY_DN0_c3_g1_i5, TRINITY_DN21156_c0_g1_i7, TRINITY_DN21351_c0_g1_i4, TRINITY_DN21395_c1_g1_i1, TRINITY_DN2440_c2_g1_i1, TRINITY_DN7557_c1_g1_i1	TRINITY_DN31502_c0_g1_i1, TRINITY_DN7267_c0_g2_i8
OG0000072	TRINITY_DN2550_c0_g2_i16, TRINITY_DN2550_c0_g2_i19, TRINITY_DN2550_c0_g2_i23, TRINITY_DN2550_c0_g2_i31, TRINITY_DN2550_c0_g2_i34, TRINITY_DN2550_c0_g2_i6, TRINITY_DN2550_c0_g2_i9	TRINITY_DN30898_c1_g2_i2, TRINITY_DN30898_c1_g2_i5, TRINITY_DN97190_c0_g1_i1, TRINITY_DN97190_c0_g1_i2	TRINITY_DN12919_c0_g1_i20, TRINITY_DN12919_c0_g1_i21, TRINITY_DN12919_c0_g1_i22, TRINITY_DN12919_c0_g1_i23, TRINITY_DN12919_c0_g1_i4, TRINITY_DN12919_c0_g1_i7	TRINITY_DN1408_c0_g1_i1, TRINITY_DN1408_c0_g1_i3, TRINITY_DN1408_c0_g1_i4, TRINITY_DN1408_c0_g1_i5, TRINITY_DN1408_c0_g1_i6
OG0000073	TRINITY_DN3171_c0_g1_i16, TRINITY_DN3171_c0_g1_i20, TRINITY_DN3171_c0_g1_i21, TRINITY_DN3171_c0_g1_i24, TRINITY_DN3171_c0_g1_i3, TRINITY_DN3171_c0_g1_i8	TRINITY_DN1538_c0_g1_i11, TRINITY_DN1538_c0_g1_i12, TRINITY_DN1538_c0_g1_i14, TRINITY_DN1538_c0_g1_i19, TRINITY_DN1538_c0_g1_i2, TRINITY_DN1538_c0_g1_i22, TRINITY_DN1538_c0_g1_i4	TRINITY_DN2145_c0_g1_i18, TRINITY_DN2145_c0_g1_i22, TRINITY_DN2145_c0_g1_i23, TRINITY_DN2145_c0_g1_i25, TRINITY_DN2145_c0_g1_i5	TRINITY_DN508_c0_g1_i1, TRINITY_DN508_c0_g1_i3, TRINITY_DN508_c0_g1_i5, TRINITY_DN508_c0_g1_i6
OG0000074	TRINITY_DN3980_c0_g1_i17, TRINITY_DN3980_c0_g1_i18, TRINITY_DN3980_c0_g1_i19, TRINITY_DN3980_c0_g1_i2, TRINITY_DN3980_c0_g1_i22, TRINITY_DN3980_c0_g1_i23, TRINITY_DN3980_c0_g1_i8, TRINITY_DN3980_c0_g1_i9	TRINITY_DN34653_c0_g1_i2, TRINITY_DN42513_c0_g1_i1	TRINITY_DN2211_c1_g1_i1, TRINITY_DN2211_c1_g1_i10, TRINITY_DN2211_c1_g1_i13, TRINITY_DN2211_c1_g1_i17, TRINITY_DN2211_c1_g1_i2, TRINITY_DN2211_c1_g1_i8	TRINITY_DN4716_c0_g1_i1, TRINITY_DN4716_c0_g1_i13, TRINITY_DN4716_c0_g1_i17, TRINITY_DN4716_c0_g1_i25, TRINITY_DN4716_c0_g1_i6, TRINITY_DN4716_c0_g1_i7
OG0000075	TRINITY_DN5298_c1_g1_i1, TRINITY_DN6639_c7_g1_i1	TRINITY_DN10683_c0_g1_i5, TRINITY_DN14210_c6_g1_i1, TRINITY_DN14288_c1_g1_i1, TRINITY_DN236_c0_g1_i4, TRINITY_DN236_c0_g1_i6, TRINITY_DN28226_c0_g1_i1, TRINITY_DN4663_c0_g3_i1, TRINITY_DN49717_c0_g2_i1, TRINITY_DN56531_c1_g1_i1, TRINITY_DN58315_c1_g1_i1, TRINITY_DN6124_c0_g4_i1, TRINITY_DN6240_c0_g2_i1, TRINITY_DN921_c8_g1_i3, TRINITY_DN9719_c0_g2_i1	TRINITY_DN1336_c1_g1_i1, TRINITY_DN326_c1_g1_i6	TRINITY_DN2374_c3_g1_i1, TRINITY_DN3399_c0_g1_i4, TRINITY_DN7373_c0_g1_i3, TRINITY_DN7373_c0_g2_i2
OG0000076	TRINITY_DN10616_c0_g1_i4, TRINITY_DN30199_c0_g1_i1	TRINITY_DN6949_c0_g2_i1, TRINITY_DN6949_c0_g2_i10, TRINITY_DN6949_c0_g2_i2, TRINITY_DN6949_c0_g2_i3, TRINITY_DN6949_c0_g2_i4, TRINITY_DN6949_c0_g2_i5, TRINITY_DN6949_c0_g2_i6, TRINITY_DN6949_c0_g2_i8, TRINITY_DN6949_c0_g2_i9	TRINITY_DN1475_c1_g1_i8, TRINITY_DN4999_c0_g1_i13, TRINITY_DN4999_c0_g1_i2, TRINITY_DN4999_c0_g1_i5, TRINITY_DN4999_c0_g1_i7, TRINITY_DN4999_c0_g1_i8, TRINITY_DN4999_c0_g1_i9	TRINITY_DN16637_c0_g1_i1, TRINITY_DN16637_c0_g1_i3, TRINITY_DN38515_c1_g1_i1
OG0000077	TRINITY_DN11082_c0_g2_i1, TRINITY_DN3599_c0_g1_i1, TRINITY_DN3599_c0_g1_i3, TRINITY_DN6232_c1_g1_i1	TRINITY_DN11801_c2_g1_i1, TRINITY_DN16304_c2_g1_i1, TRINITY_DN16742_c0_g1_i1, TRINITY_DN19430_c0_g1_i1, TRINITY_DN27201_c0_g1_i2, TRINITY_DN39623_c0_g2_i1, TRINITY_DN44613_c0_g1_i1, TRINITY_DN44613_c0_g1_i2, TRINITY_DN44613_c1_g1_i1, TRINITY_DN668_c0_g1_i3, TRINITY_DN762_c0_g1_i15, TRINITY_DN77992_c0_g1_i1	TRINITY_DN27192_c0_g1_i3, TRINITY_DN611_c1_g1_i5	TRINITY_DN11424_c1_g1_i15, TRINITY_DN11424_c1_g1_i7, TRINITY_DN17926_c0_g1_i10
OG0000078	TRINITY_DN1115_c1_g1_i9, TRINITY_DN226_c0_g1_i3, TRINITY_DN5002_c0_g1_i1	TRINITY_DN152_c0_g2_i1, TRINITY_DN1973_c0_g2_i2, TRINITY_DN1973_c0_g3_i1, TRINITY_DN2380_c0_g2_i9, TRINITY_DN2750_c1_g2_i1, TRINITY_DN3403_c1_g1_i1, TRINITY_DN5618_c1_g1_i2, TRINITY_DN8162_c0_g1_i2	TRINITY_DN13824_c0_g3_i1, TRINITY_DN21_c0_g1_i11, TRINITY_DN21_c0_g1_i21, TRINITY_DN21_c0_g1_i4, TRINITY_DN3807_c1_g2_i1	TRINITY_DN14637_c0_g1_i2, TRINITY_DN14637_c0_g1_i4, TRINITY_DN14637_c0_g1_i6, TRINITY_DN14637_c0_g1_i7, TRINITY_DN38136_c0_g1_i1
OG0000079	TRINITY_DN12172_c0_g1_i2, TRINITY_DN12172_c0_g1_i3, TRINITY_DN12172_c0_g1_i6, TRINITY_DN12172_c0_g1_i7, TRINITY_DN12172_c0_g1_i9	TRINITY_DN18516_c0_g1_i14, TRINITY_DN18516_c0_g1_i15, TRINITY_DN18516_c0_g1_i17, TRINITY_DN18516_c0_g1_i18, TRINITY_DN18516_c0_g1_i19, TRINITY_DN18516_c0_g1_i21, TRINITY_DN18516_c0_g1_i22, TRINITY_DN18516_c0_g1_i27, TRINITY_DN18516_c0_g1_i33, TRINITY_DN18516_c0_g1_i34, TRINITY_DN18516_c0_g1_i5	TRINITY_DN1481_c0_g2_i2, TRINITY_DN1481_c0_g2_i6, TRINITY_DN1481_c0_g2_i8	TRINITY_DN71408_c0_g1_i1, TRINITY_DN89385_c0_g1_i1
OG0000080	TRINITY_DN14582_c0_g1_i3, TRINITY_DN313_c0_g1_i19, TRINITY_DN313_c0_g1_i21, TRINITY_DN313_c0_g1_i25, TRINITY_DN313_c0_g1_i27, TRINITY_DN313_c0_g1_i29, TRINITY_DN313_c0_g1_i35	TRINITY_DN163112_c0_g1_i1	TRINITY_DN1564_c1_g1_i3, TRINITY_DN1564_c1_g1_i4, TRINITY_DN471_c1_g1_i10, TRINITY_DN471_c1_g1_i11, TRINITY_DN471_c1_g1_i13, TRINITY_DN471_c1_g1_i14, TRINITY_DN471_c1_g1_i2, TRINITY_DN471_c1_g1_i9	TRINITY_DN39735_c0_g1_i1, TRINITY_DN55850_c0_g1_i1, TRINITY_DN56115_c0_g1_i1, TRINITY_DN85487_c0_g1_i1, TRINITY_DN89322_c0_g1_i1
OG0000081	TRINITY_DN15610_c0_g1_i1, TRINITY_DN15610_c0_g1_i6, TRINITY_DN15610_c0_g1_i7, TRINITY_DN195_c0_g1_i12, TRINITY_DN195_c0_g1_i2, TRINITY_DN195_c0_g1_i7	TRINITY_DN1212_c0_g2_i1, TRINITY_DN1212_c0_g2_i4	TRINITY_DN2172_c1_g1_i1, TRINITY_DN2172_c1_g1_i3, TRINITY_DN2172_c1_g1_i5, TRINITY_DN2172_c1_g1_i6, TRINITY_DN4224_c0_g1_i13, TRINITY_DN4224_c0_g1_i2, TRINITY_DN4224_c0_g1_i5, TRINITY_DN4224_c0_g1_i6, TRINITY_DN4224_c0_g1_i9	TRINITY_DN5726_c0_g1_i3, TRINITY_DN5726_c0_g1_i6, TRINITY_DN5726_c0_g1_i7, TRINITY_DN9148_c0_g1_i1
OG0000082	TRINITY_DN16492_c0_g1_i10, TRINITY_DN16492_c0_g1_i11, TRINITY_DN16492_c0_g1_i12, TRINITY_DN16492_c0_g1_i3, TRINITY_DN16492_c0_g1_i4, TRINITY_DN16492_c0_g1_i7, TRINITY_DN16492_c0_g1_i9	TRINITY_DN11893_c0_g2_i1, TRINITY_DN11893_c0_g2_i14, TRINITY_DN11893_c0_g2_i2, TRINITY_DN11893_c0_g2_i5	TRINITY_DN232_c0_g1_i11, TRINITY_DN232_c0_g1_i13, TRINITY_DN232_c0_g1_i14, TRINITY_DN232_c0_g1_i3, TRINITY_DN232_c0_g1_i6, TRINITY_DN232_c0_g1_i8, TRINITY_DN232_c0_g1_i9	TRINITY_DN21858_c0_g1_i1, TRINITY_DN21858_c0_g1_i2, TRINITY_DN21858_c0_g1_i5
OG0000083	TRINITY_DN18105_c0_g1_i1, TRINITY_DN93651_c0_g1_i1	TRINITY_DN345_c0_g1_i1, TRINITY_DN345_c0_g1_i10, TRINITY_DN345_c0_g1_i11, TRINITY_DN345_c0_g1_i13, TRINITY_DN345_c0_g1_i14, TRINITY_DN345_c0_g1_i15, TRINITY_DN345_c0_g1_i18, TRINITY_DN345_c0_g1_i20, TRINITY_DN345_c0_g1_i6, TRINITY_DN345_c0_g1_i7, TRINITY_DN345_c0_g1_i8	TRINITY_DN2261_c0_g1_i13, TRINITY_DN2261_c0_g1_i18, TRINITY_DN2261_c0_g1_i21, TRINITY_DN2261_c0_g1_i22, TRINITY_DN2261_c0_g1_i9	TRINITY_DN4319_c0_g1_i1, TRINITY_DN4319_c0_g1_i2, TRINITY_DN4319_c0_g1_i3
OG0000084	TRINITY_DN2411_c0_g2_i1, TRINITY_DN2411_c0_g2_i12, TRINITY_DN2411_c0_g2_i13, TRINITY_DN2411_c0_g2_i14, TRINITY_DN2411_c0_g2_i15, TRINITY_DN2411_c0_g2_i16, TRINITY_DN2411_c0_g2_i2, TRINITY_DN2411_c0_g2_i3, TRINITY_DN2411_c0_g2_i9	TRINITY_DN992_c1_g3_i1, TRINITY_DN992_c1_g3_i2, TRINITY_DN992_c1_g3_i3, TRINITY_DN992_c1_g3_i7	TRINITY_DN6174_c0_g1_i2, TRINITY_DN6174_c0_g1_i3, TRINITY_DN6174_c0_g1_i4, TRINITY_DN6174_c0_g1_i5, TRINITY_DN6174_c0_g1_i6, TRINITY_DN6174_c0_g1_i7	TRINITY_DN472_c0_g2_i2, TRINITY_DN472_c0_g2_i3
OG0000085	TRINITY_DN25352_c1_g1_i1, TRINITY_DN4618_c0_g1_i1, TRINITY_DN4618_c0_g1_i5, TRINITY_DN5187_c0_g1_i1, TRINITY_DN6013_c0_g1_i1, TRINITY_DN6013_c0_g1_i12, TRINITY_DN6013_c0_g1_i2, TRINITY_DN6013_c0_g1_i3	TRINITY_DN2180_c0_g1_i11, TRINITY_DN2180_c0_g1_i15, TRINITY_DN2180_c0_g1_i16, TRINITY_DN2180_c0_g1_i3, TRINITY_DN24423_c0_g1_i1, TRINITY_DN564_c0_g1_i13, TRINITY_DN564_c0_g1_i4, TRINITY_DN564_c0_g1_i6, TRINITY_DN564_c0_g1_i9	TRINITY_DN3090_c0_g1_i1, TRINITY_DN3090_c2_g2_i18	TRINITY_DN16582_c0_g2_i1, TRINITY_DN3740_c0_g1_i12
OG0000086	TRINITY_DN25797_c0_g1_i2, TRINITY_DN5246_c0_g1_i21, TRINITY_DN5246_c0_g1_i8, TRINITY_DN5246_c0_g1_i9, TRINITY_DN9084_c0_g1_i1	TRINITY_DN144439_c2_g1_i1, TRINITY_DN58533_c0_g1_i1	TRINITY_DN1491_c0_g4_i3, TRINITY_DN29052_c0_g1_i2, TRINITY_DN37341_c0_g1_i22, TRINITY_DN37341_c0_g1_i23, TRINITY_DN37341_c0_g1_i3, TRINITY_DN37341_c0_g1_i4, TRINITY_DN37341_c0_g1_i8	TRINITY_DN11640_c0_g1_i2, TRINITY_DN34303_c0_g1_i10, TRINITY_DN34303_c0_g1_i2, TRINITY_DN34303_c0_g1_i5, TRINITY_DN5085_c0_g1_i4, TRINITY_DN5085_c0_g1_i7, TRINITY_DN6206_c0_g1_i3
OG0000087	TRINITY_DN300_c0_g1_i1, TRINITY_DN300_c0_g1_i15	TRINITY_DN5075_c0_g1_i1, TRINITY_DN5075_c0_g1_i10, TRINITY_DN5075_c0_g1_i11, TRINITY_DN5075_c0_g1_i13, TRINITY_DN5075_c0_g1_i5, TRINITY_DN5075_c0_g1_i6, TRINITY_DN5075_c0_g1_i7, TRINITY_DN5075_c0_g1_i8, TRINITY_DN5075_c0_g1_i9	TRINITY_DN5250_c0_g1_i15, TRINITY_DN5250_c0_g1_i2, TRINITY_DN5250_c0_g1_i4, TRINITY_DN5250_c0_g1_i6, TRINITY_DN5250_c0_g1_i8	TRINITY_DN906_c0_g1_i2, TRINITY_DN906_c0_g1_i3, TRINITY_DN906_c0_g1_i4, TRINITY_DN906_c0_g1_i5, TRINITY_DN906_c0_g1_i6
OG0000088	TRINITY_DN3206_c0_g1_i4, TRINITY_DN3206_c0_g1_i7, TRINITY_DN3206_c0_g1_i8	TRINITY_DN1259_c2_g1_i2, TRINITY_DN1259_c2_g1_i4, TRINITY_DN986_c0_g1_i1, TRINITY_DN986_c0_g1_i10, TRINITY_DN986_c0_g1_i11, TRINITY_DN986_c0_g1_i15, TRINITY_DN986_c0_g1_i16, TRINITY_DN986_c0_g1_i18, TRINITY_DN986_c0_g1_i2, TRINITY_DN986_c0_g1_i3, TRINITY_DN986_c0_g1_i7, TRINITY_DN986_c0_g1_i8, TRINITY_DN986_c0_g1_i9	TRINITY_DN2884_c0_g1_i12, TRINITY_DN2884_c0_g1_i7	TRINITY_DN451_c1_g1_i1, TRINITY_DN451_c1_g1_i14, TRINITY_DN451_c1_g1_i5
OG0000089	TRINITY_DN3419_c1_g1_i2, TRINITY_DN3419_c1_g1_i4, TRINITY_DN3419_c1_g2_i1, TRINITY_DN3419_c1_g2_i4, TRINITY_DN962_c1_g1_i3	TRINITY_DN1046_c3_g1_i1, TRINITY_DN1046_c3_g1_i2	TRINITY_DN1271_c1_g2_i2, TRINITY_DN1271_c1_g2_i3, TRINITY_DN1271_c1_g2_i4, TRINITY_DN21777_c0_g1_i18, TRINITY_DN21777_c0_g1_i8, TRINITY_DN4439_c0_g2_i1, TRINITY_DN4439_c0_g2_i2, TRINITY_DN4439_c0_g2_i3, TRINITY_DN4439_c0_g2_i4, TRINITY_DN4439_c0_g2_i6	TRINITY_DN19219_c0_g1_i1, TRINITY_DN19219_c0_g1_i2, TRINITY_DN2343_c1_g1_i2, TRINITY_DN77261_c0_g1_i1
OG0000090	TRINITY_DN433_c0_g4_i1, TRINITY_DN433_c0_g4_i2, TRINITY_DN433_c0_g4_i6	TRINITY_DN17332_c0_g1_i1, TRINITY_DN17332_c0_g1_i2, TRINITY_DN17332_c0_g1_i4, TRINITY_DN17332_c0_g1_i6, TRINITY_DN17332_c0_g1_i7, TRINITY_DN17332_c0_g1_i9	TRINITY_DN3232_c0_g1_i10, TRINITY_DN3232_c0_g1_i11, TRINITY_DN3232_c0_g1_i13, TRINITY_DN3232_c0_g1_i18, TRINITY_DN3232_c0_g1_i7, TRINITY_DN3232_c0_g1_i8, TRINITY_DN3232_c0_g1_i9	TRINITY_DN20954_c0_g2_i1, TRINITY_DN20954_c0_g2_i10, TRINITY_DN20954_c0_g2_i4, TRINITY_DN20954_c0_g2_i6, TRINITY_DN20954_c0_g2_i8
OG0000091	TRINITY_DN5039_c0_g1_i20, TRINITY_DN5039_c0_g1_i3, TRINITY_DN5039_c0_g1_i9	TRINITY_DN10258_c0_g1_i1, TRINITY_DN71933_c0_g1_i1	TRINITY_DN1605_c0_g1_i1, TRINITY_DN1605_c0_g1_i12, TRINITY_DN1605_c0_g1_i4, TRINITY_DN1605_c0_g1_i5, TRINITY_DN1605_c0_g1_i7	TRINITY_DN3073_c0_g1_i12, TRINITY_DN3073_c0_g1_i14, TRINITY_DN3073_c0_g1_i27, TRINITY_DN3073_c0_g1_i28, TRINITY_DN3073_c0_g1_i31, TRINITY_DN3073_c0_g1_i32, TRINITY_DN3073_c0_g1_i33, TRINITY_DN3073_c0_g1_i39, TRINITY_DN3073_c0_g1_i42, TRINITY_DN3073_c0_g1_i43, TRINITY_DN3073_c0_g1_i7
OG0000092	TRINITY_DN62326_c0_g1_i1, TRINITY_DN68547_c0_g1_i1	TRINITY_DN192784_c0_g1_i1, TRINITY_DN314_c0_g2_i1, TRINITY_DN314_c1_g1_i1, TRINITY_DN37004_c0_g1_i2	TRINITY_DN100_c0_g1_i4, TRINITY_DN5344_c1_g1_i7, TRINITY_DN5686_c1_g1_i1, TRINITY_DN5686_c1_g2_i1, TRINITY_DN5686_c1_g2_i2, TRINITY_DN5686_c2_g1_i1, TRINITY_DN84146_c0_g1_i1	TRINITY_DN2061_c0_g2_i1, TRINITY_DN2061_c0_g2_i2, TRINITY_DN78969_c0_g1_i1, TRINITY_DN78_c0_g2_i1, TRINITY_DN78_c0_g2_i2, TRINITY_DN78_c1_g1_i2, TRINITY_DN78_c1_g1_i3, TRINITY_DN78_c1_g1_i4
OG0000093	TRINITY_DN7102_c0_g2_i10, TRINITY_DN7102_c0_g2_i15, TRINITY_DN7102_c0_g2_i9	TRINITY_DN2069_c0_g1_i11, TRINITY_DN2069_c0_g1_i13, TRINITY_DN2069_c0_g1_i19, TRINITY_DN2069_c0_g1_i22, TRINITY_DN2069_c0_g1_i23, TRINITY_DN2069_c0_g1_i25, TRINITY_DN2069_c0_g1_i35, TRINITY_DN2069_c0_g1_i4, TRINITY_DN2069_c0_g1_i48, TRINITY_DN2069_c0_g1_i51	TRINITY_DN259_c1_g1_i11, TRINITY_DN259_c1_g1_i19	TRINITY_DN2891_c0_g1_i14, TRINITY_DN2891_c0_g1_i15, TRINITY_DN2891_c0_g1_i16, TRINITY_DN2891_c0_g1_i19, TRINITY_DN2891_c0_g1_i4, TRINITY_DN2891_c0_g1_i9
OG0000094	TRINITY_DN7146_c0_g1_i10, TRINITY_DN7146_c0_g1_i11, TRINITY_DN7146_c0_g1_i4, TRINITY_DN7146_c0_g1_i6	TRINITY_DN1560_c0_g1_i11, TRINITY_DN1560_c0_g1_i12, TRINITY_DN1560_c0_g1_i13, TRINITY_DN1560_c0_g1_i14, TRINITY_DN1560_c0_g1_i3, TRINITY_DN1560_c0_g1_i5, TRINITY_DN1560_c0_g1_i9	TRINITY_DN3151_c0_g2_i12, TRINITY_DN3151_c0_g2_i13, TRINITY_DN3151_c0_g2_i14, TRINITY_DN3151_c0_g2_i16, TRINITY_DN3151_c0_g2_i17, TRINITY_DN3151_c0_g2_i18, TRINITY_DN3151_c0_g2_i19	TRINITY_DN3373_c0_g1_i13, TRINITY_DN3373_c0_g1_i8, TRINITY_DN3373_c0_g1_i9
OG0000095	TRINITY_DN1023_c0_g2_i1, TRINITY_DN1023_c0_g2_i2, TRINITY_DN1023_c0_g2_i6, TRINITY_DN2308_c0_g1_i3, TRINITY_DN2865_c0_g1_i2, TRINITY_DN2865_c0_g1_i4, TRINITY_DN2865_c0_g1_i5, TRINITY_DN2865_c0_g1_i9	NA	NA	TRINITY_DN16598_c0_g1_i2, TRINITY_DN16915_c0_g1_i3, TRINITY_DN17125_c0_g1_i1, TRINITY_DN17125_c0_g1_i2, TRINITY_DN4587_c0_g1_i1, TRINITY_DN46056_c0_g1_i1, TRINITY_DN52011_c0_g1_i1, TRINITY_DN81547_c0_g1_i1, TRINITY_DN8753_c0_g1_i2, TRINITY_DN8753_c0_g1_i4, TRINITY_DN8753_c0_g1_i5, TRINITY_DN8753_c0_g1_i7
OG0000096	TRINITY_DN102440_c0_g1_i1, TRINITY_DN10296_c0_g2_i1, TRINITY_DN114897_c0_g1_i1, TRINITY_DN27653_c0_g1_i1, TRINITY_DN48483_c0_g1_i1	TRINITY_DN124136_c0_g1_i1, TRINITY_DN13174_c0_g2_i3, TRINITY_DN184434_c0_g1_i1, TRINITY_DN203761_c0_g1_i1, TRINITY_DN215887_c0_g1_i1, TRINITY_DN36510_c0_g1_i1, TRINITY_DN47478_c0_g1_i1, TRINITY_DN6436_c0_g1_i9, TRINITY_DN6805_c1_g1_i1	TRINITY_DN132027_c0_g1_i1, TRINITY_DN67212_c0_g1_i1, TRINITY_DN7907_c0_g2_i1	TRINITY_DN30821_c0_g1_i1, TRINITY_DN38092_c0_g1_i1, TRINITY_DN72955_c0_g1_i1
OG0000097	TRINITY_DN10363_c0_g3_i1, TRINITY_DN25028_c0_g1_i2, TRINITY_DN7256_c0_g1_i1	TRINITY_DN10076_c0_g4_i4, TRINITY_DN15157_c0_g1_i1, TRINITY_DN3126_c0_g1_i2, TRINITY_DN3621_c1_g2_i1, TRINITY_DN3621_c1_g2_i4, TRINITY_DN3677_c1_g1_i6, TRINITY_DN393_c0_g2_i2, TRINITY_DN393_c0_g2_i4, TRINITY_DN44381_c0_g1_i1, TRINITY_DN6745_c0_g1_i2, TRINITY_DN9727_c6_g1_i1	TRINITY_DN1312_c0_g2_i1, TRINITY_DN2453_c1_g1_i1, TRINITY_DN8442_c0_g1_i1	TRINITY_DN3079_c0_g1_i2, TRINITY_DN31_c0_g1_i8, TRINITY_DN6471_c0_g1_i2
OG0000098	TRINITY_DN108133_c0_g1_i1, TRINITY_DN18074_c0_g1_i5, TRINITY_DN18074_c0_g1_i6	TRINITY_DN148907_c0_g1_i1, TRINITY_DN162175_c0_g1_i1, TRINITY_DN198153_c0_g1_i1	TRINITY_DN62240_c0_g1_i1	TRINITY_DN18217_c0_g1_i1, TRINITY_DN20996_c0_g1_i1, TRINITY_DN32081_c0_g1_i1, TRINITY_DN4215_c0_g1_i16, TRINITY_DN4215_c0_g1_i18, TRINITY_DN4215_c0_g1_i19, TRINITY_DN4215_c0_g1_i2, TRINITY_DN4215_c0_g1_i20, TRINITY_DN4215_c0_g1_i5, TRINITY_DN4215_c0_g1_i7, TRINITY_DN4215_c0_g1_i8, TRINITY_DN4215_c0_g1_i9, TRINITY_DN88328_c0_g1_i1
OG0000099	TRINITY_DN10_c0_g2_i10, TRINITY_DN10_c0_g2_i12, TRINITY_DN10_c0_g2_i18, TRINITY_DN10_c0_g2_i19, TRINITY_DN10_c0_g2_i25, TRINITY_DN10_c0_g2_i33	TRINITY_DN8934_c0_g1_i1, TRINITY_DN8934_c0_g1_i2, TRINITY_DN8934_c0_g1_i3, TRINITY_DN8934_c0_g1_i7	TRINITY_DN363_c0_g1_i18, TRINITY_DN363_c0_g1_i19, TRINITY_DN363_c0_g1_i4, TRINITY_DN363_c0_g1_i8	TRINITY_DN2304_c0_g1_i1, TRINITY_DN2304_c0_g1_i2, TRINITY_DN2304_c0_g1_i4, TRINITY_DN2304_c0_g1_i5, TRINITY_DN2304_c0_g1_i6, TRINITY_DN2304_c0_g1_i7
OG0000100	TRINITY_DN11411_c0_g1_i18, TRINITY_DN11411_c0_g1_i19, TRINITY_DN11411_c0_g1_i2, TRINITY_DN11411_c0_g1_i20, TRINITY_DN11411_c0_g1_i24, TRINITY_DN11411_c0_g1_i27, TRINITY_DN11411_c0_g1_i30, TRINITY_DN11411_c0_g1_i31, TRINITY_DN11411_c0_g1_i34, TRINITY_DN11411_c0_g1_i35	TRINITY_DN33146_c0_g1_i1, TRINITY_DN33146_c0_g1_i2, TRINITY_DN33146_c0_g1_i4	TRINITY_DN7239_c0_g1_i3, TRINITY_DN7239_c0_g1_i4, TRINITY_DN7239_c0_g1_i5	TRINITY_DN9467_c0_g1_i10, TRINITY_DN9467_c0_g1_i2, TRINITY_DN9467_c0_g1_i4, TRINITY_DN9467_c0_g1_i8
OG0000101	TRINITY_DN1221_c0_g1_i2, TRINITY_DN1221_c0_g1_i20, TRINITY_DN1221_c0_g1_i21, TRINITY_DN980_c0_g2_i3	TRINITY_DN182110_c0_g1_i1, TRINITY_DN4786_c1_g1_i1, TRINITY_DN7254_c0_g3_i1	TRINITY_DN3602_c0_g1_i16, TRINITY_DN3602_c0_g1_i18, TRINITY_DN3602_c0_g1_i21, TRINITY_DN3602_c0_g1_i8, TRINITY_DN5618_c1_g1_i6, TRINITY_DN5618_c1_g1_i8, TRINITY_DN5618_c1_g1_i9	TRINITY_DN9282_c0_g1_i2, TRINITY_DN9282_c0_g1_i3, TRINITY_DN9282_c0_g2_i10, TRINITY_DN9282_c0_g2_i5, TRINITY_DN9282_c0_g2_i8, TRINITY_DN9282_c0_g2_i9
OG0000102	TRINITY_DN1540_c0_g2_i1, TRINITY_DN43349_c0_g1_i1	TRINITY_DN11580_c0_g3_i1, TRINITY_DN4446_c0_g1_i1, TRINITY_DN4446_c0_g1_i10, TRINITY_DN4446_c0_g1_i2, TRINITY_DN4446_c0_g1_i3, TRINITY_DN4446_c0_g1_i4, TRINITY_DN4446_c0_g1_i5, TRINITY_DN4446_c0_g1_i6, TRINITY_DN4446_c0_g1_i8, TRINITY_DN4446_c0_g1_i9	TRINITY_DN6203_c0_g1_i1, TRINITY_DN65_c0_g1_i3, TRINITY_DN65_c0_g1_i4, TRINITY_DN65_c0_g1_i8	TRINITY_DN7438_c0_g1_i1, TRINITY_DN7438_c0_g1_i4, TRINITY_DN7438_c0_g1_i5, TRINITY_DN7438_c0_g1_i8
OG0000103	TRINITY_DN1580_c0_g2_i11, TRINITY_DN1580_c0_g2_i13, TRINITY_DN1580_c0_g2_i17, TRINITY_DN1580_c0_g2_i25, TRINITY_DN1580_c0_g2_i28, TRINITY_DN1580_c0_g2_i8, TRINITY_DN1580_c0_g2_i9	TRINITY_DN5766_c0_g1_i10, TRINITY_DN5766_c0_g1_i11, TRINITY_DN5766_c0_g1_i12, TRINITY_DN5766_c0_g1_i17, TRINITY_DN5766_c0_g1_i19, TRINITY_DN5766_c0_g1_i2, TRINITY_DN5766_c0_g1_i20, TRINITY_DN5766_c0_g1_i3, TRINITY_DN5766_c0_g1_i4, TRINITY_DN5766_c0_g1_i5	TRINITY_DN4895_c0_g1_i4	TRINITY_DN11270_c0_g1_i1, TRINITY_DN11270_c0_g1_i2
OG0000104	TRINITY_DN16517_c0_g1_i12, TRINITY_DN16517_c0_g1_i17, TRINITY_DN16517_c0_g1_i29, TRINITY_DN16517_c0_g1_i30, TRINITY_DN16517_c0_g1_i31, TRINITY_DN16517_c0_g1_i9	TRINITY_DN2645_c0_g1_i10, TRINITY_DN2645_c0_g1_i12, TRINITY_DN2645_c0_g1_i13, TRINITY_DN2645_c0_g1_i17, TRINITY_DN2645_c0_g1_i18, TRINITY_DN2645_c0_g1_i2, TRINITY_DN2645_c0_g1_i44	TRINITY_DN1033_c0_g1_i22, TRINITY_DN1033_c0_g1_i30, TRINITY_DN1033_c0_g1_i5	TRINITY_DN8537_c0_g1_i12, TRINITY_DN8537_c0_g1_i22, TRINITY_DN8537_c0_g1_i26, TRINITY_DN8537_c0_g1_i9
OG0000105	TRINITY_DN16555_c0_g1_i2, TRINITY_DN16555_c0_g1_i3, TRINITY_DN1692_c0_g1_i1, TRINITY_DN1692_c0_g1_i10, TRINITY_DN1692_c0_g1_i2, TRINITY_DN1692_c0_g1_i3, TRINITY_DN1692_c0_g1_i4, TRINITY_DN1692_c0_g1_i5, TRINITY_DN1692_c0_g1_i7	TRINITY_DN174633_c0_g1_i1, TRINITY_DN47654_c0_g1_i1, TRINITY_DN54886_c0_g1_i1	TRINITY_DN3053_c0_g1_i1, TRINITY_DN3053_c0_g1_i4, TRINITY_DN3053_c0_g1_i7, TRINITY_DN3053_c0_g1_i9	TRINITY_DN6090_c0_g1_i1, TRINITY_DN6090_c0_g1_i11, TRINITY_DN6090_c0_g1_i8, TRINITY_DN6090_c0_g1_i9
OG0000106	TRINITY_DN2025_c0_g1_i2, TRINITY_DN2025_c0_g1_i4, TRINITY_DN2025_c0_g1_i5	TRINITY_DN21053_c0_g1_i1, TRINITY_DN21053_c0_g1_i2, TRINITY_DN21053_c0_g1_i6	TRINITY_DN10612_c0_g1_i1, TRINITY_DN10612_c0_g1_i10, TRINITY_DN10612_c0_g1_i11, TRINITY_DN10612_c0_g1_i2, TRINITY_DN10612_c0_g1_i7, TRINITY_DN10612_c0_g1_i8, TRINITY_DN10612_c0_g1_i9	TRINITY_DN681_c0_g2_i1, TRINITY_DN681_c0_g2_i10, TRINITY_DN681_c0_g2_i12, TRINITY_DN681_c0_g2_i19, TRINITY_DN681_c0_g2_i6, TRINITY_DN681_c0_g2_i7, TRINITY_DN681_c0_g2_i8
OG0000107	TRINITY_DN20325_c0_g2_i1, TRINITY_DN24969_c1_g1_i1	TRINITY_DN19447_c1_g1_i1, TRINITY_DN25852_c2_g1_i1, TRINITY_DN2912_c0_g1_i1, TRINITY_DN3186_c1_g1_i8, TRINITY_DN38305_c0_g1_i1, TRINITY_DN40876_c0_g1_i1, TRINITY_DN49611_c0_g1_i1, TRINITY_DN59456_c1_g1_i1, TRINITY_DN65777_c1_g4_i1, TRINITY_DN70945_c0_g2_i1, TRINITY_DN70945_c1_g1_i1, TRINITY_DN7113_c2_g3_i2	TRINITY_DN19499_c0_g1_i7, TRINITY_DN910_c1_g1_i2	TRINITY_DN11911_c1_g1_i1, TRINITY_DN28847_c0_g1_i1, TRINITY_DN5507_c1_g2_i2, TRINITY_DN7251_c0_g1_i5
OG0000108	TRINITY_DN2048_c0_g1_i12, TRINITY_DN2048_c0_g1_i13, TRINITY_DN2048_c0_g1_i3, TRINITY_DN3636_c1_g1_i2, TRINITY_DN3636_c1_g1_i3, TRINITY_DN3636_c1_g1_i4	TRINITY_DN178914_c0_g1_i1	TRINITY_DN10794_c0_g1_i1, TRINITY_DN10794_c0_g1_i2, TRINITY_DN116003_c0_g1_i1, TRINITY_DN64628_c0_g1_i1, TRINITY_DN66447_c0_g1_i1, TRINITY_DN82852_c0_g1_i1	TRINITY_DN24909_c0_g1_i1, TRINITY_DN28000_c0_g1_i1, TRINITY_DN28000_c0_g2_i1, TRINITY_DN3229_c0_g1_i2, TRINITY_DN34436_c0_g1_i1, TRINITY_DN68281_c0_g1_i1, TRINITY_DN71267_c0_g1_i1
OG0000109	TRINITY_DN240_c0_g1_i14, TRINITY_DN240_c0_g1_i4, TRINITY_DN240_c0_g1_i9	TRINITY_DN713_c0_g1_i12, TRINITY_DN713_c0_g1_i15, TRINITY_DN713_c0_g1_i16, TRINITY_DN713_c0_g1_i19, TRINITY_DN713_c0_g1_i23, TRINITY_DN713_c0_g1_i29, TRINITY_DN713_c0_g1_i31, TRINITY_DN713_c0_g1_i4	TRINITY_DN2471_c0_g1_i10, TRINITY_DN2471_c0_g1_i4, TRINITY_DN2471_c0_g1_i5, TRINITY_DN2471_c0_g1_i6, TRINITY_DN2471_c0_g1_i8	TRINITY_DN1112_c0_g1_i14, TRINITY_DN1112_c0_g1_i19, TRINITY_DN1112_c0_g1_i20, TRINITY_DN1112_c0_g1_i6
OG0000110	TRINITY_DN2637_c1_g1_i10, TRINITY_DN2637_c1_g1_i12, TRINITY_DN2637_c1_g1_i13, TRINITY_DN2637_c1_g1_i8, TRINITY_DN2637_c1_g1_i9	TRINITY_DN4572_c0_g1_i15, TRINITY_DN4572_c0_g1_i19, TRINITY_DN4572_c0_g1_i21, TRINITY_DN4572_c0_g1_i7, TRINITY_DN4572_c0_g1_i8	TRINITY_DN1472_c0_g2_i10, TRINITY_DN1472_c0_g2_i11, TRINITY_DN1472_c0_g2_i12, TRINITY_DN1472_c0_g2_i21, TRINITY_DN1472_c0_g2_i6, TRINITY_DN1472_c0_g2_i8, TRINITY_DN1472_c0_g2_i9	TRINITY_DN1460_c1_g1_i2, TRINITY_DN1460_c1_g1_i3, TRINITY_DN1460_c1_g1_i4
OG0000111	TRINITY_DN2978_c1_g1_i13, TRINITY_DN2978_c1_g1_i3, TRINITY_DN2978_c1_g1_i7	TRINITY_DN2738_c0_g1_i1, TRINITY_DN2738_c0_g1_i12, TRINITY_DN2738_c0_g1_i13, TRINITY_DN2738_c0_g1_i16, TRINITY_DN2738_c0_g1_i17, TRINITY_DN2738_c0_g1_i18, TRINITY_DN2738_c0_g1_i19, TRINITY_DN2738_c0_g1_i5, TRINITY_DN2738_c0_g1_i7	TRINITY_DN1330_c0_g1_i14, TRINITY_DN1330_c0_g1_i15, TRINITY_DN1330_c0_g1_i3, TRINITY_DN1330_c0_g1_i7, TRINITY_DN1330_c0_g1_i9	TRINITY_DN175_c0_g1_i3, TRINITY_DN175_c0_g1_i5, TRINITY_DN175_c0_g1_i6
OG0000112	TRINITY_DN3013_c0_g1_i3, TRINITY_DN3013_c0_g1_i4, TRINITY_DN3013_c0_g1_i5, TRINITY_DN3013_c0_g1_i6	TRINITY_DN1307_c0_g1_i1, TRINITY_DN1307_c0_g1_i11, TRINITY_DN1307_c0_g1_i12, TRINITY_DN1307_c0_g1_i14, TRINITY_DN1307_c0_g1_i4, TRINITY_DN1307_c0_g1_i9	TRINITY_DN3163_c1_g1_i1, TRINITY_DN3163_c1_g1_i2, TRINITY_DN3163_c1_g1_i3, TRINITY_DN3163_c1_g1_i7, TRINITY_DN3163_c1_g1_i8	TRINITY_DN4793_c0_g1_i1, TRINITY_DN4793_c0_g1_i4, TRINITY_DN4793_c0_g1_i5, TRINITY_DN4793_c0_g1_i6, TRINITY_DN4793_c0_g1_i7
OG0000113	TRINITY_DN3076_c0_g1_i1, TRINITY_DN3076_c0_g1_i18, TRINITY_DN3076_c0_g1_i3	TRINITY_DN1983_c0_g1_i1, TRINITY_DN1983_c0_g1_i14, TRINITY_DN1983_c0_g1_i16, TRINITY_DN1983_c0_g1_i17, TRINITY_DN1983_c0_g1_i18, TRINITY_DN1983_c0_g1_i2, TRINITY_DN1983_c0_g1_i5, TRINITY_DN1983_c0_g1_i6	TRINITY_DN2841_c0_g1_i1, TRINITY_DN2841_c0_g1_i11, TRINITY_DN2841_c0_g1_i14, TRINITY_DN2841_c0_g1_i15, TRINITY_DN2841_c0_g1_i5, TRINITY_DN2841_c0_g1_i8	TRINITY_DN32748_c0_g1_i2, TRINITY_DN5752_c0_g2_i13, TRINITY_DN5752_c0_g2_i4
OG0000114	TRINITY_DN3221_c0_g1_i1, TRINITY_DN3221_c0_g1_i11, TRINITY_DN3221_c0_g1_i20, TRINITY_DN3221_c0_g1_i21, TRINITY_DN3221_c0_g1_i6, TRINITY_DN3221_c0_g1_i9	TRINITY_DN116621_c0_g1_i1, TRINITY_DN119626_c0_g1_i1	TRINITY_DN35329_c0_g2_i1, TRINITY_DN35329_c0_g2_i17, TRINITY_DN35329_c0_g2_i3, TRINITY_DN35329_c0_g2_i8, TRINITY_DN35329_c0_g2_i9	TRINITY_DN2739_c0_g1_i1, TRINITY_DN2739_c0_g1_i13, TRINITY_DN2739_c0_g1_i2, TRINITY_DN2739_c0_g1_i21, TRINITY_DN2739_c0_g1_i22, TRINITY_DN2739_c0_g1_i26, TRINITY_DN2739_c0_g1_i5
OG0000115	TRINITY_DN3550_c1_g1_i6, TRINITY_DN538_c0_g1_i3, TRINITY_DN538_c0_g1_i4, TRINITY_DN538_c0_g1_i6, TRINITY_DN538_c0_g1_i7	TRINITY_DN3122_c0_g1_i5, TRINITY_DN3122_c0_g1_i6, TRINITY_DN979_c0_g1_i19, TRINITY_DN979_c0_g1_i3, TRINITY_DN979_c0_g1_i8	TRINITY_DN2631_c0_g1_i8, TRINITY_DN414_c0_g1_i10, TRINITY_DN414_c0_g1_i2, TRINITY_DN414_c0_g1_i3, TRINITY_DN414_c0_g1_i8, TRINITY_DN414_c0_g1_i9	TRINITY_DN12379_c0_g1_i1, TRINITY_DN13488_c0_g2_i3, TRINITY_DN13488_c0_g2_i5, TRINITY_DN13488_c0_g2_i6
OG0000116	TRINITY_DN4546_c0_g1_i16, TRINITY_DN4546_c0_g1_i18, TRINITY_DN4546_c0_g1_i3, TRINITY_DN4546_c0_g1_i6, TRINITY_DN61101_c0_g1_i1, TRINITY_DN8123_c0_g1_i1, TRINITY_DN8123_c0_g1_i4	TRINITY_DN4257_c1_g1_i4, TRINITY_DN4257_c1_g1_i6, TRINITY_DN4257_c1_g1_i7	TRINITY_DN2519_c0_g1_i10, TRINITY_DN2519_c0_g1_i11, TRINITY_DN2519_c0_g1_i14, TRINITY_DN2519_c0_g1_i15, TRINITY_DN2519_c0_g1_i16, TRINITY_DN2519_c0_g1_i3, TRINITY_DN2519_c0_g1_i4, TRINITY_DN2519_c0_g1_i7	TRINITY_DN57829_c0_g1_i1, TRINITY_DN73152_c0_g1_i1
OG0000117	TRINITY_DN4805_c0_g1_i1, TRINITY_DN4805_c0_g1_i3, TRINITY_DN4805_c0_g1_i4, TRINITY_DN4805_c0_g1_i6, TRINITY_DN4805_c0_g1_i8, TRINITY_DN4805_c0_g1_i9	TRINITY_DN15987_c0_g1_i1	TRINITY_DN7459_c0_g1_i1, TRINITY_DN7459_c0_g1_i11, TRINITY_DN7459_c0_g1_i2, TRINITY_DN7459_c0_g1_i3, TRINITY_DN7459_c0_g1_i4, TRINITY_DN7459_c0_g1_i7	TRINITY_DN833_c0_g1_i10, TRINITY_DN833_c0_g1_i4, TRINITY_DN833_c0_g1_i5, TRINITY_DN833_c0_g1_i7, TRINITY_DN833_c0_g1_i8, TRINITY_DN833_c0_g1_i9, TRINITY_DN833_c0_g3_i1
OG0000118	TRINITY_DN5483_c0_g1_i1, TRINITY_DN5483_c0_g1_i14, TRINITY_DN5483_c0_g1_i2, TRINITY_DN5483_c0_g1_i8, TRINITY_DN5483_c0_g1_i9	TRINITY_DN12267_c0_g1_i1, TRINITY_DN12267_c0_g1_i15, TRINITY_DN12267_c0_g1_i17, TRINITY_DN12267_c0_g1_i4, TRINITY_DN12267_c0_g1_i6, TRINITY_DN12267_c0_g1_i7, TRINITY_DN5715_c0_g2_i5	TRINITY_DN2708_c0_g1_i1, TRINITY_DN2708_c0_g1_i11, TRINITY_DN2708_c0_g1_i15, TRINITY_DN2708_c0_g1_i4, TRINITY_DN2708_c0_g1_i5	TRINITY_DN2741_c0_g5_i2, TRINITY_DN784_c0_g2_i2, TRINITY_DN784_c0_g2_i3
OG0000119	TRINITY_DN598_c0_g1_i12, TRINITY_DN598_c0_g1_i13, TRINITY_DN598_c0_g1_i16, TRINITY_DN598_c0_g1_i18, TRINITY_DN598_c0_g1_i2, TRINITY_DN598_c0_g1_i3, TRINITY_DN598_c0_g1_i4, TRINITY_DN598_c0_g1_i5, TRINITY_DN598_c0_g1_i7	TRINITY_DN501_c1_g1_i1, TRINITY_DN501_c1_g1_i11, TRINITY_DN501_c1_g1_i12, TRINITY_DN501_c1_g1_i3	TRINITY_DN113_c0_g1_i4, TRINITY_DN113_c0_g1_i5, TRINITY_DN113_c0_g1_i6, TRINITY_DN113_c0_g1_i7	TRINITY_DN118_c0_g3_i2, TRINITY_DN118_c0_g3_i3, TRINITY_DN118_c0_g3_i4
OG0000120	TRINITY_DN651_c0_g1_i1, TRINITY_DN651_c0_g1_i13, TRINITY_DN651_c0_g1_i16, TRINITY_DN651_c0_g1_i5, TRINITY_DN651_c0_g1_i7, TRINITY_DN651_c0_g1_i8, TRINITY_DN651_c0_g1_i9	TRINITY_DN21329_c0_g1_i1, TRINITY_DN78108_c1_g1_i1	TRINITY_DN8095_c0_g1_i10, TRINITY_DN8095_c0_g1_i14, TRINITY_DN8095_c0_g1_i2, TRINITY_DN8095_c0_g1_i5, TRINITY_DN8095_c0_g1_i8, TRINITY_DN8095_c0_g1_i9	TRINITY_DN1452_c0_g1_i3, TRINITY_DN1452_c0_g1_i4, TRINITY_DN1452_c0_g1_i6, TRINITY_DN1452_c0_g1_i7, TRINITY_DN1452_c0_g1_i8
OG0000121	TRINITY_DN911_c0_g1_i12, TRINITY_DN911_c0_g1_i13, TRINITY_DN911_c0_g1_i15, TRINITY_DN911_c0_g1_i18, TRINITY_DN911_c0_g1_i19, TRINITY_DN911_c0_g1_i7	TRINITY_DN522_c0_g1_i11, TRINITY_DN522_c0_g1_i12, TRINITY_DN522_c0_g1_i16, TRINITY_DN522_c0_g1_i17, TRINITY_DN522_c0_g1_i4, TRINITY_DN522_c0_g1_i5, TRINITY_DN522_c0_g1_i9	TRINITY_DN1066_c0_g1_i1, TRINITY_DN1066_c0_g1_i18, TRINITY_DN1066_c0_g1_i21, TRINITY_DN1066_c0_g1_i3, TRINITY_DN1066_c0_g1_i9	TRINITY_DN3678_c0_g1_i2, TRINITY_DN3678_c0_g1_i3
OG0000122	TRINITY_DN10233_c0_g1_i2, TRINITY_DN10233_c0_g1_i5	NA	TRINITY_DN647_c0_g1_i1, TRINITY_DN647_c0_g1_i10, TRINITY_DN647_c0_g1_i3, TRINITY_DN647_c0_g1_i4, TRINITY_DN647_c0_g1_i5, TRINITY_DN647_c0_g1_i6, TRINITY_DN647_c0_g1_i7, TRINITY_DN647_c0_g1_i8, TRINITY_DN647_c0_g1_i9	TRINITY_DN33276_c0_g1_i1, TRINITY_DN33276_c0_g1_i2, TRINITY_DN33276_c0_g1_i3, TRINITY_DN33276_c0_g1_i4, TRINITY_DN33276_c0_g1_i5, TRINITY_DN33276_c0_g1_i6, TRINITY_DN33276_c0_g1_i8, TRINITY_DN33276_c0_g1_i9
OG0000123	TRINITY_DN1024_c0_g2_i1, TRINITY_DN1024_c0_g3_i1, TRINITY_DN1024_c0_g3_i3, TRINITY_DN1024_c0_g3_i5, TRINITY_DN1024_c0_g3_i6	TRINITY_DN73042_c0_g1_i1, TRINITY_DN73042_c0_g1_i2, TRINITY_DN73042_c0_g1_i3, TRINITY_DN73042_c0_g1_i4, TRINITY_DN73042_c0_g1_i5, TRINITY_DN73042_c0_g1_i6	TRINITY_DN4437_c0_g1_i1, TRINITY_DN4437_c0_g1_i11, TRINITY_DN4437_c0_g1_i2, TRINITY_DN4437_c0_g1_i3, TRINITY_DN4437_c0_g1_i4, TRINITY_DN4437_c0_g1_i8	TRINITY_DN26292_c0_g1_i2, TRINITY_DN26292_c0_g1_i3
OG0000124	TRINITY_DN10328_c0_g1_i2, TRINITY_DN38853_c0_g1_i2	TRINITY_DN11379_c0_g1_i1, TRINITY_DN130696_c1_g1_i1, TRINITY_DN13174_c0_g1_i2, TRINITY_DN167907_c0_g1_i1, TRINITY_DN24198_c0_g2_i8, TRINITY_DN24828_c0_g1_i1, TRINITY_DN29863_c3_g1_i1, TRINITY_DN3154_c8_g1_i2, TRINITY_DN38934_c0_g1_i1, TRINITY_DN40615_c0_g3_i1, TRINITY_DN41658_c0_g1_i1, TRINITY_DN44657_c0_g1_i1, TRINITY_DN7869_c2_g1_i1	TRINITY_DN15511_c2_g1_i1, TRINITY_DN24195_c0_g1_i2, TRINITY_DN36762_c0_g2_i1	TRINITY_DN68623_c0_g1_i1
OG0000125	TRINITY_DN10757_c0_g1_i1, TRINITY_DN5892_c1_g1_i4, TRINITY_DN6378_c0_g1_i14, TRINITY_DN6378_c0_g1_i4, TRINITY_DN6378_c0_g1_i6, TRINITY_DN8615_c0_g1_i4	TRINITY_DN10215_c1_g1_i2, TRINITY_DN12168_c0_g1_i3, TRINITY_DN12168_c0_g1_i8, TRINITY_DN12677_c0_g2_i2, TRINITY_DN1498_c0_g3_i1, TRINITY_DN21656_c0_g1_i1, TRINITY_DN29155_c0_g2_i1, TRINITY_DN3945_c0_g2_i1, TRINITY_DN65248_c0_g2_i1	TRINITY_DN28262_c0_g1_i1, TRINITY_DN3184_c2_g1_i1	TRINITY_DN10533_c0_g2_i1, TRINITY_DN37097_c0_g1_i1
OG0000126	TRINITY_DN108_c0_g1_i1, TRINITY_DN108_c0_g1_i5, TRINITY_DN108_c0_g2_i1	TRINITY_DN1019_c0_g2_i1, TRINITY_DN1019_c0_g2_i2, TRINITY_DN68_c0_g1_i1, TRINITY_DN68_c0_g2_i3, TRINITY_DN68_c0_g2_i4	TRINITY_DN53_c0_g2_i1, TRINITY_DN53_c0_g2_i2, TRINITY_DN53_c0_g2_i3, TRINITY_DN53_c0_g2_i5, TRINITY_DN598_c0_g1_i1, TRINITY_DN598_c0_g1_i2	TRINITY_DN123_c0_g1_i2, TRINITY_DN123_c0_g1_i3, TRINITY_DN123_c0_g1_i5, TRINITY_DN123_c0_g1_i6, TRINITY_DN123_c0_g1_i7
OG0000127	TRINITY_DN11360_c0_g1_i1, TRINITY_DN11360_c0_g3_i1, TRINITY_DN11360_c0_g3_i2, TRINITY_DN28888_c0_g1_i1, TRINITY_DN763_c0_g1_i6, TRINITY_DN763_c0_g1_i7, TRINITY_DN763_c0_g1_i8	TRINITY_DN16379_c0_g1_i1, TRINITY_DN26633_c0_g1_i1	TRINITY_DN109502_c0_g1_i1, TRINITY_DN14474_c0_g1_i1, TRINITY_DN3471_c0_g1_i1, TRINITY_DN3471_c0_g1_i3, TRINITY_DN3471_c0_g1_i4, TRINITY_DN3471_c0_g1_i8, TRINITY_DN3471_c0_g2_i1	TRINITY_DN11082_c0_g1_i2, TRINITY_DN26258_c0_g1_i1, TRINITY_DN86337_c0_g1_i1
OG0000128	TRINITY_DN12543_c0_g1_i2, TRINITY_DN12543_c0_g1_i5	TRINITY_DN2328_c0_g1_i1, TRINITY_DN2328_c0_g1_i11, TRINITY_DN2328_c0_g1_i12, TRINITY_DN2328_c0_g1_i14, TRINITY_DN2328_c0_g1_i16, TRINITY_DN2328_c0_g1_i17, TRINITY_DN2328_c0_g1_i3, TRINITY_DN2328_c0_g1_i8	TRINITY_DN19175_c0_g1_i1, TRINITY_DN19175_c0_g1_i10, TRINITY_DN19175_c0_g1_i11, TRINITY_DN19175_c0_g1_i12, TRINITY_DN19175_c0_g1_i2, TRINITY_DN19175_c0_g1_i5	TRINITY_DN23369_c0_g1_i1, TRINITY_DN23369_c0_g1_i2, TRINITY_DN67710_c0_g1_i1
OG0000129	TRINITY_DN1277_c2_g1_i1, TRINITY_DN13420_c0_g4_i1, TRINITY_DN27132_c0_g1_i1, TRINITY_DN45041_c0_g1_i1	TRINITY_DN101434_c0_g1_i3, TRINITY_DN134384_c0_g1_i1, TRINITY_DN143335_c0_g1_i1, TRINITY_DN2311_c2_g1_i1, TRINITY_DN236_c5_g1_i1, TRINITY_DN4337_c0_g1_i8, TRINITY_DN5152_c1_g1_i1, TRINITY_DN6100_c0_g1_i1, TRINITY_DN6100_c0_g1_i4, TRINITY_DN6100_c0_g1_i5, TRINITY_DN6100_c0_g1_i6, TRINITY_DN62270_c0_g1_i1	TRINITY_DN7320_c0_g1_i1	TRINITY_DN12657_c1_g1_i1, TRINITY_DN36765_c0_g2_i1
OG0000130	TRINITY_DN12824_c0_g1_i12, TRINITY_DN12824_c0_g1_i6, TRINITY_DN12824_c0_g1_i7, TRINITY_DN12824_c0_g1_i8	TRINITY_DN2495_c0_g2_i1, TRINITY_DN2495_c0_g2_i2	TRINITY_DN872_c0_g1_i15, TRINITY_DN872_c0_g1_i16, TRINITY_DN872_c0_g1_i19, TRINITY_DN872_c0_g1_i2, TRINITY_DN872_c0_g1_i3, TRINITY_DN872_c0_g1_i4, TRINITY_DN872_c0_g1_i5, TRINITY_DN872_c0_g1_i9	TRINITY_DN1561_c0_g2_i1, TRINITY_DN1561_c0_g2_i14, TRINITY_DN1561_c0_g2_i7, TRINITY_DN1561_c0_g2_i8, TRINITY_DN1561_c0_g2_i9
OG0000131	TRINITY_DN14118_c0_g1_i1, TRINITY_DN14118_c0_g1_i13, TRINITY_DN14118_c0_g1_i2, TRINITY_DN14118_c0_g1_i8, TRINITY_DN2011_c0_g1_i1, TRINITY_DN2011_c0_g1_i2	TRINITY_DN7465_c0_g1_i11, TRINITY_DN7465_c0_g1_i2, TRINITY_DN7465_c0_g1_i5, TRINITY_DN7465_c0_g1_i7	TRINITY_DN105072_c0_g1_i1, TRINITY_DN3104_c0_g1_i1, TRINITY_DN3104_c0_g1_i2, TRINITY_DN71674_c0_g1_i1	TRINITY_DN13946_c0_g1_i2, TRINITY_DN13946_c0_g1_i3, TRINITY_DN9713_c0_g1_i1, TRINITY_DN9713_c0_g1_i2, TRINITY_DN9713_c0_g1_i7
OG0000132	TRINITY_DN14828_c0_g1_i13, TRINITY_DN14828_c0_g1_i16, TRINITY_DN14828_c0_g1_i18, TRINITY_DN14828_c0_g1_i2, TRINITY_DN14828_c0_g1_i6	TRINITY_DN1026_c0_g1_i13, TRINITY_DN1026_c0_g1_i3, TRINITY_DN1026_c0_g1_i4, TRINITY_DN1026_c0_g1_i7	TRINITY_DN2107_c0_g1_i11, TRINITY_DN2107_c0_g1_i21, TRINITY_DN2107_c0_g1_i3, TRINITY_DN2107_c0_g1_i6, TRINITY_DN2107_c0_g1_i9	TRINITY_DN570_c0_g1_i1, TRINITY_DN570_c0_g1_i2, TRINITY_DN570_c0_g1_i3, TRINITY_DN570_c0_g1_i5, TRINITY_DN570_c0_g1_i8
OG0000133	TRINITY_DN1563_c0_g1_i12, TRINITY_DN1563_c0_g1_i2, TRINITY_DN1563_c0_g1_i7, TRINITY_DN1563_c0_g1_i8	TRINITY_DN83_c0_g2_i10, TRINITY_DN83_c0_g2_i4, TRINITY_DN83_c0_g2_i5, TRINITY_DN83_c0_g2_i9	TRINITY_DN356_c0_g1_i1, TRINITY_DN356_c0_g1_i6, TRINITY_DN356_c0_g1_i7, TRINITY_DN356_c0_g1_i9	TRINITY_DN4398_c0_g1_i10, TRINITY_DN4398_c0_g1_i11, TRINITY_DN4398_c0_g1_i14, TRINITY_DN4398_c0_g1_i2, TRINITY_DN4398_c0_g1_i6, TRINITY_DN4398_c0_g1_i7, TRINITY_DN4398_c0_g1_i8
OG0000134	TRINITY_DN1645_c0_g1_i1, TRINITY_DN1645_c0_g1_i3, TRINITY_DN1645_c0_g1_i4, TRINITY_DN1645_c0_g1_i5, TRINITY_DN18949_c0_g1_i6, TRINITY_DN2729_c0_g2_i8, TRINITY_DN2729_c0_g2_i9	TRINITY_DN3052_c0_g1_i10, TRINITY_DN3052_c0_g1_i11, TRINITY_DN3052_c0_g1_i12, TRINITY_DN3052_c0_g1_i13, TRINITY_DN3052_c0_g1_i7	TRINITY_DN2870_c0_g1_i6, TRINITY_DN875_c0_g1_i1, TRINITY_DN875_c0_g1_i3, TRINITY_DN875_c0_g1_i4, TRINITY_DN875_c0_g1_i5	TRINITY_DN8320_c1_g1_i1, TRINITY_DN8320_c1_g1_i2
OG0000135	TRINITY_DN16769_c0_g1_i15, TRINITY_DN16769_c0_g1_i16, TRINITY_DN16769_c0_g1_i18, TRINITY_DN16769_c0_g1_i3, TRINITY_DN16769_c0_g1_i31	TRINITY_DN1247_c0_g1_i10, TRINITY_DN1247_c0_g1_i11, TRINITY_DN1247_c0_g1_i14, TRINITY_DN1247_c0_g1_i25, TRINITY_DN1247_c0_g1_i6, TRINITY_DN1247_c0_g1_i7, TRINITY_DN1247_c0_g1_i9	TRINITY_DN3424_c0_g1_i3, TRINITY_DN3424_c0_g1_i4, TRINITY_DN3424_c0_g1_i6	TRINITY_DN14688_c0_g1_i10, TRINITY_DN14688_c0_g1_i13, TRINITY_DN14688_c0_g1_i14, TRINITY_DN14688_c0_g1_i23
OG0000136	TRINITY_DN18090_c0_g1_i1, TRINITY_DN18090_c0_g1_i4	TRINITY_DN113741_c0_g1_i1, TRINITY_DN59643_c0_g1_i2, TRINITY_DN65817_c0_g1_i1	TRINITY_DN5805_c0_g1_i1, TRINITY_DN5805_c0_g1_i18, TRINITY_DN5805_c0_g1_i19, TRINITY_DN5805_c0_g1_i20, TRINITY_DN5805_c0_g1_i9	TRINITY_DN8885_c0_g1_i1, TRINITY_DN8885_c0_g1_i10, TRINITY_DN8885_c0_g1_i13, TRINITY_DN8885_c0_g1_i14, TRINITY_DN8885_c0_g1_i15, TRINITY_DN8885_c0_g1_i2, TRINITY_DN8885_c0_g1_i3, TRINITY_DN8885_c0_g1_i6, TRINITY_DN8885_c0_g1_i7
OG0000137	TRINITY_DN1853_c0_g3_i1, TRINITY_DN1853_c0_g4_i1	TRINITY_DN11797_c0_g1_i1, TRINITY_DN17548_c0_g2_i1, TRINITY_DN19643_c0_g2_i1, TRINITY_DN329_c3_g2_i1, TRINITY_DN37181_c2_g1_i1, TRINITY_DN38510_c0_g1_i2, TRINITY_DN4451_c2_g1_i1, TRINITY_DN5023_c0_g1_i1, TRINITY_DN5860_c0_g2_i2, TRINITY_DN68674_c0_g1_i5, TRINITY_DN7483_c0_g2_i2, TRINITY_DN9616_c1_g1_i1, TRINITY_DN9997_c4_g1_i4	TRINITY_DN15297_c0_g2_i1, TRINITY_DN1897_c1_g1_i4, TRINITY_DN1897_c1_g1_i5	TRINITY_DN17908_c0_g1_i5
OG0000138	TRINITY_DN19483_c0_g1_i1, TRINITY_DN19483_c0_g1_i2, TRINITY_DN85116_c0_g1_i1	TRINITY_DN193385_c0_g1_i1, TRINITY_DN9377_c0_g1_i1	TRINITY_DN33880_c1_g1_i10, TRINITY_DN33880_c1_g1_i11, TRINITY_DN33880_c1_g1_i14, TRINITY_DN33880_c1_g1_i2, TRINITY_DN33880_c1_g1_i6	TRINITY_DN3889_c0_g1_i11, TRINITY_DN3889_c0_g1_i13, TRINITY_DN3889_c0_g1_i18, TRINITY_DN3889_c0_g1_i19, TRINITY_DN3889_c0_g1_i24, TRINITY_DN3889_c0_g1_i29, TRINITY_DN3889_c0_g1_i30, TRINITY_DN3889_c0_g1_i33, TRINITY_DN3889_c0_g1_i41
OG0000139	TRINITY_DN21268_c0_g1_i1, TRINITY_DN72712_c0_g1_i1, TRINITY_DN90149_c0_g1_i1	TRINITY_DN11458_c0_g1_i11, TRINITY_DN11458_c0_g1_i12, TRINITY_DN11458_c0_g1_i16, TRINITY_DN11458_c0_g1_i17, TRINITY_DN11458_c0_g1_i18, TRINITY_DN11458_c0_g1_i23, TRINITY_DN11458_c0_g1_i5, TRINITY_DN11458_c0_g1_i9, TRINITY_DN11458_c0_g3_i1	TRINITY_DN6408_c0_g1_i1, TRINITY_DN6408_c0_g1_i3, TRINITY_DN6408_c0_g1_i4, TRINITY_DN6408_c0_g1_i5, TRINITY_DN6408_c0_g1_i6	TRINITY_DN9151_c0_g1_i5, TRINITY_DN9151_c0_g1_i6
OG0000140	TRINITY_DN21707_c0_g1_i5, TRINITY_DN21707_c0_g2_i1, TRINITY_DN21707_c0_g2_i3	TRINITY_DN12651_c0_g1_i1, TRINITY_DN86_c0_g2_i1, TRINITY_DN86_c0_g2_i2, TRINITY_DN86_c0_g2_i4, TRINITY_DN86_c0_g2_i5, TRINITY_DN86_c0_g3_i1, TRINITY_DN9728_c1_g1_i1	TRINITY_DN1153_c1_g4_i1, TRINITY_DN1153_c2_g1_i1, TRINITY_DN1630_c2_g1_i1, TRINITY_DN28293_c0_g2_i1, TRINITY_DN28293_c0_g5_i1, TRINITY_DN48777_c0_g1_i4	TRINITY_DN549_c0_g1_i2, TRINITY_DN549_c4_g1_i1, TRINITY_DN8684_c0_g1_i1
OG0000141	TRINITY_DN221_c0_g1_i1, TRINITY_DN221_c0_g1_i15, TRINITY_DN221_c0_g1_i16, TRINITY_DN221_c0_g1_i2, TRINITY_DN221_c0_g1_i7, TRINITY_DN221_c0_g1_i8, TRINITY_DN221_c0_g1_i9	TRINITY_DN3259_c0_g1_i11, TRINITY_DN3259_c0_g1_i4, TRINITY_DN3259_c0_g1_i5, TRINITY_DN3259_c0_g1_i7	TRINITY_DN726_c0_g1_i1, TRINITY_DN726_c0_g1_i16, TRINITY_DN726_c0_g1_i18, TRINITY_DN726_c0_g1_i3, TRINITY_DN726_c0_g1_i5, TRINITY_DN726_c0_g1_i7, TRINITY_DN726_c0_g1_i8, TRINITY_DN726_c0_g1_i9	NA
OG0000142	TRINITY_DN23027_c0_g1_i1, TRINITY_DN23027_c0_g1_i10, TRINITY_DN23027_c0_g1_i11, TRINITY_DN23027_c0_g1_i2, TRINITY_DN23027_c0_g1_i5, TRINITY_DN23027_c0_g1_i9	TRINITY_DN696_c0_g1_i10, TRINITY_DN696_c0_g1_i11, TRINITY_DN696_c0_g1_i2, TRINITY_DN696_c0_g1_i8	TRINITY_DN307_c0_g1_i10, TRINITY_DN307_c0_g1_i11, TRINITY_DN307_c0_g1_i6, TRINITY_DN307_c0_g1_i8, TRINITY_DN307_c0_g1_i9	TRINITY_DN348_c0_g1_i1, TRINITY_DN348_c0_g1_i2, TRINITY_DN348_c0_g1_i3, TRINITY_DN348_c0_g1_i4
OG0000143	TRINITY_DN2325_c2_g1_i11, TRINITY_DN2325_c2_g1_i12, TRINITY_DN2325_c2_g1_i18	TRINITY_DN2396_c1_g1_i1, TRINITY_DN2396_c1_g1_i11, TRINITY_DN2396_c1_g1_i12, TRINITY_DN2396_c1_g1_i14, TRINITY_DN2396_c1_g1_i15, TRINITY_DN2396_c1_g1_i19, TRINITY_DN2396_c1_g1_i2, TRINITY_DN2396_c1_g1_i3, TRINITY_DN2396_c1_g1_i6	TRINITY_DN6400_c0_g1_i1, TRINITY_DN6400_c0_g1_i10, TRINITY_DN6400_c0_g1_i3, TRINITY_DN6400_c0_g1_i4, TRINITY_DN6400_c0_g1_i7, TRINITY_DN6400_c0_g1_i9	TRINITY_DN69198_c0_g1_i1
OG0000144	TRINITY_DN2605_c0_g1_i10, TRINITY_DN2605_c0_g1_i18, TRINITY_DN2605_c0_g1_i21, TRINITY_DN2605_c0_g1_i27, TRINITY_DN2605_c0_g1_i5, TRINITY_DN2605_c0_g1_i6, TRINITY_DN2605_c0_g1_i7, TRINITY_DN47303_c0_g1_i1	TRINITY_DN18662_c0_g1_i1, TRINITY_DN18662_c0_g1_i10, TRINITY_DN18662_c0_g1_i13, TRINITY_DN18662_c0_g1_i5, TRINITY_DN18662_c0_g1_i8, TRINITY_DN5979_c0_g1_i15, TRINITY_DN5979_c0_g1_i24	TRINITY_DN12126_c1_g1_i1, TRINITY_DN3974_c0_g1_i5	TRINITY_DN6113_c0_g1_i2, TRINITY_DN6113_c0_g1_i3
OG0000145	TRINITY_DN2732_c0_g1_i1, TRINITY_DN2732_c0_g1_i4, TRINITY_DN2732_c0_g1_i5	TRINITY_DN1858_c0_g1_i1, TRINITY_DN1858_c0_g1_i11, TRINITY_DN1858_c0_g1_i12, TRINITY_DN1858_c0_g1_i16, TRINITY_DN1858_c0_g1_i18, TRINITY_DN1858_c0_g1_i2, TRINITY_DN1858_c0_g1_i5, TRINITY_DN1858_c0_g1_i6, TRINITY_DN1858_c0_g1_i8	TRINITY_DN705_c2_g1_i11, TRINITY_DN705_c2_g1_i12, TRINITY_DN705_c2_g1_i2, TRINITY_DN705_c2_g1_i5, TRINITY_DN705_c2_g1_i7, TRINITY_DN705_c2_g1_i8	TRINITY_DN3073_c1_g1_i2
OG0000146	TRINITY_DN280_c0_g1_i19, TRINITY_DN280_c0_g1_i20, TRINITY_DN280_c0_g1_i21, TRINITY_DN280_c0_g1_i3, TRINITY_DN280_c0_g1_i4, TRINITY_DN280_c0_g1_i7	TRINITY_DN3559_c0_g1_i1, TRINITY_DN3559_c0_g1_i12, TRINITY_DN3559_c0_g1_i15, TRINITY_DN3559_c0_g1_i16, TRINITY_DN3559_c0_g1_i17, TRINITY_DN3559_c0_g1_i2, TRINITY_DN3559_c0_g1_i4, TRINITY_DN3559_c0_g1_i5, TRINITY_DN3559_c0_g1_i6, TRINITY_DN3559_c0_g1_i7	TRINITY_DN314_c1_g1_i4, TRINITY_DN314_c1_g1_i5, TRINITY_DN314_c1_g1_i6	NA
OG0000147	TRINITY_DN284_c0_g1_i2, TRINITY_DN284_c0_g1_i3, TRINITY_DN284_c0_g1_i4, TRINITY_DN5335_c0_g1_i1, TRINITY_DN82115_c0_g1_i1	TRINITY_DN27375_c2_g1_i1	TRINITY_DN32505_c0_g1_i1, TRINITY_DN32505_c1_g1_i1, TRINITY_DN35056_c0_g1_i1, TRINITY_DN37558_c0_g1_i2, TRINITY_DN37558_c0_g2_i1, TRINITY_DN45028_c0_g1_i1, TRINITY_DN8767_c0_g1_i1, TRINITY_DN8767_c0_g1_i3	TRINITY_DN3239_c0_g1_i1, TRINITY_DN3239_c0_g1_i4, TRINITY_DN3239_c0_g1_i5, TRINITY_DN3239_c0_g1_i8, TRINITY_DN3239_c0_g1_i9
OG0000148	TRINITY_DN3086_c0_g1_i19, TRINITY_DN3086_c0_g1_i8	TRINITY_DN1928_c0_g2_i13, TRINITY_DN1928_c0_g2_i16, TRINITY_DN1928_c0_g2_i2, TRINITY_DN23011_c0_g2_i1	TRINITY_DN13683_c0_g1_i10, TRINITY_DN13683_c0_g1_i4	TRINITY_DN2434_c0_g1_i12, TRINITY_DN2434_c0_g1_i17, TRINITY_DN2434_c0_g1_i18, TRINITY_DN2434_c0_g1_i19, TRINITY_DN2434_c0_g1_i20, TRINITY_DN2434_c0_g1_i28, TRINITY_DN2434_c0_g1_i30, TRINITY_DN2434_c0_g1_i32, TRINITY_DN2434_c0_g1_i33, TRINITY_DN2434_c0_g1_i8, TRINITY_DN2434_c0_g1_i9
OG0000149	TRINITY_DN33740_c0_g2_i1, TRINITY_DN33740_c0_g2_i2, TRINITY_DN5060_c0_g1_i2, TRINITY_DN5060_c0_g1_i7, TRINITY_DN5060_c0_g1_i8	NA	TRINITY_DN2809_c0_g1_i12, TRINITY_DN2809_c0_g1_i19, TRINITY_DN2809_c0_g1_i2, TRINITY_DN2809_c0_g1_i21, TRINITY_DN2809_c0_g1_i24, TRINITY_DN6562_c1_g1_i5, TRINITY_DN6562_c1_g1_i9	TRINITY_DN2782_c0_g1_i10, TRINITY_DN2782_c0_g1_i14, TRINITY_DN2782_c0_g1_i16, TRINITY_DN2782_c0_g1_i3, TRINITY_DN2782_c0_g1_i4, TRINITY_DN2782_c0_g1_i7, TRINITY_DN2782_c0_g1_i8
OG0000150	TRINITY_DN4448_c0_g2_i1, TRINITY_DN604_c2_g1_i5	TRINITY_DN1152_c0_g1_i3, TRINITY_DN1165_c2_g1_i1, TRINITY_DN1201_c0_g1_i1, TRINITY_DN1201_c0_g1_i2, TRINITY_DN14352_c0_g1_i1, TRINITY_DN318_c1_g1_i14, TRINITY_DN318_c1_g1_i9, TRINITY_DN5727_c3_g1_i1, TRINITY_DN7123_c0_g2_i1	TRINITY_DN153_c1_g4_i5, TRINITY_DN24941_c0_g2_i1, TRINITY_DN3605_c0_g1_i3	TRINITY_DN5909_c0_g1_i1, TRINITY_DN6125_c1_g1_i1, TRINITY_DN6125_c1_g2_i1, TRINITY_DN6471_c0_g1_i1, TRINITY_DN9404_c1_g1_i1
OG0000151	TRINITY_DN46821_c0_g1_i1, TRINITY_DN55311_c0_g1_i1, TRINITY_DN8648_c0_g1_i1	TRINITY_DN20132_c1_g4_i1, TRINITY_DN24931_c0_g2_i1, TRINITY_DN2729_c4_g1_i1, TRINITY_DN33021_c0_g4_i2, TRINITY_DN33021_c0_g4_i3, TRINITY_DN37907_c0_g1_i1, TRINITY_DN41078_c0_g1_i1, TRINITY_DN48094_c0_g2_i1, TRINITY_DN48761_c0_g1_i1, TRINITY_DN48761_c0_g1_i2, TRINITY_DN9872_c3_g1_i1	TRINITY_DN132480_c0_g1_i1, TRINITY_DN132525_c0_g1_i1, TRINITY_DN4315_c4_g1_i1	TRINITY_DN28794_c1_g1_i1, TRINITY_DN30751_c0_g1_i1
OG0000152	TRINITY_DN528_c0_g1_i12, TRINITY_DN528_c0_g1_i3	TRINITY_DN272_c0_g1_i1, TRINITY_DN272_c0_g1_i11, TRINITY_DN272_c0_g1_i17, TRINITY_DN272_c0_g1_i18, TRINITY_DN272_c0_g1_i22, TRINITY_DN272_c0_g1_i27, TRINITY_DN272_c0_g1_i5, TRINITY_DN272_c0_g1_i8	TRINITY_DN8088_c0_g1_i18, TRINITY_DN8088_c0_g1_i19, TRINITY_DN8088_c0_g1_i8	TRINITY_DN12162_c0_g1_i1, TRINITY_DN12162_c0_g1_i2, TRINITY_DN12162_c0_g1_i3, TRINITY_DN12162_c0_g1_i4, TRINITY_DN12162_c0_g1_i6, TRINITY_DN12162_c0_g1_i7
OG0000153	TRINITY_DN6072_c0_g1_i1, TRINITY_DN6072_c0_g1_i2, TRINITY_DN6072_c0_g1_i4, TRINITY_DN6072_c0_g1_i8	TRINITY_DN1326_c0_g1_i15, TRINITY_DN1326_c0_g1_i16, TRINITY_DN1326_c0_g1_i18, TRINITY_DN1326_c0_g1_i4, TRINITY_DN1326_c0_g1_i8	TRINITY_DN8614_c0_g1_i1, TRINITY_DN8614_c0_g1_i21, TRINITY_DN8614_c0_g1_i24, TRINITY_DN8614_c0_g1_i25, TRINITY_DN8614_c0_g1_i5, TRINITY_DN8614_c0_g1_i7	TRINITY_DN21908_c0_g1_i2, TRINITY_DN7344_c0_g1_i11, TRINITY_DN7344_c0_g1_i12, TRINITY_DN7344_c0_g1_i6
OG0000154	TRINITY_DN645_c0_g1_i14, TRINITY_DN645_c0_g1_i2, TRINITY_DN645_c0_g1_i7, TRINITY_DN645_c0_g1_i9	TRINITY_DN32375_c0_g1_i2	TRINITY_DN2864_c0_g1_i1, TRINITY_DN2864_c0_g1_i11, TRINITY_DN2864_c0_g1_i2, TRINITY_DN2864_c0_g1_i6, TRINITY_DN2864_c0_g1_i7, TRINITY_DN2864_c0_g1_i8, TRINITY_DN2864_c0_g1_i9	TRINITY_DN39528_c0_g1_i1, TRINITY_DN39528_c0_g1_i2, TRINITY_DN39528_c0_g1_i4, TRINITY_DN39528_c0_g1_i5, TRINITY_DN39528_c0_g1_i7, TRINITY_DN39528_c0_g1_i8, TRINITY_DN39528_c0_g1_i9
OG0000155	TRINITY_DN742_c1_g1_i1, TRINITY_DN742_c1_g1_i14, TRINITY_DN742_c1_g1_i6, TRINITY_DN742_c1_g1_i7, TRINITY_DN742_c1_g1_i9	TRINITY_DN4819_c0_g1_i1, TRINITY_DN4819_c0_g1_i10, TRINITY_DN4819_c0_g1_i2, TRINITY_DN4819_c0_g1_i3, TRINITY_DN4819_c0_g1_i4, TRINITY_DN4819_c0_g1_i6, TRINITY_DN4819_c0_g1_i8, TRINITY_DN4819_c0_g1_i9	TRINITY_DN10216_c0_g1_i1, TRINITY_DN10216_c0_g1_i3, TRINITY_DN10216_c0_g1_i8	TRINITY_DN15612_c0_g1_i3, TRINITY_DN15612_c0_g1_i4, TRINITY_DN37229_c0_g1_i1
OG0000156	TRINITY_DN7703_c0_g1_i3, TRINITY_DN7703_c0_g1_i5, TRINITY_DN7703_c0_g1_i7, TRINITY_DN7703_c0_g1_i8, TRINITY_DN7703_c0_g1_i9	TRINITY_DN7080_c0_g1_i13, TRINITY_DN7080_c0_g1_i2, TRINITY_DN7080_c0_g1_i6, TRINITY_DN7080_c0_g1_i7, TRINITY_DN7080_c0_g1_i8, TRINITY_DN7080_c0_g1_i9	TRINITY_DN17078_c0_g1_i1, TRINITY_DN17078_c0_g1_i3, TRINITY_DN17078_c0_g1_i4, TRINITY_DN17078_c0_g1_i5, TRINITY_DN17078_c0_g1_i8	TRINITY_DN47471_c0_g1_i1, TRINITY_DN61435_c0_g1_i1, TRINITY_DN69158_c0_g1_i1
OG0000157	TRINITY_DN7768_c0_g1_i1, TRINITY_DN7768_c0_g1_i7	TRINITY_DN105105_c0_g1_i1	TRINITY_DN11631_c0_g1_i4, TRINITY_DN11631_c0_g1_i7, TRINITY_DN11631_c0_g1_i9	TRINITY_DN1294_c0_g1_i13, TRINITY_DN1294_c0_g1_i14, TRINITY_DN1294_c0_g1_i16, TRINITY_DN1294_c0_g1_i19, TRINITY_DN1294_c0_g1_i20, TRINITY_DN1294_c0_g1_i23, TRINITY_DN1294_c0_g1_i24, TRINITY_DN1294_c0_g1_i28, TRINITY_DN1294_c0_g1_i3, TRINITY_DN1294_c0_g1_i6, TRINITY_DN1294_c0_g1_i7, TRINITY_DN1294_c0_g1_i9, TRINITY_DN44394_c0_g1_i1
OG0000158	TRINITY_DN7940_c0_g2_i1	TRINITY_DN1178_c0_g1_i4, TRINITY_DN16311_c0_g1_i2, TRINITY_DN32356_c1_g2_i1, TRINITY_DN3383_c0_g1_i1, TRINITY_DN353_c2_g1_i19, TRINITY_DN353_c2_g1_i3, TRINITY_DN353_c2_g1_i9, TRINITY_DN353_c3_g1_i5, TRINITY_DN40911_c0_g1_i1, TRINITY_DN4111_c0_g1_i2, TRINITY_DN4111_c0_g1_i4, TRINITY_DN4111_c0_g1_i5, TRINITY_DN46863_c4_g1_i1, TRINITY_DN52358_c0_g1_i1, TRINITY_DN8312_c0_g1_i2	TRINITY_DN52_c2_g1_i1	TRINITY_DN35507_c3_g1_i1, TRINITY_DN4332_c1_g1_i2
OG0000159	TRINITY_DN797_c0_g1_i1, TRINITY_DN797_c0_g1_i15, TRINITY_DN797_c0_g1_i17, TRINITY_DN797_c0_g1_i18, TRINITY_DN797_c0_g1_i2, TRINITY_DN797_c0_g1_i3, TRINITY_DN797_c0_g1_i5, TRINITY_DN797_c0_g1_i6, TRINITY_DN797_c0_g1_i7	TRINITY_DN190561_c0_g1_i1, TRINITY_DN205612_c0_g1_i1	TRINITY_DN34409_c1_g1_i1, TRINITY_DN34409_c1_g2_i1, TRINITY_DN34409_c1_g2_i3	TRINITY_DN344_c0_g1_i1, TRINITY_DN344_c0_g1_i2, TRINITY_DN344_c0_g1_i3, TRINITY_DN344_c0_g1_i5, TRINITY_DN344_c0_g1_i7
OG0000160	TRINITY_DN8015_c0_g1_i1, TRINITY_DN8015_c0_g1_i14, TRINITY_DN8015_c0_g1_i15, TRINITY_DN8015_c0_g1_i3, TRINITY_DN8015_c0_g1_i5	TRINITY_DN2073_c1_g1_i11, TRINITY_DN2073_c1_g1_i12, TRINITY_DN2073_c1_g1_i18, TRINITY_DN2073_c1_g1_i21, TRINITY_DN2073_c1_g1_i24, TRINITY_DN2073_c1_g1_i26, TRINITY_DN2073_c1_g1_i3, TRINITY_DN2073_c1_g1_i9	TRINITY_DN3412_c1_g2_i2, TRINITY_DN3412_c1_g2_i3	TRINITY_DN5604_c0_g1_i16, TRINITY_DN5604_c0_g1_i2, TRINITY_DN5604_c0_g1_i8, TRINITY_DN5604_c0_g1_i9
OG0000161	TRINITY_DN9060_c0_g1_i10, TRINITY_DN9060_c0_g1_i11, TRINITY_DN9060_c0_g1_i3, TRINITY_DN9060_c0_g1_i5, TRINITY_DN9060_c0_g1_i7, TRINITY_DN9060_c0_g1_i9	TRINITY_DN4929_c0_g2_i2, TRINITY_DN4929_c0_g2_i3, TRINITY_DN4929_c0_g2_i4, TRINITY_DN4929_c0_g2_i7	TRINITY_DN54361_c0_g2_i1, TRINITY_DN54361_c0_g2_i10, TRINITY_DN54361_c0_g2_i2, TRINITY_DN54361_c0_g2_i6, TRINITY_DN54361_c0_g2_i7	TRINITY_DN4399_c0_g1_i10, TRINITY_DN4399_c0_g1_i2, TRINITY_DN4399_c0_g1_i3, TRINITY_DN4399_c0_g1_i8
OG0000162	TRINITY_DN1023_c0_g1_i16, TRINITY_DN1023_c0_g1_i17, TRINITY_DN1023_c0_g1_i7, TRINITY_DN1023_c0_g1_i8	TRINITY_DN1066_c2_g1_i1, TRINITY_DN1066_c2_g1_i3, TRINITY_DN1066_c2_g1_i4, TRINITY_DN1066_c2_g1_i6, TRINITY_DN1066_c2_g1_i7	TRINITY_DN515_c0_g1_i1, TRINITY_DN515_c0_g1_i12, TRINITY_DN515_c0_g1_i2, TRINITY_DN515_c0_g1_i8, TRINITY_DN515_c0_g1_i9	TRINITY_DN2113_c0_g1_i1, TRINITY_DN2113_c0_g1_i10, TRINITY_DN2113_c0_g1_i4, TRINITY_DN2113_c0_g1_i5
OG0000163	TRINITY_DN1035_c0_g2_i1, TRINITY_DN1035_c0_g2_i10, TRINITY_DN1035_c0_g2_i11, TRINITY_DN1035_c0_g2_i5, TRINITY_DN1035_c0_g2_i6	TRINITY_DN4675_c0_g1_i10, TRINITY_DN4675_c0_g1_i11, TRINITY_DN4675_c0_g1_i12, TRINITY_DN4675_c0_g1_i13, TRINITY_DN4675_c0_g1_i16, TRINITY_DN4675_c0_g1_i3, TRINITY_DN4675_c0_g1_i8, TRINITY_DN4675_c0_g1_i9	TRINITY_DN101249_c0_g1_i1, TRINITY_DN6769_c0_g1_i3	TRINITY_DN4580_c0_g1_i4, TRINITY_DN4580_c0_g1_i5, TRINITY_DN4580_c0_g1_i6
OG0000164	TRINITY_DN104269_c0_g1_i1, TRINITY_DN13875_c0_g2_i2, TRINITY_DN16142_c0_g1_i1, TRINITY_DN27547_c0_g3_i1	TRINITY_DN10883_c0_g1_i1, TRINITY_DN145_c3_g1_i1, TRINITY_DN14769_c2_g1_i1, TRINITY_DN40838_c3_g1_i2, TRINITY_DN41301_c1_g1_i1, TRINITY_DN47667_c2_g1_i2, TRINITY_DN5876_c3_g1_i1, TRINITY_DN9857_c1_g1_i1, TRINITY_DN9858_c0_g1_i1	TRINITY_DN158_c0_g1_i6, TRINITY_DN1767_c1_g1_i1, TRINITY_DN37556_c0_g1_i1	TRINITY_DN29047_c2_g1_i1, TRINITY_DN4625_c0_g3_i1
OG0000165	TRINITY_DN1048_c0_g1_i18, TRINITY_DN1048_c0_g1_i20, TRINITY_DN1048_c0_g1_i21, TRINITY_DN1048_c0_g1_i23, TRINITY_DN1048_c0_g1_i3, TRINITY_DN1048_c0_g1_i7, TRINITY_DN105939_c0_g1_i1, TRINITY_DN13813_c0_g1_i1	TRINITY_DN8116_c0_g1_i1, TRINITY_DN8116_c0_g1_i2	TRINITY_DN2794_c0_g2_i1, TRINITY_DN2794_c0_g2_i12, TRINITY_DN2794_c0_g2_i14, TRINITY_DN2794_c0_g2_i16, TRINITY_DN2794_c0_g2_i3, TRINITY_DN4541_c0_g1_i1	TRINITY_DN17183_c0_g1_i2, TRINITY_DN65187_c0_g1_i1
OG0000166	TRINITY_DN10578_c1_g1_i3	TRINITY_DN10612_c0_g1_i1, TRINITY_DN22450_c0_g2_i1, TRINITY_DN29738_c0_g1_i1, TRINITY_DN53578_c0_g1_i10, TRINITY_DN53578_c0_g1_i12, TRINITY_DN53578_c0_g1_i2, TRINITY_DN53578_c0_g1_i3, TRINITY_DN53578_c0_g1_i7, TRINITY_DN58548_c0_g1_i1, TRINITY_DN7271_c0_g1_i11, TRINITY_DN7271_c0_g1_i12, TRINITY_DN7271_c0_g1_i5, TRINITY_DN7271_c0_g1_i8, TRINITY_DN7271_c0_g1_i9	TRINITY_DN109820_c0_g1_i1	TRINITY_DN68780_c0_g1_i1, TRINITY_DN88210_c0_g1_i1
OG0000167	TRINITY_DN10648_c0_g1_i14, TRINITY_DN10648_c0_g1_i18, TRINITY_DN10648_c0_g1_i8, TRINITY_DN10648_c0_g1_i9	TRINITY_DN14900_c0_g1_i1, TRINITY_DN14900_c0_g1_i3, TRINITY_DN14900_c0_g1_i5, TRINITY_DN14900_c0_g1_i7	TRINITY_DN8448_c0_g1_i14, TRINITY_DN8448_c0_g1_i17, TRINITY_DN8448_c0_g1_i18, TRINITY_DN8448_c0_g1_i19, TRINITY_DN8448_c0_g1_i9	TRINITY_DN11540_c0_g1_i12, TRINITY_DN11540_c0_g1_i13, TRINITY_DN11540_c0_g1_i17, TRINITY_DN11540_c0_g1_i18, TRINITY_DN11540_c0_g1_i6
OG0000168	TRINITY_DN10939_c0_g1_i1	TRINITY_DN901_c0_g1_i11, TRINITY_DN901_c0_g1_i12, TRINITY_DN901_c0_g1_i19, TRINITY_DN901_c0_g1_i2, TRINITY_DN901_c0_g1_i21, TRINITY_DN901_c0_g1_i23, TRINITY_DN901_c0_g1_i4, TRINITY_DN901_c0_g1_i6, TRINITY_DN901_c0_g1_i8	TRINITY_DN280_c1_g1_i1, TRINITY_DN280_c1_g1_i4, TRINITY_DN280_c1_g1_i5, TRINITY_DN280_c1_g1_i6, TRINITY_DN280_c1_g1_i7	TRINITY_DN4820_c0_g1_i1, TRINITY_DN4820_c0_g1_i2, TRINITY_DN4820_c0_g1_i4
OG0000169	TRINITY_DN1098_c0_g1_i10, TRINITY_DN1098_c0_g1_i11, TRINITY_DN1098_c0_g1_i8	TRINITY_DN336_c0_g1_i1, TRINITY_DN336_c0_g1_i11, TRINITY_DN336_c0_g1_i17, TRINITY_DN336_c0_g1_i19, TRINITY_DN336_c0_g1_i2, TRINITY_DN336_c0_g1_i21, TRINITY_DN336_c0_g1_i4, TRINITY_DN336_c0_g1_i5	TRINITY_DN434_c0_g1_i1, TRINITY_DN434_c0_g1_i2, TRINITY_DN434_c0_g1_i3, TRINITY_DN434_c0_g2_i2	TRINITY_DN2925_c0_g1_i1, TRINITY_DN2925_c0_g1_i2, TRINITY_DN2925_c0_g1_i9
OG0000170	TRINITY_DN11010_c0_g1_i4, TRINITY_DN11010_c0_g1_i5, TRINITY_DN885_c0_g2_i4	TRINITY_DN16626_c0_g1_i5, TRINITY_DN1761_c0_g1_i13, TRINITY_DN1761_c0_g1_i14, TRINITY_DN1761_c0_g1_i15, TRINITY_DN1761_c0_g1_i16, TRINITY_DN1761_c0_g1_i3, TRINITY_DN1761_c0_g1_i4, TRINITY_DN1761_c0_g1_i7, TRINITY_DN1761_c0_g1_i8	TRINITY_DN3749_c0_g2_i12, TRINITY_DN3749_c0_g2_i13, TRINITY_DN3749_c0_g2_i7, TRINITY_DN3749_c0_g2_i8	TRINITY_DN23154_c0_g1_i4, TRINITY_DN23154_c0_g1_i6
OG0000171	TRINITY_DN11512_c0_g4_i1	TRINITY_DN960_c0_g1_i1, TRINITY_DN960_c0_g1_i5	TRINITY_DN11004_c0_g1_i1, TRINITY_DN11004_c0_g1_i10, TRINITY_DN11004_c0_g1_i2, TRINITY_DN11004_c0_g1_i3, TRINITY_DN11004_c0_g1_i4, TRINITY_DN11004_c0_g1_i5, TRINITY_DN11004_c0_g1_i7, TRINITY_DN11004_c0_g1_i8	TRINITY_DN5373_c0_g2_i10, TRINITY_DN5373_c0_g2_i11, TRINITY_DN5373_c0_g2_i13, TRINITY_DN5373_c0_g2_i3, TRINITY_DN5373_c0_g2_i4, TRINITY_DN5373_c0_g2_i7, TRINITY_DN5373_c0_g2_i9
OG0000172	TRINITY_DN11719_c0_g1_i1, TRINITY_DN11719_c0_g1_i10, TRINITY_DN11719_c0_g1_i8, TRINITY_DN6196_c0_g1_i4	TRINITY_DN426_c0_g2_i2, TRINITY_DN426_c0_g2_i3, TRINITY_DN426_c0_g2_i4, TRINITY_DN47175_c0_g1_i1, TRINITY_DN49_c1_g2_i1, TRINITY_DN49_c1_g2_i6, TRINITY_DN51123_c0_g1_i1	TRINITY_DN372_c3_g1_i13, TRINITY_DN372_c3_g1_i15, TRINITY_DN372_c3_g1_i4, TRINITY_DN372_c3_g1_i5	TRINITY_DN22074_c0_g4_i1, TRINITY_DN3292_c0_g1_i1, TRINITY_DN3292_c0_g1_i4
OG0000173	TRINITY_DN11897_c1_g2_i1, TRINITY_DN19934_c1_g1_i1, TRINITY_DN25801_c0_g4_i1, TRINITY_DN7357_c1_g1_i1, TRINITY_DN8063_c1_g1_i1	TRINITY_DN117401_c1_g1_i1, TRINITY_DN16631_c1_g1_i1, TRINITY_DN31582_c4_g1_i1, TRINITY_DN39704_c0_g1_i1, TRINITY_DN45307_c0_g1_i2, TRINITY_DN6431_c1_g1_i1, TRINITY_DN7128_c1_g1_i1	TRINITY_DN6876_c7_g1_i1, TRINITY_DN8223_c3_g1_i1	TRINITY_DN18476_c0_g1_i1, TRINITY_DN35759_c0_g1_i1, TRINITY_DN38325_c0_g1_i2, TRINITY_DN9663_c0_g1_i20
OG0000174	TRINITY_DN1320_c0_g1_i10, TRINITY_DN1320_c0_g1_i3, TRINITY_DN1320_c0_g1_i5, TRINITY_DN1320_c0_g1_i8	TRINITY_DN1014_c0_g1_i1, TRINITY_DN1014_c0_g1_i13, TRINITY_DN1014_c0_g1_i14, TRINITY_DN1014_c0_g1_i6, TRINITY_DN1014_c0_g1_i8	TRINITY_DN1027_c0_g1_i14, TRINITY_DN1027_c0_g1_i16, TRINITY_DN1027_c0_g1_i2, TRINITY_DN1027_c0_g1_i6, TRINITY_DN1027_c0_g1_i8, TRINITY_DN1027_c0_g1_i9	TRINITY_DN3044_c0_g1_i11, TRINITY_DN3044_c0_g1_i3, TRINITY_DN3044_c0_g1_i7
OG0000175	TRINITY_DN1468_c0_g1_i1, TRINITY_DN1468_c0_g1_i2, TRINITY_DN1468_c0_g1_i3, TRINITY_DN1468_c0_g1_i7, TRINITY_DN1468_c0_g1_i8	TRINITY_DN20161_c0_g1_i3, TRINITY_DN20161_c0_g1_i5, TRINITY_DN20161_c0_g1_i6	TRINITY_DN9105_c0_g1_i12, TRINITY_DN9105_c0_g1_i5, TRINITY_DN9105_c0_g1_i6, TRINITY_DN9105_c0_g1_i8, TRINITY_DN9105_c0_g1_i9, TRINITY_DN9105_c0_g2_i1, TRINITY_DN9105_c0_g4_i1	TRINITY_DN1000_c0_g1_i4, TRINITY_DN1000_c0_g1_i5, TRINITY_DN16664_c0_g1_i4
OG0000176	TRINITY_DN14695_c0_g1_i1, TRINITY_DN14695_c0_g1_i14, TRINITY_DN14695_c0_g1_i16, TRINITY_DN14695_c0_g1_i2, TRINITY_DN5659_c0_g2_i2, TRINITY_DN5659_c0_g2_i3, TRINITY_DN5659_c0_g2_i7, TRINITY_DN87378_c0_g1_i1	TRINITY_DN193395_c0_g1_i1, TRINITY_DN95154_c0_g1_i1	TRINITY_DN108948_c0_g1_i1, TRINITY_DN33406_c0_g1_i1, TRINITY_DN33406_c0_g1_i2, TRINITY_DN53220_c0_g1_i1, TRINITY_DN53220_c0_g1_i2	TRINITY_DN59980_c0_g1_i1, TRINITY_DN6025_c0_g1_i6, TRINITY_DN74226_c0_g1_i1
OG0000177	TRINITY_DN1479_c5_g1_i1, TRINITY_DN2320_c0_g1_i2, TRINITY_DN2320_c0_g1_i4, TRINITY_DN2942_c0_g1_i4, TRINITY_DN2942_c0_g1_i5, TRINITY_DN2942_c0_g1_i7	TRINITY_DN23388_c0_g1_i4, TRINITY_DN380_c0_g1_i5, TRINITY_DN6038_c0_g1_i1, TRINITY_DN6038_c0_g1_i4	TRINITY_DN1980_c0_g2_i1, TRINITY_DN1980_c0_g3_i5, TRINITY_DN21789_c0_g1_i1, TRINITY_DN2387_c1_g2_i3, TRINITY_DN4043_c0_g3_i1, TRINITY_DN6839_c0_g1_i1	TRINITY_DN21748_c0_g2_i1, TRINITY_DN9278_c2_g1_i1
OG0000178	TRINITY_DN14910_c0_g1_i1, TRINITY_DN14910_c0_g1_i2, TRINITY_DN14910_c0_g1_i3	TRINITY_DN3161_c0_g1_i1, TRINITY_DN3161_c0_g1_i11, TRINITY_DN3161_c0_g1_i12, TRINITY_DN3161_c0_g1_i13, TRINITY_DN3161_c0_g1_i2, TRINITY_DN3161_c0_g1_i4, TRINITY_DN3161_c0_g1_i7	TRINITY_DN3123_c0_g1_i1, TRINITY_DN3123_c0_g1_i2, TRINITY_DN3123_c0_g1_i4, TRINITY_DN3123_c0_g1_i5	TRINITY_DN16560_c0_g1_i1, TRINITY_DN33192_c0_g1_i1, TRINITY_DN7586_c0_g1_i2, TRINITY_DN7586_c0_g1_i7
OG0000179	TRINITY_DN1510_c0_g1_i20, TRINITY_DN1510_c0_g1_i3	TRINITY_DN12842_c0_g1_i1, TRINITY_DN1628_c0_g1_i1, TRINITY_DN1628_c0_g4_i1, TRINITY_DN1628_c1_g1_i1, TRINITY_DN2603_c3_g1_i1, TRINITY_DN3268_c0_g1_i1, TRINITY_DN39245_c0_g3_i3, TRINITY_DN39245_c0_g3_i4, TRINITY_DN4382_c0_g2_i1, TRINITY_DN5803_c2_g1_i1, TRINITY_DN5803_c3_g1_i1, TRINITY_DN91834_c0_g1_i1	TRINITY_DN3943_c3_g1_i1, TRINITY_DN46160_c1_g1_i3, TRINITY_DN6083_c0_g2_i1	TRINITY_DN22623_c0_g1_i1
OG0000180	TRINITY_DN15328_c1_g1_i2, TRINITY_DN3058_c0_g1_i5	TRINITY_DN11006_c0_g1_i1, TRINITY_DN14680_c0_g1_i2, TRINITY_DN17623_c0_g1_i1, TRINITY_DN2086_c0_g4_i1, TRINITY_DN22847_c1_g5_i3, TRINITY_DN23364_c1_g1_i1, TRINITY_DN24206_c0_g1_i2, TRINITY_DN33854_c2_g1_i1, TRINITY_DN6483_c0_g1_i1, TRINITY_DN878_c0_g1_i3	TRINITY_DN5603_c1_g2_i3, TRINITY_DN684_c28_g1_i1, TRINITY_DN9972_c0_g2_i8	TRINITY_DN36866_c0_g1_i1, TRINITY_DN6817_c0_g1_i1, TRINITY_DN8322_c0_g1_i1
OG0000181	TRINITY_DN1611_c1_g1_i15, TRINITY_DN1611_c1_g1_i17	TRINITY_DN768_c0_g1_i1, TRINITY_DN768_c0_g1_i12, TRINITY_DN768_c0_g1_i17, TRINITY_DN768_c0_g1_i2, TRINITY_DN768_c0_g1_i35	TRINITY_DN2731_c0_g2_i11, TRINITY_DN2731_c0_g2_i12, TRINITY_DN2731_c0_g2_i13, TRINITY_DN2731_c0_g2_i18, TRINITY_DN2731_c0_g2_i19, TRINITY_DN2731_c0_g2_i2	TRINITY_DN5011_c0_g1_i3, TRINITY_DN5011_c0_g1_i5, TRINITY_DN5011_c0_g1_i6, TRINITY_DN5011_c0_g1_i7, TRINITY_DN5011_c0_g1_i8
OG0000182	TRINITY_DN18055_c0_g1_i1, TRINITY_DN18055_c0_g1_i7, TRINITY_DN18055_c0_g1_i8, TRINITY_DN18055_c0_g2_i1, TRINITY_DN18055_c0_g2_i3	TRINITY_DN138573_c0_g1_i1, TRINITY_DN88009_c0_g1_i1, TRINITY_DN88009_c0_g2_i1	TRINITY_DN101232_c0_g1_i1, TRINITY_DN21924_c0_g1_i1, TRINITY_DN47001_c0_g1_i1, TRINITY_DN56687_c0_g1_i1, TRINITY_DN99249_c0_g1_i1	TRINITY_DN2285_c0_g2_i1, TRINITY_DN2285_c0_g2_i2, TRINITY_DN2285_c0_g2_i3, TRINITY_DN36803_c0_g1_i1, TRINITY_DN36803_c0_g1_i3
OG0000183	TRINITY_DN182_c0_g1_i15, TRINITY_DN182_c0_g1_i19, TRINITY_DN182_c0_g1_i2	TRINITY_DN355_c0_g1_i12, TRINITY_DN355_c0_g1_i17, TRINITY_DN355_c0_g1_i18, TRINITY_DN355_c0_g1_i3	TRINITY_DN1281_c0_g3_i6, TRINITY_DN1281_c0_g3_i7	TRINITY_DN2530_c0_g1_i10, TRINITY_DN2530_c0_g1_i14, TRINITY_DN2530_c0_g1_i16, TRINITY_DN2530_c0_g1_i24, TRINITY_DN2530_c0_g1_i25, TRINITY_DN2530_c0_g1_i26, TRINITY_DN2530_c0_g1_i4, TRINITY_DN2530_c0_g1_i5, TRINITY_DN2530_c0_g1_i7
OG0000184	TRINITY_DN19776_c1_g1_i1	TRINITY_DN164_c0_g1_i2, TRINITY_DN164_c0_g1_i4, TRINITY_DN29_c0_g1_i1, TRINITY_DN29_c0_g1_i3, TRINITY_DN29_c0_g2_i1, TRINITY_DN29_c0_g4_i1	TRINITY_DN163_c2_g1_i1, TRINITY_DN165_c0_g1_i1, TRINITY_DN165_c0_g1_i4, TRINITY_DN165_c0_g1_i7, TRINITY_DN2184_c0_g1_i4	TRINITY_DN509_c1_g1_i2, TRINITY_DN70_c0_g1_i1, TRINITY_DN70_c0_g2_i1, TRINITY_DN70_c0_g2_i3, TRINITY_DN70_c0_g2_i4, TRINITY_DN70_c0_g3_i1
OG0000185	TRINITY_DN209_c0_g1_i18, TRINITY_DN209_c0_g1_i21, TRINITY_DN209_c0_g1_i7	TRINITY_DN695_c0_g1_i11, TRINITY_DN695_c0_g1_i12, TRINITY_DN695_c0_g1_i16, TRINITY_DN695_c0_g1_i17, TRINITY_DN695_c0_g1_i2, TRINITY_DN695_c0_g1_i3, TRINITY_DN695_c0_g1_i9	TRINITY_DN161_c0_g1_i10, TRINITY_DN161_c0_g1_i16, TRINITY_DN161_c0_g1_i20, TRINITY_DN161_c0_g1_i7	TRINITY_DN52_c0_g1_i1, TRINITY_DN52_c0_g1_i4, TRINITY_DN52_c0_g1_i5, TRINITY_DN52_c0_g1_i8
OG0000186	TRINITY_DN2174_c0_g1_i1, TRINITY_DN22827_c1_g1_i1, TRINITY_DN684_c0_g1_i1, TRINITY_DN684_c0_g1_i2, TRINITY_DN684_c0_g1_i3	TRINITY_DN115792_c0_g1_i1, TRINITY_DN12128_c2_g1_i1, TRINITY_DN18526_c0_g2_i1, TRINITY_DN21373_c0_g1_i1, TRINITY_DN9507_c0_g1_i13, TRINITY_DN9507_c0_g1_i15, TRINITY_DN9507_c0_g1_i7, TRINITY_DN97891_c0_g1_i1	TRINITY_DN2197_c0_g3_i2, TRINITY_DN2197_c0_g3_i3, TRINITY_DN2197_c0_g4_i1, TRINITY_DN26132_c0_g1_i1	TRINITY_DN22771_c0_g1_i1
OG0000187	TRINITY_DN2178_c0_g2_i12, TRINITY_DN2178_c0_g2_i13, TRINITY_DN2178_c0_g2_i14, TRINITY_DN2178_c0_g2_i16, TRINITY_DN2178_c0_g2_i17, TRINITY_DN2178_c0_g2_i5	TRINITY_DN135368_c0_g1_i1	TRINITY_DN4732_c0_g1_i12, TRINITY_DN4732_c0_g1_i15, TRINITY_DN4732_c0_g1_i18, TRINITY_DN4732_c0_g1_i25, TRINITY_DN4732_c0_g1_i4, TRINITY_DN4732_c0_g1_i5, TRINITY_DN4732_c0_g1_i9	TRINITY_DN11134_c0_g1_i12, TRINITY_DN11134_c0_g1_i3, TRINITY_DN11134_c0_g1_i7, TRINITY_DN11134_c0_g1_i9
OG0000188	TRINITY_DN22321_c0_g3_i1, TRINITY_DN22321_c0_g3_i2, TRINITY_DN22321_c0_g3_i4, TRINITY_DN22321_c0_g3_i5, TRINITY_DN22321_c0_g3_i7	TRINITY_DN2243_c0_g1_i1, TRINITY_DN2243_c0_g1_i10, TRINITY_DN2243_c0_g1_i13, TRINITY_DN2243_c0_g1_i2, TRINITY_DN2243_c0_g1_i3, TRINITY_DN2243_c0_g1_i4, TRINITY_DN2243_c0_g1_i5, TRINITY_DN2243_c0_g1_i7	TRINITY_DN5044_c0_g1_i3, TRINITY_DN5044_c0_g1_i6	TRINITY_DN8731_c0_g1_i2, TRINITY_DN8731_c0_g2_i3, TRINITY_DN8731_c0_g2_i5
OG0000189	TRINITY_DN2236_c0_g1_i1	TRINITY_DN114216_c2_g1_i1, TRINITY_DN13746_c0_g2_i1, TRINITY_DN1655_c17_g1_i2, TRINITY_DN17340_c0_g1_i1, TRINITY_DN17340_c0_g1_i3, TRINITY_DN18416_c0_g1_i1, TRINITY_DN18416_c2_g1_i1, TRINITY_DN19576_c0_g1_i1, TRINITY_DN2247_c0_g3_i1, TRINITY_DN3311_c1_g1_i1, TRINITY_DN34432_c0_g1_i1, TRINITY_DN4495_c0_g2_i1, TRINITY_DN5461_c0_g1_i1, TRINITY_DN5461_c0_g1_i3	TRINITY_DN21632_c0_g1_i1	TRINITY_DN13138_c0_g1_i13, TRINITY_DN13138_c0_g1_i7
OG0000190	TRINITY_DN2380_c0_g1_i16, TRINITY_DN2380_c0_g1_i19, TRINITY_DN2380_c0_g1_i3, TRINITY_DN2380_c0_g1_i8	TRINITY_DN5757_c0_g1_i11, TRINITY_DN5757_c0_g1_i13, TRINITY_DN5757_c0_g1_i18, TRINITY_DN5757_c0_g1_i2, TRINITY_DN5757_c0_g1_i3, TRINITY_DN5757_c0_g1_i5, TRINITY_DN5757_c0_g1_i7, TRINITY_DN5757_c0_g1_i8	TRINITY_DN3095_c0_g1_i14, TRINITY_DN3095_c0_g1_i18, TRINITY_DN3095_c0_g1_i2	TRINITY_DN4082_c0_g1_i2, TRINITY_DN4082_c0_g1_i6, TRINITY_DN4082_c0_g1_i9
OG0000191	TRINITY_DN2489_c2_g1_i2, TRINITY_DN2489_c2_g1_i3, TRINITY_DN2489_c2_g1_i5, TRINITY_DN2489_c2_g1_i7	TRINITY_DN1710_c0_g1_i18, TRINITY_DN1710_c0_g1_i30, TRINITY_DN1710_c0_g1_i31, TRINITY_DN1710_c0_g1_i35, TRINITY_DN1710_c0_g1_i37, TRINITY_DN1710_c0_g1_i40	TRINITY_DN117437_c0_g1_i1, TRINITY_DN1451_c0_g2_i3	TRINITY_DN2170_c0_g2_i11, TRINITY_DN2170_c0_g2_i2, TRINITY_DN2170_c0_g2_i3, TRINITY_DN2170_c0_g2_i4, TRINITY_DN2170_c0_g2_i7, TRINITY_DN2170_c0_g2_i9
OG0000192	TRINITY_DN2658_c0_g1_i1	TRINITY_DN1606_c0_g1_i14, TRINITY_DN1606_c0_g1_i15, TRINITY_DN1606_c0_g1_i16, TRINITY_DN1606_c0_g1_i2, TRINITY_DN1606_c0_g1_i3, TRINITY_DN1606_c0_g1_i4, TRINITY_DN1606_c0_g1_i5, TRINITY_DN1606_c0_g1_i7	TRINITY_DN16343_c0_g1_i1, TRINITY_DN16343_c0_g1_i3, TRINITY_DN16343_c0_g1_i5	TRINITY_DN5586_c0_g1_i11, TRINITY_DN5586_c0_g1_i12, TRINITY_DN5586_c0_g1_i5, TRINITY_DN5586_c0_g1_i6, TRINITY_DN5586_c0_g1_i8, TRINITY_DN5586_c0_g1_i9
OG0000193	TRINITY_DN2728_c0_g1_i12, TRINITY_DN2728_c0_g1_i14, TRINITY_DN2728_c0_g1_i4	TRINITY_DN1449_c1_g1_i1, TRINITY_DN1449_c1_g1_i11, TRINITY_DN1449_c1_g1_i19, TRINITY_DN1449_c1_g1_i2, TRINITY_DN1449_c1_g1_i27, TRINITY_DN1449_c1_g1_i29, TRINITY_DN1449_c1_g1_i3, TRINITY_DN1449_c1_g1_i5	TRINITY_DN4146_c1_g1_i11, TRINITY_DN4146_c1_g1_i4, TRINITY_DN4146_c1_g1_i6	TRINITY_DN1314_c0_g1_i20, TRINITY_DN1314_c0_g1_i4, TRINITY_DN1314_c0_g1_i5, TRINITY_DN1314_c0_g1_i8
OG0000194	TRINITY_DN2917_c0_g3_i1, TRINITY_DN2917_c0_g3_i3, TRINITY_DN2917_c0_g3_i4, TRINITY_DN94841_c0_g1_i1	TRINITY_DN1906_c0_g1_i1, TRINITY_DN1906_c0_g1_i2, TRINITY_DN1906_c0_g1_i3, TRINITY_DN1906_c0_g1_i4, TRINITY_DN1906_c0_g1_i5, TRINITY_DN1906_c0_g1_i8, TRINITY_DN1906_c0_g1_i9	TRINITY_DN584_c2_g1_i3	TRINITY_DN32267_c0_g3_i2, TRINITY_DN32267_c0_g3_i3, TRINITY_DN32267_c0_g3_i4, TRINITY_DN32267_c0_g3_i5, TRINITY_DN32267_c0_g3_i6, TRINITY_DN86479_c0_g1_i1
OG0000195	TRINITY_DN3102_c0_g1_i18, TRINITY_DN3102_c0_g1_i19, TRINITY_DN3102_c0_g1_i2, TRINITY_DN3102_c0_g1_i20, TRINITY_DN3102_c0_g1_i21, TRINITY_DN3102_c0_g1_i22	TRINITY_DN7930_c0_g1_i12, TRINITY_DN7930_c0_g1_i13, TRINITY_DN7930_c0_g1_i16, TRINITY_DN7930_c0_g1_i7, TRINITY_DN7930_c0_g1_i9	TRINITY_DN4617_c0_g1_i15, TRINITY_DN4617_c0_g1_i16, TRINITY_DN4617_c0_g1_i2, TRINITY_DN4617_c0_g1_i8	TRINITY_DN19928_c0_g1_i1, TRINITY_DN19928_c0_g1_i2, TRINITY_DN19928_c0_g1_i3
OG0000196	TRINITY_DN3157_c0_g1_i14, TRINITY_DN3157_c0_g1_i15, TRINITY_DN3157_c0_g1_i16, TRINITY_DN3157_c0_g1_i18, TRINITY_DN3157_c0_g1_i26, TRINITY_DN3157_c0_g1_i4, TRINITY_DN3157_c0_g1_i5	TRINITY_DN2430_c0_g1_i4, TRINITY_DN2430_c0_g1_i5, TRINITY_DN2430_c0_g1_i9	TRINITY_DN1743_c3_g1_i1, TRINITY_DN1743_c3_g1_i10, TRINITY_DN1743_c3_g1_i11, TRINITY_DN1743_c3_g1_i2, TRINITY_DN1743_c3_g1_i6, TRINITY_DN1743_c3_g1_i7	TRINITY_DN1124_c0_g1_i1, TRINITY_DN1124_c0_g1_i4
OG0000197	TRINITY_DN32173_c0_g1_i1	TRINITY_DN10420_c0_g2_i1, TRINITY_DN118697_c0_g1_i3, TRINITY_DN23770_c1_g1_i1, TRINITY_DN28670_c1_g2_i1, TRINITY_DN29760_c0_g1_i1, TRINITY_DN300_c0_g1_i1, TRINITY_DN335_c0_g1_i2, TRINITY_DN44651_c0_g2_i1, TRINITY_DN44651_c0_g2_i7, TRINITY_DN57191_c0_g2_i2, TRINITY_DN9618_c1_g1_i1	TRINITY_DN1906_c0_g2_i2, TRINITY_DN3223_c0_g1_i11, TRINITY_DN3223_c0_g1_i6, TRINITY_DN34_c0_g2_i1	TRINITY_DN41137_c2_g1_i1, TRINITY_DN41137_c3_g1_i1
OG0000198	TRINITY_DN332_c0_g1_i12, TRINITY_DN332_c0_g1_i13, TRINITY_DN332_c0_g1_i14, TRINITY_DN332_c0_g1_i15, TRINITY_DN332_c0_g1_i9	TRINITY_DN3468_c0_g1_i12, TRINITY_DN3468_c0_g1_i13, TRINITY_DN3468_c0_g1_i15, TRINITY_DN3468_c0_g1_i2, TRINITY_DN3468_c0_g1_i4, TRINITY_DN3468_c0_g1_i6, TRINITY_DN3468_c0_g1_i8, TRINITY_DN3468_c0_g1_i9	TRINITY_DN2479_c0_g1_i10, TRINITY_DN2479_c0_g1_i11, TRINITY_DN2479_c0_g1_i15	TRINITY_DN767_c0_g1_i2, TRINITY_DN767_c0_g1_i3
OG0000199	TRINITY_DN3359_c1_g1_i2, TRINITY_DN3359_c1_g1_i4	TRINITY_DN228_c0_g1_i11, TRINITY_DN228_c0_g1_i12, TRINITY_DN228_c0_g1_i14, TRINITY_DN228_c0_g1_i17, TRINITY_DN228_c0_g1_i20, TRINITY_DN228_c0_g1_i5, TRINITY_DN228_c0_g1_i6, TRINITY_DN228_c0_g1_i7, TRINITY_DN228_c0_g1_i8, TRINITY_DN228_c0_g1_i9	TRINITY_DN2956_c0_g1_i33, TRINITY_DN2956_c0_g1_i34, TRINITY_DN2956_c0_g1_i35, TRINITY_DN2956_c0_g1_i36, TRINITY_DN2956_c0_g1_i37	TRINITY_DN17534_c0_g1_i2
OG0000200	TRINITY_DN35063_c0_g1_i3, TRINITY_DN81903_c0_g1_i1	TRINITY_DN2742_c0_g1_i1, TRINITY_DN2742_c0_g1_i11, TRINITY_DN2742_c0_g1_i13, TRINITY_DN2742_c0_g1_i3, TRINITY_DN2742_c0_g1_i5, TRINITY_DN2742_c0_g1_i6	TRINITY_DN26158_c0_g1_i11, TRINITY_DN26158_c0_g1_i8, TRINITY_DN26158_c0_g1_i9	TRINITY_DN28680_c0_g1_i1, TRINITY_DN28680_c0_g1_i2, TRINITY_DN31318_c0_g1_i1, TRINITY_DN6217_c1_g1_i2, TRINITY_DN6217_c1_g1_i6, TRINITY_DN73831_c0_g1_i1, TRINITY_DN86492_c0_g1_i1
OG0000201	TRINITY_DN3580_c0_g1_i14, TRINITY_DN3580_c0_g1_i18, TRINITY_DN3580_c0_g1_i35	TRINITY_DN3884_c0_g1_i11, TRINITY_DN3884_c0_g1_i20, TRINITY_DN3884_c0_g1_i22, TRINITY_DN3884_c0_g1_i23, TRINITY_DN3884_c0_g1_i24, TRINITY_DN3884_c0_g1_i27, TRINITY_DN3884_c0_g1_i3, TRINITY_DN3884_c0_g1_i4, TRINITY_DN3884_c0_g1_i6, TRINITY_DN3884_c0_g1_i9	TRINITY_DN5152_c0_g1_i12, TRINITY_DN5152_c0_g1_i13, TRINITY_DN5152_c0_g1_i6, TRINITY_DN5152_c0_g1_i9	TRINITY_DN17302_c0_g1_i5
OG0000202	TRINITY_DN383_c8_g1_i1, TRINITY_DN383_c8_g1_i4	TRINITY_DN4920_c0_g1_i2, TRINITY_DN4920_c0_g1_i3, TRINITY_DN4920_c0_g1_i4, TRINITY_DN4920_c0_g1_i6	TRINITY_DN4489_c0_g1_i1, TRINITY_DN4489_c0_g1_i3, TRINITY_DN4489_c0_g1_i4, TRINITY_DN4489_c0_g1_i6, TRINITY_DN4489_c0_g1_i7	TRINITY_DN4026_c0_g1_i14, TRINITY_DN4026_c0_g1_i18, TRINITY_DN4026_c0_g1_i19, TRINITY_DN4026_c0_g1_i23, TRINITY_DN4026_c0_g1_i25, TRINITY_DN4026_c0_g1_i32, TRINITY_DN4026_c0_g1_i34
OG0000203	TRINITY_DN4339_c0_g1_i1, TRINITY_DN4339_c0_g1_i2, TRINITY_DN4339_c0_g1_i4, TRINITY_DN4339_c0_g1_i6	TRINITY_DN2131_c0_g1_i1, TRINITY_DN2131_c0_g1_i10, TRINITY_DN2131_c0_g1_i12, TRINITY_DN2131_c0_g1_i14, TRINITY_DN2131_c0_g1_i2, TRINITY_DN2131_c0_g1_i4, TRINITY_DN2131_c0_g1_i5, TRINITY_DN2131_c0_g1_i6, TRINITY_DN2131_c0_g1_i9	TRINITY_DN1446_c0_g1_i2, TRINITY_DN1446_c0_g1_i9	TRINITY_DN3186_c0_g1_i10, TRINITY_DN3186_c0_g1_i5, TRINITY_DN3186_c0_g1_i9
OG0000204	TRINITY_DN4514_c0_g1_i16, TRINITY_DN4514_c0_g1_i17, TRINITY_DN4514_c0_g1_i2	TRINITY_DN15621_c0_g1_i13, TRINITY_DN15621_c0_g1_i22, TRINITY_DN15621_c0_g1_i27, TRINITY_DN15621_c0_g1_i29, TRINITY_DN15621_c0_g1_i32	TRINITY_DN3638_c0_g1_i1, TRINITY_DN3638_c0_g1_i14, TRINITY_DN3638_c0_g1_i20, TRINITY_DN3638_c0_g1_i3	TRINITY_DN7882_c0_g1_i17, TRINITY_DN7882_c0_g1_i19, TRINITY_DN7882_c0_g1_i21, TRINITY_DN7882_c0_g1_i23, TRINITY_DN7882_c0_g1_i6, TRINITY_DN7882_c0_g1_i8
OG0000205	TRINITY_DN4684_c0_g1_i2, TRINITY_DN4684_c0_g1_i4, TRINITY_DN4684_c0_g1_i5	TRINITY_DN1058_c0_g1_i11, TRINITY_DN1058_c0_g1_i12, TRINITY_DN1058_c0_g1_i13, TRINITY_DN1058_c0_g1_i15, TRINITY_DN1058_c0_g1_i16, TRINITY_DN1058_c0_g1_i17, TRINITY_DN1058_c0_g1_i2, TRINITY_DN1058_c0_g1_i3, TRINITY_DN1058_c0_g1_i5	TRINITY_DN13066_c0_g1_i1, TRINITY_DN13066_c0_g1_i5, TRINITY_DN13066_c0_g1_i6	TRINITY_DN2255_c0_g1_i4, TRINITY_DN2255_c0_g1_i5, TRINITY_DN2255_c0_g1_i6
OG0000206	TRINITY_DN48350_c0_g1_i1	TRINITY_DN1369_c2_g1_i2, TRINITY_DN1369_c2_g1_i3, TRINITY_DN1369_c2_g1_i4, TRINITY_DN1369_c2_g1_i6	TRINITY_DN1745_c0_g1_i10, TRINITY_DN1745_c0_g1_i14, TRINITY_DN1745_c0_g1_i17, TRINITY_DN1745_c0_g1_i18, TRINITY_DN1745_c0_g1_i22, TRINITY_DN1745_c0_g1_i23, TRINITY_DN1745_c0_g1_i5, TRINITY_DN1745_c0_g1_i8	TRINITY_DN532_c1_g1_i1, TRINITY_DN532_c1_g1_i2, TRINITY_DN532_c1_g1_i3, TRINITY_DN532_c1_g1_i4, TRINITY_DN532_c1_g1_i6
OG0000207	TRINITY_DN5381_c0_g1_i10, TRINITY_DN5381_c0_g1_i6	TRINITY_DN527_c0_g1_i1, TRINITY_DN527_c0_g1_i12	TRINITY_DN301_c0_g1_i13, TRINITY_DN301_c0_g1_i17, TRINITY_DN301_c0_g1_i3, TRINITY_DN301_c0_g1_i6, TRINITY_DN301_c0_g1_i7, TRINITY_DN301_c0_g1_i8	TRINITY_DN2980_c0_g1_i14, TRINITY_DN2980_c0_g1_i16, TRINITY_DN2980_c0_g1_i18, TRINITY_DN2980_c0_g1_i19, TRINITY_DN2980_c0_g1_i36, TRINITY_DN2980_c0_g1_i40, TRINITY_DN2980_c0_g1_i48, TRINITY_DN2980_c0_g1_i5
OG0000208	TRINITY_DN5540_c1_g1_i8	TRINITY_DN3385_c0_g1_i11, TRINITY_DN3385_c0_g1_i12, TRINITY_DN3385_c0_g1_i14, TRINITY_DN3385_c0_g1_i3, TRINITY_DN3385_c0_g1_i7, TRINITY_DN3385_c0_g1_i9	TRINITY_DN22139_c0_g1_i1, TRINITY_DN22139_c0_g1_i3, TRINITY_DN22139_c0_g1_i4, TRINITY_DN22139_c0_g1_i5, TRINITY_DN22139_c0_g1_i6	TRINITY_DN6799_c0_g1_i1, TRINITY_DN6799_c0_g1_i2, TRINITY_DN6799_c0_g1_i4, TRINITY_DN6799_c0_g1_i5, TRINITY_DN6799_c0_g1_i6, TRINITY_DN6799_c0_g1_i7
OG0000209	TRINITY_DN5713_c0_g2_i1, TRINITY_DN5713_c0_g2_i3, TRINITY_DN5713_c0_g2_i4, TRINITY_DN5713_c0_g2_i5, TRINITY_DN5713_c0_g2_i8, TRINITY_DN7529_c0_g1_i8	TRINITY_DN149188_c0_g1_i1, TRINITY_DN180687_c0_g1_i1, TRINITY_DN200008_c0_g1_i1	TRINITY_DN13374_c0_g1_i1, TRINITY_DN13374_c0_g1_i4, TRINITY_DN13374_c0_g1_i6, TRINITY_DN1495_c1_g1_i2, TRINITY_DN1495_c1_g1_i6	TRINITY_DN6763_c0_g1_i1, TRINITY_DN6763_c0_g1_i2, TRINITY_DN6763_c0_g1_i8, TRINITY_DN982_c1_g1_i2
OG0000210	TRINITY_DN6488_c0_g1_i12, TRINITY_DN6488_c0_g1_i13, TRINITY_DN6488_c0_g1_i5, TRINITY_DN6488_c0_g1_i7, TRINITY_DN6488_c0_g1_i8, TRINITY_DN6488_c0_g1_i9	TRINITY_DN2220_c0_g1_i15, TRINITY_DN2220_c0_g1_i3, TRINITY_DN2220_c0_g1_i6, TRINITY_DN2220_c0_g1_i9	TRINITY_DN4663_c0_g1_i20, TRINITY_DN4663_c0_g1_i24	TRINITY_DN47_c0_g1_i1, TRINITY_DN47_c0_g1_i18, TRINITY_DN47_c0_g1_i19, TRINITY_DN47_c0_g1_i2, TRINITY_DN47_c0_g1_i3, TRINITY_DN47_c0_g1_i8
OG0000211	TRINITY_DN7859_c0_g1_i20, TRINITY_DN7859_c0_g1_i3, TRINITY_DN7859_c0_g1_i5	TRINITY_DN109237_c0_g1_i3, TRINITY_DN109237_c0_g1_i4, TRINITY_DN109237_c0_g1_i5, TRINITY_DN109237_c0_g1_i9, TRINITY_DN186401_c0_g1_i1, TRINITY_DN79603_c0_g1_i1	TRINITY_DN119597_c0_g1_i1, TRINITY_DN13606_c0_g1_i1, TRINITY_DN13606_c0_g1_i2	TRINITY_DN11130_c0_g1_i1, TRINITY_DN11130_c0_g1_i3, TRINITY_DN11130_c0_g1_i4, TRINITY_DN11130_c0_g1_i6, TRINITY_DN11130_c0_g1_i9, TRINITY_DN29105_c0_g1_i1
OG0000212	TRINITY_DN7944_c0_g1_i21, TRINITY_DN7944_c0_g1_i23, TRINITY_DN7944_c0_g1_i24, TRINITY_DN7944_c0_g1_i9	TRINITY_DN1338_c1_g1_i1, TRINITY_DN4573_c0_g1_i10, TRINITY_DN4573_c0_g1_i16, TRINITY_DN4573_c0_g1_i3, TRINITY_DN4573_c0_g1_i7, TRINITY_DN4573_c0_g1_i8	TRINITY_DN6162_c0_g1_i16, TRINITY_DN6162_c0_g1_i18, TRINITY_DN6162_c0_g1_i19, TRINITY_DN6162_c0_g1_i30, TRINITY_DN6162_c0_g1_i8	TRINITY_DN3118_c0_g1_i2, TRINITY_DN3118_c0_g1_i3, TRINITY_DN3118_c0_g1_i5
OG0000213	TRINITY_DN8008_c0_g1_i16, TRINITY_DN8008_c0_g1_i17, TRINITY_DN8008_c0_g1_i18, TRINITY_DN8008_c0_g1_i19, TRINITY_DN8008_c0_g1_i7	TRINITY_DN4659_c0_g1_i13, TRINITY_DN4659_c0_g1_i20, TRINITY_DN4659_c0_g1_i22, TRINITY_DN4659_c0_g1_i25, TRINITY_DN4659_c0_g1_i8, TRINITY_DN4659_c0_g1_i9	TRINITY_DN1181_c0_g1_i11, TRINITY_DN1181_c0_g1_i12, TRINITY_DN1181_c0_g1_i15, TRINITY_DN1181_c0_g1_i2, TRINITY_DN1181_c0_g1_i4	TRINITY_DN8277_c0_g1_i12, TRINITY_DN8277_c0_g1_i9
OG0000214	TRINITY_DN8697_c0_g1_i1, TRINITY_DN8697_c0_g1_i13, TRINITY_DN8697_c0_g1_i2, TRINITY_DN8697_c0_g1_i7, TRINITY_DN8697_c0_g1_i8	TRINITY_DN3073_c0_g1_i15, TRINITY_DN3073_c0_g1_i18, TRINITY_DN3073_c0_g1_i28, TRINITY_DN3073_c0_g1_i29, TRINITY_DN3073_c0_g1_i30, TRINITY_DN3073_c0_g1_i5, TRINITY_DN3073_c0_g1_i6, TRINITY_DN3073_c0_g1_i7	TRINITY_DN191_c0_g1_i13, TRINITY_DN191_c0_g1_i2, TRINITY_DN191_c0_g1_i8	TRINITY_DN4735_c0_g1_i5, TRINITY_DN4735_c0_g1_i6
OG0000215	TRINITY_DN9191_c0_g1_i18, TRINITY_DN9191_c0_g1_i21, TRINITY_DN9191_c0_g1_i22, TRINITY_DN9191_c0_g1_i26, TRINITY_DN9191_c0_g1_i4	TRINITY_DN67396_c0_g1_i1, TRINITY_DN67396_c0_g1_i18, TRINITY_DN67396_c0_g1_i2, TRINITY_DN67396_c0_g1_i3, TRINITY_DN67396_c0_g1_i4, TRINITY_DN67396_c0_g1_i6, TRINITY_DN67396_c0_g1_i7	TRINITY_DN7894_c0_g1_i1, TRINITY_DN7894_c0_g1_i10, TRINITY_DN7894_c0_g1_i3, TRINITY_DN7894_c0_g1_i4	TRINITY_DN41618_c0_g1_i1, TRINITY_DN41618_c0_g1_i3
OG0000216	NA	TRINITY_DN705_c0_g1_i1, TRINITY_DN705_c0_g1_i10, TRINITY_DN705_c0_g1_i11, TRINITY_DN705_c0_g1_i12, TRINITY_DN705_c0_g1_i16, TRINITY_DN705_c0_g1_i17, TRINITY_DN705_c0_g1_i18, TRINITY_DN705_c0_g1_i2, TRINITY_DN705_c0_g1_i3, TRINITY_DN705_c0_g1_i4, TRINITY_DN705_c0_g1_i7, TRINITY_DN705_c0_g1_i8, TRINITY_DN705_c0_g1_i9	TRINITY_DN1064_c0_g1_i1, TRINITY_DN1064_c0_g1_i4, TRINITY_DN1064_c0_g1_i9	TRINITY_DN804_c0_g1_i1, TRINITY_DN804_c0_g2_i4
OG0000217	NA	TRINITY_DN738_c0_g1_i10, TRINITY_DN738_c0_g1_i12, TRINITY_DN738_c0_g1_i15, TRINITY_DN738_c0_g1_i2, TRINITY_DN738_c0_g1_i6, TRINITY_DN738_c0_g1_i7, TRINITY_DN738_c0_g1_i8	TRINITY_DN4668_c0_g1_i12, TRINITY_DN4668_c0_g1_i2, TRINITY_DN4668_c0_g1_i3, TRINITY_DN4668_c0_g1_i7, TRINITY_DN4668_c0_g1_i8	TRINITY_DN1400_c0_g1_i1, TRINITY_DN1400_c0_g1_i4, TRINITY_DN1400_c0_g1_i5, TRINITY_DN1400_c0_g1_i6, TRINITY_DN46565_c0_g1_i1, TRINITY_DN9531_c0_g1_i1
OG0000218	TRINITY_DN100089_c0_g1_i1, TRINITY_DN48210_c0_g1_i1, TRINITY_DN93504_c0_g1_i1	TRINITY_DN155642_c0_g1_i1, TRINITY_DN9750_c0_g1_i1, TRINITY_DN986_c1_g1_i5	TRINITY_DN1196_c1_g1_i3, TRINITY_DN1196_c1_g1_i4, TRINITY_DN1196_c1_g1_i6, TRINITY_DN77872_c0_g1_i1	TRINITY_DN4054_c0_g1_i12, TRINITY_DN4054_c0_g1_i15, TRINITY_DN4054_c0_g1_i16, TRINITY_DN4054_c0_g1_i22, TRINITY_DN4054_c0_g1_i3, TRINITY_DN4054_c0_g1_i30, TRINITY_DN4054_c0_g1_i8
OG0000219	TRINITY_DN1003_c0_g1_i2, TRINITY_DN1003_c0_g1_i3, TRINITY_DN3673_c4_g1_i1, TRINITY_DN8509_c0_g1_i1	TRINITY_DN220845_c0_g1_i1, TRINITY_DN50897_c0_g1_i1	TRINITY_DN36351_c1_g1_i1, TRINITY_DN36351_c1_g1_i3, TRINITY_DN58246_c0_g1_i1	TRINITY_DN6120_c0_g1_i1, TRINITY_DN6120_c0_g1_i10, TRINITY_DN6120_c0_g1_i11, TRINITY_DN6120_c0_g1_i12, TRINITY_DN6120_c0_g1_i13, TRINITY_DN6120_c0_g1_i2, TRINITY_DN6120_c0_g1_i6, TRINITY_DN6120_c0_g1_i9
OG0000220	TRINITY_DN10040_c1_g1_i1, TRINITY_DN10040_c1_g1_i12, TRINITY_DN10040_c1_g1_i16, TRINITY_DN10040_c1_g1_i2, TRINITY_DN10040_c1_g1_i25, TRINITY_DN10040_c1_g1_i7	TRINITY_DN21435_c0_g1_i2, TRINITY_DN21435_c0_g1_i3, TRINITY_DN21435_c0_g1_i5, TRINITY_DN21435_c0_g1_i8	TRINITY_DN115250_c0_g1_i1	TRINITY_DN742_c0_g1_i1, TRINITY_DN742_c0_g1_i11, TRINITY_DN742_c0_g1_i3, TRINITY_DN742_c0_g1_i4, TRINITY_DN742_c0_g1_i6, TRINITY_DN742_c0_g1_i9
OG0000221	TRINITY_DN10700_c0_g1_i1, TRINITY_DN7571_c0_g1_i2	TRINITY_DN4849_c0_g1_i2, TRINITY_DN4849_c0_g1_i5, TRINITY_DN54676_c0_g1_i4	TRINITY_DN11070_c1_g1_i1, TRINITY_DN11070_c1_g2_i1, TRINITY_DN11421_c0_g1_i1, TRINITY_DN11421_c0_g1_i5, TRINITY_DN11421_c0_g1_i6, TRINITY_DN11421_c0_g2_i3, TRINITY_DN58844_c0_g1_i1	TRINITY_DN14062_c0_g1_i3, TRINITY_DN16751_c0_g1_i2, TRINITY_DN28971_c0_g1_i2, TRINITY_DN74482_c0_g1_i1, TRINITY_DN84949_c0_g1_i1
OG0000222	TRINITY_DN10894_c0_g1_i2, TRINITY_DN11525_c0_g1_i3, TRINITY_DN11525_c0_g1_i4, TRINITY_DN11525_c0_g1_i6, TRINITY_DN16622_c0_g1_i2	TRINITY_DN186330_c0_g1_i1, TRINITY_DN83959_c0_g1_i1	TRINITY_DN1250_c0_g1_i2, TRINITY_DN1250_c0_g1_i3, TRINITY_DN1250_c0_g1_i4, TRINITY_DN126848_c0_g1_i1, TRINITY_DN18527_c0_g1_i1, TRINITY_DN73946_c0_g1_i1	TRINITY_DN16847_c0_g1_i3, TRINITY_DN16847_c0_g1_i6, TRINITY_DN16847_c0_g1_i8, TRINITY_DN43568_c0_g1_i1
OG0000223	TRINITY_DN1097_c0_g1_i1, TRINITY_DN2588_c0_g1_i2	TRINITY_DN2510_c0_g2_i1, TRINITY_DN44639_c0_g1_i1, TRINITY_DN44639_c0_g1_i3, TRINITY_DN44639_c0_g2_i1, TRINITY_DN780_c1_g1_i4, TRINITY_DN780_c7_g1_i1	TRINITY_DN12331_c0_g1_i1, TRINITY_DN16532_c0_g3_i1, TRINITY_DN4096_c0_g1_i1	TRINITY_DN1390_c0_g1_i5, TRINITY_DN1390_c0_g1_i6, TRINITY_DN1390_c0_g1_i7, TRINITY_DN5785_c0_g1_i2, TRINITY_DN5785_c0_g1_i4, TRINITY_DN5785_c0_g1_i6
OG0000224	TRINITY_DN1099_c1_g2_i3, TRINITY_DN1099_c1_g2_i6, TRINITY_DN2359_c0_g1_i3, TRINITY_DN2359_c0_g1_i4	TRINITY_DN7899_c0_g1_i1, TRINITY_DN7899_c0_g1_i7, TRINITY_DN7899_c0_g1_i8, TRINITY_DN7899_c0_g1_i9	TRINITY_DN39660_c0_g1_i1, TRINITY_DN62837_c0_g1_i1	TRINITY_DN2385_c0_g1_i1, TRINITY_DN2385_c0_g1_i2, TRINITY_DN2385_c0_g1_i7, TRINITY_DN37039_c0_g1_i10, TRINITY_DN37039_c0_g1_i5, TRINITY_DN37039_c0_g1_i7, TRINITY_DN37039_c0_g1_i9
OG0000225	TRINITY_DN11000_c0_g1_i8	TRINITY_DN4233_c0_g2_i4, TRINITY_DN4762_c0_g1_i10, TRINITY_DN4762_c0_g1_i11, TRINITY_DN4762_c0_g1_i18, TRINITY_DN4762_c0_g1_i25, TRINITY_DN4762_c0_g1_i28, TRINITY_DN4762_c0_g1_i29, TRINITY_DN4762_c0_g1_i4, TRINITY_DN4762_c0_g1_i5, TRINITY_DN4762_c0_g1_i6	TRINITY_DN21897_c0_g1_i1, TRINITY_DN21897_c0_g1_i3	TRINITY_DN27413_c0_g1_i1, TRINITY_DN41152_c0_g1_i1, TRINITY_DN43025_c0_g1_i1, TRINITY_DN90677_c0_g1_i1
OG0000226	TRINITY_DN11025_c0_g1_i1, TRINITY_DN11025_c0_g1_i10, TRINITY_DN11025_c0_g1_i2, TRINITY_DN11025_c0_g1_i8, TRINITY_DN11025_c0_g1_i9, TRINITY_DN558_c1_g1_i1, TRINITY_DN558_c1_g1_i3	TRINITY_DN176257_c0_g1_i1	TRINITY_DN18729_c1_g1_i1, TRINITY_DN18729_c1_g1_i9, TRINITY_DN33044_c0_g1_i1, TRINITY_DN33044_c0_g1_i2, TRINITY_DN33044_c0_g1_i3, TRINITY_DN409_c7_g1_i1	TRINITY_DN4690_c0_g1_i20, TRINITY_DN4690_c0_g1_i8, TRINITY_DN68479_c0_g1_i1
OG0000227	TRINITY_DN111_c0_g1_i7, TRINITY_DN111_c0_g1_i9	TRINITY_DN1778_c0_g1_i18, TRINITY_DN1778_c0_g1_i19, TRINITY_DN1778_c0_g1_i2, TRINITY_DN1778_c0_g1_i3, TRINITY_DN1778_c0_g1_i4, TRINITY_DN1778_c0_g1_i5, TRINITY_DN1778_c0_g1_i6, TRINITY_DN1778_c0_g1_i7, TRINITY_DN1778_c0_g1_i8	TRINITY_DN628_c0_g1_i1, TRINITY_DN628_c0_g1_i10, TRINITY_DN628_c0_g1_i12, TRINITY_DN628_c0_g1_i2, TRINITY_DN628_c0_g1_i7	TRINITY_DN12564_c0_g1_i5
OG0000228	TRINITY_DN1147_c4_g1_i1, TRINITY_DN1147_c4_g1_i2, TRINITY_DN213_c0_g1_i1, TRINITY_DN213_c0_g1_i2, TRINITY_DN213_c0_g1_i4, TRINITY_DN213_c0_g2_i1, TRINITY_DN213_c0_g2_i2	TRINITY_DN45678_c0_g1_i1, TRINITY_DN45678_c0_g1_i2, TRINITY_DN45678_c0_g3_i2	TRINITY_DN11549_c0_g1_i1, TRINITY_DN22191_c0_g1_i3	TRINITY_DN53233_c0_g1_i1, TRINITY_DN8586_c0_g1_i14, TRINITY_DN8586_c0_g1_i2, TRINITY_DN8586_c0_g1_i4, TRINITY_DN8586_c0_g1_i8
OG0000229	TRINITY_DN1169_c0_g1_i16, TRINITY_DN1169_c0_g1_i18, TRINITY_DN1169_c0_g1_i34, TRINITY_DN1169_c0_g1_i37, TRINITY_DN1169_c0_g1_i40	TRINITY_DN18994_c0_g1_i14, TRINITY_DN18994_c0_g1_i17, TRINITY_DN18994_c0_g1_i2, TRINITY_DN18994_c0_g1_i4	TRINITY_DN779_c0_g1_i16, TRINITY_DN779_c0_g1_i2, TRINITY_DN779_c0_g1_i6, TRINITY_DN779_c0_g1_i7, TRINITY_DN779_c0_g1_i8	TRINITY_DN6301_c0_g1_i16, TRINITY_DN6301_c0_g1_i7, TRINITY_DN6301_c0_g1_i8
OG0000230	TRINITY_DN11885_c0_g1_i17, TRINITY_DN11885_c0_g1_i2, TRINITY_DN11885_c0_g1_i3, TRINITY_DN11885_c0_g1_i6, TRINITY_DN11885_c0_g1_i8	TRINITY_DN193994_c0_g1_i1, TRINITY_DN46982_c0_g1_i1	TRINITY_DN15867_c0_g1_i1, TRINITY_DN15867_c0_g1_i2, TRINITY_DN19874_c0_g1_i2	TRINITY_DN5264_c0_g1_i10, TRINITY_DN5264_c0_g1_i13, TRINITY_DN5264_c0_g1_i15, TRINITY_DN5264_c0_g1_i19, TRINITY_DN5264_c0_g1_i2, TRINITY_DN5264_c0_g1_i30, TRINITY_DN5264_c0_g1_i4
OG0000231	TRINITY_DN1323_c0_g1_i1, TRINITY_DN1323_c0_g1_i12, TRINITY_DN1323_c0_g1_i5, TRINITY_DN1323_c0_g1_i7	TRINITY_DN2627_c1_g1_i1, TRINITY_DN2627_c1_g1_i2, TRINITY_DN2627_c1_g1_i3, TRINITY_DN2627_c1_g1_i4, TRINITY_DN7005_c0_g1_i5	TRINITY_DN3185_c0_g1_i1, TRINITY_DN3185_c0_g1_i6, TRINITY_DN3185_c0_g1_i7, TRINITY_DN3185_c0_g1_i8	TRINITY_DN2611_c0_g1_i12, TRINITY_DN2611_c0_g1_i2, TRINITY_DN2611_c0_g1_i7, TRINITY_DN2611_c0_g1_i8
OG0000232	TRINITY_DN13257_c0_g1_i2, TRINITY_DN4566_c2_g1_i14, TRINITY_DN4566_c2_g1_i15, TRINITY_DN4566_c2_g1_i16, TRINITY_DN4566_c2_g1_i19, TRINITY_DN4566_c2_g1_i5	TRINITY_DN22558_c0_g1_i1, TRINITY_DN22558_c0_g1_i6	TRINITY_DN22194_c0_g2_i1, TRINITY_DN25187_c0_g2_i1, TRINITY_DN40232_c0_g1_i1, TRINITY_DN40232_c0_g1_i2, TRINITY_DN94032_c0_g1_i1	TRINITY_DN2688_c0_g1_i2, TRINITY_DN2688_c0_g1_i5, TRINITY_DN9905_c0_g1_i1, TRINITY_DN9905_c0_g1_i2
OG0000233	TRINITY_DN13664_c0_g1_i4, TRINITY_DN40927_c0_g1_i1, TRINITY_DN4801_c0_g3_i1, TRINITY_DN56534_c0_g1_i1, TRINITY_DN9784_c0_g1_i1, TRINITY_DN9784_c0_g1_i2	TRINITY_DN179373_c0_g1_i1, TRINITY_DN76311_c0_g1_i1	TRINITY_DN229_c0_g1_i7, TRINITY_DN34304_c1_g1_i4, TRINITY_DN6235_c0_g2_i1, TRINITY_DN6235_c0_g2_i4, TRINITY_DN6235_c0_g2_i5, TRINITY_DN6235_c0_g2_i7, TRINITY_DN6235_c0_g2_i9	TRINITY_DN10383_c0_g1_i5, TRINITY_DN387_c2_g1_i1
OG0000234	TRINITY_DN1404_c0_g1_i1, TRINITY_DN1404_c0_g1_i4, TRINITY_DN1404_c0_g1_i5, TRINITY_DN1404_c0_g1_i6, TRINITY_DN1404_c0_g1_i8	TRINITY_DN4263_c0_g1_i13, TRINITY_DN4263_c0_g1_i2, TRINITY_DN4263_c0_g1_i26, TRINITY_DN4263_c0_g1_i5, TRINITY_DN4263_c0_g1_i9	TRINITY_DN415_c0_g1_i1, TRINITY_DN415_c0_g1_i10, TRINITY_DN415_c0_g1_i5, TRINITY_DN415_c0_g1_i7	TRINITY_DN3780_c0_g1_i10, TRINITY_DN3780_c0_g1_i7, TRINITY_DN3780_c0_g1_i8
OG0000235	TRINITY_DN14178_c0_g2_i3, TRINITY_DN14178_c0_g3_i1, TRINITY_DN6901_c0_g1_i23, TRINITY_DN6901_c0_g1_i5, TRINITY_DN6901_c0_g1_i9	TRINITY_DN3297_c0_g1_i1, TRINITY_DN3297_c0_g1_i4, TRINITY_DN3297_c0_g1_i6, TRINITY_DN3297_c0_g1_i7	TRINITY_DN3195_c0_g1_i3, TRINITY_DN3195_c0_g1_i4, TRINITY_DN3195_c0_g1_i7, TRINITY_DN699_c1_g1_i1, TRINITY_DN699_c1_g1_i6	TRINITY_DN50057_c0_g1_i1, TRINITY_DN52936_c0_g1_i1, TRINITY_DN92856_c0_g1_i1
OG0000236	TRINITY_DN1449_c0_g1_i1, TRINITY_DN1449_c0_g1_i2, TRINITY_DN1449_c0_g1_i3, TRINITY_DN1449_c0_g1_i6, TRINITY_DN1449_c0_g1_i8, TRINITY_DN6562_c0_g1_i14, TRINITY_DN6562_c0_g1_i16, TRINITY_DN6562_c0_g1_i2, TRINITY_DN6562_c0_g1_i8	TRINITY_DN167321_c0_g1_i1, TRINITY_DN53104_c0_g3_i1	TRINITY_DN20227_c0_g1_i1, TRINITY_DN6205_c0_g1_i1, TRINITY_DN6205_c0_g1_i3, TRINITY_DN6205_c0_g1_i6	TRINITY_DN1873_c1_g1_i1, TRINITY_DN43237_c0_g1_i2
OG0000237	TRINITY_DN1491_c0_g1_i10, TRINITY_DN1491_c0_g1_i6, TRINITY_DN1491_c0_g1_i7, TRINITY_DN1491_c0_g1_i8, TRINITY_DN1491_c0_g1_i9	TRINITY_DN4757_c1_g1_i14, TRINITY_DN4757_c1_g1_i5, TRINITY_DN4757_c1_g1_i7, TRINITY_DN4757_c1_g1_i9	TRINITY_DN8_c1_g2_i1, TRINITY_DN8_c1_g2_i3, TRINITY_DN8_c1_g2_i4, TRINITY_DN8_c1_g2_i8	TRINITY_DN2562_c0_g1_i1, TRINITY_DN2562_c0_g1_i2, TRINITY_DN2562_c0_g1_i3, TRINITY_DN2562_c0_g1_i4
OG0000238	TRINITY_DN1572_c0_g1_i1, TRINITY_DN38961_c0_g1_i8, TRINITY_DN9702_c0_g1_i3	TRINITY_DN10892_c0_g1_i2, TRINITY_DN10892_c0_g1_i3, TRINITY_DN6748_c0_g1_i1, TRINITY_DN6748_c0_g1_i2, TRINITY_DN6748_c0_g1_i6	TRINITY_DN2153_c0_g1_i7, TRINITY_DN3020_c0_g1_i1, TRINITY_DN3020_c0_g1_i7, TRINITY_DN8061_c0_g1_i1, TRINITY_DN8714_c0_g1_i2, TRINITY_DN8714_c0_g1_i4, TRINITY_DN8714_c0_g1_i6	TRINITY_DN8324_c0_g1_i3, TRINITY_DN8396_c0_g1_i7
OG0000239	TRINITY_DN17086_c0_g1_i14, TRINITY_DN17086_c0_g1_i21	TRINITY_DN1336_c0_g1_i1, TRINITY_DN1336_c0_g1_i13, TRINITY_DN1336_c0_g1_i15, TRINITY_DN1336_c0_g1_i16, TRINITY_DN1336_c0_g1_i18, TRINITY_DN1336_c0_g1_i19, TRINITY_DN1336_c0_g1_i2, TRINITY_DN1336_c0_g1_i5	TRINITY_DN3644_c0_g1_i13, TRINITY_DN3644_c0_g1_i17, TRINITY_DN3644_c0_g1_i21, TRINITY_DN3644_c0_g1_i6	TRINITY_DN9361_c0_g1_i3, TRINITY_DN9361_c0_g1_i4, TRINITY_DN9361_c0_g1_i6
OG0000240	TRINITY_DN18047_c3_g1_i1	TRINITY_DN161073_c0_g1_i1, TRINITY_DN168646_c0_g1_i1, TRINITY_DN19589_c1_g2_i2, TRINITY_DN21503_c0_g1_i2, TRINITY_DN21503_c0_g1_i3, TRINITY_DN27353_c0_g3_i1, TRINITY_DN34067_c0_g1_i1, TRINITY_DN48761_c0_g2_i1, TRINITY_DN59883_c0_g1_i1, TRINITY_DN59883_c1_g1_i1, TRINITY_DN7449_c2_g1_i1, TRINITY_DN77361_c1_g1_i1, TRINITY_DN88057_c0_g2_i1	TRINITY_DN88883_c0_g1_i1, TRINITY_DN9588_c1_g1_i3	TRINITY_DN30751_c1_g1_i1
OG0000241	TRINITY_DN18358_c2_g1_i1, TRINITY_DN39226_c0_g1_i2, TRINITY_DN39226_c0_g1_i6, TRINITY_DN39226_c0_g1_i7	TRINITY_DN12100_c0_g1_i1, TRINITY_DN12100_c0_g1_i2, TRINITY_DN125795_c0_g1_i1, TRINITY_DN19458_c0_g2_i1, TRINITY_DN206087_c0_g1_i1, TRINITY_DN27946_c0_g1_i1, TRINITY_DN3386_c0_g1_i11, TRINITY_DN44160_c1_g1_i1, TRINITY_DN63649_c2_g1_i1, TRINITY_DN9796_c0_g1_i7	TRINITY_DN75132_c0_g1_i1	TRINITY_DN36502_c1_g1_i1, TRINITY_DN77551_c0_g1_i1
OG0000242	TRINITY_DN19032_c0_g1_i1, TRINITY_DN48941_c0_g1_i1, TRINITY_DN86940_c0_g1_i1	TRINITY_DN158223_c0_g1_i1, TRINITY_DN16959_c0_g3_i1, TRINITY_DN17210_c0_g1_i1, TRINITY_DN20402_c2_g1_i1, TRINITY_DN41658_c0_g2_i1, TRINITY_DN67632_c1_g1_i1, TRINITY_DN7570_c2_g1_i1	TRINITY_DN11652_c0_g1_i1, TRINITY_DN18443_c0_g1_i1, TRINITY_DN28589_c1_g1_i1, TRINITY_DN55330_c0_g1_i2, TRINITY_DN66516_c0_g1_i1, TRINITY_DN8842_c0_g1_i7	TRINITY_DN66732_c0_g1_i1
OG0000243	TRINITY_DN1906_c0_g1_i1, TRINITY_DN1906_c0_g1_i11, TRINITY_DN1906_c0_g1_i2, TRINITY_DN1906_c0_g1_i4, TRINITY_DN1906_c0_g1_i6, TRINITY_DN1906_c0_g1_i8, TRINITY_DN1906_c0_g1_i9	TRINITY_DN1194_c0_g1_i12, TRINITY_DN1194_c0_g1_i3, TRINITY_DN1194_c0_g1_i8	TRINITY_DN3318_c0_g1_i13, TRINITY_DN3318_c0_g1_i19	TRINITY_DN2298_c0_g1_i11, TRINITY_DN2298_c0_g1_i17, TRINITY_DN2298_c0_g1_i18, TRINITY_DN2298_c0_g1_i2, TRINITY_DN2298_c0_g1_i4
OG0000244	TRINITY_DN1925_c1_g1_i1, TRINITY_DN1925_c1_g1_i2, TRINITY_DN1925_c1_g1_i4	TRINITY_DN1989_c0_g1_i1	TRINITY_DN2999_c0_g2_i1, TRINITY_DN2999_c0_g2_i2, TRINITY_DN2999_c0_g2_i3, TRINITY_DN2999_c0_g2_i4, TRINITY_DN2999_c0_g2_i5	TRINITY_DN1932_c0_g2_i1, TRINITY_DN1932_c0_g2_i12, TRINITY_DN1932_c0_g2_i13, TRINITY_DN1932_c0_g2_i14, TRINITY_DN1932_c0_g2_i4, TRINITY_DN1932_c0_g2_i5, TRINITY_DN1932_c0_g2_i7, TRINITY_DN1932_c0_g2_i9
OG0000245	TRINITY_DN2067_c0_g1_i1, TRINITY_DN2067_c0_g1_i3, TRINITY_DN2067_c0_g1_i5, TRINITY_DN2067_c0_g1_i9	TRINITY_DN5249_c0_g1_i5, TRINITY_DN5249_c0_g1_i6	TRINITY_DN3333_c0_g1_i1, TRINITY_DN3333_c0_g1_i11, TRINITY_DN3333_c0_g1_i12, TRINITY_DN3333_c0_g1_i15, TRINITY_DN3333_c0_g1_i16, TRINITY_DN3333_c0_g1_i2, TRINITY_DN3333_c0_g1_i4, TRINITY_DN3333_c0_g1_i6, TRINITY_DN3333_c0_g1_i8	TRINITY_DN7667_c1_g1_i1, TRINITY_DN7667_c1_g1_i6
OG0000246	TRINITY_DN2117_c0_g1_i1, TRINITY_DN2117_c0_g1_i9, TRINITY_DN2663_c0_g1_i5	TRINITY_DN1239_c0_g1_i1, TRINITY_DN1239_c0_g1_i13, TRINITY_DN1239_c0_g1_i14, TRINITY_DN1239_c0_g1_i15, TRINITY_DN1239_c0_g1_i20, TRINITY_DN1239_c0_g1_i4, TRINITY_DN1239_c0_g1_i7, TRINITY_DN1239_c0_g1_i9, TRINITY_DN5435_c0_g1_i10	TRINITY_DN2073_c0_g1_i10, TRINITY_DN2073_c0_g1_i6, TRINITY_DN2073_c0_g1_i8	TRINITY_DN8559_c0_g1_i5, TRINITY_DN8559_c0_g3_i2
OG0000247	TRINITY_DN21525_c0_g1_i1, TRINITY_DN3203_c0_g1_i1, TRINITY_DN3203_c0_g1_i5, TRINITY_DN578_c0_g2_i1, TRINITY_DN72718_c0_g1_i1	TRINITY_DN89156_c0_g1_i1	TRINITY_DN132269_c0_g1_i1, TRINITY_DN14374_c0_g1_i1, TRINITY_DN14374_c0_g1_i3, TRINITY_DN14374_c0_g1_i4, TRINITY_DN48131_c0_g1_i1, TRINITY_DN93763_c0_g1_i1	TRINITY_DN14523_c0_g2_i2, TRINITY_DN14523_c0_g2_i3, TRINITY_DN14523_c0_g2_i4, TRINITY_DN14523_c0_g2_i5, TRINITY_DN14523_c0_g2_i6
OG0000248	TRINITY_DN2169_c0_g1_i10, TRINITY_DN2169_c0_g1_i13, TRINITY_DN2169_c0_g1_i2, TRINITY_DN2169_c0_g1_i4, TRINITY_DN2169_c0_g1_i6, TRINITY_DN2169_c0_g1_i7	TRINITY_DN1937_c0_g1_i17, TRINITY_DN1937_c0_g1_i18, TRINITY_DN1937_c0_g1_i19, TRINITY_DN1937_c0_g1_i20	TRINITY_DN1924_c0_g2_i10, TRINITY_DN1924_c0_g2_i12, TRINITY_DN1924_c0_g2_i15, TRINITY_DN1924_c0_g2_i17, TRINITY_DN1924_c0_g2_i5, TRINITY_DN1924_c0_g2_i7	TRINITY_DN2617_c0_g1_i4
OG0000249	TRINITY_DN2241_c0_g1_i16, TRINITY_DN4793_c0_g1_i1, TRINITY_DN4793_c0_g1_i3, TRINITY_DN4793_c0_g1_i4, TRINITY_DN4793_c0_g1_i9	TRINITY_DN198283_c0_g1_i1	TRINITY_DN1660_c0_g1_i1, TRINITY_DN1660_c0_g1_i2, TRINITY_DN1660_c0_g1_i6, TRINITY_DN1660_c0_g1_i7	TRINITY_DN12723_c0_g1_i1, TRINITY_DN12723_c0_g1_i4, TRINITY_DN3711_c0_g1_i10, TRINITY_DN3711_c0_g1_i12, TRINITY_DN3711_c0_g1_i13, TRINITY_DN3711_c0_g1_i8, TRINITY_DN4987_c2_g1_i2
OG0000250	TRINITY_DN23424_c3_g1_i1, TRINITY_DN4172_c1_g2_i1	TRINITY_DN17887_c1_g1_i1, TRINITY_DN19475_c0_g1_i2, TRINITY_DN2640_c0_g2_i1, TRINITY_DN3025_c0_g1_i1, TRINITY_DN3_c6_g1_i1, TRINITY_DN4312_c4_g1_i1, TRINITY_DN5246_c0_g5_i1, TRINITY_DN52928_c1_g1_i1, TRINITY_DN61783_c1_g1_i1	TRINITY_DN2128_c0_g1_i2, TRINITY_DN2128_c0_g1_i5, TRINITY_DN6867_c1_g1_i1, TRINITY_DN9333_c0_g3_i1	TRINITY_DN180_c2_g2_i2, TRINITY_DN8058_c0_g1_i6
OG0000251	TRINITY_DN2356_c1_g2_i13	TRINITY_DN316_c1_g1_i1, TRINITY_DN316_c1_g1_i10, TRINITY_DN316_c1_g1_i12, TRINITY_DN316_c1_g1_i14, TRINITY_DN316_c1_g1_i15, TRINITY_DN316_c1_g1_i3, TRINITY_DN316_c1_g1_i5, TRINITY_DN316_c1_g1_i6, TRINITY_DN316_c1_g1_i7, TRINITY_DN316_c1_g1_i8	TRINITY_DN1400_c0_g2_i12, TRINITY_DN1400_c0_g2_i16, TRINITY_DN1400_c0_g2_i9	TRINITY_DN174_c0_g1_i5, TRINITY_DN174_c0_g1_i8, TRINITY_DN174_c0_g1_i9
OG0000252	TRINITY_DN238_c0_g1_i12, TRINITY_DN238_c0_g1_i13, TRINITY_DN238_c0_g1_i14, TRINITY_DN238_c0_g1_i19, TRINITY_DN238_c0_g1_i26, TRINITY_DN238_c0_g1_i31, TRINITY_DN238_c0_g1_i5, TRINITY_DN238_c0_g1_i8	TRINITY_DN73266_c0_g2_i1	TRINITY_DN9928_c1_g1_i4, TRINITY_DN9928_c1_g1_i7, TRINITY_DN9928_c1_g1_i8	TRINITY_DN3004_c0_g1_i10, TRINITY_DN3004_c0_g1_i14, TRINITY_DN3004_c0_g1_i2, TRINITY_DN3004_c0_g1_i8, TRINITY_DN3004_c0_g1_i9
OG0000253	TRINITY_DN25696_c0_g1_i2, TRINITY_DN25696_c0_g1_i5	TRINITY_DN15304_c0_g1_i13, TRINITY_DN15304_c0_g1_i17, TRINITY_DN15304_c0_g1_i2, TRINITY_DN15304_c0_g1_i6, TRINITY_DN15304_c0_g1_i8	TRINITY_DN12457_c0_g1_i12, TRINITY_DN12457_c0_g1_i16, TRINITY_DN12457_c0_g1_i20, TRINITY_DN12457_c0_g1_i8	TRINITY_DN20358_c0_g1_i12, TRINITY_DN20358_c0_g1_i13, TRINITY_DN20358_c0_g1_i14, TRINITY_DN20358_c0_g1_i15, TRINITY_DN20358_c0_g1_i7, TRINITY_DN20358_c0_g1_i8
OG0000254	TRINITY_DN25795_c0_g1_i3, TRINITY_DN25795_c0_g1_i5	TRINITY_DN11245_c0_g1_i1, TRINITY_DN15400_c0_g1_i1, TRINITY_DN155_c0_g1_i1, TRINITY_DN155_c0_g2_i1, TRINITY_DN155_c1_g1_i4, TRINITY_DN5744_c0_g2_i1, TRINITY_DN5744_c2_g1_i1, TRINITY_DN58677_c0_g1_i1, TRINITY_DN58677_c0_g1_i2	TRINITY_DN11739_c0_g1_i1	TRINITY_DN14627_c0_g2_i1, TRINITY_DN68672_c0_g1_i1, TRINITY_DN7960_c0_g2_i2, TRINITY_DN7960_c0_g2_i3, TRINITY_DN7960_c0_g2_i5
OG0000255	TRINITY_DN27868_c0_g1_i2, TRINITY_DN72433_c0_g1_i1	TRINITY_DN8908_c0_g1_i14, TRINITY_DN8908_c0_g1_i15, TRINITY_DN8908_c0_g1_i3, TRINITY_DN8908_c0_g1_i5, TRINITY_DN8908_c0_g1_i6, TRINITY_DN8908_c0_g1_i7, TRINITY_DN8908_c0_g1_i8, TRINITY_DN8908_c0_g1_i9, TRINITY_DN93319_c0_g1_i1	TRINITY_DN18052_c0_g1_i1, TRINITY_DN18052_c0_g2_i1	TRINITY_DN2817_c0_g2_i1, TRINITY_DN2817_c0_g2_i3, TRINITY_DN2817_c0_g2_i4, TRINITY_DN2817_c0_g2_i5
OG0000256	TRINITY_DN2788_c0_g1_i11	TRINITY_DN4625_c0_g1_i15, TRINITY_DN4625_c0_g1_i17, TRINITY_DN4625_c0_g1_i2, TRINITY_DN4625_c0_g1_i22, TRINITY_DN4625_c0_g1_i4, TRINITY_DN4625_c0_g1_i6, TRINITY_DN4625_c0_g1_i7, TRINITY_DN4625_c0_g1_i8	TRINITY_DN3400_c0_g1_i4, TRINITY_DN3400_c0_g1_i6, TRINITY_DN3400_c0_g1_i7	TRINITY_DN208_c0_g2_i2, TRINITY_DN208_c0_g2_i4, TRINITY_DN208_c0_g2_i6, TRINITY_DN208_c0_g2_i7, TRINITY_DN208_c0_g2_i8
OG0000257	TRINITY_DN278_c0_g1_i1, TRINITY_DN278_c0_g1_i3	TRINITY_DN2054_c0_g1_i13, TRINITY_DN2054_c0_g1_i15, TRINITY_DN2054_c0_g1_i16, TRINITY_DN2054_c0_g1_i2, TRINITY_DN2054_c0_g1_i3, TRINITY_DN2054_c0_g1_i7	TRINITY_DN3327_c0_g1_i2, TRINITY_DN3327_c0_g1_i5, TRINITY_DN3327_c0_g1_i6	TRINITY_DN645_c0_g1_i12, TRINITY_DN645_c0_g1_i14, TRINITY_DN645_c0_g1_i3, TRINITY_DN645_c0_g1_i4, TRINITY_DN645_c0_g1_i5, TRINITY_DN645_c0_g1_i6
OG0000258	TRINITY_DN285_c1_g1_i1, TRINITY_DN285_c1_g1_i2, TRINITY_DN285_c1_g1_i3, TRINITY_DN285_c1_g1_i5, TRINITY_DN285_c1_g1_i6	TRINITY_DN154191_c0_g1_i1, TRINITY_DN24136_c3_g1_i1, TRINITY_DN43173_c0_g1_i1	TRINITY_DN107786_c0_g1_i1, TRINITY_DN22484_c0_g1_i1	TRINITY_DN4699_c0_g1_i1, TRINITY_DN4699_c0_g1_i10, TRINITY_DN4699_c0_g1_i12, TRINITY_DN4699_c0_g1_i2, TRINITY_DN4699_c0_g1_i3, TRINITY_DN4699_c0_g1_i6, TRINITY_DN4699_c0_g1_i8
OG0000259	TRINITY_DN2976_c0_g1_i12, TRINITY_DN2976_c0_g1_i19, TRINITY_DN2976_c0_g1_i2, TRINITY_DN2976_c0_g1_i6	TRINITY_DN101213_c0_g1_i11, TRINITY_DN101213_c0_g1_i14, TRINITY_DN101213_c0_g1_i15, TRINITY_DN101213_c0_g1_i2, TRINITY_DN101213_c0_g1_i28, TRINITY_DN101213_c0_g1_i32, TRINITY_DN101213_c0_g1_i7	TRINITY_DN20266_c0_g1_i10, TRINITY_DN20266_c0_g1_i4, TRINITY_DN20266_c0_g1_i5, TRINITY_DN20266_c0_g1_i6	TRINITY_DN9901_c0_g1_i1, TRINITY_DN9901_c0_g1_i3
OG0000260	TRINITY_DN3044_c0_g1_i5, TRINITY_DN3044_c0_g1_i6, TRINITY_DN3044_c0_g1_i8	TRINITY_DN13135_c0_g1_i14, TRINITY_DN13135_c0_g1_i17, TRINITY_DN13135_c0_g1_i18, TRINITY_DN13135_c0_g1_i21, TRINITY_DN13135_c0_g1_i5, TRINITY_DN13135_c0_g1_i9	TRINITY_DN12939_c0_g1_i19, TRINITY_DN12939_c0_g1_i2, TRINITY_DN12939_c0_g1_i21, TRINITY_DN12939_c0_g1_i3, TRINITY_DN12939_c0_g1_i7	TRINITY_DN52298_c0_g1_i1, TRINITY_DN61139_c0_g1_i1, TRINITY_DN6538_c0_g1_i3
OG0000261	TRINITY_DN3187_c0_g1_i1, TRINITY_DN3187_c0_g1_i3, TRINITY_DN3187_c0_g1_i4, TRINITY_DN3187_c0_g1_i6, TRINITY_DN3187_c0_g1_i8, TRINITY_DN3187_c0_g1_i9	TRINITY_DN51590_c0_g1_i3, TRINITY_DN51590_c0_g2_i1	TRINITY_DN1353_c0_g1_i1, TRINITY_DN1353_c0_g1_i10, TRINITY_DN1353_c0_g1_i12, TRINITY_DN1353_c0_g1_i2, TRINITY_DN1353_c0_g1_i5, TRINITY_DN1353_c0_g1_i7, TRINITY_DN1353_c0_g1_i8, TRINITY_DN1353_c0_g1_i9	TRINITY_DN49877_c0_g1_i1
OG0000262	TRINITY_DN322_c0_g2_i3, TRINITY_DN322_c0_g2_i4, TRINITY_DN322_c0_g3_i2, TRINITY_DN322_c0_g3_i9, TRINITY_DN322_c0_g4_i1, TRINITY_DN836_c0_g1_i10, TRINITY_DN836_c0_g1_i12, TRINITY_DN836_c0_g1_i14, TRINITY_DN836_c0_g1_i2, TRINITY_DN836_c0_g1_i6, TRINITY_DN836_c0_g1_i7	NA	TRINITY_DN110987_c0_g1_i1, TRINITY_DN19432_c0_g1_i1, TRINITY_DN78084_c0_g1_i1	TRINITY_DN18418_c0_g1_i2, TRINITY_DN18418_c0_g1_i3, TRINITY_DN18418_c0_g2_i1
OG0000263	TRINITY_DN3297_c0_g1_i1, TRINITY_DN3297_c1_g1_i1	TRINITY_DN107102_c2_g1_i1, TRINITY_DN11804_c1_g1_i5, TRINITY_DN13350_c1_g1_i2, TRINITY_DN26989_c0_g1_i1, TRINITY_DN31416_c0_g2_i2, TRINITY_DN31722_c0_g1_i1, TRINITY_DN4558_c6_g2_i3, TRINITY_DN4558_c6_g2_i4, TRINITY_DN4558_c6_g3_i1, TRINITY_DN56109_c0_g1_i6	TRINITY_DN13945_c1_g2_i1, TRINITY_DN40731_c0_g1_i1, TRINITY_DN42561_c0_g1_i1	TRINITY_DN23103_c0_g1_i1, TRINITY_DN6350_c0_g2_i1
OG0000264	TRINITY_DN37244_c0_g1_i6, TRINITY_DN37244_c0_g1_i7, TRINITY_DN37244_c0_g1_i8, TRINITY_DN81473_c0_g1_i1	TRINITY_DN1045_c0_g1_i1, TRINITY_DN1045_c0_g1_i11, TRINITY_DN1045_c0_g1_i12, TRINITY_DN1045_c0_g1_i22, TRINITY_DN1045_c0_g1_i23, TRINITY_DN1045_c0_g1_i3, TRINITY_DN1045_c0_g1_i7, TRINITY_DN8967_c0_g1_i2, TRINITY_DN8967_c0_g1_i4, TRINITY_DN8967_c0_g1_i6	TRINITY_DN9196_c0_g1_i7	TRINITY_DN40375_c0_g1_i1, TRINITY_DN40375_c0_g1_i3
OG0000265	TRINITY_DN3947_c3_g1_i4, TRINITY_DN7294_c0_g1_i7, TRINITY_DN7294_c0_g1_i8, TRINITY_DN7294_c0_g2_i2	TRINITY_DN184669_c0_g1_i1	TRINITY_DN2404_c0_g1_i13, TRINITY_DN2404_c0_g1_i14, TRINITY_DN2404_c0_g1_i9, TRINITY_DN44427_c0_g1_i1, TRINITY_DN5729_c0_g1_i3, TRINITY_DN5729_c0_g2_i1	TRINITY_DN1625_c0_g1_i7, TRINITY_DN1625_c0_g1_i9, TRINITY_DN1625_c0_g2_i10, TRINITY_DN1625_c0_g2_i5, TRINITY_DN1625_c0_g2_i6, TRINITY_DN1625_c0_g2_i7
OG0000266	TRINITY_DN39935_c0_g1_i1, TRINITY_DN39935_c0_g1_i10, TRINITY_DN39935_c0_g1_i11	TRINITY_DN364_c0_g1_i1, TRINITY_DN364_c0_g1_i10, TRINITY_DN364_c0_g1_i13, TRINITY_DN364_c0_g1_i15, TRINITY_DN364_c0_g1_i5, TRINITY_DN364_c0_g1_i6, TRINITY_DN364_c0_g1_i8, TRINITY_DN364_c0_g1_i9	TRINITY_DN2426_c0_g1_i1, TRINITY_DN2426_c0_g1_i10, TRINITY_DN2426_c0_g1_i5, TRINITY_DN2426_c0_g1_i7	TRINITY_DN266_c0_g1_i1, TRINITY_DN266_c0_g1_i2
OG0000267	TRINITY_DN4003_c0_g1_i1, TRINITY_DN4003_c0_g1_i13, TRINITY_DN4003_c0_g1_i16, TRINITY_DN4003_c0_g1_i17, TRINITY_DN4003_c0_g1_i18, TRINITY_DN4003_c0_g1_i19, TRINITY_DN4003_c0_g1_i2, TRINITY_DN4003_c0_g1_i3	TRINITY_DN22469_c0_g1_i2, TRINITY_DN3315_c0_g1_i1, TRINITY_DN3315_c0_g1_i2, TRINITY_DN3315_c0_g1_i3	TRINITY_DN4270_c0_g1_i11, TRINITY_DN4270_c0_g1_i2, TRINITY_DN4270_c0_g1_i4, TRINITY_DN4270_c0_g1_i6	TRINITY_DN4568_c0_g1_i1
OG0000268	TRINITY_DN4228_c0_g1_i1, TRINITY_DN4228_c0_g1_i6, TRINITY_DN4228_c0_g1_i7	TRINITY_DN1146_c0_g1_i17, TRINITY_DN1146_c0_g1_i19, TRINITY_DN1146_c0_g1_i20	TRINITY_DN5152_c1_g1_i12, TRINITY_DN5152_c1_g1_i2, TRINITY_DN5152_c1_g1_i20, TRINITY_DN5152_c1_g1_i5, TRINITY_DN5152_c1_g1_i6, TRINITY_DN5152_c1_g1_i8	TRINITY_DN10210_c1_g1_i3, TRINITY_DN10210_c1_g1_i4, TRINITY_DN10210_c1_g1_i5, TRINITY_DN10210_c1_g1_i6, TRINITY_DN10210_c1_g1_i7
OG0000269	TRINITY_DN4554_c0_g1_i3, TRINITY_DN4554_c0_g1_i7	TRINITY_DN1454_c1_g1_i11, TRINITY_DN1454_c1_g1_i3, TRINITY_DN20414_c0_g1_i1, TRINITY_DN2745_c0_g1_i1, TRINITY_DN2745_c0_g1_i2, TRINITY_DN2745_c0_g1_i3, TRINITY_DN2745_c0_g1_i6, TRINITY_DN2745_c0_g1_i7, TRINITY_DN2745_c0_g1_i8, TRINITY_DN7907_c1_g1_i2, TRINITY_DN90664_c0_g1_i1, TRINITY_DN967_c2_g1_i17	TRINITY_DN19545_c0_g1_i8	TRINITY_DN16760_c1_g1_i1, TRINITY_DN16760_c1_g2_i1
OG0000270	TRINITY_DN476_c0_g1_i1, TRINITY_DN476_c0_g1_i12, TRINITY_DN476_c0_g1_i13, TRINITY_DN476_c0_g1_i2, TRINITY_DN476_c0_g1_i8, TRINITY_DN8273_c0_g1_i1, TRINITY_DN8273_c0_g1_i3	TRINITY_DN22150_c0_g1_i4, TRINITY_DN53471_c0_g1_i1	TRINITY_DN126439_c0_g1_i1, TRINITY_DN130552_c0_g1_i1	TRINITY_DN16934_c0_g1_i10, TRINITY_DN16934_c0_g1_i15, TRINITY_DN16934_c0_g1_i7, TRINITY_DN16934_c0_g1_i8, TRINITY_DN16934_c0_g1_i9, TRINITY_DN84578_c0_g1_i1
OG0000271	TRINITY_DN4_c4_g1_i2, TRINITY_DN7386_c0_g1_i1, TRINITY_DN7386_c0_g1_i2, TRINITY_DN7386_c0_g1_i4, TRINITY_DN7386_c0_g1_i6	NA	TRINITY_DN125624_c0_g1_i1, TRINITY_DN64203_c0_g1_i1	TRINITY_DN2897_c0_g1_i1, TRINITY_DN2897_c0_g1_i3, TRINITY_DN2897_c0_g1_i4, TRINITY_DN2897_c0_g1_i5, TRINITY_DN2897_c0_g1_i6, TRINITY_DN2897_c0_g1_i7, TRINITY_DN3557_c0_g1_i12, TRINITY_DN3557_c0_g1_i3, TRINITY_DN3557_c0_g1_i7, TRINITY_DN3557_c0_g1_i9
OG0000272	TRINITY_DN5297_c0_g1_i11, TRINITY_DN5297_c0_g1_i14, TRINITY_DN5297_c0_g1_i15, TRINITY_DN5297_c0_g1_i16, TRINITY_DN5297_c0_g1_i2, TRINITY_DN5297_c0_g1_i4	TRINITY_DN1470_c0_g1_i1, TRINITY_DN1470_c0_g1_i11, TRINITY_DN1470_c0_g1_i15, TRINITY_DN1470_c0_g1_i2, TRINITY_DN1470_c0_g1_i4, TRINITY_DN1470_c0_g1_i5, TRINITY_DN1470_c0_g1_i9	TRINITY_DN2116_c0_g1_i3, TRINITY_DN2116_c0_g1_i6	TRINITY_DN15073_c0_g1_i1, TRINITY_DN15073_c0_g1_i4
OG0000273	TRINITY_DN5693_c0_g1_i4	TRINITY_DN15433_c1_g1_i1, TRINITY_DN20266_c0_g1_i1, TRINITY_DN32229_c0_g1_i5, TRINITY_DN4643_c1_g1_i1, TRINITY_DN53079_c0_g1_i3, TRINITY_DN64477_c4_g1_i1, TRINITY_DN64691_c0_g1_i1, TRINITY_DN73197_c0_g1_i1, TRINITY_DN7451_c0_g1_i6	TRINITY_DN23271_c2_g1_i1, TRINITY_DN25824_c0_g1_i1, TRINITY_DN2926_c1_g1_i5	TRINITY_DN17061_c2_g1_i1, TRINITY_DN25897_c0_g1_i1, TRINITY_DN6785_c0_g1_i1, TRINITY_DN6785_c0_g1_i3
OG0000274	TRINITY_DN5744_c1_g1_i11, TRINITY_DN5744_c1_g1_i16, TRINITY_DN5744_c1_g1_i2, TRINITY_DN5744_c1_g1_i3	TRINITY_DN39015_c0_g1_i1, TRINITY_DN39015_c0_g1_i2, TRINITY_DN40748_c0_g1_i1, TRINITY_DN40748_c0_g1_i2	TRINITY_DN630_c0_g1_i11, TRINITY_DN630_c0_g1_i13, TRINITY_DN630_c0_g1_i2, TRINITY_DN630_c0_g1_i3, TRINITY_DN630_c0_g1_i7	TRINITY_DN605_c2_g1_i1, TRINITY_DN605_c2_g1_i4, TRINITY_DN605_c2_g1_i5, TRINITY_DN605_c2_g1_i8
OG0000275	TRINITY_DN5840_c3_g1_i4, TRINITY_DN5840_c3_g1_i9	TRINITY_DN126321_c0_g2_i1, TRINITY_DN126321_c0_g2_i3, TRINITY_DN203144_c0_g1_i1	TRINITY_DN10038_c0_g1_i14, TRINITY_DN10038_c0_g1_i2, TRINITY_DN10038_c0_g1_i21, TRINITY_DN10038_c0_g1_i24, TRINITY_DN10038_c0_g1_i7	TRINITY_DN2763_c0_g1_i10, TRINITY_DN2763_c0_g1_i12, TRINITY_DN2763_c0_g1_i14, TRINITY_DN2763_c0_g1_i2, TRINITY_DN2763_c0_g1_i3, TRINITY_DN2763_c0_g1_i7, TRINITY_DN2763_c0_g1_i8
OG0000276	TRINITY_DN6676_c0_g1_i19, TRINITY_DN6676_c0_g1_i6, TRINITY_DN6676_c0_g1_i7	TRINITY_DN2881_c0_g1_i11, TRINITY_DN2881_c0_g1_i17, TRINITY_DN2881_c0_g1_i2, TRINITY_DN2881_c0_g1_i20, TRINITY_DN2881_c0_g1_i5, TRINITY_DN2881_c0_g1_i9	TRINITY_DN56630_c0_g1_i1, TRINITY_DN75741_c0_g1_i1	TRINITY_DN1121_c0_g1_i14, TRINITY_DN1121_c0_g1_i22, TRINITY_DN1121_c0_g1_i4, TRINITY_DN1121_c0_g1_i5, TRINITY_DN1121_c0_g1_i8, TRINITY_DN1121_c0_g1_i9
OG0000277	TRINITY_DN6685_c0_g1_i1, TRINITY_DN6685_c0_g1_i10, TRINITY_DN6685_c0_g1_i12, TRINITY_DN6685_c0_g1_i16, TRINITY_DN6685_c0_g1_i17, TRINITY_DN6685_c0_g1_i2, TRINITY_DN6685_c0_g1_i6, TRINITY_DN6685_c0_g1_i9	NA	TRINITY_DN7111_c0_g1_i1, TRINITY_DN7111_c0_g1_i10, TRINITY_DN7111_c0_g1_i11, TRINITY_DN7111_c0_g1_i3, TRINITY_DN7111_c0_g1_i5, TRINITY_DN7111_c0_g1_i6, TRINITY_DN7111_c0_g1_i8, TRINITY_DN7111_c0_g1_i9	TRINITY_DN35399_c0_g1_i1
OG0000278	TRINITY_DN6981_c0_g1_i14, TRINITY_DN6981_c0_g1_i19, TRINITY_DN6981_c0_g1_i21, TRINITY_DN6981_c0_g1_i4, TRINITY_DN7506_c0_g1_i1	TRINITY_DN116134_c0_g1_i1, TRINITY_DN29076_c0_g1_i1	TRINITY_DN7110_c0_g1_i1, TRINITY_DN7110_c0_g1_i14, TRINITY_DN7110_c0_g1_i2, TRINITY_DN7110_c0_g1_i21, TRINITY_DN7110_c0_g1_i23, TRINITY_DN7110_c0_g1_i24, TRINITY_DN7110_c0_g1_i6	TRINITY_DN2657_c0_g1_i2, TRINITY_DN2657_c0_g1_i38, TRINITY_DN2657_c0_g1_i42
OG0000279	TRINITY_DN784_c1_g1_i2, TRINITY_DN784_c1_g1_i4, TRINITY_DN784_c1_g1_i6, TRINITY_DN784_c1_g1_i7	TRINITY_DN25877_c0_g1_i2, TRINITY_DN25877_c0_g1_i9, TRINITY_DN401_c2_g3_i1, TRINITY_DN401_c2_g3_i2, TRINITY_DN401_c2_g3_i3, TRINITY_DN401_c2_g3_i5	TRINITY_DN13286_c0_g1_i10, TRINITY_DN13286_c0_g1_i15, TRINITY_DN13286_c0_g1_i2, TRINITY_DN13286_c0_g1_i3, TRINITY_DN13286_c0_g1_i5, TRINITY_DN13286_c0_g1_i8	TRINITY_DN28026_c1_g1_i1
OG0000280	TRINITY_DN816_c0_g1_i1, TRINITY_DN816_c0_g1_i2, TRINITY_DN816_c0_g1_i3, TRINITY_DN816_c0_g1_i4	TRINITY_DN5160_c0_g1_i12, TRINITY_DN5160_c0_g1_i18, TRINITY_DN5160_c0_g1_i20, TRINITY_DN5160_c0_g1_i5, TRINITY_DN5160_c0_g1_i6, TRINITY_DN5160_c0_g1_i8, TRINITY_DN5160_c0_g1_i9	TRINITY_DN986_c0_g1_i1, TRINITY_DN986_c0_g1_i7, TRINITY_DN986_c0_g1_i8	TRINITY_DN1_c2_g1_i4, TRINITY_DN1_c2_g1_i5, TRINITY_DN1_c2_g1_i6
OG0000281	TRINITY_DN82_c0_g2_i11, TRINITY_DN82_c0_g2_i5, TRINITY_DN82_c0_g2_i8, TRINITY_DN82_c0_g2_i9	TRINITY_DN85_c0_g1_i12, TRINITY_DN85_c0_g1_i14, TRINITY_DN85_c0_g1_i17, TRINITY_DN85_c0_g2_i3, TRINITY_DN85_c0_g2_i5, TRINITY_DN85_c0_g2_i6, TRINITY_DN85_c0_g2_i8	TRINITY_DN9_c0_g1_i17, TRINITY_DN9_c0_g1_i19, TRINITY_DN9_c0_g1_i26, TRINITY_DN9_c0_g1_i3, TRINITY_DN9_c0_g1_i6	TRINITY_DN376_c1_g2_i3
OG0000282	TRINITY_DN8571_c0_g1_i5, TRINITY_DN8571_c0_g1_i7, TRINITY_DN8571_c0_g2_i1	TRINITY_DN54_c0_g1_i1, TRINITY_DN54_c0_g1_i10, TRINITY_DN54_c0_g1_i4, TRINITY_DN54_c0_g1_i9, TRINITY_DN93906_c0_g1_i2	TRINITY_DN9127_c0_g1_i3, TRINITY_DN9127_c0_g1_i6, TRINITY_DN9127_c0_g1_i7, TRINITY_DN9127_c0_g1_i8	TRINITY_DN784_c1_g2_i1, TRINITY_DN784_c1_g2_i4, TRINITY_DN784_c1_g2_i5, TRINITY_DN784_c1_g2_i6, TRINITY_DN784_c1_g2_i7
OG0000283	TRINITY_DN8675_c0_g1_i20, TRINITY_DN8675_c0_g1_i21	TRINITY_DN6971_c0_g2_i4, TRINITY_DN6971_c0_g2_i6, TRINITY_DN6971_c0_g2_i7, TRINITY_DN6971_c0_g2_i9	TRINITY_DN864_c1_g1_i1, TRINITY_DN864_c1_g1_i10, TRINITY_DN864_c1_g1_i14, TRINITY_DN864_c1_g1_i19, TRINITY_DN864_c1_g1_i31, TRINITY_DN864_c1_g1_i8	TRINITY_DN6194_c0_g1_i10, TRINITY_DN6194_c0_g1_i12, TRINITY_DN6194_c0_g1_i13, TRINITY_DN6194_c0_g1_i14, TRINITY_DN6194_c0_g1_i6
OG0000284	TRINITY_DN892_c0_g1_i1, TRINITY_DN892_c0_g1_i10, TRINITY_DN892_c0_g1_i2, TRINITY_DN892_c0_g1_i3, TRINITY_DN892_c0_g1_i6, TRINITY_DN892_c0_g1_i7, TRINITY_DN892_c0_g1_i9	TRINITY_DN28084_c0_g1_i3	TRINITY_DN1408_c0_g1_i14, TRINITY_DN1408_c0_g1_i15, TRINITY_DN1408_c0_g1_i2, TRINITY_DN1408_c0_g1_i9	TRINITY_DN255_c1_g2_i10, TRINITY_DN255_c1_g2_i15, TRINITY_DN255_c1_g2_i24, TRINITY_DN255_c1_g2_i6, TRINITY_DN255_c1_g2_i8
OG0000285	TRINITY_DN89577_c0_g1_i1	TRINITY_DN3049_c2_g1_i1, TRINITY_DN5397_c0_g1_i15, TRINITY_DN5397_c0_g1_i19, TRINITY_DN5397_c0_g1_i2, TRINITY_DN5397_c0_g1_i3, TRINITY_DN5397_c0_g1_i7	TRINITY_DN4488_c1_g1_i3, TRINITY_DN4488_c1_g1_i4, TRINITY_DN4488_c1_g1_i7, TRINITY_DN4488_c1_g1_i8	TRINITY_DN3810_c0_g1_i1, TRINITY_DN3810_c0_g1_i16, TRINITY_DN3810_c0_g1_i19, TRINITY_DN3810_c0_g1_i5, TRINITY_DN3810_c0_g1_i7, TRINITY_DN3810_c0_g1_i8
OG0000286	TRINITY_DN897_c0_g1_i1	TRINITY_DN6533_c0_g1_i1, TRINITY_DN6533_c0_g1_i11, TRINITY_DN6533_c0_g1_i13, TRINITY_DN6533_c0_g1_i14, TRINITY_DN6533_c0_g1_i15, TRINITY_DN6533_c0_g1_i17, TRINITY_DN6533_c0_g1_i18, TRINITY_DN6533_c0_g1_i4, TRINITY_DN6533_c0_g1_i6, TRINITY_DN6533_c0_g1_i7, TRINITY_DN6533_c0_g1_i8, TRINITY_DN6533_c0_g1_i9	TRINITY_DN4695_c0_g5_i1, TRINITY_DN4695_c0_g5_i2	TRINITY_DN1536_c0_g1_i1, TRINITY_DN1536_c0_g1_i2
OG0000287	TRINITY_DN908_c0_g1_i1, TRINITY_DN908_c0_g1_i4	TRINITY_DN758_c1_g1_i10, TRINITY_DN758_c1_g1_i11, TRINITY_DN758_c1_g1_i14, TRINITY_DN758_c1_g1_i15, TRINITY_DN758_c1_g1_i17, TRINITY_DN758_c1_g1_i18, TRINITY_DN758_c1_g1_i19, TRINITY_DN758_c1_g1_i20, TRINITY_DN758_c1_g1_i3, TRINITY_DN758_c1_g1_i4, TRINITY_DN758_c1_g1_i6, TRINITY_DN758_c1_g1_i9	TRINITY_DN37756_c0_g1_i6, TRINITY_DN37756_c0_g1_i7	TRINITY_DN4052_c0_g1_i11
OG0000288	TRINITY_DN977_c0_g2_i2, TRINITY_DN977_c0_g2_i3	TRINITY_DN21280_c0_g2_i1, TRINITY_DN21280_c0_g2_i10, TRINITY_DN21280_c0_g2_i11, TRINITY_DN21280_c0_g2_i14, TRINITY_DN21280_c0_g2_i15, TRINITY_DN21280_c0_g2_i17, TRINITY_DN21280_c0_g2_i2, TRINITY_DN21280_c0_g2_i7, TRINITY_DN21280_c0_g2_i8, TRINITY_DN21280_c0_g2_i9	TRINITY_DN3719_c0_g1_i1, TRINITY_DN3719_c0_g1_i5, TRINITY_DN3719_c0_g1_i6	TRINITY_DN2607_c0_g1_i2, TRINITY_DN2607_c0_g1_i3
OG0000289	NA	TRINITY_DN120018_c0_g1_i1, TRINITY_DN13669_c0_g1_i1, TRINITY_DN20104_c0_g5_i1	TRINITY_DN117101_c0_g1_i1, TRINITY_DN1322_c1_g2_i1, TRINITY_DN2593_c0_g1_i1, TRINITY_DN28665_c0_g1_i1, TRINITY_DN371_c1_g1_i3, TRINITY_DN371_c1_g1_i6, TRINITY_DN4103_c0_g1_i1, TRINITY_DN47863_c0_g1_i1, TRINITY_DN5187_c0_g1_i1, TRINITY_DN88756_c0_g1_i1	TRINITY_DN21777_c0_g1_i1, TRINITY_DN3344_c0_g1_i2, TRINITY_DN38585_c0_g1_i2, TRINITY_DN88731_c0_g1_i1
OG0000290	NA	TRINITY_DN43642_c0_g3_i1	NA	TRINITY_DN1500_c0_g1_i1, TRINITY_DN1500_c0_g1_i10, TRINITY_DN1500_c0_g1_i11, TRINITY_DN1500_c0_g1_i12, TRINITY_DN1500_c0_g1_i13, TRINITY_DN1500_c0_g1_i14, TRINITY_DN1500_c0_g1_i15, TRINITY_DN1500_c0_g1_i16, TRINITY_DN1500_c0_g1_i17, TRINITY_DN1500_c0_g1_i2, TRINITY_DN1500_c0_g1_i3, TRINITY_DN1500_c0_g1_i4, TRINITY_DN1500_c0_g1_i5, TRINITY_DN1500_c0_g1_i7, TRINITY_DN1500_c0_g1_i8, TRINITY_DN1500_c…
OG0000291	TRINITY_DN10047_c0_g1_i1, TRINITY_DN1102_c2_g1_i1, TRINITY_DN1102_c2_g1_i11, TRINITY_DN1102_c2_g1_i8	TRINITY_DN19046_c0_g1_i2, TRINITY_DN19046_c0_g1_i5, TRINITY_DN43661_c0_g1_i1	TRINITY_DN123350_c0_g1_i1, TRINITY_DN5470_c0_g1_i1, TRINITY_DN5470_c0_g1_i3, TRINITY_DN5470_c0_g1_i4	TRINITY_DN19422_c0_g1_i2, TRINITY_DN19422_c0_g1_i3, TRINITY_DN20116_c0_g1_i1, TRINITY_DN4907_c0_g1_i1, TRINITY_DN4907_c0_g1_i2
OG0000292	TRINITY_DN1005_c0_g1_i10, TRINITY_DN1005_c0_g1_i3, TRINITY_DN1005_c0_g1_i7, TRINITY_DN1005_c0_g1_i8	TRINITY_DN179_c0_g1_i1, TRINITY_DN179_c0_g1_i13, TRINITY_DN179_c0_g1_i23, TRINITY_DN179_c0_g1_i28	TRINITY_DN933_c0_g1_i1, TRINITY_DN933_c0_g1_i3	TRINITY_DN8446_c0_g1_i1, TRINITY_DN8446_c0_g1_i10, TRINITY_DN8446_c0_g1_i3, TRINITY_DN8446_c0_g1_i4, TRINITY_DN8446_c0_g1_i6, TRINITY_DN8446_c0_g1_i9
OG0000293	TRINITY_DN10213_c0_g1_i1, TRINITY_DN10213_c0_g1_i11, TRINITY_DN10213_c0_g1_i7	TRINITY_DN900_c0_g1_i18, TRINITY_DN900_c0_g1_i23, TRINITY_DN900_c0_g1_i34, TRINITY_DN900_c0_g1_i35, TRINITY_DN900_c0_g1_i36, TRINITY_DN900_c0_g1_i38, TRINITY_DN900_c0_g1_i40, TRINITY_DN900_c0_g1_i41, TRINITY_DN900_c0_g1_i43, TRINITY_DN900_c0_g1_i6	TRINITY_DN4550_c0_g1_i16, TRINITY_DN4550_c0_g1_i4	TRINITY_DN15899_c0_g1_i1
OG0000294	TRINITY_DN102_c1_g1_i6	TRINITY_DN2211_c0_g1_i1, TRINITY_DN2211_c0_g1_i2, TRINITY_DN2211_c0_g1_i5, TRINITY_DN2211_c0_g1_i6, TRINITY_DN2211_c0_g1_i7, TRINITY_DN2211_c0_g1_i9, TRINITY_DN2211_c0_g2_i4	TRINITY_DN7424_c0_g1_i4, TRINITY_DN7424_c0_g1_i6, TRINITY_DN7424_c0_g2_i4	TRINITY_DN742_c0_g3_i1, TRINITY_DN742_c0_g3_i2, TRINITY_DN742_c0_g3_i3, TRINITY_DN742_c0_g3_i4, TRINITY_DN742_c0_g4_i1
OG0000295	TRINITY_DN1032_c0_g1_i21, TRINITY_DN3067_c1_g1_i1, TRINITY_DN581_c0_g1_i1, TRINITY_DN581_c0_g1_i3, TRINITY_DN581_c0_g1_i4, TRINITY_DN581_c0_g1_i5, TRINITY_DN581_c0_g1_i6, TRINITY_DN581_c0_g1_i8, TRINITY_DN7254_c0_g1_i2	TRINITY_DN202444_c0_g1_i1	TRINITY_DN24093_c0_g1_i1, TRINITY_DN5083_c0_g1_i2, TRINITY_DN68133_c0_g1_i1	TRINITY_DN26285_c0_g1_i1, TRINITY_DN61795_c0_g1_i1, TRINITY_DN7915_c0_g1_i14
OG0000296	TRINITY_DN10884_c0_g1_i2, TRINITY_DN10884_c0_g1_i5, TRINITY_DN4362_c0_g1_i12, TRINITY_DN4362_c0_g1_i13, TRINITY_DN4362_c0_g1_i16, TRINITY_DN4362_c0_g1_i18, TRINITY_DN4362_c0_g1_i19, TRINITY_DN4362_c0_g1_i7, TRINITY_DN4362_c0_g1_i9, TRINITY_DN6322_c0_g1_i5, TRINITY_DN6322_c0_g1_i6	NA	TRINITY_DN69746_c0_g1_i1, TRINITY_DN8658_c0_g1_i1, TRINITY_DN8658_c0_g1_i2	TRINITY_DN7312_c0_g1_i3, TRINITY_DN7312_c0_g1_i4
OG0000297	TRINITY_DN10898_c0_g1_i8	TRINITY_DN1070_c0_g1_i9, TRINITY_DN12153_c1_g2_i1, TRINITY_DN52321_c0_g1_i2	TRINITY_DN41400_c0_g1_i1	TRINITY_DN12450_c0_g1_i1, TRINITY_DN12450_c0_g1_i2, TRINITY_DN12450_c0_g1_i4, TRINITY_DN14142_c0_g1_i1, TRINITY_DN14142_c0_g1_i2, TRINITY_DN32064_c2_g1_i1, TRINITY_DN35335_c0_g1_i1, TRINITY_DN3803_c7_g2_i1, TRINITY_DN584_c0_g4_i1, TRINITY_DN584_c2_g1_i1, TRINITY_DN6682_c1_g1_i1
OG0000298	TRINITY_DN11263_c0_g1_i2, TRINITY_DN11263_c0_g1_i3, TRINITY_DN24672_c0_g2_i1	TRINITY_DN5243_c0_g1_i13, TRINITY_DN5243_c0_g1_i14, TRINITY_DN5243_c0_g1_i16, TRINITY_DN5243_c0_g1_i20, TRINITY_DN5243_c0_g1_i4, TRINITY_DN5243_c0_g1_i5, TRINITY_DN5243_c0_g1_i8	TRINITY_DN7551_c0_g1_i3, TRINITY_DN7551_c0_g1_i6, TRINITY_DN7551_c0_g1_i9	TRINITY_DN26178_c0_g1_i1, TRINITY_DN5858_c0_g2_i1, TRINITY_DN5858_c0_g2_i3
OG0000299	TRINITY_DN115884_c0_g1_i1, TRINITY_DN32046_c0_g1_i2	TRINITY_DN898_c0_g1_i15, TRINITY_DN898_c0_g1_i22, TRINITY_DN898_c0_g1_i23, TRINITY_DN898_c0_g1_i6	TRINITY_DN359_c0_g1_i16, TRINITY_DN359_c0_g1_i18, TRINITY_DN359_c0_g1_i21, TRINITY_DN359_c0_g1_i26, TRINITY_DN359_c0_g1_i27, TRINITY_DN359_c0_g1_i30, TRINITY_DN359_c0_g1_i33, TRINITY_DN359_c0_g1_i35	TRINITY_DN15092_c0_g1_i1, TRINITY_DN8408_c0_g2_i1
OG0000300	TRINITY_DN116892_c0_g1_i1, TRINITY_DN18062_c1_g1_i2, TRINITY_DN26203_c0_g1_i1	TRINITY_DN160715_c0_g1_i1, TRINITY_DN17757_c0_g1_i4, TRINITY_DN5796_c7_g1_i1, TRINITY_DN64389_c0_g1_i1, TRINITY_DN67176_c0_g1_i1, TRINITY_DN76547_c0_g1_i1, TRINITY_DN940_c0_g1_i14	TRINITY_DN13668_c0_g1_i1, TRINITY_DN51694_c1_g1_i4, TRINITY_DN83235_c0_g1_i1, TRINITY_DN8377_c1_g1_i1	TRINITY_DN11781_c0_g2_i2, TRINITY_DN20311_c0_g1_i1
OG0000301	TRINITY_DN11701_c2_g1_i1, TRINITY_DN652_c0_g1_i1, TRINITY_DN6624_c0_g4_i1	TRINITY_DN215342_c0_g1_i1, TRINITY_DN2470_c0_g2_i1, TRINITY_DN26082_c0_g1_i5, TRINITY_DN3039_c2_g1_i1, TRINITY_DN32291_c0_g1_i1, TRINITY_DN37833_c0_g1_i1, TRINITY_DN78092_c0_g2_i1, TRINITY_DN8343_c1_g1_i1	TRINITY_DN1631_c1_g2_i1, TRINITY_DN33603_c0_g1_i1, TRINITY_DN41637_c0_g1_i1, TRINITY_DN87630_c0_g1_i1	TRINITY_DN24026_c0_g2_i1
OG0000302	TRINITY_DN1170_c0_g1_i14, TRINITY_DN1170_c0_g1_i2, TRINITY_DN1170_c0_g1_i6, TRINITY_DN1170_c0_g1_i9	TRINITY_DN135862_c0_g1_i1, TRINITY_DN180531_c0_g1_i1	TRINITY_DN101471_c0_g1_i1, TRINITY_DN121736_c0_g1_i1, TRINITY_DN35588_c0_g1_i1, TRINITY_DN35588_c0_g1_i2, TRINITY_DN758_c1_g1_i1, TRINITY_DN78581_c0_g1_i1, TRINITY_DN86035_c0_g1_i1, TRINITY_DN9454_c0_g1_i15, TRINITY_DN9454_c0_g1_i5	TRINITY_DN56908_c0_g1_i1
OG0000303	TRINITY_DN117818_c0_g1_i1, TRINITY_DN13266_c0_g2_i1, TRINITY_DN61927_c0_g1_i1, TRINITY_DN72485_c0_g1_i1	TRINITY_DN200781_c0_g1_i1, TRINITY_DN211906_c0_g1_i1, TRINITY_DN53429_c0_g1_i1, TRINITY_DN53429_c0_g1_i2	TRINITY_DN118088_c0_g1_i1, TRINITY_DN20939_c0_g1_i1, TRINITY_DN20939_c0_g1_i2, TRINITY_DN49836_c0_g1_i1, TRINITY_DN60721_c0_g1_i1, TRINITY_DN83157_c0_g1_i1	TRINITY_DN21574_c0_g1_i1, TRINITY_DN49008_c0_g1_i1
OG0000304	TRINITY_DN11820_c0_g1_i1, TRINITY_DN11820_c0_g1_i4, TRINITY_DN11820_c0_g1_i6, TRINITY_DN11820_c0_g1_i7	TRINITY_DN4910_c0_g1_i1, TRINITY_DN4910_c0_g1_i12, TRINITY_DN4910_c0_g1_i2, TRINITY_DN4910_c0_g1_i3, TRINITY_DN4910_c0_g1_i5, TRINITY_DN4910_c0_g1_i7, TRINITY_DN4910_c0_g1_i8	TRINITY_DN7896_c0_g1_i2, TRINITY_DN7896_c0_g1_i5	TRINITY_DN6058_c0_g1_i1, TRINITY_DN6058_c0_g1_i4, TRINITY_DN6058_c0_g1_i5
OG0000305	TRINITY_DN1244_c0_g1_i2, TRINITY_DN1244_c0_g1_i6	TRINITY_DN12685_c0_g1_i11, TRINITY_DN12685_c0_g1_i3, TRINITY_DN12685_c0_g1_i7, TRINITY_DN12685_c0_g1_i8, TRINITY_DN12685_c0_g3_i1	TRINITY_DN2308_c0_g1_i11, TRINITY_DN2308_c0_g1_i18, TRINITY_DN2308_c0_g1_i23, TRINITY_DN2308_c0_g1_i26, TRINITY_DN2308_c0_g1_i4, TRINITY_DN2308_c0_g1_i7, TRINITY_DN2308_c0_g1_i8, TRINITY_DN2308_c0_g1_i9	TRINITY_DN48114_c0_g1_i1
OG0000306	TRINITY_DN1266_c0_g2_i2, TRINITY_DN1266_c0_g2_i4, TRINITY_DN1266_c0_g2_i6, TRINITY_DN1266_c0_g2_i7, TRINITY_DN1266_c0_g2_i8, TRINITY_DN1266_c0_g2_i9	TRINITY_DN1531_c0_g1_i2, TRINITY_DN1531_c0_g1_i4, TRINITY_DN1531_c0_g1_i8	TRINITY_DN571_c1_g2_i1, TRINITY_DN571_c1_g2_i2, TRINITY_DN571_c1_g2_i5	TRINITY_DN37476_c0_g1_i1, TRINITY_DN37476_c0_g1_i11, TRINITY_DN37476_c0_g1_i2, TRINITY_DN37476_c0_g1_i4
OG0000307	TRINITY_DN1278_c0_g1_i13	TRINITY_DN1100_c1_g1_i11, TRINITY_DN1100_c1_g1_i14, TRINITY_DN1100_c1_g1_i17, TRINITY_DN1100_c1_g1_i19, TRINITY_DN1100_c1_g1_i21, TRINITY_DN1100_c1_g1_i30	TRINITY_DN12111_c0_g1_i7	TRINITY_DN717_c0_g1_i1, TRINITY_DN717_c0_g1_i10, TRINITY_DN717_c0_g1_i3, TRINITY_DN717_c0_g1_i4, TRINITY_DN717_c0_g1_i6, TRINITY_DN717_c0_g1_i7, TRINITY_DN852_c0_g2_i5, TRINITY_DN852_c0_g2_i8
OG0000308	TRINITY_DN1305_c0_g1_i2, TRINITY_DN1305_c0_g1_i7, TRINITY_DN1305_c0_g1_i8, TRINITY_DN1305_c0_g1_i9, TRINITY_DN2770_c0_g1_i3, TRINITY_DN2770_c0_g1_i9	TRINITY_DN85825_c0_g1_i1, TRINITY_DN85825_c0_g2_i1	TRINITY_DN3788_c0_g2_i10, TRINITY_DN3788_c0_g2_i2, TRINITY_DN3788_c0_g2_i3, TRINITY_DN3788_c0_g2_i4, TRINITY_DN91016_c0_g1_i1	TRINITY_DN3639_c0_g1_i17, TRINITY_DN3639_c0_g1_i19, TRINITY_DN3639_c0_g1_i9
OG0000309	TRINITY_DN13174_c1_g1_i14, TRINITY_DN13174_c1_g1_i3, TRINITY_DN13174_c1_g1_i4, TRINITY_DN13174_c1_g1_i8	TRINITY_DN126_c5_g1_i1, TRINITY_DN126_c5_g1_i10, TRINITY_DN126_c5_g1_i13, TRINITY_DN126_c5_g1_i16, TRINITY_DN126_c5_g1_i6	TRINITY_DN1723_c1_g2_i12, TRINITY_DN1723_c1_g2_i17	TRINITY_DN259_c0_g1_i13, TRINITY_DN259_c0_g1_i17, TRINITY_DN259_c0_g1_i3, TRINITY_DN259_c0_g1_i5, TRINITY_DN259_c0_g1_i9
OG0000310	TRINITY_DN14057_c0_g3_i1	TRINITY_DN16475_c1_g1_i1, TRINITY_DN35972_c1_g1_i1, TRINITY_DN36594_c0_g1_i1, TRINITY_DN36594_c0_g1_i2, TRINITY_DN4870_c0_g1_i6, TRINITY_DN58451_c1_g2_i2, TRINITY_DN6108_c2_g1_i1, TRINITY_DN9485_c0_g2_i7, TRINITY_DN9485_c0_g3_i1	TRINITY_DN2537_c1_g2_i1, TRINITY_DN31030_c1_g3_i1, TRINITY_DN33451_c0_g2_i1, TRINITY_DN3534_c0_g1_i1	TRINITY_DN7209_c0_g2_i2, TRINITY_DN7209_c1_g1_i2
OG0000311	TRINITY_DN1427_c0_g1_i3, TRINITY_DN1427_c0_g1_i8	TRINITY_DN460_c0_g1_i10, TRINITY_DN460_c0_g1_i11, TRINITY_DN460_c0_g1_i16, TRINITY_DN460_c0_g1_i18, TRINITY_DN460_c0_g1_i5, TRINITY_DN460_c0_g1_i6	TRINITY_DN67_c0_g2_i1, TRINITY_DN67_c0_g2_i11, TRINITY_DN67_c0_g2_i12, TRINITY_DN67_c0_g2_i3, TRINITY_DN67_c0_g2_i4	TRINITY_DN2052_c0_g1_i1, TRINITY_DN2052_c0_g1_i23, TRINITY_DN2052_c0_g1_i30
OG0000312	TRINITY_DN1500_c0_g1_i5, TRINITY_DN1500_c0_g1_i6, TRINITY_DN1500_c0_g1_i7	TRINITY_DN2518_c0_g1_i1, TRINITY_DN2518_c0_g1_i12, TRINITY_DN2518_c0_g1_i13, TRINITY_DN2518_c0_g1_i16, TRINITY_DN2518_c0_g1_i3, TRINITY_DN2518_c0_g1_i5, TRINITY_DN2518_c0_g1_i7	TRINITY_DN8734_c0_g1_i1, TRINITY_DN8734_c0_g1_i2, TRINITY_DN8734_c0_g1_i4, TRINITY_DN8734_c0_g1_i6, TRINITY_DN8734_c0_g1_i9	TRINITY_DN14192_c0_g1_i4
OG0000313	TRINITY_DN1503_c0_g1_i11, TRINITY_DN1503_c0_g1_i12, TRINITY_DN1503_c0_g1_i3, TRINITY_DN1503_c0_g1_i5, TRINITY_DN1503_c0_g1_i7	TRINITY_DN15399_c0_g1_i10, TRINITY_DN15399_c0_g1_i11, TRINITY_DN15399_c0_g1_i2, TRINITY_DN15399_c0_g1_i6, TRINITY_DN15399_c0_g1_i7	TRINITY_DN11752_c0_g1_i3, TRINITY_DN11752_c0_g1_i4	TRINITY_DN47003_c0_g1_i1, TRINITY_DN58052_c0_g1_i1, TRINITY_DN64474_c0_g1_i1, TRINITY_DN86613_c0_g1_i1
OG0000314	TRINITY_DN17117_c1_g1_i1, TRINITY_DN17117_c1_g1_i2, TRINITY_DN18266_c0_g1_i2	TRINITY_DN5729_c0_g1_i11, TRINITY_DN5729_c0_g1_i12, TRINITY_DN5729_c0_g1_i17, TRINITY_DN5729_c0_g1_i2, TRINITY_DN5729_c0_g1_i8	TRINITY_DN4720_c0_g1_i11, TRINITY_DN4720_c0_g1_i25, TRINITY_DN4720_c0_g1_i3, TRINITY_DN4720_c0_g1_i4, TRINITY_DN4720_c0_g1_i7	TRINITY_DN5783_c0_g1_i1, TRINITY_DN5783_c0_g1_i4, TRINITY_DN5783_c0_g1_i5
OG0000315	TRINITY_DN173_c0_g1_i10, TRINITY_DN173_c0_g1_i17, TRINITY_DN173_c0_g1_i18, TRINITY_DN173_c0_g1_i41, TRINITY_DN173_c0_g1_i43, TRINITY_DN173_c0_g1_i46, TRINITY_DN173_c0_g1_i47, TRINITY_DN319_c0_g1_i10	TRINITY_DN170338_c0_g1_i1, TRINITY_DN47989_c0_g1_i2, TRINITY_DN47989_c0_g1_i3	TRINITY_DN6631_c0_g1_i1, TRINITY_DN6631_c0_g1_i2, TRINITY_DN6631_c0_g1_i5	TRINITY_DN9864_c0_g2_i3, TRINITY_DN9864_c0_g2_i5
OG0000316	TRINITY_DN1809_c0_g2_i6, TRINITY_DN1809_c0_g4_i1, TRINITY_DN1809_c0_g4_i2, TRINITY_DN2447_c1_g3_i1	TRINITY_DN11996_c0_g1_i3, TRINITY_DN34490_c0_g1_i4	TRINITY_DN108901_c0_g1_i1, TRINITY_DN2757_c0_g1_i12, TRINITY_DN2757_c0_g1_i14, TRINITY_DN2757_c0_g1_i3, TRINITY_DN2757_c0_g1_i6	TRINITY_DN10204_c0_g1_i1, TRINITY_DN10204_c0_g1_i2, TRINITY_DN10204_c0_g1_i3, TRINITY_DN10204_c0_g1_i4, TRINITY_DN18311_c0_g1_i1
OG0000317	TRINITY_DN18173_c0_g1_i1, TRINITY_DN18173_c0_g1_i2, TRINITY_DN18173_c0_g1_i3, TRINITY_DN18173_c0_g1_i4	TRINITY_DN99812_c0_g1_i1, TRINITY_DN99812_c0_g1_i2, TRINITY_DN99812_c0_g1_i4	TRINITY_DN14215_c0_g1_i3, TRINITY_DN14215_c0_g1_i4	TRINITY_DN4181_c0_g1_i10, TRINITY_DN4181_c0_g1_i12, TRINITY_DN4181_c0_g1_i14, TRINITY_DN4181_c0_g1_i15, TRINITY_DN4181_c0_g1_i3, TRINITY_DN4181_c0_g1_i6, TRINITY_DN4181_c0_g1_i8
OG0000318	TRINITY_DN1858_c0_g1_i1, TRINITY_DN1858_c0_g2_i1, TRINITY_DN44718_c0_g1_i1	TRINITY_DN28306_c1_g3_i1, TRINITY_DN62415_c0_g1_i1	TRINITY_DN20378_c0_g1_i2, TRINITY_DN20378_c0_g1_i4, TRINITY_DN20378_c0_g3_i1, TRINITY_DN20378_c0_g3_i2, TRINITY_DN5334_c0_g1_i2, TRINITY_DN7039_c0_g1_i2	TRINITY_DN16677_c0_g2_i4, TRINITY_DN20611_c0_g1_i7, TRINITY_DN25203_c0_g2_i3, TRINITY_DN2753_c0_g1_i1, TRINITY_DN2753_c0_g2_i3
OG0000319	TRINITY_DN1899_c0_g1_i12, TRINITY_DN1899_c0_g1_i15, TRINITY_DN1899_c0_g1_i4, TRINITY_DN4327_c0_g1_i1, TRINITY_DN4327_c0_g1_i10, TRINITY_DN4327_c0_g1_i4	TRINITY_DN1998_c0_g1_i12, TRINITY_DN1998_c0_g1_i3, TRINITY_DN1998_c0_g1_i5	TRINITY_DN5051_c0_g1_i12, TRINITY_DN5051_c0_g1_i13, TRINITY_DN5051_c0_g1_i3, TRINITY_DN5051_c0_g1_i4, TRINITY_DN5051_c0_g1_i7	TRINITY_DN3237_c1_g2_i13, TRINITY_DN3237_c1_g2_i14
OG0000320	TRINITY_DN200_c6_g1_i1, TRINITY_DN200_c6_g2_i1, TRINITY_DN200_c6_g3_i1, TRINITY_DN28959_c0_g1_i1, TRINITY_DN28959_c0_g2_i1, TRINITY_DN4925_c1_g1_i1	NA	TRINITY_DN24477_c0_g1_i1	TRINITY_DN10923_c0_g1_i1, TRINITY_DN10923_c0_g1_i2, TRINITY_DN13681_c0_g1_i1, TRINITY_DN13681_c0_g1_i2, TRINITY_DN15613_c0_g1_i1, TRINITY_DN29147_c0_g1_i1, TRINITY_DN35708_c0_g1_i1, TRINITY_DN4068_c0_g1_i1, TRINITY_DN53097_c0_g1_i1
OG0000321	TRINITY_DN20505_c0_g1_i1, TRINITY_DN20505_c0_g1_i2, TRINITY_DN20505_c0_g1_i7	TRINITY_DN23865_c0_g1_i4, TRINITY_DN23865_c0_g1_i5	TRINITY_DN463_c0_g1_i1, TRINITY_DN463_c0_g1_i10, TRINITY_DN463_c0_g1_i11, TRINITY_DN463_c0_g1_i2, TRINITY_DN463_c0_g1_i3, TRINITY_DN463_c0_g1_i4, TRINITY_DN463_c0_g1_i5, TRINITY_DN463_c0_g1_i6, TRINITY_DN463_c0_g1_i7, TRINITY_DN463_c0_g1_i9	TRINITY_DN4722_c0_g1_i3
OG0000322	TRINITY_DN206_c0_g1_i1, TRINITY_DN206_c0_g1_i5, TRINITY_DN206_c0_g1_i6	TRINITY_DN4536_c0_g1_i12, TRINITY_DN4536_c0_g1_i16, TRINITY_DN4536_c0_g1_i17, TRINITY_DN4536_c0_g1_i19, TRINITY_DN4536_c0_g1_i5, TRINITY_DN4536_c0_g1_i6	TRINITY_DN36_c1_g1_i1, TRINITY_DN36_c1_g1_i3, TRINITY_DN36_c1_g1_i5, TRINITY_DN36_c1_g1_i6, TRINITY_DN36_c1_g1_i7	TRINITY_DN8075_c0_g1_i2, TRINITY_DN8075_c0_g1_i3
OG0000323	TRINITY_DN2101_c0_g1_i3, TRINITY_DN2101_c0_g1_i4, TRINITY_DN2101_c0_g1_i8	TRINITY_DN1131_c0_g1_i1, TRINITY_DN1131_c0_g1_i10, TRINITY_DN1131_c0_g1_i17, TRINITY_DN1131_c0_g1_i3, TRINITY_DN1131_c0_g1_i5, TRINITY_DN1131_c0_g1_i8	TRINITY_DN1443_c1_g2_i1, TRINITY_DN1443_c1_g2_i11, TRINITY_DN1443_c1_g2_i13, TRINITY_DN1443_c1_g2_i2, TRINITY_DN1443_c1_g2_i8	TRINITY_DN3393_c0_g1_i3, TRINITY_DN3393_c0_g1_i6
OG0000324	TRINITY_DN2128_c0_g2_i10, TRINITY_DN2128_c0_g2_i3, TRINITY_DN2128_c0_g2_i5, TRINITY_DN2128_c0_g2_i7, TRINITY_DN2128_c0_g2_i8, TRINITY_DN2128_c0_g2_i9	TRINITY_DN3879_c0_g1_i1	TRINITY_DN2048_c0_g1_i18, TRINITY_DN2048_c0_g1_i23, TRINITY_DN2048_c0_g1_i25, TRINITY_DN2048_c0_g1_i7, TRINITY_DN2048_c0_g1_i9	TRINITY_DN1463_c0_g2_i12, TRINITY_DN1463_c0_g2_i13, TRINITY_DN1463_c0_g2_i14, TRINITY_DN1463_c0_g2_i2
OG0000325	TRINITY_DN2283_c0_g1_i18, TRINITY_DN2283_c0_g1_i19, TRINITY_DN2283_c0_g1_i27, TRINITY_DN2283_c0_g1_i30, TRINITY_DN578_c0_g1_i1, TRINITY_DN578_c0_g1_i15, TRINITY_DN578_c0_g1_i17, TRINITY_DN578_c0_g1_i19, TRINITY_DN578_c0_g1_i27, TRINITY_DN578_c0_g1_i4, TRINITY_DN578_c0_g1_i5, TRINITY_DN578_c0_g1_i7	NA	TRINITY_DN59230_c0_g1_i1	TRINITY_DN6025_c0_g1_i2, TRINITY_DN6025_c0_g1_i3, TRINITY_DN6025_c0_g1_i4
OG0000326	TRINITY_DN2334_c0_g1_i1, TRINITY_DN2334_c0_g1_i8	TRINITY_DN1650_c1_g1_i15, TRINITY_DN1650_c1_g1_i20, TRINITY_DN1650_c1_g1_i22, TRINITY_DN1650_c1_g1_i7, TRINITY_DN1650_c1_g1_i9	TRINITY_DN13427_c0_g1_i11, TRINITY_DN13427_c0_g1_i3, TRINITY_DN13427_c0_g1_i4, TRINITY_DN13427_c0_g1_i9	TRINITY_DN5774_c1_g1_i1, TRINITY_DN5774_c1_g1_i10, TRINITY_DN5774_c1_g1_i11, TRINITY_DN5774_c1_g1_i12, TRINITY_DN5774_c1_g1_i2
OG0000327	TRINITY_DN2407_c0_g1_i1, TRINITY_DN2407_c0_g1_i4, TRINITY_DN2407_c0_g1_i5	TRINITY_DN174333_c0_g1_i1, TRINITY_DN188908_c0_g1_i1, TRINITY_DN68473_c0_g1_i1	TRINITY_DN17424_c0_g1_i1, TRINITY_DN17424_c0_g1_i10, TRINITY_DN17424_c0_g1_i3, TRINITY_DN17424_c0_g1_i6, TRINITY_DN17424_c0_g1_i8, TRINITY_DN17424_c0_g1_i9	TRINITY_DN13932_c0_g1_i1, TRINITY_DN13932_c0_g1_i4, TRINITY_DN64569_c0_g1_i1, TRINITY_DN76536_c0_g1_i1
OG0000328	TRINITY_DN24171_c3_g1_i1, TRINITY_DN9074_c0_g1_i1, TRINITY_DN9074_c0_g1_i6	TRINITY_DN10417_c0_g4_i2, TRINITY_DN10417_c3_g1_i1, TRINITY_DN136065_c0_g1_i1, TRINITY_DN23764_c0_g1_i1, TRINITY_DN315_c0_g3_i1, TRINITY_DN34108_c3_g1_i1, TRINITY_DN3444_c1_g2_i1, TRINITY_DN70748_c0_g1_i1, TRINITY_DN7230_c0_g1_i2	TRINITY_DN3922_c1_g1_i4, TRINITY_DN50072_c1_g1_i1	TRINITY_DN14500_c0_g2_i1, TRINITY_DN14500_c0_g3_i1
OG0000329	TRINITY_DN24726_c0_g1_i1	TRINITY_DN12238_c0_g1_i1, TRINITY_DN12238_c0_g1_i10, TRINITY_DN12238_c0_g1_i11, TRINITY_DN12238_c0_g1_i14, TRINITY_DN12238_c0_g1_i15, TRINITY_DN12238_c0_g1_i17, TRINITY_DN12238_c0_g1_i2, TRINITY_DN12238_c0_g1_i3, TRINITY_DN12238_c0_g1_i5, TRINITY_DN12238_c0_g1_i7, TRINITY_DN12238_c0_g1_i8, TRINITY_DN12238_c0_g1_i9	TRINITY_DN9831_c0_g1_i5	TRINITY_DN7032_c0_g1_i1, TRINITY_DN7032_c0_g1_i2
OG0000330	TRINITY_DN2482_c0_g1_i1, TRINITY_DN4866_c0_g1_i2, TRINITY_DN4866_c0_g1_i3, TRINITY_DN4866_c0_g1_i4	TRINITY_DN1301_c0_g1_i1, TRINITY_DN1301_c0_g1_i2, TRINITY_DN1301_c1_g1_i3, TRINITY_DN1301_c1_g1_i4, TRINITY_DN1301_c1_g2_i2, TRINITY_DN1301_c1_g3_i2, TRINITY_DN1301_c1_g4_i1, TRINITY_DN827_c2_g5_i4	TRINITY_DN2811_c0_g1_i1, TRINITY_DN48777_c0_g1_i5, TRINITY_DN5585_c0_g2_i1	TRINITY_DN117_c1_g1_i7
OG0000331	TRINITY_DN2489_c0_g1_i1, TRINITY_DN2489_c0_g1_i2, TRINITY_DN2489_c0_g1_i4	TRINITY_DN204_c1_g2_i5, TRINITY_DN204_c1_g2_i6, TRINITY_DN204_c1_g2_i7	TRINITY_DN1078_c0_g1_i1, TRINITY_DN1078_c0_g1_i2, TRINITY_DN1078_c0_g1_i3, TRINITY_DN1078_c0_g1_i4	TRINITY_DN10523_c0_g2_i1, TRINITY_DN10523_c0_g2_i2, TRINITY_DN10523_c0_g2_i4, TRINITY_DN10523_c0_g2_i5, TRINITY_DN10523_c0_g2_i6, TRINITY_DN10523_c0_g2_i7
OG0000332	TRINITY_DN25995_c0_g1_i1, TRINITY_DN78015_c0_g1_i1	TRINITY_DN11257_c1_g2_i1, TRINITY_DN11257_c1_g3_i3, TRINITY_DN11257_c2_g4_i1, TRINITY_DN11326_c1_g2_i1, TRINITY_DN16676_c2_g1_i1, TRINITY_DN22164_c0_g1_i1, TRINITY_DN7630_c0_g1_i3	TRINITY_DN49442_c0_g1_i1, TRINITY_DN56500_c0_g1_i1, TRINITY_DN99889_c0_g1_i1	TRINITY_DN15112_c0_g1_i1, TRINITY_DN517_c1_g1_i17, TRINITY_DN517_c1_g1_i2, TRINITY_DN517_c1_g1_i6
OG0000333	TRINITY_DN2667_c0_g1_i11, TRINITY_DN2667_c0_g1_i13, TRINITY_DN2667_c0_g1_i14, TRINITY_DN2667_c0_g1_i16	TRINITY_DN1298_c0_g1_i1, TRINITY_DN1298_c0_g1_i13, TRINITY_DN1298_c0_g1_i18, TRINITY_DN1298_c0_g1_i19, TRINITY_DN1298_c0_g1_i2, TRINITY_DN1298_c0_g1_i4, TRINITY_DN1298_c0_g1_i6, TRINITY_DN1298_c0_g1_i7	TRINITY_DN25387_c0_g1_i14, TRINITY_DN25387_c0_g1_i17, TRINITY_DN25387_c0_g1_i8	TRINITY_DN3752_c0_g2_i2
OG0000334	TRINITY_DN2689_c0_g2_i3	TRINITY_DN1720_c0_g1_i11, TRINITY_DN1720_c0_g1_i4, TRINITY_DN1720_c0_g1_i6, TRINITY_DN1720_c0_g1_i9	TRINITY_DN3741_c0_g1_i3, TRINITY_DN3741_c0_g1_i4, TRINITY_DN3741_c0_g1_i6, TRINITY_DN3741_c0_g1_i7, TRINITY_DN3741_c0_g1_i8	TRINITY_DN530_c0_g2_i10, TRINITY_DN530_c0_g2_i12, TRINITY_DN530_c0_g2_i13, TRINITY_DN530_c0_g2_i14, TRINITY_DN530_c0_g2_i7, TRINITY_DN530_c0_g2_i8
OG0000335	TRINITY_DN2715_c0_g1_i1, TRINITY_DN2715_c0_g1_i2, TRINITY_DN2715_c0_g1_i3	TRINITY_DN1716_c0_g1_i1, TRINITY_DN1716_c0_g1_i12, TRINITY_DN1716_c0_g1_i20, TRINITY_DN1716_c0_g1_i23	TRINITY_DN1574_c0_g1_i1, TRINITY_DN1574_c0_g1_i10, TRINITY_DN1574_c0_g1_i11, TRINITY_DN1574_c0_g1_i13, TRINITY_DN1574_c0_g1_i2, TRINITY_DN1574_c0_g1_i5, TRINITY_DN1574_c0_g1_i8	TRINITY_DN2304_c2_g1_i1, TRINITY_DN2304_c2_g1_i3
OG0000336	TRINITY_DN2812_c0_g2_i4, TRINITY_DN36607_c1_g1_i1	TRINITY_DN11785_c0_g2_i1, TRINITY_DN18372_c1_g1_i2, TRINITY_DN2623_c0_g1_i2, TRINITY_DN43670_c0_g2_i2, TRINITY_DN6481_c0_g2_i1, TRINITY_DN6595_c0_g2_i1, TRINITY_DN6595_c1_g1_i3, TRINITY_DN74_c0_g1_i7, TRINITY_DN8341_c0_g1_i1, TRINITY_DN8341_c0_g3_i1	TRINITY_DN1102_c0_g1_i30, TRINITY_DN2687_c0_g1_i3	TRINITY_DN7701_c0_g1_i2, TRINITY_DN7701_c0_g1_i7
OG0000337	TRINITY_DN2920_c0_g1_i11, TRINITY_DN2920_c0_g1_i12, TRINITY_DN2920_c0_g1_i4, TRINITY_DN2920_c0_g1_i6, TRINITY_DN2920_c0_g1_i7	TRINITY_DN4558_c0_g1_i16, TRINITY_DN4558_c0_g1_i20, TRINITY_DN4558_c0_g1_i3, TRINITY_DN4558_c0_g1_i7, TRINITY_DN4558_c0_g1_i9	TRINITY_DN12340_c0_g1_i1, TRINITY_DN12340_c0_g1_i10, TRINITY_DN12340_c0_g1_i14, TRINITY_DN12340_c0_g1_i2	TRINITY_DN17922_c0_g4_i1, TRINITY_DN17922_c0_g4_i4
OG0000338	TRINITY_DN302_c1_g1_i6	TRINITY_DN13301_c0_g1_i13, TRINITY_DN13301_c0_g1_i14, TRINITY_DN13301_c0_g1_i15, TRINITY_DN13301_c0_g1_i16, TRINITY_DN13301_c0_g1_i2, TRINITY_DN13301_c0_g1_i5, TRINITY_DN13301_c0_g1_i7, TRINITY_DN13301_c0_g1_i8, TRINITY_DN13301_c0_g1_i9	TRINITY_DN1281_c0_g2_i1, TRINITY_DN1281_c0_g2_i2, TRINITY_DN1281_c0_g2_i4, TRINITY_DN1281_c0_g2_i5	TRINITY_DN686_c2_g3_i1, TRINITY_DN686_c2_g3_i2
OG0000339	TRINITY_DN3624_c0_g1_i1, TRINITY_DN3624_c0_g1_i3, TRINITY_DN3624_c0_g1_i4, TRINITY_DN3624_c0_g1_i8	TRINITY_DN4119_c0_g1_i13, TRINITY_DN4119_c0_g1_i14, TRINITY_DN4119_c0_g1_i15, TRINITY_DN4119_c0_g1_i16, TRINITY_DN4119_c0_g1_i17, TRINITY_DN4119_c0_g1_i24	TRINITY_DN4182_c0_g1_i12, TRINITY_DN4182_c0_g1_i14, TRINITY_DN4182_c0_g1_i2, TRINITY_DN4182_c0_g1_i7	TRINITY_DN20073_c0_g1_i2, TRINITY_DN20073_c0_g1_i3
OG0000340	TRINITY_DN365_c0_g1_i6, TRINITY_DN365_c0_g1_i9	TRINITY_DN29429_c0_g1_i2	TRINITY_DN1575_c0_g1_i2, TRINITY_DN610_c0_g1_i5, TRINITY_DN610_c0_g1_i6, TRINITY_DN610_c0_g1_i7	TRINITY_DN2716_c0_g1_i1, TRINITY_DN2716_c0_g1_i14, TRINITY_DN2716_c0_g1_i15, TRINITY_DN2716_c0_g1_i3, TRINITY_DN2716_c0_g1_i8, TRINITY_DN2716_c0_g1_i9, TRINITY_DN35984_c0_g1_i1, TRINITY_DN35984_c0_g1_i2, TRINITY_DN35984_c0_g1_i4
OG0000341	TRINITY_DN3704_c0_g1_i10, TRINITY_DN3704_c0_g1_i12, TRINITY_DN3704_c0_g1_i6	TRINITY_DN5219_c0_g1_i14, TRINITY_DN5219_c0_g1_i17, TRINITY_DN5219_c0_g1_i19, TRINITY_DN5219_c0_g1_i2, TRINITY_DN5219_c0_g1_i21	TRINITY_DN50041_c0_g2_i1, TRINITY_DN50041_c0_g2_i7, TRINITY_DN50041_c0_g2_i8	TRINITY_DN2113_c1_g1_i10, TRINITY_DN2113_c1_g1_i11, TRINITY_DN2113_c1_g1_i14, TRINITY_DN2113_c1_g1_i2, TRINITY_DN2113_c1_g1_i21
OG0000342	TRINITY_DN3719_c0_g2_i10, TRINITY_DN3719_c0_g2_i2, TRINITY_DN3719_c0_g2_i3, TRINITY_DN3719_c0_g2_i4, TRINITY_DN3719_c0_g2_i6, TRINITY_DN3719_c0_g2_i8	TRINITY_DN1121_c0_g2_i2, TRINITY_DN1121_c0_g2_i3, TRINITY_DN1121_c0_g2_i4	TRINITY_DN6587_c0_g1_i1, TRINITY_DN6587_c0_g2_i1, TRINITY_DN6587_c0_g2_i4, TRINITY_DN6587_c0_g2_i5	TRINITY_DN14089_c0_g1_i1, TRINITY_DN14089_c0_g1_i2, TRINITY_DN68092_c0_g1_i1
OG0000343	TRINITY_DN41288_c0_g1_i10, TRINITY_DN41288_c0_g1_i11, TRINITY_DN41288_c0_g1_i12, TRINITY_DN41288_c0_g1_i3, TRINITY_DN41288_c0_g1_i9	TRINITY_DN118463_c0_g1_i1, TRINITY_DN212233_c0_g1_i1	TRINITY_DN2134_c0_g1_i1, TRINITY_DN2134_c0_g1_i2, TRINITY_DN2134_c0_g1_i5, TRINITY_DN2134_c0_g1_i7, TRINITY_DN2134_c0_g1_i8, TRINITY_DN2134_c0_g1_i9	TRINITY_DN15601_c0_g1_i1, TRINITY_DN15601_c0_g1_i2, TRINITY_DN2978_c0_g1_i2
OG0000344	TRINITY_DN414_c0_g1_i3, TRINITY_DN414_c0_g1_i4, TRINITY_DN414_c0_g1_i9	TRINITY_DN296_c0_g1_i3, TRINITY_DN296_c0_g1_i4, TRINITY_DN296_c0_g1_i8, TRINITY_DN296_c0_g1_i9	TRINITY_DN3281_c0_g1_i1, TRINITY_DN3281_c0_g1_i2, TRINITY_DN3281_c0_g1_i4, TRINITY_DN3281_c0_g1_i8, TRINITY_DN3281_c0_g1_i9	TRINITY_DN858_c0_g1_i1, TRINITY_DN858_c0_g1_i4, TRINITY_DN858_c0_g1_i5, TRINITY_DN858_c0_g1_i7
OG0000345	TRINITY_DN4162_c0_g1_i2, TRINITY_DN4162_c0_g1_i7, TRINITY_DN4162_c0_g2_i1, TRINITY_DN4162_c0_g2_i2, TRINITY_DN4162_c0_g2_i3, TRINITY_DN611_c0_g1_i1, TRINITY_DN611_c0_g1_i2, TRINITY_DN611_c0_g1_i3, TRINITY_DN611_c0_g1_i4, TRINITY_DN6235_c4_g1_i2	NA	TRINITY_DN89742_c0_g1_i1	TRINITY_DN12588_c0_g1_i1, TRINITY_DN12588_c0_g1_i4, TRINITY_DN53752_c0_g1_i1, TRINITY_DN8845_c0_g1_i14, TRINITY_DN8845_c0_g1_i6
OG0000346	TRINITY_DN430_c0_g2_i2, TRINITY_DN430_c0_g2_i6, TRINITY_DN430_c0_g2_i9	TRINITY_DN9484_c1_g1_i1, TRINITY_DN9484_c1_g1_i11, TRINITY_DN9484_c1_g1_i13, TRINITY_DN9484_c1_g1_i16, TRINITY_DN9484_c1_g1_i18, TRINITY_DN9484_c1_g1_i7, TRINITY_DN9484_c1_g1_i8	TRINITY_DN32387_c0_g1_i3, TRINITY_DN32387_c0_g1_i4	TRINITY_DN7367_c0_g1_i11, TRINITY_DN7367_c0_g1_i13, TRINITY_DN7367_c0_g1_i6, TRINITY_DN7367_c0_g1_i9
OG0000347	TRINITY_DN436_c0_g1_i1, TRINITY_DN436_c0_g1_i8	TRINITY_DN2196_c0_g1_i1, TRINITY_DN2196_c0_g1_i5, TRINITY_DN2196_c0_g1_i8	TRINITY_DN21953_c0_g1_i1, TRINITY_DN21953_c0_g1_i18, TRINITY_DN21953_c0_g1_i5, TRINITY_DN21953_c0_g1_i9	TRINITY_DN1009_c0_g1_i12, TRINITY_DN1009_c0_g1_i17, TRINITY_DN1009_c0_g1_i18, TRINITY_DN1009_c0_g1_i20, TRINITY_DN1009_c0_g1_i3, TRINITY_DN1009_c0_g1_i5, TRINITY_DN1009_c0_g1_i9
OG0000348	TRINITY_DN4386_c0_g1_i10, TRINITY_DN4386_c0_g1_i11, TRINITY_DN4386_c0_g1_i12, TRINITY_DN4386_c0_g1_i4, TRINITY_DN4386_c0_g1_i9	TRINITY_DN18780_c0_g3_i1, TRINITY_DN18780_c0_g3_i3, TRINITY_DN18780_c0_g3_i4, TRINITY_DN18780_c0_g3_i5, TRINITY_DN18780_c0_g3_i6, TRINITY_DN18780_c0_g3_i8, TRINITY_DN18780_c0_g3_i9	TRINITY_DN40034_c0_g1_i1	TRINITY_DN3164_c0_g1_i10, TRINITY_DN3164_c0_g1_i11, TRINITY_DN3164_c0_g1_i5
OG0000349	TRINITY_DN4457_c0_g1_i14, TRINITY_DN4457_c0_g1_i19, TRINITY_DN4457_c0_g1_i4, TRINITY_DN4457_c0_g1_i6, TRINITY_DN4457_c0_g1_i8	TRINITY_DN681_c0_g1_i17, TRINITY_DN681_c0_g1_i2, TRINITY_DN681_c0_g1_i3, TRINITY_DN681_c0_g1_i5, TRINITY_DN681_c0_g1_i9	TRINITY_DN3056_c0_g3_i2, TRINITY_DN3056_c0_g3_i7, TRINITY_DN3056_c0_g3_i8	TRINITY_DN2346_c0_g1_i6, TRINITY_DN2346_c0_g1_i7, TRINITY_DN2346_c0_g1_i8
OG0000350	TRINITY_DN4516_c0_g1_i18, TRINITY_DN4516_c0_g1_i19, TRINITY_DN4516_c0_g1_i3, TRINITY_DN4516_c0_g1_i6, TRINITY_DN4516_c0_g1_i8	TRINITY_DN411_c0_g1_i1, TRINITY_DN411_c0_g1_i10, TRINITY_DN411_c0_g1_i2, TRINITY_DN411_c0_g1_i4, TRINITY_DN411_c0_g1_i5	TRINITY_DN114997_c0_g1_i1, TRINITY_DN124829_c0_g1_i1, TRINITY_DN87366_c0_g1_i1	TRINITY_DN5169_c0_g1_i1, TRINITY_DN5169_c0_g1_i2, TRINITY_DN5169_c0_g1_i6
OG0000351	TRINITY_DN4892_c0_g1_i1, TRINITY_DN4892_c0_g1_i3, TRINITY_DN4892_c0_g1_i4, TRINITY_DN4892_c0_g1_i8	TRINITY_DN7796_c0_g1_i1, TRINITY_DN7796_c0_g1_i3	TRINITY_DN329_c2_g1_i1, TRINITY_DN329_c2_g1_i10, TRINITY_DN329_c2_g1_i11, TRINITY_DN329_c2_g1_i2, TRINITY_DN329_c2_g1_i6, TRINITY_DN329_c2_g1_i7, TRINITY_DN329_c2_g1_i8, TRINITY_DN329_c2_g1_i9	TRINITY_DN707_c0_g1_i6, TRINITY_DN707_c0_g1_i7
OG0000352	TRINITY_DN5397_c0_g1_i2	TRINITY_DN1372_c0_g1_i10, TRINITY_DN1372_c0_g1_i11, TRINITY_DN1372_c0_g1_i12, TRINITY_DN1372_c0_g1_i14, TRINITY_DN1372_c0_g1_i16, TRINITY_DN1372_c0_g1_i17, TRINITY_DN1372_c0_g1_i7, TRINITY_DN1372_c0_g1_i8	TRINITY_DN4351_c0_g2_i1, TRINITY_DN4351_c0_g2_i2, TRINITY_DN4351_c0_g2_i3, TRINITY_DN4351_c0_g2_i4	TRINITY_DN12978_c0_g1_i12, TRINITY_DN12978_c0_g1_i8, TRINITY_DN12978_c0_g2_i4
OG0000353	TRINITY_DN543_c0_g1_i10, TRINITY_DN543_c0_g1_i15, TRINITY_DN543_c0_g1_i2, TRINITY_DN543_c0_g1_i5	TRINITY_DN10688_c0_g1_i6, TRINITY_DN10688_c0_g1_i7, TRINITY_DN10688_c0_g1_i8, TRINITY_DN10688_c0_g1_i9, TRINITY_DN185409_c0_g1_i1, TRINITY_DN61374_c0_g1_i1, TRINITY_DN61374_c0_g1_i2	TRINITY_DN830_c2_g1_i15, TRINITY_DN830_c2_g1_i16, TRINITY_DN830_c2_g1_i9	TRINITY_DN1136_c5_g1_i1, TRINITY_DN13105_c0_g1_i1
OG0000354	TRINITY_DN5546_c0_g1_i1, TRINITY_DN5546_c0_g1_i10, TRINITY_DN5546_c0_g1_i12, TRINITY_DN5546_c0_g1_i3, TRINITY_DN5546_c0_g1_i6, TRINITY_DN5546_c0_g1_i8	TRINITY_DN11255_c0_g1_i1, TRINITY_DN11255_c0_g1_i2, TRINITY_DN11255_c0_g1_i4, TRINITY_DN22331_c0_g1_i1	TRINITY_DN5884_c0_g1_i10, TRINITY_DN5884_c0_g1_i11, TRINITY_DN5884_c0_g1_i2	TRINITY_DN4902_c0_g1_i6, TRINITY_DN4902_c0_g1_i7, TRINITY_DN59233_c0_g1_i1
OG0000355	TRINITY_DN5619_c0_g1_i19, TRINITY_DN5619_c0_g1_i22, TRINITY_DN5619_c0_g1_i31, TRINITY_DN5619_c0_g1_i35, TRINITY_DN5619_c0_g1_i8	TRINITY_DN4102_c0_g1_i13, TRINITY_DN4102_c0_g1_i22, TRINITY_DN4102_c0_g1_i5, TRINITY_DN4102_c0_g1_i9	TRINITY_DN18439_c0_g1_i16, TRINITY_DN18439_c0_g1_i19, TRINITY_DN18439_c0_g1_i3, TRINITY_DN18439_c0_g1_i8	TRINITY_DN2518_c0_g1_i2, TRINITY_DN2518_c0_g1_i4, TRINITY_DN2518_c0_g1_i6
OG0000356	TRINITY_DN6060_c0_g1_i1, TRINITY_DN6060_c0_g1_i13, TRINITY_DN6060_c0_g1_i7, TRINITY_DN6060_c0_g1_i8	TRINITY_DN83401_c0_g1_i1, TRINITY_DN9773_c0_g1_i1, TRINITY_DN9773_c0_g1_i2	TRINITY_DN3721_c0_g1_i14, TRINITY_DN3721_c0_g1_i3, TRINITY_DN3721_c0_g1_i9	TRINITY_DN4076_c0_g2_i10, TRINITY_DN4076_c0_g2_i12, TRINITY_DN4076_c0_g2_i5, TRINITY_DN4076_c0_g2_i7, TRINITY_DN4076_c0_g2_i8, TRINITY_DN4076_c0_g2_i9
OG0000357	TRINITY_DN6375_c0_g2_i1, TRINITY_DN6375_c0_g2_i4, TRINITY_DN6375_c0_g2_i5, TRINITY_DN6375_c0_g2_i6, TRINITY_DN6375_c0_g2_i8	TRINITY_DN1343_c0_g1_i1, TRINITY_DN1343_c0_g1_i14, TRINITY_DN1343_c0_g1_i2, TRINITY_DN1343_c0_g1_i9	TRINITY_DN1533_c0_g1_i1, TRINITY_DN1533_c0_g1_i11, TRINITY_DN1533_c0_g1_i14, TRINITY_DN1533_c0_g1_i15, TRINITY_DN1533_c0_g1_i18, TRINITY_DN1533_c0_g1_i9	TRINITY_DN4138_c0_g1_i7
OG0000358	TRINITY_DN6430_c0_g1_i1, TRINITY_DN6430_c0_g1_i2, TRINITY_DN6684_c0_g1_i14, TRINITY_DN6684_c0_g1_i3, TRINITY_DN6684_c0_g1_i4, TRINITY_DN6684_c0_g1_i9	NA	TRINITY_DN42940_c0_g1_i1, TRINITY_DN42940_c0_g1_i2	TRINITY_DN14591_c0_g1_i1, TRINITY_DN14591_c0_g1_i5, TRINITY_DN14591_c0_g1_i6, TRINITY_DN14591_c0_g1_i7, TRINITY_DN19220_c0_g1_i1, TRINITY_DN19220_c0_g1_i5, TRINITY_DN19220_c0_g1_i6, TRINITY_DN19220_c0_g1_i7
OG0000359	TRINITY_DN6798_c0_g1_i10, TRINITY_DN6798_c0_g1_i11, TRINITY_DN6798_c0_g1_i19, TRINITY_DN6798_c0_g1_i3	TRINITY_DN4194_c0_g1_i11, TRINITY_DN4194_c0_g1_i13, TRINITY_DN4194_c0_g1_i15, TRINITY_DN4194_c0_g1_i2, TRINITY_DN4194_c0_g1_i3, TRINITY_DN4194_c0_g1_i4, TRINITY_DN4194_c0_g1_i5	TRINITY_DN9922_c0_g1_i10, TRINITY_DN9922_c0_g1_i5, TRINITY_DN9922_c0_g1_i6, TRINITY_DN9922_c0_g1_i9	TRINITY_DN26665_c0_g1_i3
OG0000360	TRINITY_DN682_c0_g1_i2, TRINITY_DN682_c0_g1_i3	TRINITY_DN889_c0_g1_i10, TRINITY_DN889_c0_g1_i3, TRINITY_DN889_c0_g1_i4, TRINITY_DN889_c0_g1_i5, TRINITY_DN889_c0_g1_i8	TRINITY_DN10370_c0_g1_i12, TRINITY_DN10370_c0_g1_i16, TRINITY_DN10370_c0_g1_i4, TRINITY_DN10370_c0_g1_i6, TRINITY_DN10370_c0_g1_i7	TRINITY_DN82_c0_g1_i1, TRINITY_DN82_c0_g1_i2, TRINITY_DN82_c0_g1_i3, TRINITY_DN82_c0_g1_i4
OG0000361	TRINITY_DN6892_c0_g1_i2, TRINITY_DN6892_c0_g1_i5, TRINITY_DN6892_c0_g1_i7, TRINITY_DN6892_c0_g1_i8	NA	TRINITY_DN122655_c0_g1_i1, TRINITY_DN17960_c0_g1_i2	TRINITY_DN32127_c0_g1_i1, TRINITY_DN6192_c3_g1_i10, TRINITY_DN6192_c3_g1_i11, TRINITY_DN6192_c3_g1_i13, TRINITY_DN6192_c3_g1_i2, TRINITY_DN6192_c3_g1_i3, TRINITY_DN6192_c3_g1_i4, TRINITY_DN6192_c3_g1_i6, TRINITY_DN6192_c3_g1_i7, TRINITY_DN6192_c3_g1_i8
OG0000362	TRINITY_DN7161_c0_g1_i14, TRINITY_DN7161_c0_g1_i15, TRINITY_DN7161_c0_g1_i18, TRINITY_DN7161_c0_g1_i30, TRINITY_DN7161_c0_g1_i9	TRINITY_DN172098_c0_g1_i1	TRINITY_DN540_c0_g2_i1, TRINITY_DN540_c0_g2_i4, TRINITY_DN540_c0_g2_i5, TRINITY_DN540_c0_g2_i6, TRINITY_DN540_c0_g2_i7, TRINITY_DN540_c0_g2_i8	TRINITY_DN6056_c0_g1_i2, TRINITY_DN6056_c0_g1_i3, TRINITY_DN6056_c0_g1_i4, TRINITY_DN6056_c0_g1_i9
OG0000363	TRINITY_DN737_c0_g1_i1, TRINITY_DN737_c0_g1_i11, TRINITY_DN737_c0_g1_i2, TRINITY_DN737_c0_g1_i6, TRINITY_DN737_c0_g1_i8	TRINITY_DN68889_c0_g2_i1, TRINITY_DN90144_c0_g1_i1	TRINITY_DN6113_c0_g1_i18, TRINITY_DN6113_c0_g1_i20, TRINITY_DN6113_c0_g1_i5, TRINITY_DN6113_c0_g1_i6, TRINITY_DN6113_c0_g1_i9	TRINITY_DN2290_c0_g1_i19, TRINITY_DN2290_c0_g1_i21, TRINITY_DN2290_c0_g1_i5, TRINITY_DN2290_c0_g1_i8
OG0000364	TRINITY_DN741_c0_g1_i17, TRINITY_DN741_c0_g1_i2, TRINITY_DN741_c0_g1_i6, TRINITY_DN741_c0_g1_i9	TRINITY_DN2585_c0_g1_i18, TRINITY_DN2585_c0_g1_i19, TRINITY_DN2585_c0_g1_i22, TRINITY_DN2585_c0_g1_i8	TRINITY_DN4506_c0_g2_i10, TRINITY_DN4506_c0_g2_i12, TRINITY_DN4506_c0_g2_i15, TRINITY_DN4506_c0_g2_i19, TRINITY_DN4506_c0_g2_i2, TRINITY_DN4506_c0_g2_i24, TRINITY_DN4506_c0_g2_i9	TRINITY_DN5493_c0_g2_i10
OG0000365	TRINITY_DN782_c0_g1_i14, TRINITY_DN782_c0_g1_i16, TRINITY_DN782_c0_g1_i17, TRINITY_DN782_c0_g1_i25, TRINITY_DN782_c0_g1_i26, TRINITY_DN782_c0_g1_i37	TRINITY_DN1542_c0_g1_i17, TRINITY_DN1542_c0_g1_i28, TRINITY_DN1542_c0_g1_i3	TRINITY_DN238_c1_g1_i11, TRINITY_DN238_c1_g1_i17, TRINITY_DN238_c1_g1_i20, TRINITY_DN238_c1_g1_i3, TRINITY_DN238_c1_g1_i9	TRINITY_DN1940_c0_g1_i20, TRINITY_DN1940_c0_g1_i3
OG0000366	TRINITY_DN8430_c0_g3_i1, TRINITY_DN8430_c0_g3_i2, TRINITY_DN8430_c0_g3_i4	TRINITY_DN1382_c0_g1_i11, TRINITY_DN1382_c0_g1_i2, TRINITY_DN1382_c0_g1_i5, TRINITY_DN1382_c0_g1_i6, TRINITY_DN1382_c0_g1_i7, TRINITY_DN1382_c0_g1_i9	TRINITY_DN1562_c0_g1_i10, TRINITY_DN1562_c0_g1_i3, TRINITY_DN1562_c0_g1_i5, TRINITY_DN1562_c0_g1_i8, TRINITY_DN1562_c0_g1_i9	TRINITY_DN5916_c0_g1_i4, TRINITY_DN5916_c0_g1_i7
OG0000367	TRINITY_DN9107_c0_g1_i3, TRINITY_DN9107_c0_g1_i4, TRINITY_DN9107_c0_g1_i5, TRINITY_DN9107_c0_g1_i6	TRINITY_DN197597_c0_g1_i1, TRINITY_DN9201_c0_g4_i2, TRINITY_DN939_c0_g1_i21, TRINITY_DN939_c0_g1_i6, TRINITY_DN939_c0_g1_i9	TRINITY_DN123267_c0_g1_i1, TRINITY_DN32350_c0_g1_i1, TRINITY_DN58122_c0_g1_i1, TRINITY_DN59193_c0_g1_i1	TRINITY_DN17230_c0_g1_i1, TRINITY_DN39855_c0_g1_i1, TRINITY_DN86849_c0_g1_i1
OG0000368	TRINITY_DN9501_c0_g1_i1, TRINITY_DN9501_c0_g1_i3, TRINITY_DN9501_c0_g1_i4	TRINITY_DN7237_c0_g1_i2, TRINITY_DN7237_c0_g1_i3, TRINITY_DN7237_c0_g1_i5, TRINITY_DN7237_c0_g1_i6, TRINITY_DN7237_c0_g1_i8, TRINITY_DN7237_c0_g1_i9	TRINITY_DN491_c0_g1_i10, TRINITY_DN491_c0_g1_i3, TRINITY_DN491_c0_g1_i4, TRINITY_DN491_c0_g1_i6, TRINITY_DN491_c0_g1_i8, TRINITY_DN491_c0_g1_i9	TRINITY_DN13406_c0_g1_i2
OG0000369	TRINITY_DN963_c0_g1_i12, TRINITY_DN963_c0_g1_i13, TRINITY_DN963_c0_g1_i2, TRINITY_DN963_c0_g1_i3, TRINITY_DN963_c0_g1_i5, TRINITY_DN963_c0_g1_i6, TRINITY_DN963_c0_g1_i8	NA	TRINITY_DN8694_c1_g1_i10, TRINITY_DN8694_c1_g1_i2, TRINITY_DN8694_c1_g1_i5, TRINITY_DN8694_c1_g1_i7	TRINITY_DN1355_c0_g1_i1, TRINITY_DN1355_c0_g1_i21, TRINITY_DN1355_c0_g1_i3, TRINITY_DN1355_c0_g1_i5, TRINITY_DN1355_c0_g1_i8
OG0000370	NA	TRINITY_DN102894_c0_g2_i1, TRINITY_DN11647_c0_g1_i1, TRINITY_DN19688_c1_g2_i2, TRINITY_DN2013_c2_g1_i1, TRINITY_DN61274_c0_g1_i1, TRINITY_DN65229_c2_g1_i1, TRINITY_DN9437_c0_g1_i1, TRINITY_DN9437_c0_g1_i2	TRINITY_DN1323_c0_g1_i4, TRINITY_DN1323_c0_g1_i7	TRINITY_DN14463_c1_g5_i2, TRINITY_DN14463_c1_g5_i3, TRINITY_DN14500_c1_g1_i4, TRINITY_DN26526_c0_g1_i1, TRINITY_DN5423_c0_g2_i1, TRINITY_DN7019_c0_g3_i1
OG0000371	NA	TRINITY_DN12017_c0_g1_i1, TRINITY_DN12017_c0_g1_i2, TRINITY_DN12739_c0_g2_i1, TRINITY_DN1774_c0_g1_i6, TRINITY_DN31397_c0_g1_i1, TRINITY_DN32495_c0_g2_i2, TRINITY_DN505_c0_g1_i9, TRINITY_DN8173_c0_g2_i3, TRINITY_DN8234_c0_g1_i1, TRINITY_DN8234_c0_g1_i2, TRINITY_DN8234_c0_g2_i1, TRINITY_DN8788_c1_g1_i1, TRINITY_DN9536_c1_g1_i1	TRINITY_DN16809_c2_g1_i1	TRINITY_DN30155_c2_g1_i1, TRINITY_DN37970_c0_g2_i1
OG0000372	NA	TRINITY_DN1852_c0_g1_i10, TRINITY_DN1852_c0_g1_i11, TRINITY_DN1852_c0_g1_i13, TRINITY_DN1852_c0_g1_i16, TRINITY_DN1852_c0_g1_i18, TRINITY_DN1852_c0_g1_i20, TRINITY_DN1852_c0_g1_i22, TRINITY_DN1852_c0_g1_i24, TRINITY_DN1852_c0_g1_i4, TRINITY_DN1852_c0_g1_i5, TRINITY_DN1852_c0_g1_i6, TRINITY_DN1852_c0_g1_i7	NA	TRINITY_DN5537_c0_g1_i35, TRINITY_DN5537_c0_g1_i39, TRINITY_DN5537_c0_g1_i5, TRINITY_DN5537_c0_g1_i6
OG0000373	NA	TRINITY_DN780_c0_g1_i13, TRINITY_DN780_c0_g1_i15, TRINITY_DN780_c0_g1_i18, TRINITY_DN780_c0_g1_i2, TRINITY_DN780_c0_g1_i20, TRINITY_DN780_c0_g1_i25, TRINITY_DN780_c0_g1_i27, TRINITY_DN780_c0_g1_i3, TRINITY_DN780_c0_g1_i4, TRINITY_DN780_c0_g1_i5	TRINITY_DN8691_c0_g2_i10, TRINITY_DN8691_c0_g2_i2, TRINITY_DN8691_c0_g2_i4, TRINITY_DN8691_c0_g2_i5	TRINITY_DN11282_c0_g1_i3, TRINITY_DN32104_c0_g2_i1
OG0000374	TRINITY_DN101804_c0_g1_i1, TRINITY_DN34603_c0_g1_i1	TRINITY_DN6217_c0_g1_i16, TRINITY_DN6217_c0_g1_i17, TRINITY_DN6217_c0_g1_i18, TRINITY_DN6217_c0_g1_i2, TRINITY_DN6217_c0_g1_i20, TRINITY_DN6217_c0_g1_i3, TRINITY_DN6217_c0_g1_i4, TRINITY_DN6217_c0_g1_i9	TRINITY_DN8870_c0_g1_i3, TRINITY_DN8870_c0_g1_i4, TRINITY_DN8870_c0_g1_i6	TRINITY_DN11020_c0_g1_i1, TRINITY_DN83214_c0_g1_i1
OG0000375	TRINITY_DN10272_c1_g1_i1, TRINITY_DN10272_c1_g1_i3	TRINITY_DN4960_c0_g1_i24, TRINITY_DN4960_c0_g1_i26, TRINITY_DN4960_c0_g1_i3, TRINITY_DN4960_c0_g1_i5, TRINITY_DN4960_c0_g1_i6, TRINITY_DN4960_c0_g1_i8	TRINITY_DN6985_c0_g1_i1, TRINITY_DN92161_c0_g1_i1	TRINITY_DN3052_c0_g1_i1, TRINITY_DN3052_c0_g1_i12, TRINITY_DN3052_c0_g1_i14, TRINITY_DN3052_c0_g1_i3, TRINITY_DN3052_c0_g1_i9
OG0000376	TRINITY_DN10280_c0_g1_i4, TRINITY_DN10280_c0_g1_i5	TRINITY_DN12943_c0_g1_i6, TRINITY_DN4508_c0_g2_i1, TRINITY_DN4508_c0_g2_i13, TRINITY_DN4508_c0_g2_i24, TRINITY_DN4508_c0_g2_i5, TRINITY_DN4508_c0_g2_i9	TRINITY_DN4390_c0_g1_i13, TRINITY_DN4390_c0_g1_i3, TRINITY_DN4390_c0_g1_i6	TRINITY_DN800_c0_g1_i11, TRINITY_DN800_c0_g1_i6, TRINITY_DN800_c0_g1_i8, TRINITY_DN800_c0_g1_i9
OG0000377	TRINITY_DN10335_c0_g1_i2, TRINITY_DN10335_c0_g1_i3, TRINITY_DN10335_c0_g1_i6, TRINITY_DN10335_c0_g1_i9	TRINITY_DN3824_c0_g1_i14, TRINITY_DN3824_c0_g1_i17, TRINITY_DN3824_c0_g1_i18, TRINITY_DN3824_c0_g1_i2, TRINITY_DN3824_c0_g1_i24, TRINITY_DN3824_c0_g1_i27, TRINITY_DN3824_c0_g1_i3, TRINITY_DN3824_c0_g1_i4	TRINITY_DN16865_c0_g1_i1, TRINITY_DN91453_c0_g1_i1	TRINITY_DN57928_c0_g1_i1
OG0000378	TRINITY_DN10374_c0_g1_i4	TRINITY_DN27741_c0_g1_i1, TRINITY_DN3292_c0_g2_i1, TRINITY_DN3292_c0_g2_i10, TRINITY_DN3292_c0_g2_i12, TRINITY_DN3292_c0_g2_i3, TRINITY_DN3292_c0_g2_i4, TRINITY_DN3292_c0_g2_i7, TRINITY_DN3292_c0_g2_i8	TRINITY_DN21541_c0_g2_i10, TRINITY_DN21541_c0_g2_i4, TRINITY_DN21541_c0_g2_i7, TRINITY_DN7661_c0_g1_i1, TRINITY_DN7661_c0_g1_i2, TRINITY_DN7661_c0_g1_i6	NA
OG0000379	TRINITY_DN105655_c0_g1_i1	TRINITY_DN12448_c0_g2_i1, TRINITY_DN13999_c0_g2_i1, TRINITY_DN215858_c0_g1_i1, TRINITY_DN26313_c0_g2_i1, TRINITY_DN27976_c0_g1_i1, TRINITY_DN36016_c0_g2_i1, TRINITY_DN39363_c0_g2_i1, TRINITY_DN40325_c0_g1_i1, TRINITY_DN42700_c0_g1_i1	TRINITY_DN14423_c1_g5_i1, TRINITY_DN19941_c0_g1_i1, TRINITY_DN55538_c0_g1_i1, TRINITY_DN71842_c0_g1_i1	TRINITY_DN58534_c0_g1_i1
OG0000380	TRINITY_DN1071_c0_g1_i7, TRINITY_DN32603_c2_g1_i1, TRINITY_DN3846_c0_g1_i12	TRINITY_DN1044_c0_g1_i6, TRINITY_DN1044_c0_g1_i8, TRINITY_DN14130_c0_g1_i1, TRINITY_DN15244_c1_g2_i1, TRINITY_DN2145_c0_g1_i9, TRINITY_DN39355_c0_g1_i1, TRINITY_DN44139_c0_g3_i1, TRINITY_DN65125_c0_g1_i1, TRINITY_DN7349_c2_g1_i1	TRINITY_DN6614_c1_g3_i1, TRINITY_DN7197_c2_g2_i1	TRINITY_DN187_c11_g1_i1
OG0000381	TRINITY_DN1142_c0_g1_i10, TRINITY_DN1142_c0_g1_i14, TRINITY_DN1142_c0_g1_i15, TRINITY_DN1142_c0_g1_i16, TRINITY_DN1142_c0_g1_i2, TRINITY_DN1142_c0_g1_i5, TRINITY_DN1142_c0_g1_i6, TRINITY_DN3416_c0_g1_i1	TRINITY_DN88378_c0_g1_i1	TRINITY_DN33353_c0_g2_i3, TRINITY_DN3941_c1_g1_i1, TRINITY_DN3941_c1_g1_i3, TRINITY_DN3941_c1_g1_i5, TRINITY_DN3941_c1_g1_i7	TRINITY_DN76795_c0_g1_i1
OG0000382	TRINITY_DN114763_c0_g1_i1, TRINITY_DN96661_c0_g1_i1	TRINITY_DN42603_c0_g1_i2, TRINITY_DN42603_c0_g1_i3, TRINITY_DN42603_c0_g1_i4, TRINITY_DN42603_c0_g1_i6, TRINITY_DN42603_c0_g1_i8	TRINITY_DN14567_c0_g1_i4, TRINITY_DN14567_c0_g1_i5	TRINITY_DN2813_c0_g1_i11, TRINITY_DN2813_c0_g1_i12, TRINITY_DN2813_c0_g1_i14, TRINITY_DN2813_c0_g1_i16, TRINITY_DN2813_c0_g1_i17, TRINITY_DN2813_c0_g1_i9
OG0000383	TRINITY_DN11657_c0_g1_i3, TRINITY_DN11657_c0_g1_i5	TRINITY_DN93_c0_g1_i14, TRINITY_DN93_c0_g1_i17, TRINITY_DN93_c0_g1_i18, TRINITY_DN93_c0_g1_i20, TRINITY_DN93_c0_g1_i3	TRINITY_DN2929_c0_g1_i3	TRINITY_DN7393_c0_g1_i16, TRINITY_DN7393_c0_g1_i20, TRINITY_DN7393_c0_g1_i22, TRINITY_DN7393_c0_g1_i4, TRINITY_DN7393_c0_g1_i5, TRINITY_DN7393_c0_g1_i7, TRINITY_DN7393_c0_g1_i9
OG0000384	TRINITY_DN1204_c0_g1_i1, TRINITY_DN1204_c0_g1_i3, TRINITY_DN12637_c0_g1_i7, TRINITY_DN3595_c0_g1_i2, TRINITY_DN3595_c0_g1_i5	TRINITY_DN180137_c0_g1_i1, TRINITY_DN72391_c0_g1_i1	TRINITY_DN8364_c0_g1_i2, TRINITY_DN8364_c0_g1_i3, TRINITY_DN8364_c1_g1_i2, TRINITY_DN86164_c0_g1_i1	TRINITY_DN29727_c0_g2_i1, TRINITY_DN5453_c0_g1_i2, TRINITY_DN5453_c1_g1_i2, TRINITY_DN64633_c0_g1_i1
OG0000385	TRINITY_DN12197_c0_g1_i1, TRINITY_DN12197_c0_g1_i2, TRINITY_DN2132_c0_g2_i2	TRINITY_DN1139_c0_g2_i4, TRINITY_DN1139_c0_g2_i7, TRINITY_DN40482_c0_g1_i1, TRINITY_DN40482_c0_g1_i10	TRINITY_DN10938_c0_g1_i3, TRINITY_DN10938_c0_g1_i6, TRINITY_DN76430_c0_g1_i1	TRINITY_DN6079_c1_g1_i1, TRINITY_DN6079_c1_g1_i2, TRINITY_DN6079_c1_g1_i3, TRINITY_DN6079_c1_g1_i6, TRINITY_DN6079_c1_g1_i7
OG0000386	TRINITY_DN12399_c0_g1_i3, TRINITY_DN12399_c0_g1_i7	TRINITY_DN3112_c1_g1_i4, TRINITY_DN3112_c1_g1_i8, TRINITY_DN3112_c1_g1_i9	TRINITY_DN5063_c0_g1_i1, TRINITY_DN5063_c0_g1_i13, TRINITY_DN5063_c0_g1_i4, TRINITY_DN5063_c0_g1_i8	TRINITY_DN9107_c0_g1_i1, TRINITY_DN9107_c0_g1_i2, TRINITY_DN9107_c0_g1_i3, TRINITY_DN9107_c0_g1_i4, TRINITY_DN9107_c0_g1_i5, TRINITY_DN9107_c0_g1_i6
OG0000387	TRINITY_DN12485_c0_g1_i1, TRINITY_DN12485_c0_g1_i2	TRINITY_DN7411_c0_g1_i12, TRINITY_DN7411_c0_g1_i16, TRINITY_DN7411_c0_g1_i17, TRINITY_DN7411_c0_g1_i30, TRINITY_DN7411_c0_g1_i32, TRINITY_DN7411_c0_g1_i33, TRINITY_DN7411_c0_g1_i34	TRINITY_DN98427_c0_g1_i1	TRINITY_DN238_c0_g1_i2, TRINITY_DN238_c0_g1_i3, TRINITY_DN238_c0_g1_i4, TRINITY_DN238_c0_g1_i6, TRINITY_DN238_c0_g1_i7
OG0000388	TRINITY_DN12825_c0_g4_i1	TRINITY_DN10398_c1_g3_i1, TRINITY_DN12431_c0_g2_i1, TRINITY_DN136_c0_g1_i4, TRINITY_DN14763_c1_g1_i1, TRINITY_DN237_c0_g2_i1, TRINITY_DN9652_c0_g1_i1, TRINITY_DN9652_c0_g1_i3, TRINITY_DN9652_c0_g1_i4, TRINITY_DN9652_c0_g1_i5	TRINITY_DN13051_c4_g1_i1, TRINITY_DN34498_c0_g1_i1, TRINITY_DN5587_c0_g1_i1	TRINITY_DN24999_c0_g1_i1, TRINITY_DN36886_c2_g1_i1
OG0000389	TRINITY_DN12989_c0_g1_i2, TRINITY_DN12989_c0_g1_i5, TRINITY_DN12989_c0_g1_i6, TRINITY_DN12989_c0_g1_i7	TRINITY_DN6053_c0_g1_i14, TRINITY_DN6053_c0_g1_i5	TRINITY_DN2425_c0_g1_i14, TRINITY_DN2425_c0_g1_i17, TRINITY_DN2425_c0_g1_i34, TRINITY_DN2425_c0_g1_i4, TRINITY_DN2425_c0_g1_i5	TRINITY_DN2557_c2_g1_i1, TRINITY_DN2557_c2_g1_i2, TRINITY_DN2557_c2_g1_i3, TRINITY_DN2557_c2_g1_i4
OG0000390	TRINITY_DN12999_c0_g2_i1, TRINITY_DN12999_c0_g2_i4, TRINITY_DN12999_c0_g2_i5	TRINITY_DN351_c3_g1_i4, TRINITY_DN351_c3_g1_i5, TRINITY_DN351_c3_g1_i6, TRINITY_DN351_c3_g1_i8	TRINITY_DN3539_c0_g1_i10, TRINITY_DN3539_c0_g1_i6, TRINITY_DN3539_c0_g1_i7, TRINITY_DN3539_c0_g1_i9	TRINITY_DN28241_c0_g1_i1, TRINITY_DN28241_c0_g1_i2, TRINITY_DN45211_c0_g1_i1, TRINITY_DN64837_c0_g1_i1
OG0000391	TRINITY_DN13409_c0_g1_i1, TRINITY_DN13409_c0_g1_i5, TRINITY_DN5771_c0_g1_i7	TRINITY_DN1039_c0_g1_i2, TRINITY_DN1039_c0_g1_i20, TRINITY_DN1039_c0_g1_i5, TRINITY_DN1039_c0_g1_i7	TRINITY_DN45499_c0_g1_i1, TRINITY_DN45499_c0_g1_i16, TRINITY_DN45499_c0_g1_i20, TRINITY_DN45499_c0_g1_i9	TRINITY_DN2004_c0_g1_i1, TRINITY_DN2004_c0_g1_i12, TRINITY_DN2004_c0_g1_i15, TRINITY_DN2004_c0_g1_i2
OG0000392	TRINITY_DN13514_c0_g1_i1, TRINITY_DN13514_c0_g1_i11, TRINITY_DN13514_c0_g1_i6, TRINITY_DN7481_c0_g1_i3, TRINITY_DN7481_c0_g1_i4	TRINITY_DN20977_c0_g1_i1, TRINITY_DN20977_c0_g1_i2, TRINITY_DN20977_c0_g1_i4	TRINITY_DN6081_c0_g1_i2	TRINITY_DN15647_c0_g1_i2, TRINITY_DN8911_c0_g1_i11, TRINITY_DN8911_c0_g1_i13, TRINITY_DN8911_c0_g1_i4, TRINITY_DN8911_c0_g1_i5, TRINITY_DN8911_c0_g1_i9
OG0000393	TRINITY_DN1353_c0_g1_i12, TRINITY_DN1353_c0_g1_i13, TRINITY_DN1353_c0_g1_i6, TRINITY_DN1353_c0_g1_i7	TRINITY_DN3448_c0_g1_i15, TRINITY_DN3448_c0_g1_i16, TRINITY_DN3448_c0_g1_i19, TRINITY_DN3448_c0_g1_i2, TRINITY_DN3448_c0_g1_i3, TRINITY_DN3448_c0_g1_i7	TRINITY_DN1221_c0_g1_i15, TRINITY_DN1221_c0_g1_i2, TRINITY_DN1221_c0_g1_i8	TRINITY_DN33775_c0_g1_i1, TRINITY_DN44074_c0_g1_i1
OG0000394	TRINITY_DN1362_c0_g1_i1, TRINITY_DN1362_c0_g1_i2, TRINITY_DN1362_c0_g1_i4, TRINITY_DN1362_c0_g1_i5, TRINITY_DN1362_c0_g1_i6, TRINITY_DN1362_c0_g1_i7	TRINITY_DN10603_c0_g1_i2, TRINITY_DN10603_c0_g1_i3, TRINITY_DN10603_c0_g1_i6, TRINITY_DN10603_c0_g1_i7	TRINITY_DN7774_c0_g1_i6, TRINITY_DN7774_c0_g1_i7	TRINITY_DN28901_c1_g1_i2, TRINITY_DN28901_c1_g1_i3, TRINITY_DN28901_c1_g1_i5
OG0000395	TRINITY_DN13700_c0_g1_i6, TRINITY_DN23170_c0_g2_i1, TRINITY_DN23170_c0_g2_i2, TRINITY_DN23170_c0_g2_i8	TRINITY_DN28248_c0_g1_i1	TRINITY_DN101058_c0_g1_i1, TRINITY_DN110392_c0_g1_i1, TRINITY_DN121257_c0_g1_i1, TRINITY_DN122787_c0_g1_i1, TRINITY_DN79327_c0_g1_i1, TRINITY_DN91586_c0_g1_i1	TRINITY_DN13647_c0_g1_i1, TRINITY_DN13647_c0_g1_i2, TRINITY_DN21790_c0_g1_i2, TRINITY_DN6070_c0_g1_i4
OG0000396	TRINITY_DN13817_c0_g1_i1	TRINITY_DN10499_c5_g1_i1, TRINITY_DN1906_c3_g1_i1, TRINITY_DN22816_c0_g1_i1, TRINITY_DN30982_c1_g1_i1, TRINITY_DN47962_c0_g1_i4, TRINITY_DN47999_c0_g2_i1, TRINITY_DN5129_c0_g1_i1, TRINITY_DN8420_c0_g3_i1	TRINITY_DN117715_c0_g1_i1, TRINITY_DN1459_c0_g1_i12, TRINITY_DN16401_c0_g1_i2, TRINITY_DN20746_c1_g1_i1, TRINITY_DN48877_c0_g1_i1	TRINITY_DN53696_c0_g1_i1
OG0000397	TRINITY_DN13862_c0_g3_i1, TRINITY_DN13862_c0_g3_i2, TRINITY_DN13862_c0_g3_i3	TRINITY_DN1170_c0_g1_i1, TRINITY_DN1170_c0_g1_i10, TRINITY_DN1170_c0_g1_i2, TRINITY_DN1170_c0_g1_i3, TRINITY_DN1170_c0_g1_i4, TRINITY_DN1170_c0_g1_i5, TRINITY_DN1170_c0_g1_i6, TRINITY_DN1170_c0_g1_i8, TRINITY_DN1170_c0_g1_i9	TRINITY_DN4927_c0_g1_i5, TRINITY_DN4927_c0_g1_i7	TRINITY_DN20361_c0_g1_i4
OG0000398	TRINITY_DN1406_c0_g1_i6, TRINITY_DN2246_c0_g1_i2, TRINITY_DN2246_c0_g1_i4, TRINITY_DN2246_c0_g1_i5, TRINITY_DN2246_c0_g1_i6, TRINITY_DN7645_c0_g1_i2	TRINITY_DN38317_c0_g1_i1, TRINITY_DN38317_c0_g2_i1	TRINITY_DN13757_c0_g1_i4, TRINITY_DN14935_c0_g1_i1, TRINITY_DN14935_c0_g3_i1, TRINITY_DN44080_c0_g1_i1, TRINITY_DN44080_c0_g1_i2, TRINITY_DN62660_c0_g1_i1	TRINITY_DN38964_c0_g1_i1
OG0000399	TRINITY_DN14265_c0_g1_i1, TRINITY_DN14265_c0_g1_i11, TRINITY_DN14265_c0_g1_i18, TRINITY_DN14265_c0_g1_i2	TRINITY_DN4286_c0_g1_i2, TRINITY_DN4286_c0_g1_i20, TRINITY_DN4286_c0_g1_i21, TRINITY_DN4286_c0_g1_i5, TRINITY_DN4286_c0_g1_i6, TRINITY_DN4286_c0_g1_i9	TRINITY_DN14265_c0_g1_i1	TRINITY_DN11439_c0_g1_i2, TRINITY_DN11439_c0_g1_i4, TRINITY_DN11439_c0_g1_i5, TRINITY_DN11439_c0_g1_i6
OG0000400	TRINITY_DN1431_c0_g1_i31, TRINITY_DN1431_c0_g1_i33, TRINITY_DN1431_c0_g1_i34, TRINITY_DN1431_c0_g1_i35	TRINITY_DN2076_c0_g1_i1, TRINITY_DN2076_c0_g1_i4, TRINITY_DN2076_c0_g1_i5, TRINITY_DN2076_c0_g1_i7	TRINITY_DN787_c0_g1_i11, TRINITY_DN787_c0_g1_i14, TRINITY_DN787_c0_g1_i2, TRINITY_DN787_c0_g1_i4	TRINITY_DN7917_c0_g1_i2, TRINITY_DN7917_c0_g1_i4, TRINITY_DN7917_c0_g1_i7
OG0000401	TRINITY_DN144_c0_g1_i1, TRINITY_DN144_c0_g1_i4, TRINITY_DN144_c0_g1_i5, TRINITY_DN144_c0_g1_i8	TRINITY_DN8557_c0_g1_i1, TRINITY_DN8557_c0_g1_i8	TRINITY_DN4521_c0_g2_i1, TRINITY_DN4521_c0_g2_i14, TRINITY_DN4521_c0_g2_i15, TRINITY_DN4521_c0_g2_i8	TRINITY_DN10455_c0_g1_i1, TRINITY_DN10455_c0_g1_i2, TRINITY_DN4920_c0_g1_i1, TRINITY_DN4920_c0_g1_i2, TRINITY_DN4920_c0_g1_i4
OG0000402	TRINITY_DN14865_c0_g1_i1, TRINITY_DN14865_c0_g1_i2, TRINITY_DN78156_c0_g1_i1	TRINITY_DN117794_c0_g1_i1, TRINITY_DN117794_c0_g1_i2, TRINITY_DN117794_c0_g1_i4, TRINITY_DN117794_c0_g1_i5	TRINITY_DN71911_c0_g1_i1, TRINITY_DN87057_c0_g1_i1, TRINITY_DN90815_c0_g1_i1	TRINITY_DN27845_c0_g2_i1, TRINITY_DN30398_c0_g1_i1, TRINITY_DN47254_c0_g1_i1, TRINITY_DN5672_c0_g1_i5, TRINITY_DN5672_c0_g1_i6
OG0000403	TRINITY_DN15825_c0_g1_i1, TRINITY_DN15825_c0_g1_i2, TRINITY_DN15825_c0_g1_i3	TRINITY_DN1244_c0_g2_i1, TRINITY_DN1244_c0_g2_i2, TRINITY_DN1244_c0_g2_i4, TRINITY_DN1244_c0_g2_i6	TRINITY_DN382_c1_g1_i1, TRINITY_DN382_c1_g1_i2, TRINITY_DN382_c1_g1_i5, TRINITY_DN382_c1_g1_i6	TRINITY_DN2398_c0_g1_i1, TRINITY_DN2398_c0_g1_i3, TRINITY_DN2398_c0_g1_i4, TRINITY_DN2398_c0_g1_i5
OG0000404	TRINITY_DN16461_c0_g1_i1, TRINITY_DN16461_c0_g1_i2, TRINITY_DN16461_c0_g1_i3, TRINITY_DN7590_c0_g1_i1, TRINITY_DN7590_c0_g1_i2, TRINITY_DN7590_c0_g1_i3	NA	TRINITY_DN106984_c0_g1_i1, TRINITY_DN123531_c0_g1_i1, TRINITY_DN87562_c0_g1_i1	TRINITY_DN1884_c0_g1_i11, TRINITY_DN1884_c0_g1_i2, TRINITY_DN1884_c0_g1_i3, TRINITY_DN1884_c0_g1_i4, TRINITY_DN1884_c0_g1_i8, TRINITY_DN1884_c0_g1_i9
OG0000405	TRINITY_DN16637_c0_g1_i2, TRINITY_DN16637_c0_g1_i4, TRINITY_DN16637_c0_g1_i7, TRINITY_DN3074_c0_g1_i10, TRINITY_DN3074_c0_g1_i14, TRINITY_DN3074_c0_g1_i4, TRINITY_DN3074_c0_g1_i6, TRINITY_DN3074_c0_g1_i8	TRINITY_DN95469_c0_g1_i1	TRINITY_DN9467_c0_g1_i1, TRINITY_DN9467_c0_g1_i2, TRINITY_DN9467_c0_g1_i5	TRINITY_DN63171_c0_g1_i1, TRINITY_DN6334_c0_g1_i7, TRINITY_DN65194_c0_g1_i1
OG0000406	TRINITY_DN16997_c0_g1_i16, TRINITY_DN16997_c0_g1_i3, TRINITY_DN16997_c0_g1_i4, TRINITY_DN16997_c0_g1_i9	TRINITY_DN766_c0_g2_i13, TRINITY_DN766_c0_g2_i17, TRINITY_DN766_c0_g2_i19, TRINITY_DN766_c0_g2_i2	TRINITY_DN1200_c0_g1_i11, TRINITY_DN1200_c0_g1_i13, TRINITY_DN1200_c0_g1_i17	TRINITY_DN702_c0_g1_i10, TRINITY_DN702_c0_g1_i18, TRINITY_DN702_c0_g1_i6, TRINITY_DN702_c0_g1_i9
OG0000407	TRINITY_DN1899_c0_g1_i9, TRINITY_DN5787_c0_g1_i10, TRINITY_DN5787_c0_g1_i14, TRINITY_DN5787_c0_g1_i2	TRINITY_DN205393_c0_g1_i1, TRINITY_DN62457_c0_g1_i1	TRINITY_DN485_c0_g1_i1, TRINITY_DN485_c0_g1_i11, TRINITY_DN485_c0_g1_i12, TRINITY_DN485_c0_g1_i13, TRINITY_DN485_c0_g1_i3, TRINITY_DN485_c0_g1_i7, TRINITY_DN485_c0_g1_i8, TRINITY_DN485_c0_g1_i9	TRINITY_DN18744_c0_g1_i1
OG0000408	TRINITY_DN1938_c0_g1_i1, TRINITY_DN1938_c0_g1_i11, TRINITY_DN1938_c0_g1_i12, TRINITY_DN1938_c0_g1_i18, TRINITY_DN1938_c0_g1_i4, TRINITY_DN1938_c0_g1_i6	TRINITY_DN143759_c0_g1_i1, TRINITY_DN168275_c0_g1_i1	TRINITY_DN7081_c0_g1_i11, TRINITY_DN7081_c0_g1_i5, TRINITY_DN7081_c0_g1_i7, TRINITY_DN7081_c0_g1_i8	TRINITY_DN17752_c0_g1_i2, TRINITY_DN17752_c0_g1_i3, TRINITY_DN57497_c0_g1_i1
OG0000409	TRINITY_DN19804_c0_g1_i2	TRINITY_DN5091_c0_g1_i10, TRINITY_DN5091_c0_g1_i7, TRINITY_DN5091_c0_g1_i8, TRINITY_DN5091_c0_g1_i9, TRINITY_DN5091_c0_g2_i2	TRINITY_DN1723_c1_g2_i1, TRINITY_DN1723_c1_g2_i13, TRINITY_DN1723_c1_g2_i24, TRINITY_DN1723_c1_g2_i8, TRINITY_DN5479_c0_g1_i2	TRINITY_DN12441_c0_g1_i1, TRINITY_DN14551_c0_g1_i2, TRINITY_DN14551_c0_g1_i3, TRINITY_DN63815_c0_g1_i1
OG0000410	TRINITY_DN2014_c0_g1_i17, TRINITY_DN2014_c0_g1_i18, TRINITY_DN2014_c0_g1_i19, TRINITY_DN2014_c0_g1_i27, TRINITY_DN2014_c0_g1_i29, TRINITY_DN2014_c0_g1_i31, TRINITY_DN2014_c0_g1_i32, TRINITY_DN2014_c0_g1_i35, TRINITY_DN2014_c0_g1_i36, TRINITY_DN2014_c0_g1_i37	NA	TRINITY_DN14989_c0_g1_i1, TRINITY_DN40022_c0_g1_i1	TRINITY_DN6708_c1_g1_i3, TRINITY_DN6708_c1_g1_i4, TRINITY_DN6708_c1_g1_i6
OG0000411	TRINITY_DN2015_c1_g2_i1	TRINITY_DN1007_c0_g1_i10, TRINITY_DN1007_c0_g1_i11, TRINITY_DN1007_c0_g1_i12, TRINITY_DN1007_c0_g1_i2, TRINITY_DN1007_c0_g1_i23, TRINITY_DN1007_c0_g1_i24	TRINITY_DN1707_c0_g1_i1, TRINITY_DN1707_c0_g1_i17, TRINITY_DN1707_c0_g1_i18, TRINITY_DN1707_c0_g1_i19, TRINITY_DN1707_c0_g1_i3, TRINITY_DN1707_c0_g1_i4	TRINITY_DN8307_c0_g1_i1, TRINITY_DN8307_c0_g1_i2
OG0000412	TRINITY_DN20432_c0_g1_i1	TRINITY_DN1384_c0_g1_i13, TRINITY_DN1384_c0_g1_i2, TRINITY_DN1384_c0_g1_i4, TRINITY_DN1384_c0_g1_i8	TRINITY_DN12904_c0_g1_i1, TRINITY_DN12904_c0_g1_i18, TRINITY_DN12904_c0_g1_i19, TRINITY_DN12904_c0_g1_i20, TRINITY_DN12904_c0_g1_i3, TRINITY_DN12904_c0_g1_i7, TRINITY_DN12904_c0_g1_i9	TRINITY_DN16237_c0_g2_i4, TRINITY_DN16237_c0_g2_i5, TRINITY_DN18371_c0_g1_i1
OG0000413	TRINITY_DN21995_c1_g1_i1, TRINITY_DN5127_c0_g1_i2, TRINITY_DN9824_c0_g1_i4	TRINITY_DN10070_c0_g2_i1, TRINITY_DN10725_c0_g1_i4, TRINITY_DN29562_c0_g1_i1, TRINITY_DN4737_c5_g3_i1, TRINITY_DN5211_c1_g1_i1, TRINITY_DN5211_c1_g1_i2, TRINITY_DN64057_c0_g1_i1, TRINITY_DN7128_c2_g1_i1, TRINITY_DN7128_c2_g1_i2, TRINITY_DN7972_c0_g1_i1, TRINITY_DN84579_c0_g1_i1	NA	TRINITY_DN14153_c0_g1_i3
OG0000414	TRINITY_DN21995_c1_g2_i1, TRINITY_DN561_c0_g1_i1	TRINITY_DN1040_c0_g1_i8, TRINITY_DN132840_c0_g2_i1, TRINITY_DN20177_c0_g2_i1, TRINITY_DN21953_c0_g2_i1, TRINITY_DN2_c0_g2_i8, TRINITY_DN3227_c0_g1_i1, TRINITY_DN5490_c3_g1_i1, TRINITY_DN5740_c0_g2_i1, TRINITY_DN6130_c0_g1_i1	TRINITY_DN1046_c1_g1_i7	TRINITY_DN22739_c0_g3_i1, TRINITY_DN36287_c0_g1_i1, TRINITY_DN4442_c1_g2_i2
OG0000415	TRINITY_DN23192_c0_g1_i1, TRINITY_DN23192_c0_g1_i3, TRINITY_DN76135_c0_g1_i1, TRINITY_DN7800_c0_g1_i1	TRINITY_DN4308_c0_g1_i1, TRINITY_DN4308_c0_g1_i2, TRINITY_DN4308_c0_g1_i3, TRINITY_DN4308_c0_g1_i5, TRINITY_DN78522_c0_g1_i1	TRINITY_DN22983_c0_g2_i1, TRINITY_DN4812_c0_g1_i3, TRINITY_DN4812_c0_g1_i4	TRINITY_DN794_c0_g3_i2, TRINITY_DN794_c0_g3_i3, TRINITY_DN794_c0_g3_i6
OG0000416	TRINITY_DN23479_c0_g1_i1, TRINITY_DN23479_c0_g1_i3, TRINITY_DN23479_c0_g1_i6	TRINITY_DN4075_c0_g1_i15, TRINITY_DN4075_c0_g1_i16, TRINITY_DN4075_c0_g1_i21, TRINITY_DN4075_c0_g1_i24, TRINITY_DN4075_c0_g1_i26, TRINITY_DN4075_c0_g1_i27, TRINITY_DN4075_c0_g1_i3	TRINITY_DN4087_c0_g2_i4, TRINITY_DN4087_c0_g2_i5, TRINITY_DN4087_c0_g2_i7	TRINITY_DN24676_c0_g1_i12, TRINITY_DN24676_c0_g1_i16
OG0000417	TRINITY_DN2367_c0_g1_i2, TRINITY_DN2367_c0_g1_i4, TRINITY_DN2367_c0_g1_i7	TRINITY_DN12399_c1_g1_i1, TRINITY_DN25875_c1_g1_i1, TRINITY_DN5079_c1_g1_i5, TRINITY_DN5079_c1_g1_i6	TRINITY_DN49289_c0_g1_i2, TRINITY_DN49289_c0_g1_i7, TRINITY_DN49289_c0_g1_i9, TRINITY_DN535_c1_g1_i4	TRINITY_DN56_c0_g3_i1, TRINITY_DN56_c0_g3_i2, TRINITY_DN56_c0_g3_i3, TRINITY_DN56_c0_g4_i1
OG0000418	TRINITY_DN2381_c0_g1_i1, TRINITY_DN2381_c0_g1_i18, TRINITY_DN2381_c0_g1_i20, TRINITY_DN2381_c0_g1_i9	TRINITY_DN50321_c0_g1_i10, TRINITY_DN50321_c0_g1_i2, TRINITY_DN50321_c0_g1_i5	TRINITY_DN815_c0_g1_i14, TRINITY_DN815_c0_g1_i15, TRINITY_DN815_c0_g1_i17, TRINITY_DN815_c0_g1_i25, TRINITY_DN815_c0_g1_i3	TRINITY_DN1694_c0_g1_i2, TRINITY_DN1694_c0_g1_i6, TRINITY_DN1694_c0_g1_i9
OG0000419	TRINITY_DN2735_c0_g1_i1, TRINITY_DN2735_c0_g1_i2, TRINITY_DN6907_c0_g1_i9	TRINITY_DN18189_c0_g1_i2, TRINITY_DN6274_c2_g1_i2	TRINITY_DN2935_c0_g1_i1, TRINITY_DN2935_c0_g1_i3, TRINITY_DN2935_c0_g1_i5, TRINITY_DN2935_c0_g1_i6	TRINITY_DN2512_c0_g1_i1, TRINITY_DN2512_c0_g1_i14, TRINITY_DN2512_c0_g1_i7, TRINITY_DN2512_c0_g1_i8, TRINITY_DN2512_c0_g1_i9, TRINITY_DN356_c1_g1_i4
OG0000420	TRINITY_DN2763_c6_g1_i1	TRINITY_DN24061_c1_g1_i1, TRINITY_DN30479_c1_g1_i1, TRINITY_DN33212_c2_g1_i1, TRINITY_DN35893_c0_g2_i3, TRINITY_DN35893_c0_g2_i4, TRINITY_DN40868_c1_g1_i1, TRINITY_DN7275_c0_g1_i1, TRINITY_DN7312_c3_g2_i1, TRINITY_DN79929_c0_g1_i1, TRINITY_DN9247_c2_g1_i1, TRINITY_DN9247_c2_g1_i2, TRINITY_DN95166_c0_g1_i1	TRINITY_DN15410_c0_g2_i1	TRINITY_DN28847_c0_g1_i2
OG0000421	TRINITY_DN2847_c0_g1_i20, TRINITY_DN2847_c0_g1_i27, TRINITY_DN2847_c0_g1_i5, TRINITY_DN2847_c0_g1_i6	TRINITY_DN74_c0_g1_i11, TRINITY_DN74_c0_g1_i2	TRINITY_DN2914_c0_g1_i1, TRINITY_DN2914_c0_g1_i3, TRINITY_DN2914_c0_g1_i6, TRINITY_DN2914_c0_g1_i7	TRINITY_DN23325_c0_g2_i3, TRINITY_DN23325_c0_g2_i4, TRINITY_DN23325_c0_g2_i6, TRINITY_DN23325_c0_g2_i7, TRINITY_DN23325_c0_g2_i8
OG0000422	TRINITY_DN2947_c1_g1_i9, TRINITY_DN93555_c0_g1_i1	TRINITY_DN17385_c0_g1_i5, TRINITY_DN5591_c0_g1_i11, TRINITY_DN5591_c0_g1_i2, TRINITY_DN5591_c0_g1_i4, TRINITY_DN5591_c0_g1_i7	TRINITY_DN10404_c0_g1_i2, TRINITY_DN10404_c0_g1_i3, TRINITY_DN10404_c0_g1_i4	TRINITY_DN38203_c0_g1_i2, TRINITY_DN3913_c0_g1_i5, TRINITY_DN4916_c0_g1_i10, TRINITY_DN4916_c0_g1_i14, TRINITY_DN4916_c0_g1_i16
OG0000423	TRINITY_DN2979_c0_g1_i14, TRINITY_DN2979_c0_g1_i17, TRINITY_DN2979_c0_g1_i18, TRINITY_DN2979_c0_g1_i2, TRINITY_DN2979_c0_g1_i6, TRINITY_DN2979_c0_g1_i8	TRINITY_DN5230_c0_g1_i2, TRINITY_DN5230_c0_g1_i3	TRINITY_DN280_c2_g1_i10, TRINITY_DN280_c2_g1_i12, TRINITY_DN280_c2_g1_i32	TRINITY_DN2231_c0_g1_i11, TRINITY_DN2231_c0_g1_i4, TRINITY_DN2231_c0_g1_i8, TRINITY_DN2231_c0_g1_i9
OG0000424	TRINITY_DN3003_c0_g1_i12, TRINITY_DN3003_c0_g1_i23	TRINITY_DN14721_c0_g1_i12, TRINITY_DN14721_c0_g1_i14, TRINITY_DN14721_c0_g1_i31, TRINITY_DN14721_c0_g1_i6	TRINITY_DN2587_c0_g1_i12, TRINITY_DN2587_c0_g1_i7, TRINITY_DN2587_c0_g1_i9	TRINITY_DN5835_c0_g1_i16, TRINITY_DN5835_c0_g1_i18, TRINITY_DN5835_c0_g1_i5, TRINITY_DN5835_c0_g1_i6, TRINITY_DN5835_c0_g1_i8, TRINITY_DN5835_c0_g1_i9
OG0000425	TRINITY_DN30137_c1_g1_i1, TRINITY_DN5516_c0_g1_i1	TRINITY_DN10321_c0_g1_i4, TRINITY_DN276_c0_g1_i2, TRINITY_DN276_c0_g1_i4, TRINITY_DN276_c0_g1_i8, TRINITY_DN29583_c0_g1_i1, TRINITY_DN3526_c0_g2_i3, TRINITY_DN50218_c0_g1_i1, TRINITY_DN50218_c0_g2_i1, TRINITY_DN6457_c0_g2_i2, TRINITY_DN7014_c5_g1_i1, TRINITY_DN85652_c0_g2_i1	NA	TRINITY_DN14379_c0_g4_i1, TRINITY_DN719_c2_g1_i4
OG0000426	TRINITY_DN33825_c0_g1_i1, TRINITY_DN44048_c0_g1_i1, TRINITY_DN61138_c0_g1_i1, TRINITY_DN81030_c0_g1_i1, TRINITY_DN83527_c0_g1_i1, TRINITY_DN97412_c0_g1_i1	NA	TRINITY_DN14218_c0_g1_i20, TRINITY_DN14218_c0_g1_i21, TRINITY_DN14218_c0_g1_i7, TRINITY_DN14218_c0_g1_i9	TRINITY_DN33551_c0_g1_i1, TRINITY_DN33610_c0_g1_i1, TRINITY_DN45259_c0_g1_i1, TRINITY_DN77545_c0_g1_i1, TRINITY_DN87869_c0_g1_i1
OG0000427	TRINITY_DN35079_c0_g1_i1, TRINITY_DN35079_c0_g1_i2, TRINITY_DN8947_c3_g1_i3	TRINITY_DN119456_c5_g1_i1, TRINITY_DN18038_c1_g1_i1, TRINITY_DN24961_c4_g1_i1, TRINITY_DN32029_c0_g1_i1, TRINITY_DN54311_c0_g1_i2, TRINITY_DN940_c0_g1_i3	TRINITY_DN20080_c3_g1_i1, TRINITY_DN8375_c2_g1_i2	TRINITY_DN14630_c0_g1_i3, TRINITY_DN2103_c1_g7_i1, TRINITY_DN325_c2_g2_i4, TRINITY_DN92339_c0_g1_i1
OG0000428	TRINITY_DN3558_c0_g1_i1, TRINITY_DN3558_c0_g1_i2, TRINITY_DN3558_c0_g1_i4, TRINITY_DN3558_c0_g1_i6	TRINITY_DN2608_c0_g1_i16, TRINITY_DN2608_c0_g1_i8, TRINITY_DN2608_c0_g1_i9	TRINITY_DN2760_c0_g1_i19, TRINITY_DN2760_c0_g1_i20, TRINITY_DN2760_c0_g1_i22, TRINITY_DN2760_c0_g1_i23	TRINITY_DN2579_c0_g1_i1, TRINITY_DN2579_c0_g1_i4, TRINITY_DN2579_c0_g1_i5, TRINITY_DN2579_c0_g1_i7
OG0000429	TRINITY_DN37711_c0_g1_i1	TRINITY_DN1479_c0_g1_i10, TRINITY_DN1479_c0_g1_i11, TRINITY_DN1479_c0_g1_i15, TRINITY_DN1479_c0_g1_i16, TRINITY_DN1479_c0_g1_i6	TRINITY_DN5027_c0_g2_i1, TRINITY_DN5027_c0_g4_i1	TRINITY_DN3636_c0_g1_i1, TRINITY_DN97_c0_g1_i3, TRINITY_DN97_c0_g1_i4, TRINITY_DN97_c0_g1_i5, TRINITY_DN97_c0_g1_i6, TRINITY_DN97_c0_g2_i2, TRINITY_DN97_c0_g2_i3
OG0000430	TRINITY_DN3888_c0_g1_i12, TRINITY_DN3888_c0_g1_i3, TRINITY_DN3888_c0_g1_i5, TRINITY_DN3888_c0_g1_i8	TRINITY_DN11750_c0_g2_i14, TRINITY_DN11750_c0_g2_i3, TRINITY_DN11750_c0_g2_i7	TRINITY_DN11114_c0_g2_i1, TRINITY_DN11114_c0_g2_i3, TRINITY_DN11114_c0_g2_i8	TRINITY_DN4578_c1_g1_i11, TRINITY_DN4578_c1_g1_i14, TRINITY_DN4578_c1_g1_i16, TRINITY_DN4578_c1_g1_i8, TRINITY_DN4578_c1_g1_i9
OG0000431	TRINITY_DN39336_c0_g1_i1, TRINITY_DN39336_c0_g1_i3, TRINITY_DN39336_c0_g1_i5	TRINITY_DN12416_c0_g1_i2, TRINITY_DN12416_c0_g1_i3, TRINITY_DN12416_c0_g1_i8	TRINITY_DN11338_c0_g1_i1, TRINITY_DN11338_c0_g1_i10, TRINITY_DN11338_c0_g1_i11, TRINITY_DN11338_c0_g1_i14, TRINITY_DN11338_c0_g1_i8	TRINITY_DN3655_c0_g1_i10, TRINITY_DN3655_c0_g1_i3, TRINITY_DN3655_c0_g1_i5, TRINITY_DN3655_c0_g1_i8
OG0000432	TRINITY_DN3952_c0_g2_i1, TRINITY_DN3952_c0_g2_i3, TRINITY_DN3952_c0_g2_i4, TRINITY_DN3952_c0_g2_i6	TRINITY_DN91_c0_g1_i16, TRINITY_DN91_c0_g1_i17, TRINITY_DN91_c0_g1_i7, TRINITY_DN91_c0_g1_i8, TRINITY_DN91_c0_g1_i9	TRINITY_DN8633_c0_g2_i2, TRINITY_DN8633_c0_g2_i5, TRINITY_DN8633_c0_g2_i8, TRINITY_DN8633_c0_g2_i9	TRINITY_DN1727_c0_g1_i1, TRINITY_DN1727_c0_g1_i2
OG0000433	TRINITY_DN400_c0_g1_i2, TRINITY_DN400_c0_g1_i4	TRINITY_DN55367_c0_g1_i1, TRINITY_DN55367_c0_g1_i2, TRINITY_DN55367_c0_g1_i3, TRINITY_DN55367_c0_g1_i4, TRINITY_DN55367_c0_g1_i5	TRINITY_DN26530_c0_g2_i10, TRINITY_DN26530_c0_g2_i2, TRINITY_DN26530_c0_g2_i4, TRINITY_DN26530_c0_g2_i9	TRINITY_DN1414_c0_g2_i2, TRINITY_DN1414_c0_g2_i5, TRINITY_DN1414_c0_g2_i7, TRINITY_DN1414_c0_g2_i8
OG0000434	TRINITY_DN4105_c0_g1_i22, TRINITY_DN4105_c0_g1_i23, TRINITY_DN4105_c0_g1_i27	TRINITY_DN1816_c0_g1_i1, TRINITY_DN1816_c0_g1_i13, TRINITY_DN1816_c0_g1_i15	TRINITY_DN4062_c0_g1_i1, TRINITY_DN4062_c0_g1_i16, TRINITY_DN4062_c0_g1_i19, TRINITY_DN4062_c0_g1_i6	TRINITY_DN2310_c0_g3_i10, TRINITY_DN2310_c0_g3_i11, TRINITY_DN2310_c0_g3_i12, TRINITY_DN2310_c0_g3_i17, TRINITY_DN2310_c0_g3_i3
OG0000435	TRINITY_DN4292_c1_g1_i1, TRINITY_DN4292_c1_g1_i2, TRINITY_DN4292_c1_g1_i3	TRINITY_DN543_c2_g2_i1, TRINITY_DN543_c2_g2_i2, TRINITY_DN543_c2_g2_i5, TRINITY_DN543_c2_g2_i9	TRINITY_DN3879_c0_g1_i2, TRINITY_DN3879_c0_g1_i4, TRINITY_DN3879_c0_g1_i5, TRINITY_DN3879_c0_g1_i6, TRINITY_DN3879_c0_g1_i7	TRINITY_DN13463_c1_g4_i1, TRINITY_DN13463_c1_g4_i2, TRINITY_DN13463_c1_g4_i3
OG0000436	TRINITY_DN4424_c0_g1_i5, TRINITY_DN4424_c0_g1_i6	TRINITY_DN29294_c0_g2_i2, TRINITY_DN29294_c0_g2_i4, TRINITY_DN29294_c0_g2_i5	TRINITY_DN20_c0_g1_i4, TRINITY_DN20_c0_g1_i5, TRINITY_DN20_c0_g1_i6	TRINITY_DN2734_c1_g1_i22, TRINITY_DN2734_c1_g1_i29, TRINITY_DN2734_c1_g1_i3, TRINITY_DN2734_c1_g1_i31, TRINITY_DN2734_c1_g1_i5, TRINITY_DN2734_c1_g1_i7, TRINITY_DN2734_c1_g1_i9
OG0000437	TRINITY_DN4495_c0_g1_i10, TRINITY_DN4495_c0_g1_i14	TRINITY_DN119890_c1_g1_i1, TRINITY_DN44460_c0_g1_i1, TRINITY_DN44460_c0_g1_i2, TRINITY_DN44460_c0_g2_i2, TRINITY_DN44460_c0_g3_i1, TRINITY_DN7276_c3_g1_i1	TRINITY_DN106227_c0_g1_i1, TRINITY_DN31669_c0_g1_i1, TRINITY_DN31669_c0_g3_i1, TRINITY_DN7579_c0_g1_i5, TRINITY_DN7579_c0_g1_i8, TRINITY_DN7579_c0_g1_i9	TRINITY_DN34915_c0_g1_i1
OG0000438	TRINITY_DN4576_c1_g1_i7	TRINITY_DN2317_c0_g1_i4, TRINITY_DN29218_c0_g3_i1, TRINITY_DN38925_c0_g1_i1, TRINITY_DN38925_c1_g1_i1, TRINITY_DN5851_c0_g1_i1, TRINITY_DN72202_c0_g1_i2, TRINITY_DN7620_c0_g1_i13, TRINITY_DN7620_c0_g1_i9, TRINITY_DN771_c0_g1_i6, TRINITY_DN967_c1_g1_i4	TRINITY_DN1547_c0_g1_i8	TRINITY_DN15682_c1_g1_i1, TRINITY_DN15682_c1_g1_i6, TRINITY_DN15682_c1_g1_i8
OG0000439	TRINITY_DN4674_c0_g1_i14, TRINITY_DN4674_c0_g1_i15, TRINITY_DN4674_c0_g1_i16, TRINITY_DN4674_c0_g1_i17, TRINITY_DN4674_c0_g1_i27, TRINITY_DN4674_c0_g1_i3	TRINITY_DN149557_c0_g1_i1, TRINITY_DN75098_c0_g1_i1	TRINITY_DN110000_c0_g1_i1, TRINITY_DN61496_c0_g1_i1	TRINITY_DN4291_c0_g1_i2, TRINITY_DN4291_c0_g1_i5, TRINITY_DN4291_c0_g1_i6, TRINITY_DN4291_c0_g1_i7, TRINITY_DN4291_c0_g1_i9
OG0000440	TRINITY_DN47329_c0_g1_i1, TRINITY_DN50312_c0_g1_i1	TRINITY_DN1453_c0_g1_i1, TRINITY_DN1453_c0_g1_i11, TRINITY_DN1453_c0_g1_i13, TRINITY_DN1453_c0_g1_i14, TRINITY_DN1453_c0_g1_i3, TRINITY_DN1453_c0_g1_i4, TRINITY_DN1453_c0_g1_i5, TRINITY_DN1453_c0_g1_i7, TRINITY_DN1453_c0_g1_i8, TRINITY_DN1453_c0_g1_i9	TRINITY_DN10266_c0_g1_i1, TRINITY_DN10266_c0_g1_i2	TRINITY_DN10678_c0_g1_i4
OG0000441	TRINITY_DN48991_c0_g1_i1	TRINITY_DN208798_c0_g1_i1	TRINITY_DN57557_c0_g1_i1, TRINITY_DN6308_c0_g3_i1, TRINITY_DN6308_c0_g3_i2, TRINITY_DN6308_c0_g3_i3	TRINITY_DN9946_c0_g1_i1, TRINITY_DN9946_c0_g1_i10, TRINITY_DN9946_c0_g1_i15, TRINITY_DN9946_c0_g1_i18, TRINITY_DN9946_c0_g1_i5, TRINITY_DN9946_c0_g1_i8, TRINITY_DN9946_c0_g1_i9, TRINITY_DN9946_c0_g2_i1, TRINITY_DN9946_c0_g2_i2
OG0000442	TRINITY_DN51975_c0_g1_i1	TRINITY_DN9680_c0_g2_i10, TRINITY_DN9680_c0_g2_i11, TRINITY_DN9680_c0_g2_i12, TRINITY_DN9680_c0_g2_i13, TRINITY_DN9680_c0_g2_i3, TRINITY_DN9680_c0_g2_i4, TRINITY_DN9680_c0_g2_i5	TRINITY_DN42124_c0_g1_i11, TRINITY_DN42124_c0_g1_i2, TRINITY_DN42124_c0_g1_i4, TRINITY_DN42124_c0_g1_i8, TRINITY_DN42124_c0_g1_i9	TRINITY_DN58505_c0_g1_i1, TRINITY_DN70700_c0_g1_i1
OG0000443	TRINITY_DN5843_c1_g1_i12, TRINITY_DN5843_c1_g1_i14, TRINITY_DN5843_c1_g1_i4, TRINITY_DN5843_c1_g1_i9	TRINITY_DN24076_c0_g1_i1, TRINITY_DN24076_c0_g1_i3, TRINITY_DN48008_c0_g1_i3, TRINITY_DN48008_c0_g1_i4	TRINITY_DN9117_c0_g1_i1, TRINITY_DN9117_c0_g1_i10, TRINITY_DN9117_c0_g1_i11, TRINITY_DN9117_c0_g1_i13, TRINITY_DN9117_c0_g1_i2	TRINITY_DN29190_c0_g1_i21, TRINITY_DN29190_c0_g1_i26
OG0000444	TRINITY_DN5916_c0_g2_i15, TRINITY_DN5916_c0_g2_i17, TRINITY_DN5916_c0_g2_i19	TRINITY_DN1925_c0_g1_i16, TRINITY_DN1925_c0_g1_i19, TRINITY_DN1925_c0_g1_i21, TRINITY_DN1925_c0_g1_i24, TRINITY_DN1925_c0_g1_i28, TRINITY_DN1925_c0_g1_i30, TRINITY_DN1925_c0_g1_i6	TRINITY_DN3691_c0_g1_i2, TRINITY_DN3691_c0_g1_i6, TRINITY_DN3691_c0_g1_i8, TRINITY_DN3691_c0_g4_i1	TRINITY_DN149_c0_g2_i6
OG0000445	TRINITY_DN5966_c0_g1_i1, TRINITY_DN5966_c0_g1_i10, TRINITY_DN5966_c0_g1_i14, TRINITY_DN5966_c0_g1_i4, TRINITY_DN5966_c0_g1_i6, TRINITY_DN5966_c0_g1_i7	NA	TRINITY_DN5146_c0_g1_i16, TRINITY_DN5146_c0_g1_i2, TRINITY_DN5146_c0_g1_i3, TRINITY_DN5146_c0_g1_i6, TRINITY_DN5146_c0_g1_i8, TRINITY_DN5146_c0_g1_i9	TRINITY_DN10001_c0_g1_i2, TRINITY_DN10001_c0_g1_i5, TRINITY_DN70856_c0_g1_i1
OG0000446	TRINITY_DN6068_c0_g2_i2, TRINITY_DN6068_c0_g2_i6, TRINITY_DN6068_c0_g2_i7	TRINITY_DN2048_c0_g1_i11, TRINITY_DN2048_c0_g1_i13, TRINITY_DN2048_c0_g1_i15, TRINITY_DN2048_c0_g1_i2, TRINITY_DN2048_c0_g1_i6, TRINITY_DN2048_c0_g1_i8	TRINITY_DN2712_c0_g1_i12, TRINITY_DN2712_c0_g1_i20, TRINITY_DN2712_c0_g1_i8	TRINITY_DN10216_c0_g1_i3, TRINITY_DN10216_c0_g1_i6, TRINITY_DN10216_c0_g1_i7
OG0000447	TRINITY_DN6146_c1_g1_i1, TRINITY_DN6146_c1_g1_i11, TRINITY_DN6146_c1_g1_i17, TRINITY_DN6146_c1_g1_i3	TRINITY_DN12590_c0_g1_i2, TRINITY_DN132486_c0_g2_i1, TRINITY_DN18044_c0_g1_i1	TRINITY_DN10511_c0_g1_i15, TRINITY_DN10511_c0_g1_i2, TRINITY_DN10511_c0_g1_i7	TRINITY_DN2570_c0_g1_i1, TRINITY_DN2570_c0_g1_i12, TRINITY_DN2570_c0_g1_i13, TRINITY_DN2570_c0_g1_i2, TRINITY_DN2570_c0_g1_i5
OG0000448	TRINITY_DN62605_c0_g1_i1, TRINITY_DN83590_c0_g1_i1	TRINITY_DN1559_c0_g2_i1, TRINITY_DN1559_c0_g2_i2, TRINITY_DN1559_c0_g2_i3, TRINITY_DN1559_c0_g2_i4, TRINITY_DN1559_c0_g2_i5, TRINITY_DN1559_c0_g2_i6	TRINITY_DN263_c0_g5_i1, TRINITY_DN263_c0_g5_i3, TRINITY_DN263_c0_g5_i4, TRINITY_DN263_c0_g5_i5	TRINITY_DN6755_c0_g1_i1, TRINITY_DN6755_c0_g1_i2, TRINITY_DN6755_c0_g1_i3
OG0000449	TRINITY_DN6276_c1_g1_i4, TRINITY_DN6276_c1_g1_i5	TRINITY_DN2943_c1_g1_i11, TRINITY_DN2943_c1_g1_i12, TRINITY_DN2943_c1_g1_i4, TRINITY_DN2943_c1_g1_i5, TRINITY_DN2943_c1_g1_i7, TRINITY_DN2943_c1_g1_i8	TRINITY_DN2143_c0_g2_i1, TRINITY_DN2143_c0_g2_i3, TRINITY_DN2143_c0_g2_i4	TRINITY_DN6782_c0_g1_i10, TRINITY_DN6782_c0_g1_i2, TRINITY_DN6782_c0_g1_i4, TRINITY_DN6782_c0_g1_i6
OG0000450	TRINITY_DN63761_c0_g1_i1, TRINITY_DN93435_c0_g1_i1	TRINITY_DN15720_c0_g1_i10, TRINITY_DN15720_c0_g1_i13, TRINITY_DN15720_c0_g1_i17, TRINITY_DN15720_c0_g1_i4, TRINITY_DN15720_c0_g1_i7	TRINITY_DN11019_c0_g1_i14, TRINITY_DN11019_c0_g1_i18, TRINITY_DN11019_c0_g1_i2, TRINITY_DN11019_c0_g1_i3, TRINITY_DN11019_c0_g1_i8, TRINITY_DN11019_c0_g1_i9	TRINITY_DN34291_c0_g1_i1, TRINITY_DN43984_c0_g1_i1
OG0000451	TRINITY_DN667_c0_g2_i1, TRINITY_DN667_c0_g2_i2, TRINITY_DN667_c0_g2_i4, TRINITY_DN667_c0_g2_i7	TRINITY_DN78_c0_g1_i11, TRINITY_DN78_c0_g1_i12, TRINITY_DN78_c0_g1_i15, TRINITY_DN78_c0_g1_i2, TRINITY_DN78_c0_g1_i5	TRINITY_DN1115_c0_g1_i1, TRINITY_DN1115_c0_g1_i11, TRINITY_DN1115_c0_g1_i6	TRINITY_DN3878_c0_g1_i1, TRINITY_DN3878_c0_g1_i2, TRINITY_DN3878_c0_g1_i3
OG0000452	TRINITY_DN6741_c0_g1_i10, TRINITY_DN6741_c0_g1_i2, TRINITY_DN6741_c0_g1_i3, TRINITY_DN6741_c0_g1_i6	TRINITY_DN180657_c0_g1_i1, TRINITY_DN196744_c0_g1_i1, TRINITY_DN44763_c0_g1_i1	TRINITY_DN13246_c0_g1_i14, TRINITY_DN13246_c0_g1_i9, TRINITY_DN2476_c0_g1_i1, TRINITY_DN2476_c0_g1_i3, TRINITY_DN2476_c0_g1_i5, TRINITY_DN2476_c0_g1_i7	TRINITY_DN8240_c0_g1_i1, TRINITY_DN8240_c0_g1_i7
OG0000453	TRINITY_DN6937_c0_g1_i7, TRINITY_DN881_c0_g1_i5	TRINITY_DN8515_c0_g1_i10, TRINITY_DN8515_c0_g1_i11, TRINITY_DN8515_c0_g1_i17, TRINITY_DN8515_c0_g1_i2, TRINITY_DN8515_c0_g1_i7	TRINITY_DN4849_c0_g1_i10, TRINITY_DN4849_c0_g1_i2, TRINITY_DN4849_c0_g1_i4, TRINITY_DN4849_c0_g1_i5, TRINITY_DN4849_c0_g1_i8, TRINITY_DN4849_c0_g1_i9	TRINITY_DN32565_c0_g1_i4, TRINITY_DN6762_c0_g1_i2
OG0000454	TRINITY_DN7028_c1_g1_i7	TRINITY_DN16975_c0_g1_i1, TRINITY_DN16975_c0_g1_i17, TRINITY_DN16975_c0_g1_i18, TRINITY_DN16975_c0_g1_i23, TRINITY_DN16975_c0_g1_i7	TRINITY_DN1000_c0_g1_i2, TRINITY_DN1000_c0_g1_i20, TRINITY_DN1000_c0_g1_i21, TRINITY_DN1000_c0_g1_i9	TRINITY_DN4721_c1_g1_i15, TRINITY_DN4721_c1_g1_i17, TRINITY_DN4721_c1_g1_i2, TRINITY_DN4721_c1_g1_i3, TRINITY_DN4721_c1_g1_i4
OG0000455	TRINITY_DN70332_c0_g1_i1	TRINITY_DN10297_c0_g1_i1, TRINITY_DN130108_c0_g1_i2, TRINITY_DN13065_c0_g2_i2, TRINITY_DN176568_c0_g1_i1, TRINITY_DN31009_c0_g1_i1, TRINITY_DN31009_c0_g1_i2, TRINITY_DN39022_c0_g1_i1, TRINITY_DN39022_c0_g2_i1, TRINITY_DN43197_c0_g1_i1	TRINITY_DN11815_c0_g1_i3, TRINITY_DN11815_c0_g2_i3, TRINITY_DN7497_c0_g1_i1, TRINITY_DN7497_c0_g2_i1, TRINITY_DN9152_c0_g1_i2	NA
OG0000456	TRINITY_DN7114_c0_g1_i5, TRINITY_DN7114_c0_g1_i6	TRINITY_DN6221_c0_g1_i1, TRINITY_DN6221_c0_g1_i3, TRINITY_DN6221_c0_g1_i4, TRINITY_DN6221_c0_g1_i5	TRINITY_DN354_c0_g1_i1, TRINITY_DN354_c0_g1_i12, TRINITY_DN354_c0_g1_i5, TRINITY_DN354_c0_g1_i6, TRINITY_DN354_c0_g1_i8	TRINITY_DN14501_c0_g1_i1, TRINITY_DN14501_c0_g1_i2, TRINITY_DN14501_c0_g1_i3, TRINITY_DN14501_c0_g3_i1
OG0000457	TRINITY_DN719_c0_g1_i10, TRINITY_DN719_c0_g1_i11, TRINITY_DN719_c0_g1_i15, TRINITY_DN719_c0_g1_i5, TRINITY_DN719_c0_g1_i8, TRINITY_DN719_c0_g1_i9	TRINITY_DN235_c0_g2_i5, TRINITY_DN235_c0_g2_i7	TRINITY_DN45_c0_g1_i10, TRINITY_DN45_c0_g1_i18, TRINITY_DN45_c0_g1_i23, TRINITY_DN45_c0_g1_i4	TRINITY_DN4033_c0_g1_i2, TRINITY_DN4033_c0_g1_i3, TRINITY_DN4033_c0_g1_i7
OG0000458	TRINITY_DN731_c0_g1_i4, TRINITY_DN731_c0_g1_i5, TRINITY_DN731_c0_g1_i6	TRINITY_DN2993_c0_g1_i10, TRINITY_DN2993_c0_g1_i12, TRINITY_DN2993_c0_g1_i13, TRINITY_DN2993_c0_g1_i5, TRINITY_DN2993_c0_g1_i6, TRINITY_DN2993_c0_g1_i8	TRINITY_DN1333_c0_g1_i1, TRINITY_DN1333_c0_g1_i11, TRINITY_DN1333_c0_g1_i14, TRINITY_DN1333_c0_g1_i21, TRINITY_DN1333_c0_g1_i26, TRINITY_DN1333_c0_g1_i9	NA
OG0000459	TRINITY_DN7351_c0_g2_i4, TRINITY_DN7351_c0_g2_i6	TRINITY_DN3747_c0_g1_i1, TRINITY_DN3747_c0_g1_i12, TRINITY_DN3747_c0_g1_i16, TRINITY_DN3747_c0_g1_i2, TRINITY_DN3747_c0_g1_i24, TRINITY_DN3747_c0_g1_i5, TRINITY_DN3747_c0_g1_i7	TRINITY_DN11154_c0_g1_i1	TRINITY_DN4124_c0_g1_i1, TRINITY_DN4124_c0_g1_i13, TRINITY_DN4124_c0_g1_i6, TRINITY_DN4124_c0_g1_i7, TRINITY_DN4124_c0_g1_i8
OG0000460	TRINITY_DN7821_c1_g1_i3, TRINITY_DN7821_c1_g1_i5	TRINITY_DN1292_c1_g1_i1, TRINITY_DN1292_c1_g1_i10, TRINITY_DN1292_c1_g1_i15, TRINITY_DN1292_c1_g1_i2, TRINITY_DN1292_c1_g1_i20, TRINITY_DN1292_c1_g1_i3, TRINITY_DN1292_c1_g1_i5, TRINITY_DN1292_c1_g1_i8, TRINITY_DN1292_c1_g1_i9	TRINITY_DN1241_c0_g1_i18, TRINITY_DN1241_c0_g1_i20, TRINITY_DN1241_c0_g1_i21, TRINITY_DN1241_c0_g1_i9	NA
OG0000461	TRINITY_DN7934_c0_g1_i5, TRINITY_DN7934_c0_g1_i6	TRINITY_DN12195_c0_g1_i1, TRINITY_DN12195_c0_g1_i3, TRINITY_DN6023_c0_g1_i3, TRINITY_DN6023_c0_g1_i4	TRINITY_DN10715_c0_g1_i1, TRINITY_DN10715_c0_g1_i3, TRINITY_DN10715_c0_g1_i4, TRINITY_DN10715_c0_g1_i6, TRINITY_DN10715_c0_g1_i7	TRINITY_DN4053_c0_g2_i1, TRINITY_DN4053_c0_g2_i10, TRINITY_DN4053_c0_g2_i3, TRINITY_DN4053_c0_g2_i7
OG0000462	TRINITY_DN8044_c0_g1_i2, TRINITY_DN8044_c0_g1_i3, TRINITY_DN8044_c0_g1_i7	TRINITY_DN48558_c0_g1_i1, TRINITY_DN48558_c0_g1_i3, TRINITY_DN48558_c0_g1_i4	TRINITY_DN1047_c0_g2_i1, TRINITY_DN1047_c0_g2_i11, TRINITY_DN1047_c0_g2_i13, TRINITY_DN1047_c0_g2_i15, TRINITY_DN1047_c0_g2_i16, TRINITY_DN1047_c0_g2_i21, TRINITY_DN1047_c0_g2_i3, TRINITY_DN1047_c0_g2_i8	TRINITY_DN9914_c0_g1_i1
OG0000463	TRINITY_DN8283_c0_g2_i1, TRINITY_DN8283_c0_g2_i10, TRINITY_DN8283_c0_g2_i14, TRINITY_DN8283_c0_g2_i17, TRINITY_DN8283_c0_g2_i7	TRINITY_DN6208_c0_g1_i11, TRINITY_DN6208_c0_g1_i2, TRINITY_DN6208_c0_g1_i7	TRINITY_DN2895_c0_g1_i12, TRINITY_DN2895_c0_g1_i2, TRINITY_DN2895_c0_g1_i3, TRINITY_DN2895_c0_g1_i4, TRINITY_DN2895_c0_g1_i8	TRINITY_DN33427_c0_g1_i1, TRINITY_DN4153_c2_g1_i4
OG0000464	TRINITY_DN8943_c0_g1_i1, TRINITY_DN8943_c0_g1_i4, TRINITY_DN8943_c0_g1_i5	TRINITY_DN2329_c0_g1_i10, TRINITY_DN2329_c0_g1_i11, TRINITY_DN2329_c0_g1_i13, TRINITY_DN2329_c0_g1_i19, TRINITY_DN2329_c0_g1_i4, TRINITY_DN2329_c0_g1_i6, TRINITY_DN2329_c0_g1_i8	TRINITY_DN30004_c0_g1_i1	TRINITY_DN5662_c0_g1_i10, TRINITY_DN5662_c0_g1_i11, TRINITY_DN5662_c0_g1_i5, TRINITY_DN5662_c0_g1_i8
OG0000465	TRINITY_DN9047_c0_g1_i18, TRINITY_DN9047_c0_g1_i19, TRINITY_DN9047_c0_g1_i8	TRINITY_DN1662_c0_g1_i1, TRINITY_DN1662_c0_g1_i11, TRINITY_DN1662_c0_g1_i17	TRINITY_DN904_c0_g1_i16, TRINITY_DN904_c0_g1_i26	TRINITY_DN1287_c0_g1_i11, TRINITY_DN1287_c0_g1_i2, TRINITY_DN1287_c0_g1_i3, TRINITY_DN1287_c0_g1_i4, TRINITY_DN1287_c0_g1_i5, TRINITY_DN1287_c0_g1_i6, TRINITY_DN1287_c0_g1_i7
OG0000466	TRINITY_DN9189_c0_g1_i2, TRINITY_DN9189_c0_g1_i3, TRINITY_DN9189_c0_g1_i4	TRINITY_DN2712_c0_g1_i11, TRINITY_DN2712_c0_g1_i12, TRINITY_DN2712_c0_g1_i18, TRINITY_DN2712_c0_g1_i3, TRINITY_DN2712_c0_g1_i8, TRINITY_DN2712_c0_g1_i9	TRINITY_DN11371_c0_g1_i5	TRINITY_DN3629_c0_g1_i1, TRINITY_DN3629_c0_g1_i2, TRINITY_DN3629_c0_g1_i4, TRINITY_DN3629_c0_g1_i5, TRINITY_DN3629_c0_g1_i6
OG0000467	TRINITY_DN94_c0_g1_i3, TRINITY_DN94_c0_g1_i5, TRINITY_DN94_c0_g1_i6, TRINITY_DN94_c0_g1_i7	TRINITY_DN178_c0_g1_i1, TRINITY_DN178_c0_g1_i10, TRINITY_DN178_c0_g1_i7, TRINITY_DN33134_c0_g1_i1	TRINITY_DN5073_c0_g1_i20, TRINITY_DN5073_c0_g1_i3, TRINITY_DN5073_c0_g1_i4, TRINITY_DN5073_c0_g1_i8, TRINITY_DN5073_c0_g1_i9	TRINITY_DN1697_c0_g2_i1, TRINITY_DN1697_c0_g2_i7
OG0000468	TRINITY_DN9672_c0_g1_i3, TRINITY_DN9672_c0_g1_i4, TRINITY_DN9672_c0_g1_i6	TRINITY_DN8205_c0_g1_i17, TRINITY_DN8205_c0_g1_i18, TRINITY_DN8205_c0_g1_i19, TRINITY_DN8205_c0_g1_i23	TRINITY_DN2258_c0_g1_i18, TRINITY_DN2258_c0_g1_i2	TRINITY_DN2507_c0_g1_i1, TRINITY_DN2507_c0_g1_i2, TRINITY_DN2507_c0_g1_i3, TRINITY_DN2507_c0_g1_i4, TRINITY_DN2507_c0_g1_i5, TRINITY_DN2507_c0_g1_i6
OG0000469	NA	TRINITY_DN185_c0_g1_i13, TRINITY_DN185_c0_g1_i14, TRINITY_DN185_c0_g1_i16, TRINITY_DN185_c0_g1_i20, TRINITY_DN185_c0_g1_i5, TRINITY_DN185_c0_g1_i6, TRINITY_DN185_c0_g1_i7	TRINITY_DN2475_c1_g1_i14, TRINITY_DN2475_c1_g1_i15, TRINITY_DN2475_c1_g1_i17, TRINITY_DN2475_c1_g1_i18, TRINITY_DN2475_c1_g1_i2, TRINITY_DN2475_c1_g1_i3, TRINITY_DN2475_c1_g1_i6	TRINITY_DN58186_c0_g1_i1
OG0000470	NA	TRINITY_DN912_c0_g1_i11, TRINITY_DN912_c0_g1_i12, TRINITY_DN912_c0_g1_i13, TRINITY_DN912_c0_g1_i14, TRINITY_DN912_c0_g1_i16, TRINITY_DN912_c0_g1_i19, TRINITY_DN912_c0_g1_i2, TRINITY_DN912_c0_g1_i3, TRINITY_DN912_c0_g1_i5, TRINITY_DN912_c0_g1_i8, TRINITY_DN912_c0_g1_i9	TRINITY_DN922_c0_g1_i11, TRINITY_DN922_c0_g1_i3, TRINITY_DN922_c0_g1_i5	TRINITY_DN3128_c0_g2_i1
OG0000471	TRINITY_DN100020_c0_g1_i1, TRINITY_DN49080_c0_g1_i1	TRINITY_DN5746_c0_g1_i14, TRINITY_DN5746_c0_g1_i17, TRINITY_DN5746_c0_g1_i2, TRINITY_DN5746_c0_g1_i4, TRINITY_DN5746_c0_g1_i5, TRINITY_DN5746_c0_g1_i6, TRINITY_DN5746_c0_g1_i8	TRINITY_DN3017_c0_g1_i4, TRINITY_DN3017_c0_g1_i5	TRINITY_DN18047_c0_g1_i4, TRINITY_DN18047_c0_g1_i7, TRINITY_DN18047_c0_g1_i8
OG0000472	TRINITY_DN1028_c0_g1_i11, TRINITY_DN1028_c0_g1_i12, TRINITY_DN1028_c0_g1_i15, TRINITY_DN1028_c0_g1_i17, TRINITY_DN1028_c0_g1_i3, TRINITY_DN1028_c0_g1_i4, TRINITY_DN1028_c0_g1_i8, TRINITY_DN112210_c0_g1_i1	TRINITY_DN4821_c0_g1_i6	TRINITY_DN16688_c0_g1_i2	TRINITY_DN11883_c0_g1_i3, TRINITY_DN11883_c0_g1_i4, TRINITY_DN11883_c0_g1_i5, TRINITY_DN11883_c0_g1_i8
OG0000473	TRINITY_DN103642_c0_g1_i1, TRINITY_DN35435_c1_g1_i1	TRINITY_DN10511_c0_g3_i1, TRINITY_DN10511_c0_g3_i2, TRINITY_DN16735_c0_g1_i2	TRINITY_DN4139_c0_g1_i1, TRINITY_DN44296_c0_g1_i3, TRINITY_DN54533_c1_g1_i1, TRINITY_DN65442_c0_g1_i1	TRINITY_DN31479_c1_g1_i3, TRINITY_DN4775_c1_g1_i1, TRINITY_DN4775_c1_g1_i3, TRINITY_DN62071_c0_g1_i1, TRINITY_DN73986_c0_g1_i1
OG0000474	TRINITY_DN10378_c0_g2_i14, TRINITY_DN10378_c0_g2_i15, TRINITY_DN10378_c0_g2_i18, TRINITY_DN10378_c0_g2_i21, TRINITY_DN10378_c0_g2_i6	TRINITY_DN121257_c0_g1_i1	TRINITY_DN10951_c0_g1_i1, TRINITY_DN10951_c0_g1_i2, TRINITY_DN10951_c0_g1_i5	TRINITY_DN81_c1_g2_i1, TRINITY_DN81_c1_g2_i2, TRINITY_DN81_c1_g2_i4, TRINITY_DN81_c1_g2_i5, TRINITY_DN81_c1_g2_i7
OG0000475	TRINITY_DN10411_c0_g1_i6, TRINITY_DN10411_c0_g1_i8, TRINITY_DN18471_c0_g1_i2, TRINITY_DN3595_c5_g1_i1, TRINITY_DN5730_c0_g2_i2	TRINITY_DN107403_c1_g1_i1, TRINITY_DN13308_c0_g1_i1, TRINITY_DN31384_c0_g1_i1, TRINITY_DN35457_c0_g1_i1, TRINITY_DN43459_c0_g1_i1	NA	TRINITY_DN2169_c1_g1_i2, TRINITY_DN25607_c0_g1_i1, TRINITY_DN5888_c0_g2_i2, TRINITY_DN9473_c0_g1_i1
OG0000476	TRINITY_DN1044_c0_g1_i1, TRINITY_DN1044_c0_g1_i2, TRINITY_DN1044_c0_g1_i3, TRINITY_DN1044_c0_g1_i4, TRINITY_DN1044_c0_g2_i1, TRINITY_DN1044_c0_g2_i10, TRINITY_DN1044_c0_g2_i12, TRINITY_DN1044_c0_g2_i4, TRINITY_DN1044_c0_g2_i5, TRINITY_DN1044_c0_g2_i8, TRINITY_DN1044_c0_g3_i1	NA	TRINITY_DN50745_c0_g1_i11	TRINITY_DN12872_c0_g1_i1, TRINITY_DN7915_c0_g1_i1
OG0000477	TRINITY_DN104791_c0_g1_i1, TRINITY_DN36148_c0_g1_i1, TRINITY_DN5598_c0_g1_i2, TRINITY_DN73690_c0_g1_i1	TRINITY_DN181576_c0_g1_i1, TRINITY_DN37305_c0_g2_i3	TRINITY_DN77_c0_g1_i1, TRINITY_DN77_c0_g1_i2	TRINITY_DN6249_c0_g1_i1, TRINITY_DN6249_c0_g1_i18, TRINITY_DN6249_c0_g1_i2, TRINITY_DN6249_c0_g1_i5, TRINITY_DN6249_c0_g1_i6, TRINITY_DN6249_c0_g1_i9
OG0000478	TRINITY_DN10702_c1_g1_i1, TRINITY_DN1110_c0_g1_i2, TRINITY_DN18369_c0_g1_i1, TRINITY_DN8613_c0_g2_i1	TRINITY_DN14030_c1_g2_i1, TRINITY_DN19458_c0_g3_i1, TRINITY_DN2_c1_g1_i7, TRINITY_DN46748_c0_g1_i1, TRINITY_DN5231_c1_g2_i2, TRINITY_DN9571_c0_g1_i1	TRINITY_DN37676_c0_g1_i1	TRINITY_DN6172_c0_g1_i11, TRINITY_DN6172_c0_g1_i14, TRINITY_DN6172_c0_g1_i6
OG0000479	TRINITY_DN10747_c0_g1_i1, TRINITY_DN10747_c0_g1_i4	TRINITY_DN5173_c0_g1_i10, TRINITY_DN5173_c0_g1_i12, TRINITY_DN5173_c0_g1_i13, TRINITY_DN5173_c0_g1_i15, TRINITY_DN5173_c0_g1_i6, TRINITY_DN5173_c0_g1_i8	TRINITY_DN16938_c0_g1_i1, TRINITY_DN16938_c0_g1_i12, TRINITY_DN16938_c0_g1_i14	TRINITY_DN854_c0_g1_i1, TRINITY_DN854_c0_g1_i2, TRINITY_DN854_c0_g1_i3
OG0000480	TRINITY_DN107544_c0_g1_i1, TRINITY_DN10861_c0_g1_i1, TRINITY_DN10861_c0_g1_i2	TRINITY_DN20290_c0_g1_i4, TRINITY_DN2792_c0_g1_i17, TRINITY_DN2792_c0_g1_i9	TRINITY_DN5231_c0_g1_i12, TRINITY_DN5231_c0_g1_i7, TRINITY_DN5231_c0_g1_i8	TRINITY_DN22363_c0_g1_i2, TRINITY_DN22363_c0_g1_i3, TRINITY_DN22363_c0_g1_i4, TRINITY_DN22363_c0_g1_i5, TRINITY_DN22363_c0_g1_i6
OG0000481	TRINITY_DN10763_c0_g1_i14, TRINITY_DN10763_c0_g1_i2, TRINITY_DN10763_c0_g1_i3, TRINITY_DN10763_c0_g1_i4, TRINITY_DN2411_c0_g1_i1, TRINITY_DN2411_c0_g1_i2	TRINITY_DN8858_c0_g1_i1, TRINITY_DN8858_c0_g1_i4, TRINITY_DN8858_c0_g1_i7	TRINITY_DN18788_c0_g1_i1	TRINITY_DN23571_c0_g1_i1, TRINITY_DN23571_c0_g1_i12, TRINITY_DN23571_c0_g1_i14, TRINITY_DN23571_c0_g1_i2
OG0000482	TRINITY_DN10840_c0_g1_i1, TRINITY_DN1546_c1_g1_i3, TRINITY_DN1546_c1_g1_i5, TRINITY_DN1546_c1_g1_i6, TRINITY_DN1546_c1_g1_i7	NA	TRINITY_DN74880_c0_g1_i1	TRINITY_DN14056_c0_g1_i9, TRINITY_DN33379_c0_g1_i4, TRINITY_DN5556_c0_g1_i2, TRINITY_DN5556_c0_g1_i3, TRINITY_DN5556_c0_g1_i4, TRINITY_DN5556_c0_g1_i5, TRINITY_DN5556_c0_g1_i6, TRINITY_DN5556_c0_g2_i1
OG0000483	TRINITY_DN10975_c0_g1_i10, TRINITY_DN10975_c0_g1_i11, TRINITY_DN10975_c0_g1_i13, TRINITY_DN10975_c0_g1_i2, TRINITY_DN10975_c0_g1_i7	TRINITY_DN14975_c0_g1_i2, TRINITY_DN14975_c0_g1_i3, TRINITY_DN14975_c0_g2_i1, TRINITY_DN14975_c0_g2_i3	TRINITY_DN9836_c0_g1_i1, TRINITY_DN9836_c0_g1_i2, TRINITY_DN9836_c0_g1_i3, TRINITY_DN9836_c0_g1_i4	TRINITY_DN17315_c0_g1_i1
OG0000484	TRINITY_DN110369_c0_g1_i1	TRINITY_DN17773_c0_g1_i1, TRINITY_DN17773_c0_g1_i3, TRINITY_DN17773_c0_g1_i4, TRINITY_DN17773_c0_g1_i7, TRINITY_DN17773_c0_g1_i9	TRINITY_DN873_c0_g1_i10, TRINITY_DN873_c0_g1_i11, TRINITY_DN873_c0_g1_i4, TRINITY_DN873_c0_g1_i6, TRINITY_DN873_c0_g1_i7, TRINITY_DN873_c0_g1_i8, TRINITY_DN873_c0_g1_i9	TRINITY_DN13500_c0_g1_i1
OG0000485	TRINITY_DN11328_c0_g1_i11, TRINITY_DN11328_c0_g1_i2	TRINITY_DN11908_c0_g1_i1, TRINITY_DN11908_c0_g1_i14, TRINITY_DN11908_c0_g1_i18, TRINITY_DN11908_c0_g1_i2	TRINITY_DN3091_c0_g1_i15, TRINITY_DN3091_c0_g1_i19, TRINITY_DN3091_c0_g1_i7, TRINITY_DN3091_c0_g1_i8	TRINITY_DN16809_c0_g1_i13, TRINITY_DN16809_c0_g1_i2, TRINITY_DN16809_c0_g1_i6, TRINITY_DN16809_c0_g1_i9
OG0000486	TRINITY_DN11477_c0_g1_i11, TRINITY_DN11477_c0_g1_i14, TRINITY_DN11477_c0_g1_i17, TRINITY_DN11477_c0_g1_i19, TRINITY_DN11477_c0_g1_i21, TRINITY_DN11477_c0_g1_i5, TRINITY_DN11477_c0_g1_i9	TRINITY_DN11778_c0_g1_i2	TRINITY_DN6034_c1_g2_i1, TRINITY_DN6034_c1_g2_i10, TRINITY_DN6034_c1_g2_i16	TRINITY_DN3507_c0_g1_i16, TRINITY_DN3507_c0_g1_i18, TRINITY_DN3507_c0_g1_i9
OG0000487	TRINITY_DN117615_c0_g1_i1, TRINITY_DN5954_c0_g1_i1, TRINITY_DN71495_c0_g1_i1	TRINITY_DN104737_c0_g1_i1, TRINITY_DN56936_c0_g1_i1	TRINITY_DN112962_c0_g1_i1, TRINITY_DN4574_c0_g2_i1	TRINITY_DN33107_c0_g2_i4, TRINITY_DN47416_c0_g1_i1, TRINITY_DN55048_c0_g1_i1, TRINITY_DN64195_c0_g1_i1, TRINITY_DN9329_c0_g1_i1, TRINITY_DN9329_c0_g1_i3, TRINITY_DN9329_c0_g1_i4
OG0000488	TRINITY_DN1181_c0_g1_i21, TRINITY_DN1181_c0_g1_i8, TRINITY_DN1181_c0_g1_i9	TRINITY_DN398_c0_g1_i1, TRINITY_DN398_c0_g1_i13, TRINITY_DN398_c0_g1_i22, TRINITY_DN398_c0_g1_i25, TRINITY_DN398_c0_g1_i5	TRINITY_DN808_c0_g1_i3, TRINITY_DN808_c0_g1_i7	TRINITY_DN12440_c0_g1_i2, TRINITY_DN12440_c0_g1_i6, TRINITY_DN12440_c0_g1_i8, TRINITY_DN12440_c0_g1_i9
OG0000489	TRINITY_DN12042_c0_g1_i1, TRINITY_DN153_c0_g1_i3, TRINITY_DN19438_c0_g1_i1, TRINITY_DN41913_c0_g1_i1	TRINITY_DN24986_c0_g1_i1, TRINITY_DN32917_c0_g2_i1, TRINITY_DN32917_c0_g2_i2, TRINITY_DN37631_c1_g1_i1	TRINITY_DN23717_c0_g1_i1, TRINITY_DN27159_c0_g1_i1, TRINITY_DN6118_c1_g1_i1	TRINITY_DN2061_c0_g1_i1, TRINITY_DN78_c0_g1_i10, TRINITY_DN78_c0_g1_i11
OG0000490	TRINITY_DN12129_c0_g1_i1, TRINITY_DN12129_c0_g1_i2, TRINITY_DN12129_c0_g1_i3, TRINITY_DN12129_c0_g1_i5, TRINITY_DN12129_c0_g1_i7	TRINITY_DN27535_c0_g1_i4, TRINITY_DN27535_c0_g1_i6, TRINITY_DN27535_c0_g1_i7, TRINITY_DN27535_c0_g1_i8	TRINITY_DN8670_c0_g1_i1, TRINITY_DN8670_c0_g1_i2, TRINITY_DN8670_c0_g1_i7	TRINITY_DN14599_c0_g1_i1, TRINITY_DN14599_c0_g1_i2
OG0000491	TRINITY_DN12196_c0_g1_i1, TRINITY_DN12196_c0_g1_i2	TRINITY_DN151497_c0_g1_i1, TRINITY_DN444_c0_g1_i2, TRINITY_DN444_c0_g1_i5, TRINITY_DN444_c0_g1_i6, TRINITY_DN444_c0_g1_i7	TRINITY_DN10932_c0_g1_i3, TRINITY_DN13770_c0_g1_i1, TRINITY_DN13770_c0_g1_i2, TRINITY_DN16760_c0_g1_i1, TRINITY_DN94540_c0_g1_i1	TRINITY_DN48652_c0_g1_i1, TRINITY_DN49515_c0_g1_i1
OG0000492	TRINITY_DN1224_c0_g1_i4, TRINITY_DN1224_c1_g1_i1	TRINITY_DN14323_c0_g1_i1, TRINITY_DN84670_c0_g1_i1	TRINITY_DN407_c1_g1_i3, TRINITY_DN438_c0_g1_i4, TRINITY_DN438_c0_g1_i5, TRINITY_DN438_c0_g1_i9, TRINITY_DN811_c0_g3_i1	TRINITY_DN12102_c0_g1_i1, TRINITY_DN1621_c0_g1_i1, TRINITY_DN1621_c0_g1_i17, TRINITY_DN1621_c0_g1_i6, TRINITY_DN7859_c0_g3_i1
OG0000493	TRINITY_DN12578_c0_g1_i5, TRINITY_DN12578_c0_g1_i6, TRINITY_DN12578_c0_g1_i8	TRINITY_DN1043_c0_g1_i1, TRINITY_DN1043_c0_g1_i4	TRINITY_DN1136_c0_g1_i15, TRINITY_DN1136_c0_g1_i16, TRINITY_DN1136_c0_g1_i17, TRINITY_DN1136_c0_g1_i18, TRINITY_DN1136_c0_g1_i21, TRINITY_DN1136_c0_g1_i6, TRINITY_DN1136_c0_g1_i9	TRINITY_DN92_c0_g1_i1, TRINITY_DN92_c0_g1_i5
OG0000494	TRINITY_DN12598_c0_g1_i1, TRINITY_DN12598_c0_g1_i2	TRINITY_DN199140_c0_g1_i1, TRINITY_DN6016_c1_g1_i1, TRINITY_DN6016_c1_g1_i5, TRINITY_DN6016_c1_g1_i6	TRINITY_DN9121_c0_g1_i10, TRINITY_DN9121_c0_g1_i12, TRINITY_DN9121_c0_g1_i3, TRINITY_DN9121_c0_g1_i6, TRINITY_DN9121_c0_g1_i8	TRINITY_DN3648_c0_g1_i1, TRINITY_DN3648_c0_g1_i2, TRINITY_DN3648_c0_g1_i4
OG0000495	TRINITY_DN12605_c0_g2_i1, TRINITY_DN12605_c0_g2_i7	TRINITY_DN8541_c0_g1_i10, TRINITY_DN8541_c0_g1_i11, TRINITY_DN8541_c0_g1_i12, TRINITY_DN8541_c0_g1_i16, TRINITY_DN8541_c0_g1_i3, TRINITY_DN8541_c0_g1_i7, TRINITY_DN8541_c0_g1_i8	TRINITY_DN1352_c0_g1_i3	TRINITY_DN3843_c0_g1_i10, TRINITY_DN3843_c0_g1_i4, TRINITY_DN3843_c0_g1_i5, TRINITY_DN3843_c0_g1_i6
OG0000496	TRINITY_DN12638_c0_g1_i1, TRINITY_DN12638_c0_g1_i12	TRINITY_DN3485_c1_g1_i21, TRINITY_DN3485_c1_g1_i23, TRINITY_DN3485_c1_g1_i4, TRINITY_DN3485_c1_g1_i6	TRINITY_DN597_c0_g1_i18, TRINITY_DN597_c0_g1_i30	TRINITY_DN789_c0_g1_i10, TRINITY_DN789_c0_g1_i11, TRINITY_DN789_c0_g1_i12, TRINITY_DN789_c0_g1_i2, TRINITY_DN789_c0_g1_i3, TRINITY_DN789_c0_g1_i5
OG0000497	TRINITY_DN12665_c0_g1_i2, TRINITY_DN12665_c0_g1_i3, TRINITY_DN12665_c0_g1_i4	TRINITY_DN6677_c0_g1_i14, TRINITY_DN6677_c0_g1_i15, TRINITY_DN6677_c0_g1_i16, TRINITY_DN6677_c0_g1_i2, TRINITY_DN6677_c0_g1_i6, TRINITY_DN6677_c0_g1_i7, TRINITY_DN6677_c0_g1_i8, TRINITY_DN6677_c0_g1_i9	TRINITY_DN21651_c0_g1_i1, TRINITY_DN21651_c0_g1_i5	TRINITY_DN7224_c0_g1_i1
OG0000498	TRINITY_DN1286_c3_g1_i1, TRINITY_DN1286_c3_g1_i4, TRINITY_DN1286_c3_g1_i7	TRINITY_DN3630_c0_g1_i1, TRINITY_DN3630_c0_g1_i15, TRINITY_DN3630_c0_g1_i2, TRINITY_DN3630_c0_g1_i3	TRINITY_DN2599_c0_g1_i14, TRINITY_DN2599_c0_g1_i5	TRINITY_DN8744_c0_g1_i18, TRINITY_DN8744_c0_g1_i2, TRINITY_DN8744_c0_g1_i22, TRINITY_DN8744_c0_g1_i24, TRINITY_DN8744_c0_g1_i8
OG0000499	TRINITY_DN130_c0_g1_i11, TRINITY_DN130_c0_g1_i12, TRINITY_DN130_c0_g1_i13, TRINITY_DN130_c0_g1_i15, TRINITY_DN130_c0_g1_i16, TRINITY_DN130_c0_g1_i6, TRINITY_DN130_c0_g1_i7, TRINITY_DN130_c0_g1_i8	TRINITY_DN69899_c0_g1_i1	TRINITY_DN13086_c1_g1_i1, TRINITY_DN13086_c1_g1_i2, TRINITY_DN13086_c1_g1_i3	TRINITY_DN6457_c1_g1_i3, TRINITY_DN6457_c1_g1_i5
OG0000500	TRINITY_DN13490_c0_g1_i1, TRINITY_DN13490_c0_g1_i4, TRINITY_DN13490_c0_g1_i5	TRINITY_DN3755_c1_g1_i1, TRINITY_DN3755_c1_g1_i2, TRINITY_DN3755_c1_g1_i4	TRINITY_DN1966_c0_g1_i1, TRINITY_DN1966_c0_g1_i12, TRINITY_DN1966_c0_g1_i4, TRINITY_DN1966_c0_g1_i8, TRINITY_DN1966_c0_g1_i9	TRINITY_DN1804_c0_g1_i1, TRINITY_DN1804_c0_g1_i2, TRINITY_DN1804_c0_g1_i3
OG0000501	TRINITY_DN13656_c1_g2_i1, TRINITY_DN1987_c0_g1_i8, TRINITY_DN20191_c0_g1_i1, TRINITY_DN41_c1_g1_i8, TRINITY_DN9498_c1_g2_i1	TRINITY_DN21919_c0_g1_i1, TRINITY_DN21919_c0_g4_i1, TRINITY_DN21919_c0_g5_i1, TRINITY_DN2653_c0_g2_i1, TRINITY_DN2653_c0_g2_i3, TRINITY_DN4603_c1_g1_i1, TRINITY_DN869_c0_g1_i6, TRINITY_DN9545_c2_g1_i1	TRINITY_DN11307_c0_g3_i8	NA
OG0000502	TRINITY_DN13686_c0_g1_i1, TRINITY_DN47153_c0_g1_i1	TRINITY_DN262_c0_g1_i13, TRINITY_DN262_c0_g1_i14, TRINITY_DN262_c0_g1_i2, TRINITY_DN262_c0_g1_i3, TRINITY_DN262_c0_g1_i4, TRINITY_DN262_c0_g1_i7, TRINITY_DN262_c0_g1_i9	TRINITY_DN3249_c0_g1_i1, TRINITY_DN3249_c0_g1_i20, TRINITY_DN3249_c0_g1_i21, TRINITY_DN3249_c0_g1_i8	TRINITY_DN2615_c0_g2_i3
OG0000503	TRINITY_DN1369_c0_g1_i3	TRINITY_DN6635_c0_g1_i14, TRINITY_DN6635_c0_g1_i15, TRINITY_DN6635_c0_g1_i16, TRINITY_DN6635_c0_g1_i19, TRINITY_DN6635_c0_g1_i21, TRINITY_DN6635_c0_g1_i23, TRINITY_DN6635_c0_g1_i24, TRINITY_DN6635_c0_g1_i25, TRINITY_DN6635_c0_g1_i26, TRINITY_DN6635_c0_g1_i6	TRINITY_DN3540_c0_g1_i2, TRINITY_DN3540_c0_g1_i4	TRINITY_DN68216_c0_g1_i1
OG0000504	TRINITY_DN1378_c0_g1_i12, TRINITY_DN1378_c0_g1_i22, TRINITY_DN1378_c0_g1_i6	TRINITY_DN7968_c0_g1_i15, TRINITY_DN7968_c0_g1_i16, TRINITY_DN7968_c0_g1_i21, TRINITY_DN7968_c0_g1_i3, TRINITY_DN7968_c0_g1_i4, TRINITY_DN7968_c0_g1_i5, TRINITY_DN7968_c0_g1_i7	TRINITY_DN13684_c0_g1_i2	TRINITY_DN12566_c0_g1_i1, TRINITY_DN12566_c0_g1_i2, TRINITY_DN12566_c0_g1_i3
OG0000505	TRINITY_DN13904_c0_g1_i2, TRINITY_DN13904_c0_g1_i4	TRINITY_DN269_c0_g1_i1, TRINITY_DN269_c0_g1_i3, TRINITY_DN269_c0_g1_i4, TRINITY_DN269_c0_g1_i6, TRINITY_DN269_c0_g1_i7, TRINITY_DN269_c0_g1_i9	TRINITY_DN12891_c0_g1_i1, TRINITY_DN12891_c0_g1_i3, TRINITY_DN12891_c0_g1_i4	TRINITY_DN294_c0_g2_i1, TRINITY_DN294_c0_g2_i3, TRINITY_DN294_c0_g2_i4
OG0000506	TRINITY_DN1392_c0_g1_i1, TRINITY_DN1392_c0_g1_i4, TRINITY_DN2124_c0_g1_i4, TRINITY_DN2124_c0_g1_i6, TRINITY_DN2124_c0_g2_i1, TRINITY_DN5356_c0_g1_i1, TRINITY_DN5356_c0_g1_i15, TRINITY_DN5356_c0_g1_i21, TRINITY_DN5356_c0_g1_i24, TRINITY_DN5356_c0_g1_i8	TRINITY_DN177097_c0_g1_i1	TRINITY_DN102499_c0_g1_i1	TRINITY_DN43931_c0_g1_i1, TRINITY_DN57529_c0_g1_i1
OG0000507	TRINITY_DN1396_c0_g1_i1, TRINITY_DN1396_c0_g1_i14, TRINITY_DN1396_c0_g1_i15, TRINITY_DN1396_c0_g1_i16, TRINITY_DN1396_c0_g1_i18, TRINITY_DN1396_c0_g1_i21, TRINITY_DN1396_c0_g1_i24, TRINITY_DN1396_c0_g1_i26, TRINITY_DN1396_c0_g1_i31, TRINITY_DN1396_c0_g1_i32	NA	TRINITY_DN111673_c0_g1_i1, TRINITY_DN70780_c0_g1_i1	TRINITY_DN5484_c0_g1_i5, TRINITY_DN5484_c0_g1_i7
OG0000508	TRINITY_DN1397_c0_g1_i5	TRINITY_DN12912_c0_g1_i10, TRINITY_DN12912_c0_g1_i11, TRINITY_DN12912_c0_g1_i16, TRINITY_DN12912_c0_g1_i17, TRINITY_DN12912_c0_g1_i4, TRINITY_DN12912_c0_g1_i7, TRINITY_DN12912_c0_g1_i8, TRINITY_DN12912_c0_g1_i9	TRINITY_DN18770_c1_g1_i1, TRINITY_DN18770_c1_g1_i2, TRINITY_DN18770_c1_g1_i5	TRINITY_DN1036_c0_g1_i1, TRINITY_DN1036_c0_g1_i3
OG0000509	TRINITY_DN14949_c0_g1_i1, TRINITY_DN14949_c0_g1_i2, TRINITY_DN6_c0_g1_i8, TRINITY_DN6_c0_g1_i9	TRINITY_DN468_c1_g1_i14, TRINITY_DN468_c1_g1_i15, TRINITY_DN468_c1_g1_i2, TRINITY_DN468_c1_g1_i8	TRINITY_DN111_c0_g1_i1, TRINITY_DN111_c0_g1_i11, TRINITY_DN111_c0_g1_i6	TRINITY_DN643_c0_g1_i2, TRINITY_DN643_c0_g1_i3, TRINITY_DN643_c0_g1_i5
OG0000510	TRINITY_DN15079_c0_g1_i1, TRINITY_DN33673_c0_g1_i2	TRINITY_DN289_c0_g2_i2, TRINITY_DN289_c0_g2_i3, TRINITY_DN289_c0_g2_i5, TRINITY_DN289_c0_g2_i7	TRINITY_DN16084_c1_g1_i12, TRINITY_DN16084_c1_g1_i3, TRINITY_DN16084_c1_g1_i4, TRINITY_DN16084_c1_g1_i6, TRINITY_DN16084_c1_g1_i9	TRINITY_DN2023_c0_g1_i10, TRINITY_DN2023_c0_g1_i11, TRINITY_DN2023_c0_g1_i3
OG0000511	TRINITY_DN1531_c0_g1_i5	TRINITY_DN5335_c0_g2_i10, TRINITY_DN5335_c0_g2_i12, TRINITY_DN5335_c0_g2_i13, TRINITY_DN5335_c0_g2_i15, TRINITY_DN5335_c0_g2_i16, TRINITY_DN5335_c0_g2_i17, TRINITY_DN5335_c0_g2_i19, TRINITY_DN5335_c0_g2_i2, TRINITY_DN5335_c0_g2_i23, TRINITY_DN5335_c0_g2_i4, TRINITY_DN5335_c0_g2_i5	TRINITY_DN215_c0_g1_i33	TRINITY_DN1950_c1_g2_i6
OG0000512	TRINITY_DN15422_c0_g1_i1, TRINITY_DN15422_c0_g1_i2, TRINITY_DN15422_c0_g1_i3, TRINITY_DN15422_c0_g1_i4	TRINITY_DN2360_c0_g3_i1, TRINITY_DN2360_c0_g3_i2, TRINITY_DN2360_c0_g3_i3, TRINITY_DN2360_c0_g3_i4, TRINITY_DN2360_c0_g3_i5	TRINITY_DN6192_c1_g1_i2, TRINITY_DN6192_c1_g1_i3, TRINITY_DN6192_c1_g1_i4	TRINITY_DN188_c0_g1_i1, TRINITY_DN188_c1_g1_i1
OG0000513	TRINITY_DN1553_c0_g1_i7	TRINITY_DN4493_c0_g1_i11, TRINITY_DN4493_c0_g1_i15, TRINITY_DN4493_c0_g1_i16, TRINITY_DN4493_c0_g1_i2, TRINITY_DN4493_c0_g1_i20	TRINITY_DN3060_c0_g1_i11, TRINITY_DN3060_c0_g1_i12, TRINITY_DN3060_c0_g1_i14, TRINITY_DN3060_c0_g1_i4	TRINITY_DN1717_c0_g2_i1, TRINITY_DN1717_c0_g2_i2, TRINITY_DN1717_c0_g2_i4, TRINITY_DN1717_c0_g2_i5
OG0000514	TRINITY_DN1572_c0_g1_i3, TRINITY_DN1572_c0_g1_i4, TRINITY_DN1572_c0_g1_i7, TRINITY_DN38961_c0_g1_i1, TRINITY_DN38961_c0_g1_i2, TRINITY_DN38961_c0_g1_i6, TRINITY_DN9702_c0_g1_i5	TRINITY_DN6748_c0_g2_i1	TRINITY_DN2153_c0_g1_i2, TRINITY_DN2153_c0_g1_i3, TRINITY_DN2153_c0_g1_i5, TRINITY_DN2153_c0_g1_i8	TRINITY_DN11377_c0_g1_i1, TRINITY_DN8324_c0_g1_i1
OG0000515	TRINITY_DN1578_c0_g1_i14, TRINITY_DN1578_c0_g1_i2, TRINITY_DN1578_c0_g1_i3, TRINITY_DN1578_c0_g1_i9	TRINITY_DN5672_c0_g2_i10, TRINITY_DN5672_c0_g2_i11, TRINITY_DN5672_c0_g2_i18, TRINITY_DN5672_c0_g2_i19, TRINITY_DN5672_c0_g2_i26	TRINITY_DN885_c1_g1_i5, TRINITY_DN885_c1_g1_i6, TRINITY_DN885_c1_g1_i8	TRINITY_DN603_c0_g1_i4, TRINITY_DN603_c0_g1_i5
OG0000516	TRINITY_DN1595_c0_g1_i7	TRINITY_DN10974_c3_g3_i1, TRINITY_DN2362_c0_g3_i1, TRINITY_DN26719_c0_g1_i1, TRINITY_DN26719_c0_g1_i2, TRINITY_DN48744_c2_g1_i1, TRINITY_DN505_c0_g1_i3, TRINITY_DN505_c0_g1_i4, TRINITY_DN95397_c0_g2_i1	TRINITY_DN482_c0_g1_i12, TRINITY_DN482_c0_g1_i16, TRINITY_DN482_c0_g1_i2, TRINITY_DN482_c0_g1_i8	TRINITY_DN9663_c0_g1_i10
OG0000517	TRINITY_DN16320_c0_g1_i1	TRINITY_DN5246_c0_g1_i13, TRINITY_DN5246_c0_g1_i2, TRINITY_DN5246_c0_g1_i7	TRINITY_DN2054_c0_g1_i1, TRINITY_DN2054_c0_g1_i2, TRINITY_DN2054_c0_g1_i3, TRINITY_DN2054_c0_g1_i5	TRINITY_DN2499_c0_g1_i11, TRINITY_DN2499_c0_g1_i16, TRINITY_DN2499_c0_g1_i31, TRINITY_DN2499_c0_g1_i33, TRINITY_DN2499_c0_g1_i34, TRINITY_DN2499_c0_g1_i35
OG0000518	TRINITY_DN16397_c0_g1_i1	TRINITY_DN10015_c0_g1_i1, TRINITY_DN10432_c0_g2_i1, TRINITY_DN12494_c0_g1_i2, TRINITY_DN12494_c0_g2_i1, TRINITY_DN13317_c0_g1_i1, TRINITY_DN13895_c0_g1_i3, TRINITY_DN13895_c0_g3_i1, TRINITY_DN20147_c1_g1_i2, TRINITY_DN27748_c0_g1_i1, TRINITY_DN31239_c0_g1_i2, TRINITY_DN31923_c0_g1_i1, TRINITY_DN8601_c0_g1_i1, TRINITY_DN91292_c0_g1_i1	NA	NA
OG0000519	TRINITY_DN16933_c0_g1_i3, TRINITY_DN35142_c0_g2_i1	TRINITY_DN173135_c0_g1_i1, TRINITY_DN177917_c0_g1_i1, TRINITY_DN64532_c0_g1_i1	TRINITY_DN15195_c1_g1_i1, TRINITY_DN2876_c0_g3_i3	TRINITY_DN13622_c0_g1_i9, TRINITY_DN181_c0_g1_i3, TRINITY_DN5446_c0_g1_i4, TRINITY_DN5446_c0_g1_i6, TRINITY_DN5446_c0_g1_i7, TRINITY_DN77857_c0_g1_i1, TRINITY_DN83637_c0_g1_i1
OG0000520	TRINITY_DN169_c1_g1_i1, TRINITY_DN169_c1_g1_i2, TRINITY_DN169_c1_g1_i3	TRINITY_DN2340_c1_g1_i14, TRINITY_DN2340_c1_g1_i2, TRINITY_DN2340_c1_g1_i5, TRINITY_DN2340_c1_g1_i6	TRINITY_DN2319_c0_g2_i1, TRINITY_DN2319_c0_g2_i2, TRINITY_DN2319_c0_g2_i3	TRINITY_DN2138_c1_g1_i1, TRINITY_DN2138_c1_g1_i2, TRINITY_DN2138_c1_g1_i6, TRINITY_DN2138_c1_g1_i8
OG0000521	TRINITY_DN17198_c1_g1_i1, TRINITY_DN6930_c0_g1_i3	TRINITY_DN16583_c0_g4_i1, TRINITY_DN17051_c0_g1_i1, TRINITY_DN22596_c0_g1_i1, TRINITY_DN26457_c2_g1_i1, TRINITY_DN457_c3_g1_i1, TRINITY_DN55611_c1_g1_i1, TRINITY_DN6296_c2_g1_i1	TRINITY_DN1127_c2_g1_i2, TRINITY_DN14597_c0_g2_i1, TRINITY_DN42533_c3_g1_i1, TRINITY_DN7783_c0_g1_i2	TRINITY_DN1959_c2_g1_i1
OG0000522	TRINITY_DN1739_c0_g2_i1, TRINITY_DN1739_c0_g2_i2, TRINITY_DN1739_c0_g2_i6, TRINITY_DN3860_c0_g1_i9	TRINITY_DN880_c0_g1_i13, TRINITY_DN880_c0_g1_i15, TRINITY_DN880_c0_g1_i2, TRINITY_DN880_c0_g1_i4	TRINITY_DN3461_c0_g1_i10, TRINITY_DN3461_c0_g1_i4, TRINITY_DN3461_c0_g1_i6, TRINITY_DN3461_c0_g1_i9	TRINITY_DN2250_c0_g1_i5, TRINITY_DN4267_c0_g1_i7
OG0000523	TRINITY_DN17649_c0_g1_i1, TRINITY_DN17649_c0_g1_i2	TRINITY_DN2658_c0_g1_i1, TRINITY_DN2658_c0_g1_i3, TRINITY_DN2658_c0_g1_i4, TRINITY_DN2658_c0_g1_i5, TRINITY_DN2658_c0_g1_i9	TRINITY_DN14391_c0_g1_i1, TRINITY_DN14391_c0_g1_i2, TRINITY_DN14391_c0_g1_i3, TRINITY_DN14391_c0_g1_i4	TRINITY_DN667_c0_g1_i1, TRINITY_DN667_c0_g1_i2, TRINITY_DN667_c0_g1_i3
OG0000524	TRINITY_DN1767_c0_g3_i4, TRINITY_DN1767_c0_g3_i9	TRINITY_DN221_c0_g2_i2, TRINITY_DN221_c0_g2_i4, TRINITY_DN221_c0_g2_i6, TRINITY_DN221_c0_g2_i7, TRINITY_DN221_c0_g2_i8	TRINITY_DN1360_c0_g1_i1, TRINITY_DN1360_c0_g1_i2, TRINITY_DN1360_c0_g1_i3, TRINITY_DN1360_c0_g1_i6	TRINITY_DN10636_c0_g2_i1, TRINITY_DN10636_c0_g2_i2, TRINITY_DN10636_c0_g2_i4
OG0000525	TRINITY_DN17911_c0_g1_i1, TRINITY_DN17911_c0_g1_i2	NA	TRINITY_DN422_c0_g1_i17, TRINITY_DN422_c0_g1_i18, TRINITY_DN422_c0_g1_i2, TRINITY_DN422_c0_g1_i24, TRINITY_DN422_c0_g1_i26, TRINITY_DN422_c0_g1_i4, TRINITY_DN422_c0_g1_i8, TRINITY_DN422_c0_g1_i9	TRINITY_DN17739_c0_g2_i1, TRINITY_DN17739_c0_g2_i10, TRINITY_DN17739_c0_g2_i7, TRINITY_DN17739_c0_g2_i9
OG0000526	TRINITY_DN1791_c0_g1_i3, TRINITY_DN1791_c0_g1_i4, TRINITY_DN1791_c0_g1_i8	TRINITY_DN9521_c0_g1_i1, TRINITY_DN9521_c0_g2_i1, TRINITY_DN9521_c0_g2_i2, TRINITY_DN9521_c0_g2_i5, TRINITY_DN9521_c0_g2_i8	TRINITY_DN100796_c0_g1_i1, TRINITY_DN1622_c0_g1_i1, TRINITY_DN1622_c0_g1_i4	TRINITY_DN40624_c1_g1_i1, TRINITY_DN40624_c1_g1_i4, TRINITY_DN40624_c1_g1_i6
OG0000527	TRINITY_DN17964_c0_g1_i1, TRINITY_DN19105_c0_g1_i1	TRINITY_DN1223_c1_g1_i13, TRINITY_DN1223_c1_g1_i14, TRINITY_DN1223_c1_g1_i15, TRINITY_DN1223_c1_g1_i17, TRINITY_DN1223_c1_g1_i18, TRINITY_DN1223_c1_g1_i3, TRINITY_DN1223_c1_g1_i4, TRINITY_DN1223_c1_g1_i6, TRINITY_DN1223_c1_g1_i7	NA	TRINITY_DN1195_c0_g1_i4, TRINITY_DN1195_c0_g1_i5, TRINITY_DN1195_c0_g1_i6
OG0000528	TRINITY_DN18480_c0_g1_i1, TRINITY_DN18480_c0_g1_i12, TRINITY_DN18480_c0_g1_i9	TRINITY_DN139628_c0_g1_i2	TRINITY_DN9139_c0_g1_i12, TRINITY_DN9139_c0_g1_i6, TRINITY_DN9139_c0_g1_i8, TRINITY_DN9139_c0_g1_i9	TRINITY_DN12546_c0_g1_i16, TRINITY_DN12546_c0_g1_i18, TRINITY_DN12546_c0_g1_i19, TRINITY_DN12546_c0_g1_i21, TRINITY_DN12546_c0_g1_i22, TRINITY_DN12546_c0_g1_i23
OG0000529	TRINITY_DN19535_c0_g2_i1, TRINITY_DN19535_c0_g2_i2, TRINITY_DN19618_c0_g2_i2, TRINITY_DN19618_c0_g4_i1, TRINITY_DN19618_c0_g4_i2	TRINITY_DN130140_c0_g1_i1, TRINITY_DN94545_c0_g1_i1	TRINITY_DN2167_c0_g1_i1, TRINITY_DN2167_c0_g1_i2, TRINITY_DN2167_c0_g1_i4, TRINITY_DN2167_c0_g1_i5	TRINITY_DN20366_c0_g1_i2, TRINITY_DN20366_c0_g1_i5, TRINITY_DN20366_c0_g1_i6
OG0000530	TRINITY_DN196_c0_g1_i1, TRINITY_DN196_c0_g1_i3	TRINITY_DN1068_c0_g1_i1, TRINITY_DN1068_c0_g1_i2, TRINITY_DN1068_c0_g1_i3, TRINITY_DN1068_c0_g1_i6	TRINITY_DN1068_c0_g1_i1, TRINITY_DN1068_c0_g1_i2, TRINITY_DN1068_c0_g1_i3	TRINITY_DN578_c0_g1_i1, TRINITY_DN578_c0_g1_i4, TRINITY_DN578_c0_g1_i6, TRINITY_DN578_c0_g1_i7, TRINITY_DN578_c0_g1_i9
OG0000531	TRINITY_DN20077_c0_g1_i1, TRINITY_DN20077_c0_g1_i2, TRINITY_DN20077_c0_g1_i4, TRINITY_DN2668_c0_g1_i1, TRINITY_DN2668_c0_g1_i2	TRINITY_DN19720_c0_g3_i1, TRINITY_DN19720_c0_g3_i2	TRINITY_DN7794_c0_g1_i17, TRINITY_DN7794_c0_g1_i18, TRINITY_DN7794_c0_g1_i3, TRINITY_DN7794_c0_g1_i4, TRINITY_DN7794_c0_g1_i8, TRINITY_DN7794_c0_g1_i9	TRINITY_DN5218_c0_g1_i4
OG0000532	TRINITY_DN20632_c0_g4_i1, TRINITY_DN9709_c0_g2_i1	TRINITY_DN10321_c0_g3_i1, TRINITY_DN1798_c1_g1_i1, TRINITY_DN19739_c0_g1_i1, TRINITY_DN3370_c0_g1_i8, TRINITY_DN6457_c0_g2_i3, TRINITY_DN6457_c0_g2_i4, TRINITY_DN66229_c2_g1_i1, TRINITY_DN8803_c0_g1_i4	NA	TRINITY_DN14883_c0_g1_i1, TRINITY_DN6388_c1_g2_i2, TRINITY_DN6388_c1_g2_i3, TRINITY_DN719_c2_g1_i3
OG0000533	TRINITY_DN2102_c0_g1_i5	TRINITY_DN10339_c4_g1_i1, TRINITY_DN21471_c0_g1_i1, TRINITY_DN2382_c1_g2_i1, TRINITY_DN26716_c0_g2_i1, TRINITY_DN52521_c0_g1_i2, TRINITY_DN52521_c0_g3_i1, TRINITY_DN6921_c0_g1_i1, TRINITY_DN791_c1_g1_i3, TRINITY_DN791_c1_g1_i8	TRINITY_DN5636_c1_g3_i2	TRINITY_DN11925_c0_g1_i12, TRINITY_DN23117_c1_g1_i1, TRINITY_DN8385_c1_g2_i1
OG0000534	TRINITY_DN21046_c0_g1_i1, TRINITY_DN21046_c0_g1_i9	TRINITY_DN36490_c0_g1_i1, TRINITY_DN36490_c0_g1_i2, TRINITY_DN36490_c0_g1_i3	TRINITY_DN30723_c0_g1_i13, TRINITY_DN30723_c0_g1_i14, TRINITY_DN30723_c0_g1_i15, TRINITY_DN30723_c0_g1_i19, TRINITY_DN30723_c0_g1_i8	TRINITY_DN2560_c0_g2_i10, TRINITY_DN2560_c0_g2_i4, TRINITY_DN2560_c0_g2_i7, TRINITY_DN2560_c0_g2_i9
OG0000535	TRINITY_DN2114_c0_g1_i1, TRINITY_DN2114_c0_g1_i13, TRINITY_DN2114_c0_g1_i4, TRINITY_DN2114_c0_g1_i6, TRINITY_DN2114_c0_g1_i7	NA	TRINITY_DN9594_c0_g1_i1, TRINITY_DN9594_c0_g1_i2, TRINITY_DN9594_c0_g1_i3, TRINITY_DN9594_c0_g1_i4	TRINITY_DN2637_c0_g1_i12, TRINITY_DN2637_c0_g1_i14, TRINITY_DN2637_c0_g1_i17, TRINITY_DN2637_c0_g1_i8, TRINITY_DN2637_c0_g1_i9
OG0000536	TRINITY_DN214_c0_g1_i1, TRINITY_DN214_c0_g1_i5	TRINITY_DN803_c0_g1_i14, TRINITY_DN803_c0_g1_i16, TRINITY_DN803_c0_g1_i18, TRINITY_DN803_c0_g1_i19, TRINITY_DN803_c0_g1_i4, TRINITY_DN803_c0_g1_i6, TRINITY_DN803_c0_g1_i7	TRINITY_DN1198_c0_g2_i1, TRINITY_DN1198_c0_g2_i5, TRINITY_DN1198_c0_g2_i7	TRINITY_DN753_c0_g1_i1, TRINITY_DN753_c0_g1_i2
OG0000537	TRINITY_DN2171_c0_g1_i1	TRINITY_DN16413_c0_g1_i3, TRINITY_DN16413_c0_g1_i9, TRINITY_DN22052_c0_g2_i2, TRINITY_DN22052_c0_g2_i3, TRINITY_DN393_c0_g2_i1, TRINITY_DN393_c0_g2_i3, TRINITY_DN7123_c0_g4_i2, TRINITY_DN7885_c1_g3_i1	TRINITY_DN2288_c1_g2_i1, TRINITY_DN9485_c0_g1_i1	TRINITY_DN31_c0_g1_i1, TRINITY_DN31_c0_g1_i7, TRINITY_DN5826_c0_g1_i5
OG0000538	TRINITY_DN22647_c0_g1_i2, TRINITY_DN22647_c0_g1_i3, TRINITY_DN22647_c0_g1_i4, TRINITY_DN22647_c0_g1_i5	TRINITY_DN200_c0_g1_i1, TRINITY_DN200_c0_g1_i3, TRINITY_DN200_c0_g1_i6	TRINITY_DN1947_c0_g1_i1, TRINITY_DN1947_c0_g1_i2, TRINITY_DN1947_c0_g1_i3	TRINITY_DN3439_c0_g2_i1, TRINITY_DN3439_c0_g2_i2, TRINITY_DN3439_c0_g3_i1, TRINITY_DN3439_c0_g3_i2
OG0000539	TRINITY_DN23159_c0_g1_i1, TRINITY_DN23159_c0_g1_i2, TRINITY_DN23159_c0_g1_i4	TRINITY_DN1813_c0_g1_i11, TRINITY_DN1813_c0_g1_i12, TRINITY_DN1813_c0_g1_i13, TRINITY_DN1813_c0_g1_i4, TRINITY_DN1813_c0_g1_i5	TRINITY_DN1236_c0_g2_i3, TRINITY_DN1236_c0_g2_i4	TRINITY_DN2430_c0_g3_i3, TRINITY_DN2430_c0_g3_i5, TRINITY_DN2430_c0_g3_i6, TRINITY_DN2430_c0_g3_i7
OG0000540	TRINITY_DN23510_c1_g1_i1, TRINITY_DN23510_c1_g3_i1, TRINITY_DN2723_c0_g2_i2	TRINITY_DN13236_c1_g2_i1, TRINITY_DN17_c0_g1_i1, TRINITY_DN3247_c2_g1_i8, TRINITY_DN4135_c0_g2_i2, TRINITY_DN4135_c0_g2_i5	TRINITY_DN19460_c0_g1_i2, TRINITY_DN6026_c0_g1_i10, TRINITY_DN6026_c0_g1_i11, TRINITY_DN6026_c0_g1_i14, TRINITY_DN6138_c0_g1_i1	TRINITY_DN31061_c0_g1_i2
OG0000541	TRINITY_DN238_c0_g1_i10, TRINITY_DN238_c0_g1_i21, TRINITY_DN238_c0_g1_i27, TRINITY_DN238_c0_g1_i3, TRINITY_DN238_c0_g1_i30, TRINITY_DN238_c0_g1_i32	TRINITY_DN123896_c0_g1_i1, TRINITY_DN56414_c0_g2_i1	TRINITY_DN9928_c1_g1_i10, TRINITY_DN9928_c1_g1_i11, TRINITY_DN9928_c1_g1_i3, TRINITY_DN9928_c1_g1_i6	TRINITY_DN3004_c0_g1_i15, TRINITY_DN3004_c0_g1_i6
OG0000542	TRINITY_DN2411_c1_g1_i3, TRINITY_DN2419_c0_g2_i3, TRINITY_DN2419_c0_g2_i4, TRINITY_DN9671_c0_g1_i1	TRINITY_DN47397_c1_g1_i2	TRINITY_DN11830_c0_g1_i1, TRINITY_DN2942_c0_g1_i1, TRINITY_DN6420_c0_g1_i1	TRINITY_DN2013_c2_g2_i2, TRINITY_DN2029_c0_g1_i3, TRINITY_DN2029_c0_g2_i2, TRINITY_DN3566_c0_g1_i1, TRINITY_DN3566_c0_g1_i3, TRINITY_DN3566_c0_g1_i6
OG0000543	TRINITY_DN2411_c1_g5_i1, TRINITY_DN3694_c0_g1_i5, TRINITY_DN3694_c0_g1_i8	TRINITY_DN204698_c0_g1_i1, TRINITY_DN215023_c0_g1_i1, TRINITY_DN98188_c0_g1_i1, TRINITY_DN98188_c0_g1_i3	TRINITY_DN1785_c1_g2_i1, TRINITY_DN23714_c0_g1_i6	TRINITY_DN1590_c1_g1_i1, TRINITY_DN1590_c1_g1_i6, TRINITY_DN1590_c1_g1_i7, TRINITY_DN7276_c0_g1_i3, TRINITY_DN7276_c0_g1_i4
OG0000544	TRINITY_DN253_c0_g1_i1, TRINITY_DN253_c0_g1_i18, TRINITY_DN253_c0_g1_i20, TRINITY_DN253_c0_g1_i21, TRINITY_DN253_c0_g1_i3, TRINITY_DN253_c0_g1_i5, TRINITY_DN253_c0_g1_i7	NA	TRINITY_DN16291_c0_g1_i3, TRINITY_DN16291_c0_g1_i4, TRINITY_DN43243_c0_g1_i1	TRINITY_DN16607_c0_g1_i2, TRINITY_DN16940_c0_g2_i1, TRINITY_DN16940_c0_g2_i2, TRINITY_DN38825_c0_g1_i1
OG0000545	TRINITY_DN2572_c0_g1_i2, TRINITY_DN2572_c0_g1_i3, TRINITY_DN2572_c0_g1_i4, TRINITY_DN2572_c0_g1_i5, TRINITY_DN2572_c0_g1_i6	TRINITY_DN1997_c0_g1_i1, TRINITY_DN1997_c0_g1_i2, TRINITY_DN1997_c0_g1_i4, TRINITY_DN1997_c0_g1_i8	TRINITY_DN2264_c0_g1_i2, TRINITY_DN2264_c0_g1_i4, TRINITY_DN2264_c0_g1_i5	TRINITY_DN6063_c0_g1_i1, TRINITY_DN6063_c0_g1_i2
OG0000546	TRINITY_DN283_c0_g1_i1, TRINITY_DN283_c0_g1_i3, TRINITY_DN283_c0_g1_i7	TRINITY_DN1174_c0_g1_i1, TRINITY_DN1174_c0_g1_i2, TRINITY_DN1174_c0_g1_i5, TRINITY_DN1174_c0_g1_i6	TRINITY_DN2424_c0_g1_i1, TRINITY_DN2424_c0_g1_i10, TRINITY_DN2424_c0_g1_i2, TRINITY_DN2424_c0_g1_i6	TRINITY_DN3328_c0_g1_i1, TRINITY_DN3328_c0_g1_i4, TRINITY_DN3328_c0_g1_i6
OG0000547	TRINITY_DN28844_c0_g1_i2, TRINITY_DN28844_c0_g1_i3, TRINITY_DN28844_c0_g1_i9	TRINITY_DN5998_c0_g1_i10, TRINITY_DN5998_c0_g1_i12, TRINITY_DN5998_c0_g1_i14, TRINITY_DN5998_c0_g1_i6, TRINITY_DN5998_c0_g1_i7, TRINITY_DN5998_c0_g1_i9	TRINITY_DN10781_c0_g1_i1, TRINITY_DN10781_c0_g1_i2, TRINITY_DN10781_c0_g1_i5, TRINITY_DN10781_c0_g1_i7	TRINITY_DN17758_c0_g1_i2
OG0000548	TRINITY_DN2902_c0_g2_i1, TRINITY_DN2902_c0_g2_i2, TRINITY_DN2902_c0_g2_i3, TRINITY_DN2902_c0_g3_i1, TRINITY_DN2902_c0_g3_i2, TRINITY_DN2902_c0_g5_i1, TRINITY_DN5124_c0_g2_i1	TRINITY_DN175472_c0_g1_i1	TRINITY_DN12125_c0_g1_i5	TRINITY_DN19678_c0_g1_i1, TRINITY_DN8488_c0_g1_i1, TRINITY_DN8488_c0_g2_i1, TRINITY_DN8488_c0_g3_i1, TRINITY_DN8488_c0_g3_i2
OG0000549	TRINITY_DN2911_c0_g1_i5, TRINITY_DN5396_c0_g1_i1, TRINITY_DN5396_c0_g1_i10, TRINITY_DN5396_c0_g1_i4, TRINITY_DN5396_c0_g1_i8	TRINITY_DN122345_c0_g1_i1, TRINITY_DN60871_c0_g1_i2	TRINITY_DN20_c3_g1_i1, TRINITY_DN20_c3_g1_i10, TRINITY_DN20_c3_g1_i6, TRINITY_DN20_c3_g1_i9	TRINITY_DN46689_c0_g1_i1, TRINITY_DN48950_c0_g1_i1, TRINITY_DN86498_c0_g1_i1
OG0000550	TRINITY_DN2963_c0_g1_i21	TRINITY_DN3987_c0_g2_i1, TRINITY_DN3987_c0_g2_i10, TRINITY_DN3987_c0_g2_i11, TRINITY_DN3987_c0_g2_i13, TRINITY_DN3987_c0_g2_i14, TRINITY_DN3987_c0_g2_i16, TRINITY_DN3987_c0_g2_i17, TRINITY_DN3987_c0_g2_i3, TRINITY_DN3987_c0_g2_i4, TRINITY_DN3987_c0_g2_i7, TRINITY_DN3987_c0_g2_i8	TRINITY_DN7815_c1_g1_i1	TRINITY_DN9553_c0_g1_i1
OG0000551	TRINITY_DN3104_c0_g1_i2, TRINITY_DN3104_c0_g1_i5, TRINITY_DN3104_c0_g1_i6	TRINITY_DN3571_c0_g1_i1, TRINITY_DN3571_c0_g1_i10, TRINITY_DN3571_c0_g1_i4, TRINITY_DN3571_c0_g1_i6, TRINITY_DN3571_c0_g1_i7	TRINITY_DN52952_c0_g1_i1, TRINITY_DN52952_c0_g1_i2, TRINITY_DN52952_c0_g1_i3, TRINITY_DN52952_c0_g1_i4, TRINITY_DN52952_c0_g1_i5	TRINITY_DN1382_c0_g1_i1
OG0000552	TRINITY_DN3133_c0_g1_i2	TRINITY_DN2174_c0_g2_i1, TRINITY_DN2174_c0_g2_i3, TRINITY_DN2174_c0_g2_i5, TRINITY_DN2174_c0_g2_i6, TRINITY_DN2174_c0_g2_i7, TRINITY_DN2174_c0_g2_i8	TRINITY_DN4800_c1_g1_i1, TRINITY_DN4800_c1_g1_i2, TRINITY_DN4800_c1_g1_i5	TRINITY_DN757_c0_g1_i1, TRINITY_DN757_c0_g1_i10, TRINITY_DN757_c0_g1_i6, TRINITY_DN757_c0_g1_i8
OG0000553	TRINITY_DN31872_c0_g1_i2, TRINITY_DN31872_c0_g1_i3, TRINITY_DN31872_c0_g1_i4	TRINITY_DN2690_c1_g1_i10, TRINITY_DN2690_c1_g1_i3	TRINITY_DN13115_c0_g1_i1, TRINITY_DN13115_c0_g1_i14, TRINITY_DN13115_c0_g1_i16, TRINITY_DN13115_c0_g1_i3, TRINITY_DN13115_c0_g1_i6	TRINITY_DN4142_c0_g1_i2, TRINITY_DN4142_c0_g1_i5, TRINITY_DN4142_c0_g1_i6, TRINITY_DN4142_c0_g1_i8
OG0000554	TRINITY_DN3207_c0_g1_i1, TRINITY_DN3207_c0_g1_i12, TRINITY_DN3207_c0_g1_i18, TRINITY_DN3207_c0_g1_i3, TRINITY_DN3207_c0_g1_i8	TRINITY_DN1261_c0_g1_i12, TRINITY_DN1261_c0_g1_i3, TRINITY_DN1261_c0_g1_i5, TRINITY_DN1261_c0_g1_i6, TRINITY_DN1261_c0_g1_i8	TRINITY_DN2024_c0_g1_i1	TRINITY_DN3702_c0_g1_i1, TRINITY_DN3702_c0_g1_i3, TRINITY_DN3702_c0_g1_i5
OG0000555	TRINITY_DN3352_c1_g1_i1, TRINITY_DN3352_c1_g1_i2, TRINITY_DN3352_c1_g1_i3, TRINITY_DN3352_c1_g1_i4, TRINITY_DN3352_c1_g1_i5	TRINITY_DN4107_c0_g1_i1, TRINITY_DN4107_c0_g1_i4, TRINITY_DN4107_c0_g1_i5, TRINITY_DN4107_c0_g2_i1	TRINITY_DN1373_c0_g1_i4, TRINITY_DN1373_c0_g1_i5, TRINITY_DN1373_c0_g1_i6	TRINITY_DN13190_c0_g1_i4, TRINITY_DN13190_c0_g1_i9
OG0000556	TRINITY_DN3363_c0_g2_i4, TRINITY_DN3363_c0_g2_i5, TRINITY_DN3363_c0_g2_i7	TRINITY_DN3247_c1_g1_i1, TRINITY_DN3247_c1_g1_i2	TRINITY_DN2118_c0_g1_i1, TRINITY_DN2118_c0_g1_i2, TRINITY_DN2118_c0_g1_i4, TRINITY_DN2118_c0_g1_i5	TRINITY_DN189_c1_g1_i2, TRINITY_DN189_c1_g1_i4, TRINITY_DN189_c1_g1_i6, TRINITY_DN189_c1_g1_i8, TRINITY_DN189_c1_g1_i9
OG0000557	TRINITY_DN3401_c0_g1_i1, TRINITY_DN3401_c0_g1_i11, TRINITY_DN3401_c0_g1_i12, TRINITY_DN3401_c0_g1_i5, TRINITY_DN3401_c0_g1_i6, TRINITY_DN3401_c0_g1_i9	TRINITY_DN72496_c0_g1_i10, TRINITY_DN72496_c0_g1_i2, TRINITY_DN72496_c0_g1_i4, TRINITY_DN72496_c0_g1_i5	TRINITY_DN4562_c0_g1_i3	TRINITY_DN5513_c0_g1_i1, TRINITY_DN5513_c0_g1_i6, TRINITY_DN5513_c0_g1_i8
OG0000558	TRINITY_DN3408_c0_g1_i3, TRINITY_DN3408_c0_g1_i4, TRINITY_DN3408_c0_g1_i7	TRINITY_DN248_c0_g1_i10, TRINITY_DN248_c0_g1_i11, TRINITY_DN248_c0_g1_i2, TRINITY_DN248_c0_g1_i6	TRINITY_DN10236_c0_g1_i5	TRINITY_DN15_c0_g1_i1, TRINITY_DN15_c0_g1_i2, TRINITY_DN15_c0_g1_i3, TRINITY_DN15_c0_g1_i5, TRINITY_DN15_c0_g1_i6, TRINITY_DN15_c0_g1_i7
OG0000559	TRINITY_DN3569_c0_g1_i3, TRINITY_DN3569_c0_g1_i4	TRINITY_DN2416_c0_g1_i22, TRINITY_DN2416_c0_g1_i6	TRINITY_DN7407_c0_g1_i12, TRINITY_DN7407_c0_g1_i13, TRINITY_DN7407_c0_g1_i6, TRINITY_DN7407_c0_g1_i7, TRINITY_DN7407_c0_g1_i8	TRINITY_DN215_c0_g1_i2, TRINITY_DN215_c0_g1_i5, TRINITY_DN215_c0_g1_i7, TRINITY_DN215_c0_g1_i8, TRINITY_DN215_c0_g1_i9
OG0000560	TRINITY_DN3658_c0_g1_i2	TRINITY_DN2877_c0_g2_i10, TRINITY_DN2877_c0_g2_i11, TRINITY_DN2877_c0_g2_i12, TRINITY_DN2877_c0_g2_i13, TRINITY_DN2877_c0_g2_i16, TRINITY_DN2877_c0_g2_i6, TRINITY_DN2877_c0_g2_i8	TRINITY_DN3640_c0_g3_i5	TRINITY_DN1609_c0_g2_i1, TRINITY_DN1609_c0_g2_i2, TRINITY_DN1609_c0_g2_i3, TRINITY_DN1609_c0_g2_i4, TRINITY_DN1609_c0_g2_i5
OG0000561	TRINITY_DN3703_c1_g2_i1, TRINITY_DN7184_c1_g1_i2	TRINITY_DN120082_c0_g1_i1, TRINITY_DN12381_c0_g2_i1, TRINITY_DN37025_c0_g1_i1, TRINITY_DN50389_c6_g1_i1, TRINITY_DN56956_c0_g1_i1, TRINITY_DN8783_c2_g2_i1, TRINITY_DN9248_c0_g3_i1, TRINITY_DN93757_c0_g2_i1	TRINITY_DN121438_c0_g1_i1, TRINITY_DN8104_c0_g1_i1	TRINITY_DN14254_c0_g1_i1, TRINITY_DN53373_c0_g1_i1
OG0000562	TRINITY_DN3745_c0_g1_i13, TRINITY_DN3745_c0_g1_i2	TRINITY_DN1969_c1_g1_i18, TRINITY_DN1969_c1_g1_i22, TRINITY_DN1969_c1_g1_i23, TRINITY_DN1969_c1_g1_i3, TRINITY_DN1969_c1_g1_i7, TRINITY_DN1969_c1_g1_i8, TRINITY_DN1969_c1_g1_i9	TRINITY_DN33886_c0_g1_i18, TRINITY_DN33886_c0_g1_i20, TRINITY_DN33886_c0_g1_i9	TRINITY_DN12941_c0_g2_i10, TRINITY_DN12941_c0_g2_i9
OG0000563	TRINITY_DN3758_c0_g1_i2	TRINITY_DN9352_c1_g1_i11, TRINITY_DN9352_c1_g1_i15, TRINITY_DN9352_c1_g1_i3, TRINITY_DN9352_c1_g1_i7, TRINITY_DN9352_c1_g1_i8, TRINITY_DN9352_c1_g1_i9	TRINITY_DN3626_c0_g1_i1, TRINITY_DN3626_c0_g1_i2, TRINITY_DN3626_c0_g1_i6, TRINITY_DN3626_c0_g1_i8	TRINITY_DN22897_c0_g1_i1, TRINITY_DN9793_c0_g1_i2, TRINITY_DN9793_c0_g1_i4
OG0000564	TRINITY_DN3830_c0_g1_i1, TRINITY_DN3830_c0_g1_i2, TRINITY_DN3830_c0_g1_i3	TRINITY_DN278_c0_g2_i16, TRINITY_DN278_c0_g2_i17, TRINITY_DN278_c0_g2_i19, TRINITY_DN278_c0_g2_i21, TRINITY_DN278_c0_g2_i23, TRINITY_DN278_c0_g2_i7, TRINITY_DN278_c0_g2_i8	TRINITY_DN511_c0_g1_i17, TRINITY_DN511_c0_g1_i8	TRINITY_DN143_c0_g2_i1, TRINITY_DN143_c0_g2_i6
OG0000565	TRINITY_DN3860_c0_g1_i1, TRINITY_DN3860_c0_g1_i4	TRINITY_DN963_c0_g1_i15, TRINITY_DN963_c0_g1_i17, TRINITY_DN963_c0_g1_i19, TRINITY_DN963_c0_g1_i2, TRINITY_DN963_c0_g1_i3, TRINITY_DN963_c0_g1_i6, TRINITY_DN963_c0_g1_i7	TRINITY_DN928_c0_g1_i10, TRINITY_DN928_c0_g1_i7	TRINITY_DN4267_c0_g1_i11, TRINITY_DN4267_c0_g1_i3, TRINITY_DN4267_c0_g1_i6
OG0000566	TRINITY_DN3981_c0_g1_i1	TRINITY_DN1005_c0_g1_i1, TRINITY_DN1005_c0_g1_i14, TRINITY_DN1005_c0_g1_i15, TRINITY_DN1005_c0_g1_i2, TRINITY_DN1005_c0_g1_i8	TRINITY_DN11223_c0_g1_i12, TRINITY_DN11223_c0_g1_i6, TRINITY_DN11223_c0_g1_i7, TRINITY_DN11223_c0_g1_i9	TRINITY_DN1459_c0_g1_i1, TRINITY_DN1459_c0_g1_i2, TRINITY_DN1459_c0_g1_i3, TRINITY_DN1459_c0_g1_i4
OG0000567	TRINITY_DN4104_c0_g1_i1, TRINITY_DN4104_c0_g1_i2, TRINITY_DN4104_c0_g1_i4, TRINITY_DN4104_c0_g1_i5, TRINITY_DN4104_c0_g1_i7	NA	TRINITY_DN5806_c1_g1_i1, TRINITY_DN5806_c1_g1_i11, TRINITY_DN5806_c1_g1_i13, TRINITY_DN5806_c1_g1_i2, TRINITY_DN5806_c1_g1_i3, TRINITY_DN5806_c1_g1_i4, TRINITY_DN5806_c1_g1_i7, TRINITY_DN5806_c1_g1_i9	TRINITY_DN35548_c0_g2_i1
OG0000568	TRINITY_DN410_c1_g1_i11, TRINITY_DN410_c1_g1_i14, TRINITY_DN410_c1_g1_i2, TRINITY_DN410_c1_g1_i4, TRINITY_DN410_c1_g1_i7	TRINITY_DN165823_c0_g1_i1, TRINITY_DN9768_c0_g1_i2	TRINITY_DN17065_c1_g1_i1, TRINITY_DN8844_c0_g1_i12, TRINITY_DN8844_c0_g1_i3, TRINITY_DN8844_c0_g1_i7, TRINITY_DN8844_c0_g1_i8	TRINITY_DN28012_c0_g1_i1, TRINITY_DN78473_c0_g1_i1
OG0000569	TRINITY_DN4186_c0_g2_i1, TRINITY_DN4186_c0_g2_i10, TRINITY_DN4186_c0_g2_i11, TRINITY_DN4186_c0_g2_i2, TRINITY_DN4186_c0_g2_i9	TRINITY_DN1565_c2_g1_i1, TRINITY_DN1565_c2_g1_i2, TRINITY_DN1565_c2_g1_i3, TRINITY_DN1565_c2_g1_i6, TRINITY_DN1565_c2_g1_i7	TRINITY_DN1268_c0_g1_i2, TRINITY_DN1268_c0_g1_i4	TRINITY_DN1293_c1_g1_i11, TRINITY_DN1293_c1_g1_i15
OG0000570	TRINITY_DN4217_c0_g1_i13, TRINITY_DN4217_c0_g1_i16, TRINITY_DN4217_c0_g1_i17	TRINITY_DN7922_c0_g1_i13, TRINITY_DN7922_c0_g1_i16, TRINITY_DN7922_c0_g1_i21, TRINITY_DN7922_c0_g1_i24, TRINITY_DN7922_c0_g1_i25, TRINITY_DN7922_c0_g1_i30	TRINITY_DN5360_c0_g1_i14, TRINITY_DN5360_c0_g1_i17, TRINITY_DN5360_c0_g1_i7	TRINITY_DN2735_c0_g2_i4, TRINITY_DN2735_c0_g2_i5
OG0000571	TRINITY_DN4220_c0_g1_i10, TRINITY_DN4220_c0_g1_i2, TRINITY_DN4220_c0_g1_i4, TRINITY_DN4220_c0_g1_i6	TRINITY_DN3325_c0_g1_i10, TRINITY_DN3325_c0_g1_i2, TRINITY_DN3325_c0_g1_i6, TRINITY_DN3325_c0_g1_i8	TRINITY_DN16523_c0_g1_i11, TRINITY_DN16523_c0_g1_i2	TRINITY_DN5346_c0_g1_i18, TRINITY_DN5346_c0_g1_i32, TRINITY_DN5346_c0_g1_i33, TRINITY_DN5346_c0_g1_i36
OG0000572	TRINITY_DN42477_c0_g2_i1, TRINITY_DN83822_c0_g1_i1	TRINITY_DN2524_c0_g1_i17, TRINITY_DN2524_c0_g1_i2, TRINITY_DN2524_c0_g1_i23, TRINITY_DN2524_c0_g1_i25, TRINITY_DN2524_c0_g1_i7, TRINITY_DN2524_c0_g1_i9	TRINITY_DN48245_c0_g1_i12, TRINITY_DN48245_c0_g1_i13, TRINITY_DN48245_c0_g1_i5, TRINITY_DN48245_c0_g1_i6, TRINITY_DN48245_c0_g1_i7	TRINITY_DN58410_c0_g1_i1
OG0000573	TRINITY_DN4263_c0_g1_i10, TRINITY_DN4263_c0_g1_i12, TRINITY_DN4263_c0_g1_i2, TRINITY_DN4263_c0_g1_i5, TRINITY_DN4263_c0_g1_i6	TRINITY_DN13855_c1_g2_i1, TRINITY_DN13855_c1_g2_i2	TRINITY_DN23053_c0_g1_i2, TRINITY_DN84894_c0_g1_i1	TRINITY_DN7710_c1_g1_i3, TRINITY_DN7710_c1_g1_i4, TRINITY_DN7710_c1_g1_i5, TRINITY_DN7710_c1_g1_i7, TRINITY_DN7710_c1_g2_i1
OG0000574	TRINITY_DN443_c0_g1_i1	TRINITY_DN16890_c0_g1_i10, TRINITY_DN16890_c0_g1_i12, TRINITY_DN16890_c0_g1_i3, TRINITY_DN16890_c0_g1_i4, TRINITY_DN16890_c0_g1_i8, TRINITY_DN16890_c0_g1_i9	TRINITY_DN633_c0_g1_i1, TRINITY_DN633_c0_g1_i2	TRINITY_DN34924_c0_g1_i1, TRINITY_DN34924_c0_g1_i2, TRINITY_DN34924_c0_g1_i3, TRINITY_DN34924_c0_g1_i4, TRINITY_DN34924_c0_g1_i5
OG0000575	TRINITY_DN45648_c0_g1_i3, TRINITY_DN45648_c0_g4_i2	TRINITY_DN2088_c0_g2_i1, TRINITY_DN2088_c0_g2_i10, TRINITY_DN2088_c0_g2_i3, TRINITY_DN2088_c0_g2_i4, TRINITY_DN2088_c0_g2_i6, TRINITY_DN2088_c0_g2_i7	TRINITY_DN819_c0_g1_i1, TRINITY_DN819_c0_g1_i12, TRINITY_DN819_c0_g1_i6, TRINITY_DN819_c0_g1_i7, TRINITY_DN819_c0_g1_i8	TRINITY_DN5940_c0_g2_i2
OG0000576	TRINITY_DN4597_c0_g3_i2, TRINITY_DN4597_c0_g3_i4, TRINITY_DN4597_c0_g3_i6	TRINITY_DN637_c2_g1_i12, TRINITY_DN637_c2_g1_i13, TRINITY_DN637_c2_g1_i2, TRINITY_DN637_c2_g1_i3	TRINITY_DN368_c1_g1_i1, TRINITY_DN368_c1_g1_i3, TRINITY_DN368_c1_g1_i6, TRINITY_DN368_c1_g1_i7	TRINITY_DN3684_c1_g2_i3, TRINITY_DN3684_c1_g2_i4, TRINITY_DN3684_c1_g2_i6
OG0000577	TRINITY_DN46344_c0_g1_i1, TRINITY_DN93492_c0_g1_i1	TRINITY_DN1107_c0_g1_i11, TRINITY_DN1107_c0_g1_i12, TRINITY_DN1107_c0_g1_i14, TRINITY_DN1107_c0_g1_i16, TRINITY_DN1107_c0_g1_i18, TRINITY_DN1107_c0_g1_i3, TRINITY_DN1107_c0_g1_i8	TRINITY_DN11783_c0_g1_i2, TRINITY_DN11783_c0_g1_i3, TRINITY_DN11783_c0_g1_i7, TRINITY_DN11783_c0_g1_i8	TRINITY_DN26843_c0_g1_i1
OG0000578	TRINITY_DN4757_c0_g1_i19, TRINITY_DN4757_c0_g1_i8	TRINITY_DN4483_c0_g4_i1, TRINITY_DN4483_c0_g4_i12, TRINITY_DN4483_c0_g4_i13, TRINITY_DN4483_c0_g4_i14, TRINITY_DN4483_c0_g4_i5	TRINITY_DN5892_c0_g1_i15, TRINITY_DN5892_c0_g1_i17, TRINITY_DN5892_c0_g1_i3, TRINITY_DN5892_c0_g1_i35, TRINITY_DN5892_c0_g1_i6	TRINITY_DN1983_c0_g2_i3, TRINITY_DN1983_c0_g2_i5
OG0000579	TRINITY_DN4895_c0_g1_i16, TRINITY_DN4895_c0_g1_i2, TRINITY_DN4895_c0_g1_i5, TRINITY_DN4895_c0_g1_i7	TRINITY_DN3181_c0_g1_i15, TRINITY_DN3181_c0_g1_i3, TRINITY_DN3181_c0_g1_i6	TRINITY_DN26587_c1_g1_i1, TRINITY_DN26587_c1_g1_i4, TRINITY_DN26587_c1_g1_i5, TRINITY_DN26587_c1_g1_i8	TRINITY_DN11613_c0_g1_i1, TRINITY_DN11613_c0_g1_i3, TRINITY_DN11613_c0_g1_i6
OG0000580	TRINITY_DN513_c0_g1_i1, TRINITY_DN513_c0_g1_i10, TRINITY_DN513_c0_g1_i7, TRINITY_DN513_c0_g1_i8, TRINITY_DN513_c0_g1_i9	TRINITY_DN110573_c0_g1_i1, TRINITY_DN110573_c0_g2_i1, TRINITY_DN139054_c0_g1_i1	TRINITY_DN2464_c1_g1_i10, TRINITY_DN2464_c1_g1_i2, TRINITY_DN2464_c1_g1_i3, TRINITY_DN2464_c1_g1_i8, TRINITY_DN2464_c1_g1_i9	TRINITY_DN3930_c0_g1_i1
OG0000581	TRINITY_DN5498_c0_g1_i10, TRINITY_DN5498_c0_g1_i3, TRINITY_DN5498_c0_g1_i4, TRINITY_DN5498_c0_g1_i5	TRINITY_DN22289_c0_g2_i1, TRINITY_DN22289_c0_g2_i2	TRINITY_DN28200_c0_g1_i1, TRINITY_DN32928_c3_g1_i3	TRINITY_DN17715_c0_g1_i1, TRINITY_DN17715_c0_g1_i2, TRINITY_DN17715_c0_g1_i4, TRINITY_DN17715_c0_g1_i6, TRINITY_DN17715_c0_g1_i7, TRINITY_DN17715_c0_g1_i8
OG0000582	TRINITY_DN5600_c0_g1_i4, TRINITY_DN5600_c0_g1_i5, TRINITY_DN5600_c0_g1_i6, TRINITY_DN5600_c0_g1_i7	TRINITY_DN5688_c0_g1_i3, TRINITY_DN5688_c0_g1_i5, TRINITY_DN5688_c0_g1_i6, TRINITY_DN5688_c0_g1_i8, TRINITY_DN5688_c0_g1_i9	TRINITY_DN27109_c0_g1_i2, TRINITY_DN27109_c0_g1_i5, TRINITY_DN27109_c0_g1_i6	TRINITY_DN1542_c1_g2_i10, TRINITY_DN1542_c1_g2_i6
OG0000583	TRINITY_DN5612_c0_g1_i1, TRINITY_DN5612_c0_g1_i10, TRINITY_DN5612_c0_g1_i15, TRINITY_DN5612_c0_g1_i5	TRINITY_DN164163_c0_g1_i1, TRINITY_DN31788_c0_g1_i1	TRINITY_DN6888_c0_g1_i1, TRINITY_DN6888_c0_g1_i3, TRINITY_DN6888_c0_g1_i8, TRINITY_DN6888_c0_g1_i9	TRINITY_DN2063_c0_g1_i18, TRINITY_DN2063_c0_g1_i19, TRINITY_DN2063_c0_g1_i3, TRINITY_DN2063_c0_g1_i4
OG0000584	TRINITY_DN5881_c1_g1_i20, TRINITY_DN5881_c1_g1_i22, TRINITY_DN5881_c1_g1_i23, TRINITY_DN5881_c1_g1_i7, TRINITY_DN5881_c1_g1_i8	TRINITY_DN11439_c0_g2_i1, TRINITY_DN11439_c0_g3_i1	TRINITY_DN9433_c0_g1_i2, TRINITY_DN9433_c0_g1_i6	TRINITY_DN2097_c0_g1_i17, TRINITY_DN2097_c0_g1_i21, TRINITY_DN2097_c0_g1_i27, TRINITY_DN2097_c0_g1_i33, TRINITY_DN2097_c0_g1_i4
OG0000585	TRINITY_DN599_c0_g1_i3, TRINITY_DN599_c0_g1_i4, TRINITY_DN599_c0_g1_i5, TRINITY_DN599_c0_g1_i7	TRINITY_DN4179_c0_g1_i1, TRINITY_DN4179_c0_g1_i6	TRINITY_DN4446_c0_g1_i10, TRINITY_DN4446_c0_g1_i4, TRINITY_DN4446_c0_g1_i5, TRINITY_DN4446_c0_g1_i6, TRINITY_DN4446_c0_g1_i9	TRINITY_DN1545_c0_g2_i1, TRINITY_DN1545_c0_g2_i2, TRINITY_DN1545_c0_g2_i3
OG0000586	TRINITY_DN604_c4_g1_i1	TRINITY_DN1200_c1_g3_i1, TRINITY_DN1374_c0_g2_i1, TRINITY_DN1896_c0_g1_i12, TRINITY_DN2292_c0_g2_i2, TRINITY_DN318_c1_g1_i3, TRINITY_DN6548_c1_g2_i1	TRINITY_DN21786_c0_g3_i1	TRINITY_DN13350_c0_g1_i1, TRINITY_DN13350_c0_g3_i1, TRINITY_DN1362_c2_g1_i1, TRINITY_DN1362_c2_g1_i5, TRINITY_DN1362_c2_g1_i6, TRINITY_DN653_c0_g2_i1
OG0000587	TRINITY_DN61335_c0_g1_i1, TRINITY_DN625_c0_g1_i10, TRINITY_DN625_c0_g1_i3, TRINITY_DN625_c0_g1_i7, TRINITY_DN625_c0_g1_i8, TRINITY_DN625_c0_g1_i9, TRINITY_DN66682_c0_g1_i1, TRINITY_DN8476_c0_g2_i3	NA	TRINITY_DN7011_c0_g2_i3	TRINITY_DN37471_c0_g1_i1, TRINITY_DN45713_c0_g1_i1, TRINITY_DN46660_c0_g1_i1, TRINITY_DN59993_c0_g1_i1, TRINITY_DN80084_c0_g1_i1
OG0000588	TRINITY_DN624_c0_g1_i10, TRINITY_DN624_c0_g1_i3, TRINITY_DN624_c0_g1_i5, TRINITY_DN624_c0_g1_i8	TRINITY_DN6241_c0_g1_i15, TRINITY_DN6241_c0_g1_i2, TRINITY_DN6241_c0_g1_i5, TRINITY_DN6241_c0_g1_i7, TRINITY_DN6241_c0_g1_i9	TRINITY_DN7343_c0_g1_i11, TRINITY_DN7343_c0_g1_i14, TRINITY_DN7343_c0_g1_i4, TRINITY_DN7343_c0_g1_i5	TRINITY_DN76508_c0_g1_i1
OG0000589	TRINITY_DN6264_c1_g1_i5, TRINITY_DN6264_c1_g1_i6, TRINITY_DN6264_c1_g1_i8, TRINITY_DN6264_c1_g1_i9	TRINITY_DN1319_c0_g1_i11, TRINITY_DN1319_c0_g1_i2	TRINITY_DN25523_c0_g1_i3, TRINITY_DN25523_c0_g1_i4, TRINITY_DN25523_c0_g1_i5, TRINITY_DN25523_c0_g1_i6, TRINITY_DN25523_c0_g1_i7	TRINITY_DN1949_c0_g1_i2, TRINITY_DN1949_c0_g1_i3, TRINITY_DN1949_c0_g1_i4
OG0000590	TRINITY_DN6356_c0_g1_i16, TRINITY_DN6356_c0_g1_i3	TRINITY_DN3544_c0_g1_i14, TRINITY_DN3544_c0_g1_i15, TRINITY_DN3544_c0_g1_i2, TRINITY_DN3544_c0_g1_i5, TRINITY_DN3544_c0_g1_i7	TRINITY_DN4570_c0_g1_i13, TRINITY_DN4570_c0_g1_i18, TRINITY_DN4570_c0_g1_i21	TRINITY_DN1243_c0_g1_i17, TRINITY_DN1243_c0_g1_i2, TRINITY_DN1243_c0_g1_i22, TRINITY_DN1243_c0_g1_i6
OG0000591	TRINITY_DN638_c0_g1_i15, TRINITY_DN638_c0_g1_i20, TRINITY_DN638_c0_g1_i4, TRINITY_DN638_c0_g1_i5	TRINITY_DN865_c0_g1_i10, TRINITY_DN865_c0_g1_i11	TRINITY_DN1209_c0_g1_i14, TRINITY_DN1209_c0_g1_i6, TRINITY_DN1209_c0_g1_i7	TRINITY_DN73_c0_g1_i10, TRINITY_DN73_c0_g1_i12, TRINITY_DN73_c0_g1_i15, TRINITY_DN73_c0_g1_i16, TRINITY_DN73_c0_g1_i3
OG0000592	TRINITY_DN6626_c0_g1_i10, TRINITY_DN6626_c0_g1_i11, TRINITY_DN6626_c0_g1_i14, TRINITY_DN6626_c0_g1_i3	TRINITY_DN2382_c0_g1_i1, TRINITY_DN2382_c0_g1_i11, TRINITY_DN2382_c0_g1_i14, TRINITY_DN2382_c0_g1_i5, TRINITY_DN2382_c0_g1_i6	TRINITY_DN9753_c0_g2_i1, TRINITY_DN9753_c0_g2_i10, TRINITY_DN9753_c0_g2_i5	TRINITY_DN6792_c0_g4_i3, TRINITY_DN6792_c0_g4_i6
OG0000593	TRINITY_DN662_c0_g1_i1, TRINITY_DN662_c0_g1_i2, TRINITY_DN662_c0_g1_i5	TRINITY_DN1137_c0_g1_i13, TRINITY_DN1137_c0_g1_i15, TRINITY_DN1137_c0_g1_i18	TRINITY_DN294_c0_g1_i1, TRINITY_DN294_c0_g1_i2, TRINITY_DN294_c0_g1_i3, TRINITY_DN294_c0_g1_i4, TRINITY_DN294_c0_g1_i6	TRINITY_DN5090_c0_g2_i11, TRINITY_DN5090_c0_g2_i14, TRINITY_DN5090_c0_g2_i8
OG0000594	TRINITY_DN6647_c0_g1_i2	TRINITY_DN100_c0_g1_i1, TRINITY_DN100_c0_g1_i11, TRINITY_DN100_c0_g1_i14, TRINITY_DN100_c0_g1_i15, TRINITY_DN100_c0_g1_i24, TRINITY_DN100_c0_g1_i3	TRINITY_DN550_c0_g1_i1, TRINITY_DN550_c0_g1_i12, TRINITY_DN550_c0_g1_i16, TRINITY_DN550_c0_g1_i2, TRINITY_DN550_c0_g1_i7, TRINITY_DN550_c0_g1_i8	TRINITY_DN9574_c0_g1_i4
OG0000595	TRINITY_DN664_c0_g1_i3	TRINITY_DN1691_c0_g1_i1, TRINITY_DN1691_c0_g1_i15, TRINITY_DN1691_c0_g1_i16, TRINITY_DN1691_c0_g1_i18, TRINITY_DN1691_c0_g1_i6	TRINITY_DN1212_c0_g1_i4, TRINITY_DN1212_c0_g1_i6, TRINITY_DN1212_c0_g1_i7, TRINITY_DN1212_c0_g1_i9	TRINITY_DN2825_c0_g2_i1, TRINITY_DN2825_c0_g2_i2, TRINITY_DN2825_c0_g2_i3, TRINITY_DN2825_c0_g2_i4
OG0000596	TRINITY_DN6679_c0_g1_i2, TRINITY_DN6679_c0_g1_i6	TRINITY_DN4839_c0_g1_i2, TRINITY_DN4839_c0_g1_i4, TRINITY_DN4839_c0_g1_i5, TRINITY_DN4839_c0_g1_i6	TRINITY_DN15307_c0_g1_i10, TRINITY_DN15307_c0_g1_i2, TRINITY_DN15307_c0_g1_i5, TRINITY_DN15307_c0_g1_i7, TRINITY_DN15307_c0_g1_i9	TRINITY_DN7130_c0_g1_i1, TRINITY_DN7130_c0_g1_i2, TRINITY_DN7130_c0_g1_i3
OG0000597	TRINITY_DN6845_c0_g1_i2	TRINITY_DN16399_c3_g1_i1, TRINITY_DN4309_c0_g1_i2, TRINITY_DN4309_c0_g1_i3, TRINITY_DN5502_c0_g1_i14, TRINITY_DN5502_c0_g1_i4	TRINITY_DN5989_c0_g1_i1, TRINITY_DN5989_c0_g1_i2, TRINITY_DN5989_c0_g2_i1	TRINITY_DN7204_c0_g1_i11, TRINITY_DN7204_c0_g1_i12, TRINITY_DN7204_c0_g1_i2, TRINITY_DN7204_c0_g1_i5, TRINITY_DN7204_c0_g1_i8
OG0000598	TRINITY_DN7096_c0_g1_i10, TRINITY_DN7096_c0_g1_i9	TRINITY_DN10687_c0_g2_i1, TRINITY_DN10687_c0_g3_i1, TRINITY_DN12067_c0_g1_i1, TRINITY_DN65298_c0_g1_i1, TRINITY_DN65298_c0_g1_i2, TRINITY_DN65298_c0_g1_i4	TRINITY_DN24970_c0_g2_i1	TRINITY_DN12775_c0_g3_i2, TRINITY_DN12775_c0_g3_i3, TRINITY_DN12775_c0_g5_i1, TRINITY_DN967_c2_g1_i1, TRINITY_DN967_c2_g1_i2
OG0000599	TRINITY_DN744_c0_g1_i2, TRINITY_DN744_c0_g1_i3, TRINITY_DN744_c0_g1_i6, TRINITY_DN744_c0_g1_i7, TRINITY_DN744_c0_g1_i9	TRINITY_DN127572_c0_g1_i1	TRINITY_DN15408_c0_g1_i2, TRINITY_DN15408_c0_g1_i7, TRINITY_DN15408_c0_g1_i8	TRINITY_DN638_c0_g1_i1, TRINITY_DN638_c0_g1_i2, TRINITY_DN638_c0_g1_i3, TRINITY_DN638_c0_g1_i4, TRINITY_DN638_c0_g1_i5
OG0000600	TRINITY_DN745_c0_g4_i2	TRINITY_DN30928_c0_g1_i1, TRINITY_DN30928_c0_g1_i2, TRINITY_DN30928_c0_g1_i5, TRINITY_DN30928_c0_g1_i6, TRINITY_DN30928_c0_g1_i7	TRINITY_DN4726_c0_g1_i11, TRINITY_DN4726_c0_g1_i4, TRINITY_DN4726_c0_g1_i5	TRINITY_DN4136_c0_g1_i1, TRINITY_DN4136_c0_g1_i4, TRINITY_DN4136_c0_g1_i5, TRINITY_DN4136_c0_g1_i6, TRINITY_DN4136_c0_g1_i7
OG0000601	TRINITY_DN764_c0_g1_i1, TRINITY_DN764_c0_g1_i15, TRINITY_DN764_c0_g1_i29, TRINITY_DN764_c0_g1_i7	TRINITY_DN5245_c0_g2_i10, TRINITY_DN5245_c0_g2_i7	TRINITY_DN1024_c0_g1_i1, TRINITY_DN1024_c0_g1_i14, TRINITY_DN1024_c0_g1_i15, TRINITY_DN1024_c0_g1_i16, TRINITY_DN1024_c0_g1_i3, TRINITY_DN1024_c0_g1_i8	TRINITY_DN4987_c1_g1_i1, TRINITY_DN4987_c1_g1_i2
OG0000602	TRINITY_DN774_c0_g1_i1, TRINITY_DN774_c0_g1_i6	TRINITY_DN2429_c0_g1_i1, TRINITY_DN2429_c0_g1_i15, TRINITY_DN2429_c0_g1_i18, TRINITY_DN2429_c0_g1_i2, TRINITY_DN2429_c0_g1_i5, TRINITY_DN2429_c0_g1_i9	TRINITY_DN184_c1_g2_i1, TRINITY_DN184_c1_g2_i3, TRINITY_DN184_c1_g2_i5	TRINITY_DN5875_c0_g1_i1, TRINITY_DN5875_c0_g1_i4, TRINITY_DN5875_c0_g1_i7
OG0000603	TRINITY_DN7758_c0_g1_i14, TRINITY_DN7758_c0_g1_i22, TRINITY_DN7758_c0_g1_i7	TRINITY_DN11625_c0_g1_i1, TRINITY_DN11625_c0_g1_i10, TRINITY_DN11625_c0_g1_i20, TRINITY_DN11625_c0_g1_i22, TRINITY_DN11625_c0_g1_i6, TRINITY_DN11625_c0_g1_i8	TRINITY_DN10755_c0_g1_i1, TRINITY_DN10755_c0_g1_i8	TRINITY_DN9069_c0_g1_i2, TRINITY_DN9069_c0_g1_i4, TRINITY_DN9069_c0_g1_i6
OG0000604	TRINITY_DN7998_c0_g1_i13, TRINITY_DN7998_c0_g1_i2, TRINITY_DN7998_c0_g1_i4	TRINITY_DN956_c0_g1_i18, TRINITY_DN956_c0_g1_i2, TRINITY_DN956_c0_g1_i7, TRINITY_DN956_c0_g1_i8	TRINITY_DN2392_c0_g1_i1, TRINITY_DN2392_c0_g1_i15, TRINITY_DN2392_c0_g1_i2, TRINITY_DN2392_c0_g1_i3, TRINITY_DN2392_c0_g1_i6	TRINITY_DN4413_c0_g1_i1, TRINITY_DN4413_c0_g1_i2
OG0000605	TRINITY_DN8317_c0_g1_i1	TRINITY_DN3933_c0_g1_i1, TRINITY_DN3933_c0_g1_i13, TRINITY_DN3933_c0_g1_i2, TRINITY_DN3933_c0_g1_i20, TRINITY_DN3933_c0_g1_i21, TRINITY_DN3933_c0_g1_i6, TRINITY_DN3933_c0_g1_i7	TRINITY_DN4293_c0_g1_i1, TRINITY_DN4293_c0_g1_i2, TRINITY_DN4293_c0_g1_i4	TRINITY_DN1630_c0_g1_i2, TRINITY_DN1630_c0_g1_i3, TRINITY_DN1630_c0_g1_i4
OG0000606	TRINITY_DN8455_c0_g1_i1, TRINITY_DN8455_c0_g1_i4, TRINITY_DN8455_c0_g1_i6, TRINITY_DN8455_c0_g1_i8, TRINITY_DN8455_c0_g1_i9	TRINITY_DN177407_c0_g1_i1, TRINITY_DN178945_c0_g1_i1	TRINITY_DN5389_c0_g1_i1, TRINITY_DN5389_c0_g1_i10, TRINITY_DN5389_c0_g1_i5, TRINITY_DN5389_c0_g1_i6, TRINITY_DN5389_c0_g1_i8	TRINITY_DN1107_c0_g1_i1, TRINITY_DN1107_c0_g1_i3
OG0000607	TRINITY_DN8539_c0_g1_i3	TRINITY_DN1172_c0_g1_i1, TRINITY_DN1172_c0_g1_i10, TRINITY_DN1172_c0_g1_i11, TRINITY_DN1172_c0_g1_i12, TRINITY_DN1172_c0_g1_i2, TRINITY_DN1172_c0_g1_i3, TRINITY_DN1172_c0_g1_i6, TRINITY_DN1172_c0_g1_i7, TRINITY_DN1172_c0_g1_i8	TRINITY_DN4910_c0_g2_i1	TRINITY_DN3522_c1_g1_i1, TRINITY_DN3522_c1_g1_i2, TRINITY_DN3522_c1_g1_i3
OG0000608	TRINITY_DN8625_c0_g1_i1, TRINITY_DN8625_c0_g1_i3	TRINITY_DN7303_c0_g1_i2, TRINITY_DN7303_c0_g1_i3, TRINITY_DN7303_c0_g1_i5	TRINITY_DN5489_c0_g1_i1, TRINITY_DN5489_c0_g1_i2, TRINITY_DN5489_c0_g1_i7	TRINITY_DN1002_c0_g1_i1, TRINITY_DN1002_c0_g1_i12, TRINITY_DN1002_c0_g1_i3, TRINITY_DN1002_c0_g1_i5, TRINITY_DN1002_c0_g1_i6, TRINITY_DN1002_c0_g1_i9
OG0000609	TRINITY_DN8626_c0_g2_i17, TRINITY_DN8626_c0_g2_i4	TRINITY_DN2897_c0_g1_i11, TRINITY_DN2897_c0_g1_i3, TRINITY_DN2897_c0_g1_i4, TRINITY_DN2897_c0_g1_i7, TRINITY_DN2897_c0_g1_i9	TRINITY_DN1017_c0_g1_i12, TRINITY_DN1017_c0_g1_i13, TRINITY_DN1017_c0_g1_i6, TRINITY_DN1017_c0_g1_i9	TRINITY_DN6318_c0_g1_i1, TRINITY_DN6318_c0_g1_i2, TRINITY_DN6318_c0_g1_i4
OG0000610	TRINITY_DN886_c0_g1_i11, TRINITY_DN886_c0_g1_i12, TRINITY_DN886_c0_g1_i2	TRINITY_DN311_c0_g2_i10, TRINITY_DN311_c0_g2_i11, TRINITY_DN311_c0_g2_i14, TRINITY_DN311_c0_g2_i15, TRINITY_DN311_c0_g2_i6, TRINITY_DN311_c0_g2_i8	TRINITY_DN666_c0_g1_i12, TRINITY_DN666_c0_g1_i13, TRINITY_DN666_c0_g1_i14, TRINITY_DN666_c0_g1_i5	TRINITY_DN15701_c0_g1_i1
OG0000611	TRINITY_DN94549_c0_g1_i1	TRINITY_DN558_c0_g1_i11, TRINITY_DN558_c0_g1_i12, TRINITY_DN558_c0_g1_i13, TRINITY_DN558_c0_g1_i14, TRINITY_DN558_c0_g1_i23, TRINITY_DN558_c0_g1_i24, TRINITY_DN558_c0_g1_i5, TRINITY_DN558_c0_g1_i6, TRINITY_DN558_c0_g1_i9, TRINITY_DN91339_c0_g1_i1	TRINITY_DN19505_c0_g1_i4, TRINITY_DN19505_c0_g1_i5, TRINITY_DN19505_c0_g1_i7	NA
OG0000612	TRINITY_DN9690_c0_g2_i1, TRINITY_DN9690_c0_g2_i2, TRINITY_DN9690_c0_g2_i7	TRINITY_DN1748_c0_g1_i1, TRINITY_DN1748_c0_g1_i11, TRINITY_DN1748_c0_g1_i3, TRINITY_DN1748_c0_g1_i4, TRINITY_DN1748_c0_g1_i6, TRINITY_DN1748_c0_g1_i7, TRINITY_DN1748_c0_g1_i9	TRINITY_DN1330_c0_g2_i4, TRINITY_DN1330_c0_g2_i5, TRINITY_DN1330_c0_g2_i6	TRINITY_DN19194_c0_g1_i1
OG0000613	TRINITY_DN101409_c0_g1_i1, TRINITY_DN23514_c0_g1_i2, TRINITY_DN23514_c0_g1_i4	TRINITY_DN32118_c0_g1_i1, TRINITY_DN32118_c0_g1_i2, TRINITY_DN32118_c0_g1_i3, TRINITY_DN32118_c0_g1_i4	TRINITY_DN122691_c0_g1_i1, TRINITY_DN17360_c0_g1_i2	TRINITY_DN14612_c0_g1_i1, TRINITY_DN14612_c0_g1_i3, TRINITY_DN14612_c0_g1_i4, TRINITY_DN17482_c0_g1_i2
OG0000614	TRINITY_DN1020_c1_g1_i2	TRINITY_DN2766_c1_g2_i3, TRINITY_DN2766_c1_g2_i5, TRINITY_DN2766_c1_g2_i7, TRINITY_DN2766_c1_g2_i8	TRINITY_DN215_c1_g2_i1, TRINITY_DN215_c1_g2_i11, TRINITY_DN215_c1_g2_i12, TRINITY_DN215_c1_g2_i3, TRINITY_DN215_c1_g2_i7, TRINITY_DN215_c1_g2_i8	TRINITY_DN5145_c0_g1_i7, TRINITY_DN5145_c0_g1_i8
OG0000615	TRINITY_DN10249_c0_g1_i3, TRINITY_DN10249_c0_g2_i2, TRINITY_DN61374_c0_g1_i1	TRINITY_DN146818_c0_g1_i1, TRINITY_DN6291_c0_g1_i12	TRINITY_DN276_c0_g1_i1, TRINITY_DN276_c0_g1_i2, TRINITY_DN3171_c0_g1_i3, TRINITY_DN39005_c0_g1_i1, TRINITY_DN85069_c0_g1_i1	TRINITY_DN16222_c0_g1_i1, TRINITY_DN19971_c0_g1_i3, TRINITY_DN80721_c0_g1_i1
OG0000616	TRINITY_DN10356_c0_g1_i10, TRINITY_DN10356_c0_g1_i2, TRINITY_DN10356_c0_g1_i8	TRINITY_DN3249_c0_g1_i12, TRINITY_DN3249_c0_g1_i14, TRINITY_DN3249_c0_g1_i2, TRINITY_DN3249_c0_g1_i6, TRINITY_DN32506_c0_g1_i3	TRINITY_DN2160_c0_g1_i16, TRINITY_DN2160_c0_g1_i17, TRINITY_DN2160_c0_g1_i19, TRINITY_DN2160_c0_g1_i8	TRINITY_DN1746_c0_g1_i6
OG0000617	TRINITY_DN1037_c0_g1_i8, TRINITY_DN1037_c0_g1_i9	TRINITY_DN757_c0_g1_i11, TRINITY_DN757_c0_g1_i17, TRINITY_DN757_c0_g1_i18, TRINITY_DN757_c0_g1_i2, TRINITY_DN757_c0_g1_i21, TRINITY_DN757_c0_g1_i3	TRINITY_DN1440_c0_g1_i15, TRINITY_DN1440_c0_g1_i2, TRINITY_DN1440_c0_g1_i5, TRINITY_DN1440_c0_g1_i9	TRINITY_DN5768_c0_g3_i1
OG0000618	TRINITY_DN104425_c0_g1_i1, TRINITY_DN22197_c0_g1_i1, TRINITY_DN22197_c0_g2_i1, TRINITY_DN83392_c0_g1_i1	TRINITY_DN45978_c0_g1_i1, TRINITY_DN45978_c0_g2_i1, TRINITY_DN45978_c0_g2_i2	TRINITY_DN121248_c0_g1_i1	TRINITY_DN28416_c0_g1_i1, TRINITY_DN28416_c0_g1_i2, TRINITY_DN28416_c0_g4_i1, TRINITY_DN34053_c0_g1_i1, TRINITY_DN9960_c0_g1_i5
OG0000619	TRINITY_DN10476_c0_g2_i9	TRINITY_DN351_c0_g1_i16, TRINITY_DN351_c0_g1_i2, TRINITY_DN351_c0_g1_i4, TRINITY_DN351_c0_g1_i5, TRINITY_DN351_c0_g1_i7	TRINITY_DN8986_c0_g2_i1, TRINITY_DN8986_c0_g2_i10, TRINITY_DN8986_c0_g2_i11, TRINITY_DN8986_c0_g2_i13, TRINITY_DN8986_c0_g2_i3, TRINITY_DN8986_c0_g2_i4, TRINITY_DN8986_c0_g2_i7	NA
OG0000620	TRINITY_DN10603_c0_g1_i1, TRINITY_DN10603_c0_g1_i10, TRINITY_DN10603_c0_g1_i11, TRINITY_DN10603_c0_g1_i2	NA	TRINITY_DN2707_c0_g1_i16, TRINITY_DN2707_c0_g1_i18, TRINITY_DN2707_c0_g1_i20, TRINITY_DN2707_c0_g1_i3, TRINITY_DN2707_c0_g1_i4, TRINITY_DN2707_c0_g1_i8	TRINITY_DN12259_c0_g1_i6, TRINITY_DN12259_c0_g1_i7, TRINITY_DN12259_c0_g1_i8
OG0000621	TRINITY_DN1060_c0_g1_i1, TRINITY_DN1060_c0_g1_i4, TRINITY_DN1060_c0_g1_i6, TRINITY_DN1060_c0_g1_i7	TRINITY_DN9556_c0_g1_i13, TRINITY_DN9556_c0_g1_i2, TRINITY_DN9556_c0_g1_i4	TRINITY_DN4993_c0_g1_i1, TRINITY_DN4993_c0_g1_i11, TRINITY_DN4993_c0_g1_i13, TRINITY_DN4993_c0_g1_i9	TRINITY_DN5132_c2_g1_i2, TRINITY_DN5132_c2_g1_i4
OG0000622	TRINITY_DN107463_c0_g1_i1, TRINITY_DN66599_c0_g1_i1, TRINITY_DN71757_c0_g1_i1, TRINITY_DN9619_c0_g1_i3	TRINITY_DN132055_c0_g1_i1, TRINITY_DN19708_c0_g1_i1, TRINITY_DN70446_c0_g2_i1	TRINITY_DN10072_c0_g1_i3, TRINITY_DN10072_c0_g1_i5, TRINITY_DN10072_c0_g1_i7	TRINITY_DN12617_c0_g1_i2, TRINITY_DN12617_c0_g1_i4, TRINITY_DN12617_c0_g1_i7
OG0000623	TRINITY_DN107609_c0_g1_i1, TRINITY_DN2707_c0_g1_i1, TRINITY_DN2707_c0_g1_i2	TRINITY_DN136083_c0_g1_i1, TRINITY_DN58172_c0_g1_i1	TRINITY_DN5401_c0_g1_i3, TRINITY_DN5401_c0_g1_i4, TRINITY_DN5401_c0_g1_i5	TRINITY_DN2487_c0_g1_i4, TRINITY_DN2487_c0_g1_i6, TRINITY_DN2487_c0_g1_i7, TRINITY_DN42528_c0_g1_i1, TRINITY_DN42528_c0_g1_i2
OG0000624	TRINITY_DN1076_c0_g1_i2, TRINITY_DN1076_c0_g1_i3, TRINITY_DN1076_c0_g1_i4, TRINITY_DN1076_c0_g1_i5, TRINITY_DN1076_c0_g1_i6	TRINITY_DN3314_c0_g1_i10, TRINITY_DN3314_c0_g1_i14, TRINITY_DN3314_c0_g1_i16, TRINITY_DN3314_c0_g1_i2, TRINITY_DN3314_c0_g1_i20, TRINITY_DN3314_c0_g1_i7	TRINITY_DN1287_c0_g1_i14, TRINITY_DN1287_c0_g1_i9	NA
OG0000625	TRINITY_DN108752_c0_g1_i1, TRINITY_DN61707_c0_g1_i1	TRINITY_DN127079_c0_g1_i1	TRINITY_DN22706_c0_g1_i3, TRINITY_DN22706_c0_g1_i6, TRINITY_DN22706_c0_g1_i7, TRINITY_DN22706_c0_g1_i8	TRINITY_DN33352_c0_g1_i1, TRINITY_DN33352_c0_g1_i2, TRINITY_DN4447_c0_g2_i1, TRINITY_DN4447_c0_g2_i2, TRINITY_DN4447_c0_g2_i3, TRINITY_DN45631_c0_g1_i1
OG0000626	TRINITY_DN1091_c0_g1_i3, TRINITY_DN1091_c0_g1_i5	TRINITY_DN165_c1_g1_i1, TRINITY_DN165_c1_g1_i3, TRINITY_DN165_c1_g1_i4, TRINITY_DN165_c1_g1_i5	TRINITY_DN1486_c0_g2_i5, TRINITY_DN1486_c0_g2_i6, TRINITY_DN1486_c0_g2_i7	TRINITY_DN10477_c0_g1_i2, TRINITY_DN10477_c0_g1_i3, TRINITY_DN10477_c0_g1_i4, TRINITY_DN80701_c0_g1_i1
OG0000627	TRINITY_DN1094_c0_g1_i4	TRINITY_DN2336_c0_g1_i14	TRINITY_DN19481_c0_g2_i1, TRINITY_DN19481_c0_g2_i4, TRINITY_DN19481_c0_g2_i5	TRINITY_DN1889_c0_g2_i11, TRINITY_DN1889_c0_g2_i12, TRINITY_DN1889_c0_g2_i13, TRINITY_DN1889_c0_g2_i14, TRINITY_DN1889_c0_g2_i2, TRINITY_DN1889_c0_g2_i3, TRINITY_DN1889_c0_g2_i8, TRINITY_DN1889_c0_g2_i9
OG0000628	TRINITY_DN11121_c0_g1_i1, TRINITY_DN210_c3_g1_i2	TRINITY_DN2673_c1_g2_i1, TRINITY_DN2673_c1_g2_i2, TRINITY_DN2673_c1_g2_i4, TRINITY_DN2673_c1_g2_i8, TRINITY_DN2673_c1_g2_i9	TRINITY_DN1382_c0_g1_i1, TRINITY_DN1382_c0_g1_i2, TRINITY_DN6320_c1_g1_i1	TRINITY_DN1288_c0_g1_i1, TRINITY_DN1288_c0_g1_i2, TRINITY_DN1288_c0_g1_i4
OG0000629	TRINITY_DN1121_c1_g1_i7, TRINITY_DN26598_c0_g1_i1, TRINITY_DN26598_c0_g1_i2	TRINITY_DN1377_c0_g1_i1, TRINITY_DN1377_c0_g1_i11, TRINITY_DN1377_c0_g1_i2, TRINITY_DN1377_c0_g1_i4, TRINITY_DN1377_c0_g1_i7, TRINITY_DN1377_c0_g1_i9	TRINITY_DN466_c0_g1_i15	TRINITY_DN15376_c0_g1_i1, TRINITY_DN15376_c0_g1_i3, TRINITY_DN60555_c0_g1_i1
OG0000630	TRINITY_DN11731_c0_g1_i4, TRINITY_DN11731_c0_g1_i5, TRINITY_DN11731_c0_g1_i8, TRINITY_DN11731_c0_g1_i9, TRINITY_DN8505_c0_g3_i1	TRINITY_DN17656_c2_g2_i1, TRINITY_DN22034_c0_g2_i1, TRINITY_DN34108_c2_g1_i1, TRINITY_DN44541_c1_g1_i1, TRINITY_DN9010_c0_g2_i2	TRINITY_DN25431_c0_g1_i1, TRINITY_DN6964_c0_g2_i2	TRINITY_DN20622_c2_g2_i1
OG0000631	TRINITY_DN11732_c1_g1_i1, TRINITY_DN4919_c0_g1_i1	TRINITY_DN14668_c0_g1_i2, TRINITY_DN17932_c0_g2_i1, TRINITY_DN30012_c3_g1_i1, TRINITY_DN68561_c0_g1_i2, TRINITY_DN701_c0_g1_i2, TRINITY_DN769_c1_g1_i2, TRINITY_DN769_c1_g1_i5, TRINITY_DN93368_c1_g1_i1	TRINITY_DN5080_c0_g4_i1, TRINITY_DN8021_c0_g1_i1	TRINITY_DN9242_c0_g1_i2
OG0000632	TRINITY_DN11991_c0_g2_i1, TRINITY_DN11991_c0_g2_i4, TRINITY_DN11991_c0_g2_i6	TRINITY_DN31618_c2_g1_i1, TRINITY_DN31618_c2_g1_i3	TRINITY_DN5274_c0_g1_i1, TRINITY_DN5274_c0_g1_i2, TRINITY_DN5274_c0_g1_i4, TRINITY_DN5274_c0_g1_i6, TRINITY_DN5274_c0_g2_i1	TRINITY_DN7710_c2_g1_i2, TRINITY_DN7710_c2_g1_i3, TRINITY_DN7710_c2_g1_i5
OG0000633	TRINITY_DN12931_c0_g1_i15, TRINITY_DN12931_c0_g1_i17, TRINITY_DN12931_c0_g1_i7	TRINITY_DN14380_c0_g1_i18, TRINITY_DN14380_c0_g1_i23, TRINITY_DN14380_c0_g1_i28, TRINITY_DN14380_c0_g1_i33, TRINITY_DN14380_c0_g1_i34, TRINITY_DN14380_c0_g1_i37, TRINITY_DN14380_c0_g1_i7	NA	TRINITY_DN9968_c0_g1_i2, TRINITY_DN9968_c0_g1_i3, TRINITY_DN9968_c0_g1_i9
OG0000634	TRINITY_DN13005_c0_g1_i11, TRINITY_DN13005_c0_g1_i2, TRINITY_DN13005_c0_g1_i3	NA	TRINITY_DN46283_c0_g1_i3, TRINITY_DN46283_c0_g1_i4	TRINITY_DN2341_c0_g1_i19, TRINITY_DN2341_c0_g1_i31, TRINITY_DN2341_c0_g1_i33, TRINITY_DN2341_c0_g1_i35, TRINITY_DN2341_c0_g1_i41, TRINITY_DN2341_c0_g1_i45, TRINITY_DN2341_c0_g1_i46, TRINITY_DN2341_c0_g1_i49
OG0000635	TRINITY_DN1322_c0_g1_i5, TRINITY_DN1322_c0_g1_i6	TRINITY_DN180_c0_g1_i13, TRINITY_DN180_c0_g1_i17, TRINITY_DN180_c0_g1_i29, TRINITY_DN180_c0_g1_i3	TRINITY_DN5711_c1_g1_i11, TRINITY_DN5711_c1_g1_i2	TRINITY_DN2018_c0_g3_i2, TRINITY_DN2018_c0_g3_i4, TRINITY_DN2018_c0_g3_i5, TRINITY_DN2018_c0_g3_i7, TRINITY_DN2018_c0_g3_i9
OG0000636	TRINITY_DN13700_c0_g1_i12, TRINITY_DN13700_c0_g1_i4, TRINITY_DN23170_c0_g2_i6	TRINITY_DN53919_c0_g1_i1	TRINITY_DN122317_c0_g1_i1, TRINITY_DN26084_c0_g1_i1, TRINITY_DN47549_c0_g1_i1	TRINITY_DN51951_c0_g1_i1, TRINITY_DN6070_c0_g1_i1, TRINITY_DN6070_c0_g1_i10, TRINITY_DN6070_c0_g1_i3, TRINITY_DN6070_c0_g1_i5, TRINITY_DN88698_c0_g1_i1
OG0000637	TRINITY_DN1381_c1_g1_i2, TRINITY_DN1381_c1_g1_i4	TRINITY_DN195106_c0_g1_i1	TRINITY_DN5927_c0_g1_i2, TRINITY_DN5927_c0_g1_i6	TRINITY_DN3888_c0_g1_i1, TRINITY_DN3888_c0_g1_i11, TRINITY_DN3888_c0_g1_i14, TRINITY_DN3888_c0_g1_i16, TRINITY_DN3888_c0_g1_i2, TRINITY_DN3888_c0_g1_i3, TRINITY_DN3888_c0_g1_i8, TRINITY_DN3888_c0_g1_i9
OG0000638	TRINITY_DN14278_c0_g1_i1, TRINITY_DN14278_c0_g4_i1, TRINITY_DN7139_c0_g2_i1, TRINITY_DN7139_c0_g3_i1	TRINITY_DN111211_c0_g1_i5, TRINITY_DN111211_c0_g2_i1, TRINITY_DN20779_c2_g1_i1, TRINITY_DN26731_c2_g2_i1, TRINITY_DN30668_c1_g1_i1, TRINITY_DN70781_c0_g1_i1, TRINITY_DN7276_c0_g1_i5, TRINITY_DN8916_c0_g2_i1	TRINITY_DN18705_c0_g1_i1	NA
OG0000639	TRINITY_DN1432_c0_g1_i6	TRINITY_DN427_c0_g1_i1, TRINITY_DN427_c0_g1_i11, TRINITY_DN427_c0_g1_i12, TRINITY_DN427_c0_g1_i15, TRINITY_DN427_c0_g1_i17, TRINITY_DN427_c0_g1_i2, TRINITY_DN427_c0_g1_i22, TRINITY_DN427_c0_g1_i23, TRINITY_DN427_c0_g1_i7	TRINITY_DN24505_c0_g1_i1, TRINITY_DN24505_c0_g1_i2, TRINITY_DN24505_c0_g1_i5	NA
OG0000640	TRINITY_DN1457_c0_g1_i10, TRINITY_DN1457_c0_g1_i11, TRINITY_DN1457_c0_g1_i13	TRINITY_DN4931_c0_g1_i1, TRINITY_DN4931_c0_g1_i10, TRINITY_DN4931_c0_g1_i14, TRINITY_DN4931_c0_g1_i3, TRINITY_DN4931_c0_g1_i4, TRINITY_DN4931_c0_g1_i6, TRINITY_DN4931_c0_g1_i8	TRINITY_DN2446_c0_g1_i13, TRINITY_DN2446_c0_g1_i14, TRINITY_DN2446_c0_g1_i16	NA
OG0000641	TRINITY_DN14777_c1_g1_i1, TRINITY_DN39587_c0_g1_i1	TRINITY_DN12082_c0_g1_i5, TRINITY_DN12082_c0_g2_i1, TRINITY_DN12082_c0_g2_i2, TRINITY_DN22730_c0_g3_i1, TRINITY_DN25572_c0_g3_i1, TRINITY_DN41572_c0_g1_i1, TRINITY_DN59142_c0_g1_i1, TRINITY_DN8349_c1_g1_i3	TRINITY_DN22728_c1_g1_i1, TRINITY_DN60401_c0_g1_i1	TRINITY_DN19289_c0_g1_i1
OG0000642	TRINITY_DN14810_c0_g2_i12, TRINITY_DN14810_c0_g2_i3, TRINITY_DN14810_c0_g2_i4, TRINITY_DN14810_c0_g2_i8	TRINITY_DN130219_c0_g1_i1, TRINITY_DN5350_c0_g2_i3	TRINITY_DN83844_c0_g1_i1, TRINITY_DN872_c1_g1_i2, TRINITY_DN872_c1_g1_i5, TRINITY_DN872_c1_g1_i6	TRINITY_DN4407_c0_g1_i1, TRINITY_DN4407_c0_g1_i5, TRINITY_DN4407_c0_g1_i7
OG0000643	TRINITY_DN15052_c0_g2_i4	TRINITY_DN2298_c1_g1_i14, TRINITY_DN2298_c1_g1_i17, TRINITY_DN2298_c1_g1_i18, TRINITY_DN2298_c1_g1_i20, TRINITY_DN2298_c1_g1_i5, TRINITY_DN2298_c1_g1_i9	TRINITY_DN49537_c0_g1_i11, TRINITY_DN49537_c0_g1_i2, TRINITY_DN49537_c0_g1_i7	TRINITY_DN5430_c0_g1_i1, TRINITY_DN5430_c0_g1_i3, TRINITY_DN5430_c0_g1_i5
OG0000644	TRINITY_DN1512_c0_g1_i11, TRINITY_DN1512_c0_g1_i18	TRINITY_DN10279_c0_g1_i10, TRINITY_DN10279_c0_g1_i16, TRINITY_DN10279_c0_g1_i2, TRINITY_DN10279_c0_g1_i22, TRINITY_DN10279_c0_g1_i4, TRINITY_DN10279_c0_g1_i7	TRINITY_DN3012_c0_g1_i18	TRINITY_DN520_c3_g1_i2, TRINITY_DN520_c3_g1_i6, TRINITY_DN520_c3_g1_i7, TRINITY_DN520_c3_g1_i8
OG0000645	TRINITY_DN15261_c0_g1_i1, TRINITY_DN15261_c0_g1_i5, TRINITY_DN15261_c0_g1_i6	TRINITY_DN17609_c0_g1_i10, TRINITY_DN17609_c0_g1_i11, TRINITY_DN17609_c0_g1_i17, TRINITY_DN17609_c0_g1_i18, TRINITY_DN17609_c0_g1_i2, TRINITY_DN17609_c0_g1_i3, TRINITY_DN17609_c0_g1_i4, TRINITY_DN17609_c0_g1_i7	TRINITY_DN15391_c0_g1_i6, TRINITY_DN15391_c0_g1_i7	NA
OG0000646	TRINITY_DN152_c0_g1_i14, TRINITY_DN152_c0_g1_i2, TRINITY_DN152_c0_g1_i8	TRINITY_DN13265_c0_g1_i12, TRINITY_DN13265_c0_g1_i15, TRINITY_DN13265_c0_g1_i16, TRINITY_DN13265_c0_g1_i5, TRINITY_DN13265_c0_g1_i6, TRINITY_DN13265_c0_g1_i8	TRINITY_DN137_c0_g2_i14, TRINITY_DN137_c0_g2_i9	TRINITY_DN2036_c0_g1_i13, TRINITY_DN2036_c0_g1_i8
OG0000647	TRINITY_DN15456_c0_g1_i4, TRINITY_DN8794_c0_g1_i1	TRINITY_DN1876_c1_g1_i13, TRINITY_DN1876_c1_g1_i2, TRINITY_DN1876_c1_g1_i28, TRINITY_DN1876_c1_g1_i36, TRINITY_DN1876_c1_g1_i5	TRINITY_DN774_c1_g1_i2, TRINITY_DN774_c1_g1_i4, TRINITY_DN774_c1_g1_i7	TRINITY_DN16541_c0_g1_i1, TRINITY_DN16541_c0_g1_i2, TRINITY_DN82351_c0_g1_i1
OG0000648	TRINITY_DN1612_c1_g2_i13, TRINITY_DN1612_c1_g2_i4, TRINITY_DN1612_c1_g2_i8	TRINITY_DN3941_c0_g1_i16, TRINITY_DN3941_c0_g1_i20, TRINITY_DN3941_c0_g1_i8	TRINITY_DN5808_c1_g1_i10, TRINITY_DN5808_c1_g1_i3, TRINITY_DN5808_c1_g1_i4, TRINITY_DN5808_c1_g1_i6, TRINITY_DN5808_c1_g1_i7	TRINITY_DN12672_c0_g1_i1, TRINITY_DN12672_c0_g1_i4
OG0000649	TRINITY_DN16252_c0_g2_i18, TRINITY_DN16252_c0_g2_i6	TRINITY_DN183147_c0_g1_i1, TRINITY_DN58883_c0_g1_i1	TRINITY_DN4676_c4_g1_i1, TRINITY_DN981_c0_g3_i1, TRINITY_DN981_c0_g3_i3, TRINITY_DN981_c0_g3_i5	TRINITY_DN6936_c0_g1_i17, TRINITY_DN6936_c0_g1_i18, TRINITY_DN6936_c0_g1_i5, TRINITY_DN6936_c0_g1_i8, TRINITY_DN6936_c0_g1_i9
OG0000650	TRINITY_DN1632_c0_g1_i17, TRINITY_DN1632_c0_g1_i18, TRINITY_DN1632_c0_g1_i8	TRINITY_DN3505_c0_g1_i11, TRINITY_DN3505_c0_g1_i2, TRINITY_DN3505_c0_g1_i3	TRINITY_DN7429_c0_g1_i6, TRINITY_DN7429_c0_g1_i8	TRINITY_DN6483_c0_g1_i16, TRINITY_DN6483_c0_g1_i19, TRINITY_DN6483_c0_g1_i29, TRINITY_DN6483_c0_g1_i35, TRINITY_DN6483_c0_g1_i7
OG0000651	TRINITY_DN16522_c2_g1_i11, TRINITY_DN16522_c2_g1_i2, TRINITY_DN16522_c2_g1_i6	TRINITY_DN16415_c0_g1_i6, TRINITY_DN72908_c0_g1_i1, TRINITY_DN78344_c0_g1_i1	TRINITY_DN112876_c0_g1_i1, TRINITY_DN20508_c0_g1_i1, TRINITY_DN20508_c0_g1_i4	TRINITY_DN646_c0_g1_i1, TRINITY_DN646_c0_g1_i14, TRINITY_DN646_c0_g1_i15, TRINITY_DN646_c0_g1_i8
OG0000652	TRINITY_DN1654_c0_g1_i11, TRINITY_DN1654_c0_g1_i12, TRINITY_DN1654_c0_g1_i6, TRINITY_DN1654_c0_g1_i9	TRINITY_DN1687_c2_g1_i1, TRINITY_DN1687_c2_g1_i3	TRINITY_DN667_c0_g1_i3, TRINITY_DN667_c0_g1_i4, TRINITY_DN667_c0_g1_i5, TRINITY_DN667_c0_g1_i7, TRINITY_DN667_c0_g1_i8	TRINITY_DN12442_c0_g1_i10, TRINITY_DN12442_c0_g1_i8
OG0000653	TRINITY_DN1667_c0_g2_i2, TRINITY_DN1667_c0_g2_i3, TRINITY_DN1667_c0_g2_i4	TRINITY_DN2761_c0_g1_i10, TRINITY_DN2761_c0_g1_i3, TRINITY_DN2761_c0_g1_i4, TRINITY_DN2761_c0_g1_i5, TRINITY_DN2761_c0_g1_i8, TRINITY_DN2761_c0_g1_i9	TRINITY_DN3431_c0_g1_i1, TRINITY_DN3431_c0_g1_i3	TRINITY_DN455_c0_g1_i2, TRINITY_DN455_c0_g1_i4
OG0000654	TRINITY_DN16785_c0_g2_i3, TRINITY_DN16785_c0_g2_i4, TRINITY_DN16785_c0_g2_i7	TRINITY_DN21553_c0_g1_i1, TRINITY_DN21553_c0_g1_i2, TRINITY_DN30483_c0_g1_i1, TRINITY_DN30483_c0_g1_i2, TRINITY_DN30483_c0_g1_i3	TRINITY_DN121711_c0_g1_i1, TRINITY_DN85825_c0_g1_i1	TRINITY_DN34812_c0_g1_i1, TRINITY_DN49063_c0_g1_i1, TRINITY_DN77287_c0_g1_i1
OG0000655	TRINITY_DN16985_c0_g1_i1, TRINITY_DN5501_c0_g1_i7	TRINITY_DN11689_c0_g1_i2, TRINITY_DN70163_c0_g1_i1	TRINITY_DN105205_c0_g1_i1, TRINITY_DN108405_c0_g1_i1	TRINITY_DN4151_c0_g1_i2, TRINITY_DN4151_c0_g3_i1, TRINITY_DN4151_c0_g3_i2, TRINITY_DN4509_c1_g1_i1, TRINITY_DN8032_c0_g1_i1, TRINITY_DN8032_c0_g1_i3, TRINITY_DN81237_c0_g1_i1
OG0000656	TRINITY_DN171_c0_g3_i4, TRINITY_DN320_c2_g1_i1	TRINITY_DN14728_c0_g1_i1, TRINITY_DN5963_c1_g1_i6, TRINITY_DN8982_c0_g1_i13, TRINITY_DN8982_c0_g1_i14, TRINITY_DN8982_c0_g1_i15, TRINITY_DN8982_c0_g1_i4	TRINITY_DN11651_c0_g1_i2, TRINITY_DN11651_c0_g1_i4, TRINITY_DN2288_c1_g3_i10, TRINITY_DN2288_c1_g3_i7	TRINITY_DN5884_c0_g1_i11
OG0000657	TRINITY_DN17215_c0_g1_i2, TRINITY_DN17215_c1_g1_i1	TRINITY_DN1449_c0_g2_i4, TRINITY_DN1449_c0_g2_i5, TRINITY_DN161712_c0_g1_i1, TRINITY_DN17687_c0_g2_i1, TRINITY_DN187330_c0_g1_i1, TRINITY_DN20581_c0_g1_i1, TRINITY_DN48458_c0_g1_i1, TRINITY_DN6715_c0_g1_i5	TRINITY_DN6639_c1_g1_i5	TRINITY_DN22466_c1_g1_i1, TRINITY_DN35401_c0_g1_i1
OG0000658	TRINITY_DN1732_c0_g1_i11, TRINITY_DN1732_c0_g1_i6	TRINITY_DN644_c1_g1_i11, TRINITY_DN644_c1_g1_i16, TRINITY_DN644_c1_g1_i17, TRINITY_DN644_c1_g1_i20, TRINITY_DN644_c1_g1_i21, TRINITY_DN644_c1_g1_i25, TRINITY_DN644_c1_g1_i6, TRINITY_DN644_c1_g1_i7	TRINITY_DN3676_c1_g1_i10, TRINITY_DN3676_c1_g1_i8	TRINITY_DN7507_c0_g2_i6
OG0000659	TRINITY_DN17658_c0_g1_i2, TRINITY_DN17658_c0_g1_i3, TRINITY_DN17658_c0_g1_i4, TRINITY_DN17658_c0_g1_i7	TRINITY_DN1264_c0_g1_i11, TRINITY_DN1264_c0_g1_i4, TRINITY_DN1264_c0_g1_i5	TRINITY_DN25787_c0_g1_i11, TRINITY_DN25787_c0_g1_i4, TRINITY_DN25787_c0_g1_i5, TRINITY_DN25787_c0_g1_i9	TRINITY_DN1679_c0_g1_i2, TRINITY_DN1679_c0_g1_i4
OG0000660	TRINITY_DN17957_c0_g1_i2, TRINITY_DN17957_c0_g1_i3, TRINITY_DN17957_c0_g1_i4	TRINITY_DN102_c0_g1_i2, TRINITY_DN102_c0_g1_i5, TRINITY_DN102_c0_g1_i6, TRINITY_DN102_c0_g1_i7	TRINITY_DN4045_c0_g1_i1, TRINITY_DN4045_c0_g1_i4, TRINITY_DN4045_c0_g1_i5, TRINITY_DN4045_c0_g1_i8	TRINITY_DN20625_c0_g1_i1, TRINITY_DN20625_c0_g1_i3
OG0000661	TRINITY_DN1804_c0_g2_i11, TRINITY_DN1804_c0_g2_i12, TRINITY_DN1804_c0_g2_i15, TRINITY_DN1804_c0_g2_i17, TRINITY_DN1804_c0_g2_i22, TRINITY_DN1804_c0_g2_i23, TRINITY_DN1804_c0_g2_i4, TRINITY_DN1804_c0_g2_i8, TRINITY_DN1804_c0_g2_i9	TRINITY_DN5721_c0_g1_i11, TRINITY_DN5721_c0_g1_i4	TRINITY_DN53833_c0_g1_i1	TRINITY_DN46001_c0_g1_i1
OG0000662	TRINITY_DN1805_c0_g1_i10, TRINITY_DN1805_c0_g1_i14, TRINITY_DN1805_c0_g1_i19, TRINITY_DN1805_c0_g1_i3, TRINITY_DN1805_c0_g1_i6, TRINITY_DN1805_c0_g1_i8, TRINITY_DN1805_c0_g1_i9	TRINITY_DN625_c0_g1_i14, TRINITY_DN625_c0_g1_i9	TRINITY_DN1852_c0_g1_i2, TRINITY_DN1852_c0_g1_i4, TRINITY_DN1852_c0_g1_i7	TRINITY_DN2372_c0_g1_i1
OG0000663	TRINITY_DN1827_c0_g2_i3, TRINITY_DN25645_c0_g1_i1, TRINITY_DN32304_c0_g1_i1	TRINITY_DN10837_c2_g1_i2, TRINITY_DN1496_c2_g1_i1, TRINITY_DN3376_c1_g1_i1, TRINITY_DN40404_c0_g1_i1, TRINITY_DN6901_c1_g2_i1, TRINITY_DN80719_c0_g1_i1	TRINITY_DN20_c4_g1_i2, TRINITY_DN94265_c0_g1_i1	TRINITY_DN22347_c0_g1_i1, TRINITY_DN22347_c0_g1_i2
OG0000664	TRINITY_DN1872_c0_g1_i1, TRINITY_DN1872_c0_g1_i5	TRINITY_DN754_c1_g1_i10, TRINITY_DN754_c1_g1_i11, TRINITY_DN754_c1_g1_i5, TRINITY_DN754_c1_g1_i7, TRINITY_DN754_c1_g1_i8	TRINITY_DN207_c1_g3_i7, TRINITY_DN207_c1_g3_i9	TRINITY_DN8331_c0_g1_i11, TRINITY_DN8331_c0_g1_i2, TRINITY_DN8331_c0_g1_i8, TRINITY_DN8331_c0_g1_i9
OG0000665	TRINITY_DN18767_c0_g1_i1, TRINITY_DN18767_c0_g1_i2, TRINITY_DN88134_c0_g1_i1	TRINITY_DN11174_c0_g1_i14, TRINITY_DN11174_c0_g1_i15, TRINITY_DN11174_c0_g1_i19, TRINITY_DN11174_c0_g1_i2, TRINITY_DN11174_c0_g1_i20, TRINITY_DN11174_c0_g1_i4, TRINITY_DN11174_c0_g1_i8	TRINITY_DN90057_c0_g1_i1	TRINITY_DN12327_c0_g1_i2, TRINITY_DN12327_c0_g1_i5
OG0000666	TRINITY_DN1896_c0_g1_i1, TRINITY_DN1896_c0_g1_i4, TRINITY_DN1896_c0_g1_i5	TRINITY_DN14869_c0_g1_i3, TRINITY_DN14869_c0_g1_i4, TRINITY_DN14869_c0_g1_i5, TRINITY_DN14869_c0_g1_i6	TRINITY_DN2344_c1_g1_i1, TRINITY_DN2344_c1_g1_i3, TRINITY_DN2344_c1_g1_i4, TRINITY_DN2344_c1_g1_i5	TRINITY_DN768_c0_g1_i1, TRINITY_DN768_c0_g1_i2
OG0000667	TRINITY_DN1900_c0_g1_i20, TRINITY_DN1900_c0_g1_i8	TRINITY_DN2021_c0_g2_i1, TRINITY_DN2021_c0_g2_i15, TRINITY_DN2021_c0_g2_i16, TRINITY_DN2021_c0_g2_i17, TRINITY_DN2021_c0_g2_i18, TRINITY_DN2021_c0_g2_i25, TRINITY_DN2021_c0_g2_i31, TRINITY_DN2021_c0_g2_i9	TRINITY_DN1264_c0_g1_i14, TRINITY_DN1264_c0_g1_i32	TRINITY_DN3078_c0_g1_i2
OG0000668	TRINITY_DN192_c1_g1_i1, TRINITY_DN192_c1_g1_i8, TRINITY_DN192_c1_g2_i1	NA	TRINITY_DN9291_c0_g2_i1, TRINITY_DN9291_c0_g2_i3, TRINITY_DN9291_c0_g2_i6, TRINITY_DN9291_c0_g2_i7, TRINITY_DN9291_c0_g2_i9	TRINITY_DN3668_c0_g1_i10, TRINITY_DN3668_c0_g1_i14, TRINITY_DN3668_c0_g1_i15, TRINITY_DN3668_c0_g1_i2, TRINITY_DN3668_c0_g1_i5
OG0000669	TRINITY_DN19381_c0_g2_i1	TRINITY_DN5004_c0_g1_i13, TRINITY_DN5004_c0_g1_i17, TRINITY_DN5004_c0_g1_i2, TRINITY_DN5004_c0_g1_i21, TRINITY_DN5004_c0_g1_i4, TRINITY_DN5004_c0_g1_i6, TRINITY_DN5004_c0_g1_i9	TRINITY_DN6503_c0_g1_i16, TRINITY_DN6503_c0_g1_i18, TRINITY_DN6503_c0_g1_i5	TRINITY_DN23350_c0_g1_i1, TRINITY_DN44737_c0_g1_i1
OG0000670	TRINITY_DN1967_c0_g1_i1, TRINITY_DN1967_c0_g1_i4, TRINITY_DN1967_c0_g1_i5	TRINITY_DN751_c0_g1_i3, TRINITY_DN751_c0_g1_i7	TRINITY_DN10299_c0_g1_i3, TRINITY_DN10299_c0_g1_i4, TRINITY_DN10299_c0_g1_i8, TRINITY_DN10299_c0_g1_i9	TRINITY_DN3021_c0_g1_i3, TRINITY_DN3021_c0_g1_i5, TRINITY_DN3021_c0_g1_i6, TRINITY_DN3021_c0_g1_i7
OG0000671	TRINITY_DN19712_c0_g1_i2, TRINITY_DN19712_c0_g1_i4, TRINITY_DN19712_c0_g1_i6	TRINITY_DN174206_c0_g1_i1	TRINITY_DN836_c0_g1_i1, TRINITY_DN836_c0_g1_i2, TRINITY_DN836_c0_g1_i4	TRINITY_DN898_c0_g1_i1, TRINITY_DN898_c0_g1_i10, TRINITY_DN898_c0_g1_i5, TRINITY_DN898_c0_g1_i6, TRINITY_DN898_c0_g1_i7, TRINITY_DN898_c0_g1_i8
OG0000672	TRINITY_DN2034_c0_g1_i3	TRINITY_DN1178_c0_g2_i1, TRINITY_DN14181_c0_g1_i1, TRINITY_DN34252_c1_g1_i1, TRINITY_DN38797_c2_g1_i1, TRINITY_DN4326_c7_g1_i1, TRINITY_DN5308_c0_g2_i1, TRINITY_DN6085_c0_g2_i1, TRINITY_DN8976_c1_g1_i1, TRINITY_DN982_c0_g1_i12	TRINITY_DN1858_c1_g2_i1, TRINITY_DN851_c0_g1_i11	TRINITY_DN808_c0_g1_i6
OG0000673	TRINITY_DN20365_c0_g1_i1	TRINITY_DN6288_c0_g1_i11, TRINITY_DN6288_c0_g1_i2, TRINITY_DN6288_c0_g1_i3, TRINITY_DN6288_c0_g1_i4, TRINITY_DN6288_c0_g1_i5	TRINITY_DN11923_c0_g1_i19, TRINITY_DN11923_c0_g1_i7, TRINITY_DN11923_c0_g1_i8, TRINITY_DN11923_c0_g1_i9	TRINITY_DN2128_c0_g1_i2, TRINITY_DN2128_c0_g1_i5, TRINITY_DN2128_c0_g1_i6
OG0000674	TRINITY_DN2039_c1_g1_i1, TRINITY_DN2039_c1_g1_i3, TRINITY_DN2039_c1_g1_i5, TRINITY_DN50001_c0_g1_i1	TRINITY_DN1581_c0_g1_i2, TRINITY_DN1581_c0_g1_i4	TRINITY_DN5153_c0_g1_i14, TRINITY_DN5153_c0_g1_i16, TRINITY_DN5153_c0_g1_i20, TRINITY_DN5153_c0_g1_i3	TRINITY_DN5162_c0_g1_i2, TRINITY_DN5162_c0_g1_i4, TRINITY_DN5162_c0_g1_i5
OG0000675	TRINITY_DN2055_c0_g1_i1, TRINITY_DN2055_c0_g1_i2, TRINITY_DN2055_c0_g1_i3	TRINITY_DN6864_c0_g1_i1, TRINITY_DN6864_c0_g1_i2	TRINITY_DN1002_c0_g1_i1, TRINITY_DN1002_c0_g1_i11, TRINITY_DN1002_c0_g1_i2, TRINITY_DN1002_c0_g1_i3, TRINITY_DN1002_c0_g1_i6, TRINITY_DN1002_c0_g1_i7	TRINITY_DN25129_c0_g2_i2, TRINITY_DN25129_c0_g2_i4
OG0000676	TRINITY_DN2107_c0_g2_i6, TRINITY_DN2107_c0_g2_i7	TRINITY_DN2450_c0_g1_i18, TRINITY_DN2450_c0_g1_i20, TRINITY_DN2450_c0_g1_i28, TRINITY_DN2450_c0_g1_i6, TRINITY_DN2450_c0_g1_i7	TRINITY_DN435_c0_g1_i2, TRINITY_DN435_c0_g1_i9	TRINITY_DN2083_c0_g1_i2, TRINITY_DN2083_c0_g1_i4, TRINITY_DN2083_c0_g1_i5, TRINITY_DN2083_c0_g1_i6
OG0000677	TRINITY_DN2129_c0_g1_i1, TRINITY_DN2129_c0_g1_i15, TRINITY_DN2129_c0_g1_i17, TRINITY_DN2129_c0_g1_i5, TRINITY_DN2129_c0_g1_i7	TRINITY_DN123_c0_g1_i2, TRINITY_DN123_c0_g1_i5, TRINITY_DN123_c0_g1_i8	TRINITY_DN15936_c0_g2_i14, TRINITY_DN15936_c0_g2_i5, TRINITY_DN15936_c0_g2_i6	TRINITY_DN34198_c0_g1_i2, TRINITY_DN34198_c0_g1_i6
OG0000678	TRINITY_DN2166_c0_g1_i1, TRINITY_DN2166_c0_g1_i4, TRINITY_DN2166_c0_g1_i6	TRINITY_DN3581_c1_g1_i1, TRINITY_DN3581_c1_g1_i2, TRINITY_DN3581_c1_g1_i3, TRINITY_DN3581_c1_g1_i4, TRINITY_DN3581_c1_g1_i5, TRINITY_DN3581_c1_g1_i6	TRINITY_DN267_c1_g1_i1, TRINITY_DN267_c1_g1_i2	TRINITY_DN2020_c0_g1_i1, TRINITY_DN2020_c0_g1_i2
OG0000679	TRINITY_DN2168_c0_g1_i7	TRINITY_DN4746_c0_g1_i1, TRINITY_DN4746_c0_g1_i10, TRINITY_DN4746_c0_g1_i12, TRINITY_DN4746_c0_g1_i13, TRINITY_DN4746_c0_g1_i15, TRINITY_DN4746_c0_g1_i2, TRINITY_DN4746_c0_g1_i4	TRINITY_DN3885_c0_g1_i2, TRINITY_DN3885_c0_g1_i3	TRINITY_DN1527_c0_g1_i2, TRINITY_DN1527_c0_g1_i3, TRINITY_DN1527_c0_g1_i4
OG0000680	TRINITY_DN21718_c0_g1_i3	TRINITY_DN326_c0_g1_i10, TRINITY_DN326_c0_g1_i13, TRINITY_DN326_c0_g1_i15, TRINITY_DN326_c0_g1_i18, TRINITY_DN326_c0_g1_i2, TRINITY_DN326_c0_g1_i4, TRINITY_DN326_c0_g1_i6, TRINITY_DN326_c0_g1_i7	TRINITY_DN1417_c0_g1_i2, TRINITY_DN1417_c0_g1_i3, TRINITY_DN1417_c0_g1_i5, TRINITY_DN1417_c0_g1_i6	NA
OG0000681	TRINITY_DN2171_c0_g1_i11, TRINITY_DN5562_c1_g1_i1	TRINITY_DN197_c0_g2_i1, TRINITY_DN197_c0_g2_i2, TRINITY_DN197_c0_g2_i3, TRINITY_DN197_c0_g2_i4	TRINITY_DN4888_c0_g2_i1, TRINITY_DN4888_c0_g2_i4, TRINITY_DN4888_c0_g2_i6, TRINITY_DN4888_c0_g2_i7, TRINITY_DN6201_c1_g4_i1	TRINITY_DN15408_c1_g1_i2, TRINITY_DN31_c0_g1_i6
OG0000682	TRINITY_DN22256_c0_g5_i1	TRINITY_DN171710_c0_g1_i1, TRINITY_DN73500_c0_g2_i1, TRINITY_DN73500_c0_g2_i2, TRINITY_DN73500_c0_g3_i3	TRINITY_DN11850_c0_g1_i8, TRINITY_DN11850_c2_g1_i1, TRINITY_DN19048_c0_g1_i1, TRINITY_DN19048_c0_g1_i6, TRINITY_DN19048_c0_g1_i7, TRINITY_DN19048_c0_g3_i2, TRINITY_DN19048_c0_g3_i3	TRINITY_DN28218_c0_g3_i1
OG0000683	TRINITY_DN22258_c0_g2_i2, TRINITY_DN22258_c0_g2_i3, TRINITY_DN22258_c0_g2_i7	TRINITY_DN21099_c0_g1_i11, TRINITY_DN21099_c0_g1_i14, TRINITY_DN21099_c0_g1_i2, TRINITY_DN21099_c0_g1_i3	TRINITY_DN7337_c0_g1_i1, TRINITY_DN7337_c0_g1_i4, TRINITY_DN7337_c0_g1_i6	TRINITY_DN2860_c0_g1_i10, TRINITY_DN2860_c0_g1_i2, TRINITY_DN2860_c0_g1_i8
OG0000684	TRINITY_DN2249_c2_g2_i3	TRINITY_DN1724_c0_g2_i11, TRINITY_DN1724_c0_g2_i17, TRINITY_DN1724_c0_g2_i6, TRINITY_DN1724_c0_g2_i8, TRINITY_DN1724_c0_g2_i9	TRINITY_DN2328_c3_g1_i10, TRINITY_DN2328_c3_g1_i6, TRINITY_DN2328_c3_g1_i7, TRINITY_DN2328_c3_g1_i8	TRINITY_DN132_c1_g1_i1, TRINITY_DN132_c1_g1_i2, TRINITY_DN132_c1_g1_i3
OG0000685	TRINITY_DN23400_c0_g1_i4	TRINITY_DN4050_c0_g1_i1, TRINITY_DN4050_c0_g1_i2, TRINITY_DN4050_c0_g1_i3, TRINITY_DN4050_c0_g1_i4, TRINITY_DN4050_c0_g1_i5, TRINITY_DN4050_c0_g1_i8, TRINITY_DN4050_c0_g1_i9	TRINITY_DN13869_c0_g1_i1, TRINITY_DN13869_c0_g1_i2, TRINITY_DN13869_c0_g1_i3	TRINITY_DN4221_c0_g2_i1, TRINITY_DN4221_c0_g2_i2
OG0000686	TRINITY_DN25040_c0_g1_i1, TRINITY_DN25040_c0_g1_i2	TRINITY_DN1551_c0_g1_i10, TRINITY_DN1551_c0_g1_i15, TRINITY_DN1551_c0_g1_i17, TRINITY_DN1551_c0_g1_i2, TRINITY_DN1551_c0_g1_i3, TRINITY_DN1551_c0_g1_i4, TRINITY_DN1551_c0_g1_i6, TRINITY_DN1551_c0_g1_i7	TRINITY_DN10645_c0_g1_i5, TRINITY_DN10645_c0_g1_i6	TRINITY_DN16633_c0_g2_i2
OG0000687	TRINITY_DN2579_c1_g1_i1, TRINITY_DN2579_c1_g1_i3, TRINITY_DN2579_c1_g1_i6	TRINITY_DN944_c0_g1_i16, TRINITY_DN944_c0_g1_i20, TRINITY_DN944_c0_g1_i3	TRINITY_DN439_c0_g1_i1, TRINITY_DN439_c0_g1_i11, TRINITY_DN439_c0_g1_i2, TRINITY_DN439_c0_g1_i3, TRINITY_DN439_c0_g1_i6, TRINITY_DN439_c0_g1_i7	TRINITY_DN2207_c0_g2_i1
OG0000688	TRINITY_DN27126_c0_g1_i3, TRINITY_DN27126_c0_g1_i5, TRINITY_DN27126_c0_g1_i6	TRINITY_DN13991_c0_g1_i1, TRINITY_DN13991_c0_g1_i2, TRINITY_DN13991_c0_g1_i3, TRINITY_DN13991_c0_g1_i5	TRINITY_DN125709_c0_g1_i1, TRINITY_DN35823_c0_g1_i1	TRINITY_DN3512_c0_g1_i1, TRINITY_DN3512_c0_g1_i4, TRINITY_DN3512_c0_g1_i6, TRINITY_DN3512_c0_g1_i8
OG0000689	TRINITY_DN28967_c0_g1_i2, TRINITY_DN95392_c0_g1_i1	TRINITY_DN164852_c0_g1_i1, TRINITY_DN7199_c0_g1_i1, TRINITY_DN7199_c0_g1_i5	TRINITY_DN25588_c0_g1_i2, TRINITY_DN25588_c0_g1_i4, TRINITY_DN25588_c0_g1_i6, TRINITY_DN25588_c0_g1_i7	TRINITY_DN11657_c3_g1_i3, TRINITY_DN11657_c3_g1_i4, TRINITY_DN11657_c3_g1_i5, TRINITY_DN11657_c3_g1_i6
OG0000690	TRINITY_DN2904_c0_g2_i1, TRINITY_DN2904_c0_g2_i3, TRINITY_DN2904_c0_g2_i4, TRINITY_DN2904_c0_g2_i5	TRINITY_DN523_c0_g1_i1, TRINITY_DN523_c0_g1_i2, TRINITY_DN523_c0_g1_i3, TRINITY_DN523_c0_g1_i4	TRINITY_DN13616_c0_g4_i1, TRINITY_DN13616_c0_g4_i2, TRINITY_DN13616_c0_g4_i3	TRINITY_DN17581_c0_g1_i2, TRINITY_DN37010_c1_g1_i1
OG0000691	TRINITY_DN29364_c0_g1_i1, TRINITY_DN5719_c4_g1_i1	TRINITY_DN10353_c1_g1_i1, TRINITY_DN11173_c0_g2_i1, TRINITY_DN173266_c0_g1_i1, TRINITY_DN187862_c0_g1_i1, TRINITY_DN205801_c0_g1_i1, TRINITY_DN28045_c0_g1_i1, TRINITY_DN6184_c0_g8_i1, TRINITY_DN9080_c1_g3_i2	TRINITY_DN18381_c0_g1_i3	TRINITY_DN25851_c0_g1_i1, TRINITY_DN85322_c0_g1_i1
OG0000692	TRINITY_DN3007_c0_g1_i2	TRINITY_DN179988_c0_g1_i1, TRINITY_DN54765_c0_g1_i1	TRINITY_DN32855_c0_g1_i1, TRINITY_DN3631_c0_g2_i13, TRINITY_DN3631_c0_g2_i16, TRINITY_DN3631_c0_g2_i17, TRINITY_DN3631_c0_g2_i21	TRINITY_DN5937_c0_g1_i11, TRINITY_DN5937_c0_g1_i3, TRINITY_DN5937_c0_g1_i7, TRINITY_DN5937_c0_g1_i8, TRINITY_DN5937_c0_g1_i9
OG0000693	TRINITY_DN3020_c0_g1_i8	TRINITY_DN4161_c0_g1_i15, TRINITY_DN4161_c0_g1_i17, TRINITY_DN4161_c0_g1_i2	TRINITY_DN3944_c0_g1_i13, TRINITY_DN3944_c0_g1_i15, TRINITY_DN3944_c0_g1_i17	TRINITY_DN18903_c0_g1_i3, TRINITY_DN18903_c0_g1_i5, TRINITY_DN18903_c0_g1_i6, TRINITY_DN18903_c0_g1_i7, TRINITY_DN18903_c0_g1_i8, TRINITY_DN18903_c0_g1_i9
OG0000694	TRINITY_DN3029_c0_g1_i10, TRINITY_DN3029_c0_g1_i5, TRINITY_DN3029_c0_g1_i6, TRINITY_DN3029_c0_g1_i7, TRINITY_DN3029_c0_g1_i9	TRINITY_DN3697_c0_g1_i11, TRINITY_DN3697_c0_g1_i2, TRINITY_DN3697_c0_g1_i7, TRINITY_DN3697_c0_g1_i9	TRINITY_DN14486_c0_g1_i20, TRINITY_DN14486_c0_g1_i21, TRINITY_DN14486_c0_g1_i5	TRINITY_DN6463_c0_g1_i1
OG0000695	TRINITY_DN3062_c0_g1_i1, TRINITY_DN3062_c0_g1_i2	TRINITY_DN1163_c0_g1_i16, TRINITY_DN1163_c0_g1_i19, TRINITY_DN1163_c0_g1_i2, TRINITY_DN1163_c0_g1_i22, TRINITY_DN1163_c0_g1_i3, TRINITY_DN1163_c0_g1_i4, TRINITY_DN1163_c0_g1_i5	TRINITY_DN4488_c0_g1_i10, TRINITY_DN4488_c0_g1_i4, TRINITY_DN4488_c0_g1_i5	TRINITY_DN9389_c0_g1_i2
OG0000696	TRINITY_DN3071_c0_g1_i1, TRINITY_DN3071_c0_g1_i2, TRINITY_DN3071_c0_g1_i6	TRINITY_DN897_c0_g1_i14, TRINITY_DN897_c0_g1_i2, TRINITY_DN897_c0_g1_i3, TRINITY_DN897_c0_g1_i4, TRINITY_DN897_c0_g1_i7	TRINITY_DN1976_c0_g1_i3, TRINITY_DN1976_c0_g1_i6, TRINITY_DN1976_c0_g1_i8	TRINITY_DN1096_c0_g2_i2, TRINITY_DN1096_c0_g2_i4
OG0000697	TRINITY_DN3099_c0_g1_i1, TRINITY_DN3099_c0_g1_i3	TRINITY_DN328_c0_g2_i1, TRINITY_DN328_c0_g2_i12, TRINITY_DN328_c0_g2_i2, TRINITY_DN328_c0_g2_i3, TRINITY_DN328_c0_g2_i4, TRINITY_DN328_c0_g2_i5, TRINITY_DN328_c0_g2_i9	TRINITY_DN6149_c0_g2_i1, TRINITY_DN6149_c0_g2_i2	TRINITY_DN16636_c0_g1_i5, TRINITY_DN16636_c0_g1_i7
OG0000698	TRINITY_DN3147_c0_g1_i2, TRINITY_DN3147_c0_g1_i3, TRINITY_DN3147_c0_g1_i4, TRINITY_DN3147_c0_g1_i5, TRINITY_DN3147_c0_g1_i6	TRINITY_DN5_c0_g1_i1, TRINITY_DN5_c0_g1_i15, TRINITY_DN5_c0_g1_i3, TRINITY_DN5_c0_g1_i6	TRINITY_DN4238_c0_g2_i2, TRINITY_DN4238_c0_g2_i8	TRINITY_DN5479_c0_g1_i1, TRINITY_DN5479_c0_g1_i2
OG0000699	TRINITY_DN316_c0_g1_i1, TRINITY_DN316_c0_g1_i10, TRINITY_DN316_c0_g1_i12, TRINITY_DN316_c0_g1_i14, TRINITY_DN316_c0_g1_i2, TRINITY_DN316_c0_g1_i6, TRINITY_DN316_c0_g1_i9	TRINITY_DN2054_c1_g1_i1	TRINITY_DN3327_c1_g1_i3, TRINITY_DN3327_c1_g1_i5, TRINITY_DN3327_c1_g1_i6	TRINITY_DN3676_c0_g1_i3, TRINITY_DN3676_c0_g1_i7
OG0000700	TRINITY_DN3199_c0_g1_i11, TRINITY_DN3199_c0_g1_i2, TRINITY_DN3199_c0_g1_i4, TRINITY_DN3199_c0_g1_i7	TRINITY_DN736_c0_g1_i10, TRINITY_DN736_c0_g1_i2, TRINITY_DN736_c0_g1_i5, TRINITY_DN736_c0_g1_i6, TRINITY_DN736_c0_g1_i7	TRINITY_DN537_c1_g1_i1	TRINITY_DN3021_c0_g2_i1, TRINITY_DN3021_c0_g2_i6, TRINITY_DN3021_c0_g2_i8
OG0000701	TRINITY_DN32479_c0_g1_i5	TRINITY_DN1081_c0_g1_i1, TRINITY_DN1081_c0_g1_i18, TRINITY_DN14243_c0_g1_i2, TRINITY_DN14243_c0_g1_i9, TRINITY_DN4356_c0_g1_i11, TRINITY_DN4356_c0_g1_i12, TRINITY_DN4356_c0_g1_i17, TRINITY_DN4356_c0_g1_i3	TRINITY_DN1865_c0_g3_i1, TRINITY_DN1865_c0_g3_i4	TRINITY_DN1846_c0_g1_i1, TRINITY_DN1846_c0_g1_i3
OG0000702	TRINITY_DN33211_c0_g1_i1, TRINITY_DN54930_c0_g1_i1	TRINITY_DN6496_c0_g1_i10, TRINITY_DN6496_c0_g1_i3, TRINITY_DN6496_c0_g1_i4, TRINITY_DN6496_c0_g1_i5, TRINITY_DN6496_c0_g1_i6, TRINITY_DN6496_c0_g1_i7, TRINITY_DN6496_c0_g1_i8	TRINITY_DN10685_c0_g1_i2, TRINITY_DN13156_c0_g1_i1	TRINITY_DN10609_c0_g3_i2, TRINITY_DN10609_c0_g3_i3
OG0000703	TRINITY_DN3339_c0_g1_i1, TRINITY_DN3339_c0_g1_i12, TRINITY_DN3339_c0_g1_i15, TRINITY_DN3339_c0_g1_i17	TRINITY_DN3809_c0_g1_i16, TRINITY_DN3809_c0_g1_i2, TRINITY_DN3809_c0_g1_i7, TRINITY_DN3809_c0_g1_i8	TRINITY_DN15814_c0_g1_i12, TRINITY_DN15814_c0_g1_i3, TRINITY_DN15814_c0_g1_i6, TRINITY_DN15814_c0_g1_i7	TRINITY_DN8188_c0_g1_i1
OG0000704	TRINITY_DN34137_c0_g1_i11, TRINITY_DN34137_c0_g1_i5, TRINITY_DN34137_c0_g1_i9	TRINITY_DN4395_c0_g1_i17, TRINITY_DN4395_c0_g1_i5, TRINITY_DN4395_c0_g1_i8, TRINITY_DN4395_c0_g1_i9	TRINITY_DN6130_c0_g1_i2, TRINITY_DN6130_c0_g1_i3, TRINITY_DN6130_c0_g1_i5, TRINITY_DN6130_c0_g1_i8	TRINITY_DN1160_c0_g1_i11, TRINITY_DN1160_c0_g1_i7
OG0000705	TRINITY_DN3437_c1_g1_i1, TRINITY_DN3437_c1_g2_i5	TRINITY_DN20023_c1_g1_i1, TRINITY_DN35148_c0_g1_i1, TRINITY_DN48486_c1_g1_i1, TRINITY_DN53205_c0_g2_i3, TRINITY_DN56750_c0_g1_i1, TRINITY_DN60130_c0_g1_i2, TRINITY_DN64203_c1_g1_i1, TRINITY_DN9690_c1_g1_i1, TRINITY_DN9899_c4_g1_i1	TRINITY_DN1901_c0_g1_i6	TRINITY_DN10080_c0_g1_i4
OG0000706	TRINITY_DN35596_c0_g1_i14, TRINITY_DN35596_c0_g1_i15, TRINITY_DN35596_c0_g1_i3, TRINITY_DN35596_c0_g1_i8	TRINITY_DN1593_c0_g1_i5, TRINITY_DN1593_c0_g1_i6	TRINITY_DN1422_c0_g1_i6, TRINITY_DN1422_c0_g1_i7, TRINITY_DN1422_c0_g1_i9	TRINITY_DN3228_c0_g1_i18, TRINITY_DN3228_c0_g1_i20, TRINITY_DN3228_c0_g1_i31, TRINITY_DN3228_c0_g1_i9
OG0000707	TRINITY_DN3629_c0_g1_i14, TRINITY_DN3629_c0_g1_i2, TRINITY_DN3629_c0_g3_i1, TRINITY_DN7884_c1_g1_i1	TRINITY_DN13012_c1_g2_i2, TRINITY_DN171700_c0_g1_i1, TRINITY_DN22704_c0_g1_i1, TRINITY_DN23759_c0_g1_i1, TRINITY_DN25407_c0_g2_i1, TRINITY_DN72647_c0_g1_i1	TRINITY_DN10251_c1_g1_i1, TRINITY_DN23123_c2_g1_i1	TRINITY_DN29213_c0_g1_i1
OG0000708	TRINITY_DN3704_c0_g1_i1, TRINITY_DN3704_c0_g1_i2, TRINITY_DN3704_c0_g1_i7	TRINITY_DN3924_c0_g1_i5, TRINITY_DN5219_c0_g1_i16	TRINITY_DN391_c0_g2_i5, TRINITY_DN391_c0_g2_i9, TRINITY_DN741_c1_g1_i1, TRINITY_DN741_c1_g1_i13, TRINITY_DN741_c1_g1_i3, TRINITY_DN741_c1_g1_i5	TRINITY_DN2113_c1_g1_i15, TRINITY_DN2113_c1_g1_i7
OG0000709	TRINITY_DN3754_c0_g1_i7	TRINITY_DN3442_c0_g1_i19, TRINITY_DN3442_c0_g1_i22, TRINITY_DN3442_c0_g1_i24, TRINITY_DN3442_c0_g1_i25, TRINITY_DN3442_c0_g1_i30, TRINITY_DN3442_c0_g1_i36, TRINITY_DN3442_c0_g1_i37	TRINITY_DN2043_c0_g1_i3	TRINITY_DN6525_c0_g1_i18, TRINITY_DN6525_c0_g1_i25, TRINITY_DN6525_c0_g1_i7, TRINITY_DN6525_c0_g1_i9
OG0000710	TRINITY_DN3776_c0_g1_i21, TRINITY_DN3776_c0_g1_i6, TRINITY_DN3776_c0_g1_i9	TRINITY_DN2764_c0_g2_i2, TRINITY_DN2764_c0_g2_i6, TRINITY_DN5767_c0_g1_i4	TRINITY_DN17004_c0_g2_i2, TRINITY_DN17004_c0_g2_i3, TRINITY_DN17004_c0_g2_i4, TRINITY_DN6705_c0_g1_i1, TRINITY_DN6705_c0_g1_i2	TRINITY_DN2452_c0_g1_i4, TRINITY_DN2452_c0_g1_i6
OG0000711	TRINITY_DN3837_c0_g3_i1, TRINITY_DN3837_c0_g3_i2	TRINITY_DN30622_c0_g1_i2, TRINITY_DN93008_c0_g1_i1	TRINITY_DN3800_c0_g1_i1, TRINITY_DN3800_c0_g1_i2, TRINITY_DN3800_c0_g1_i3, TRINITY_DN3800_c0_g1_i4, TRINITY_DN3800_c0_g1_i6, TRINITY_DN3800_c0_g1_i7	TRINITY_DN16905_c0_g1_i1, TRINITY_DN16905_c0_g1_i2, TRINITY_DN16905_c0_g2_i1
OG0000712	TRINITY_DN3850_c1_g1_i3	TRINITY_DN12493_c0_g1_i10, TRINITY_DN12493_c0_g1_i12, TRINITY_DN12493_c0_g1_i15, TRINITY_DN12493_c0_g1_i20, TRINITY_DN12493_c0_g1_i3, TRINITY_DN12493_c0_g1_i6, TRINITY_DN12493_c0_g1_i8	TRINITY_DN11811_c0_g1_i1, TRINITY_DN11811_c0_g1_i4	TRINITY_DN5528_c0_g1_i3, TRINITY_DN5528_c0_g1_i5, TRINITY_DN5528_c0_g1_i8
OG0000713	TRINITY_DN391_c0_g1_i5, TRINITY_DN391_c0_g1_i6	TRINITY_DN172_c0_g1_i14, TRINITY_DN172_c0_g1_i2, TRINITY_DN172_c0_g1_i3, TRINITY_DN172_c0_g1_i5, TRINITY_DN172_c0_g1_i6, TRINITY_DN172_c0_g1_i7, TRINITY_DN172_c0_g1_i9	TRINITY_DN4321_c0_g1_i2, TRINITY_DN4321_c0_g1_i3, TRINITY_DN4321_c0_g1_i7	TRINITY_DN85687_c0_g1_i1
OG0000714	TRINITY_DN39805_c0_g1_i1, TRINITY_DN39805_c0_g1_i2	TRINITY_DN1121_c0_g1_i1, TRINITY_DN1121_c0_g1_i10, TRINITY_DN1121_c0_g1_i2, TRINITY_DN1121_c0_g1_i3, TRINITY_DN1121_c0_g1_i5, TRINITY_DN1121_c0_g1_i7	TRINITY_DN7169_c0_g1_i1, TRINITY_DN7169_c0_g1_i10, TRINITY_DN7169_c0_g1_i3, TRINITY_DN7169_c0_g1_i7	TRINITY_DN33495_c0_g1_i1
OG0000715	TRINITY_DN3988_c2_g2_i1, TRINITY_DN3988_c2_g2_i10, TRINITY_DN3988_c2_g2_i13	TRINITY_DN69700_c0_g1_i1, TRINITY_DN69700_c0_g1_i10, TRINITY_DN69700_c0_g1_i11	TRINITY_DN12265_c0_g1_i10, TRINITY_DN12265_c0_g1_i3, TRINITY_DN12265_c0_g1_i5, TRINITY_DN12265_c0_g1_i7, TRINITY_DN12265_c0_g1_i9	TRINITY_DN37752_c0_g1_i1, TRINITY_DN52274_c0_g1_i1
OG0000716	TRINITY_DN4057_c0_g1_i4, TRINITY_DN4057_c0_g1_i5, TRINITY_DN4057_c0_g1_i6	TRINITY_DN3528_c1_g1_i10, TRINITY_DN3528_c1_g1_i3, TRINITY_DN3528_c1_g1_i4, TRINITY_DN3528_c1_g1_i5, TRINITY_DN3528_c1_g1_i9	TRINITY_DN20178_c1_g1_i1, TRINITY_DN20178_c1_g1_i10, TRINITY_DN20178_c1_g1_i3, TRINITY_DN20178_c1_g1_i5	TRINITY_DN897_c0_g1_i1
OG0000717	TRINITY_DN4086_c0_g1_i1, TRINITY_DN4086_c0_g1_i2, TRINITY_DN4086_c0_g1_i3, TRINITY_DN4086_c0_g1_i5	NA	TRINITY_DN73117_c0_g1_i1	TRINITY_DN6371_c0_g2_i10, TRINITY_DN6371_c0_g2_i11, TRINITY_DN6371_c0_g2_i13, TRINITY_DN6371_c0_g2_i2, TRINITY_DN6371_c0_g2_i4, TRINITY_DN6371_c0_g2_i5, TRINITY_DN6371_c0_g2_i6, TRINITY_DN6371_c0_g2_i8
OG0000718	TRINITY_DN408_c0_g1_i1, TRINITY_DN408_c0_g1_i10, TRINITY_DN408_c0_g1_i12, TRINITY_DN408_c0_g1_i14, TRINITY_DN408_c0_g1_i15, TRINITY_DN408_c0_g1_i9	TRINITY_DN215173_c0_g1_i1	TRINITY_DN1308_c0_g1_i1, TRINITY_DN1308_c0_g1_i14, TRINITY_DN1308_c0_g1_i3, TRINITY_DN1308_c0_g1_i8	TRINITY_DN52642_c0_g1_i1, TRINITY_DN71117_c0_g1_i1
OG0000719	TRINITY_DN4127_c0_g1_i1, TRINITY_DN4127_c0_g1_i10, TRINITY_DN4127_c0_g1_i11, TRINITY_DN4127_c0_g1_i13, TRINITY_DN4127_c0_g1_i14, TRINITY_DN4127_c0_g1_i2, TRINITY_DN4127_c0_g1_i3, TRINITY_DN4127_c0_g1_i8, TRINITY_DN4127_c0_g1_i9	TRINITY_DN162875_c0_g1_i1, TRINITY_DN16814_c0_g1_i1, TRINITY_DN16814_c0_g1_i2	TRINITY_DN33726_c0_g2_i1	NA
OG0000720	TRINITY_DN4130_c0_g1_i16, TRINITY_DN4130_c0_g1_i17, TRINITY_DN4130_c0_g1_i18, TRINITY_DN4130_c0_g1_i2, TRINITY_DN4130_c0_g1_i3, TRINITY_DN4130_c0_g1_i4	TRINITY_DN3093_c2_g1_i3	TRINITY_DN8494_c0_g1_i2, TRINITY_DN8494_c0_g1_i4, TRINITY_DN8494_c0_g1_i9	TRINITY_DN7228_c0_g1_i2, TRINITY_DN7228_c0_g1_i5, TRINITY_DN7228_c0_g1_i7
OG0000721	TRINITY_DN4166_c1_g1_i16, TRINITY_DN4166_c1_g1_i20, TRINITY_DN4166_c1_g1_i21, TRINITY_DN4166_c1_g1_i22, TRINITY_DN4166_c1_g1_i3, TRINITY_DN4166_c1_g1_i7	TRINITY_DN61928_c0_g1_i1, TRINITY_DN7103_c0_g1_i1, TRINITY_DN7103_c0_g1_i3	TRINITY_DN7093_c0_g1_i2, TRINITY_DN7093_c0_g1_i3	TRINITY_DN1115_c0_g1_i5, TRINITY_DN1115_c0_g1_i8
OG0000722	TRINITY_DN4248_c0_g2_i10, TRINITY_DN4248_c0_g2_i9	TRINITY_DN3670_c1_g1_i5, TRINITY_DN3670_c1_g1_i6	TRINITY_DN741_c0_g1_i6	TRINITY_DN7652_c0_g2_i1, TRINITY_DN7652_c0_g2_i2, TRINITY_DN7652_c0_g2_i3, TRINITY_DN7652_c0_g2_i4, TRINITY_DN7652_c0_g2_i5, TRINITY_DN7652_c0_g2_i6, TRINITY_DN7652_c0_g2_i8, TRINITY_DN90278_c0_g1_i1
OG0000723	TRINITY_DN4341_c0_g1_i3, TRINITY_DN4341_c0_g1_i4, TRINITY_DN4341_c0_g1_i7, TRINITY_DN4341_c0_g1_i8	TRINITY_DN210_c0_g2_i11, TRINITY_DN210_c0_g2_i15, TRINITY_DN210_c0_g2_i3, TRINITY_DN210_c0_g2_i8	TRINITY_DN10439_c0_g2_i12, TRINITY_DN10439_c0_g2_i13, TRINITY_DN10439_c0_g2_i2	TRINITY_DN2401_c1_g1_i11, TRINITY_DN2401_c1_g1_i3
OG0000724	TRINITY_DN4397_c0_g1_i1, TRINITY_DN4397_c0_g1_i12, TRINITY_DN4397_c0_g1_i2, TRINITY_DN4397_c0_g1_i4, TRINITY_DN4397_c0_g1_i6	TRINITY_DN5452_c0_g1_i11, TRINITY_DN5452_c0_g1_i22, TRINITY_DN5452_c0_g1_i26, TRINITY_DN5452_c0_g1_i29, TRINITY_DN5452_c0_g1_i6	TRINITY_DN1282_c0_g1_i19	TRINITY_DN9981_c0_g1_i2, TRINITY_DN9981_c0_g1_i5
OG0000725	TRINITY_DN439_c0_g1_i1, TRINITY_DN439_c0_g1_i5, TRINITY_DN439_c0_g1_i7	TRINITY_DN9597_c0_g1_i22, TRINITY_DN9597_c0_g1_i23, TRINITY_DN9597_c0_g1_i25, TRINITY_DN9597_c0_g1_i5, TRINITY_DN9597_c0_g1_i6	TRINITY_DN50278_c0_g1_i5, TRINITY_DN50278_c0_g1_i6	TRINITY_DN1995_c0_g1_i2, TRINITY_DN1995_c0_g1_i3, TRINITY_DN1995_c0_g1_i7
OG0000726	TRINITY_DN4407_c0_g2_i3	TRINITY_DN5931_c0_g1_i1, TRINITY_DN5931_c0_g1_i10, TRINITY_DN5931_c0_g1_i11, TRINITY_DN5931_c0_g1_i12, TRINITY_DN5931_c0_g1_i3, TRINITY_DN5931_c0_g1_i4, TRINITY_DN5931_c0_g1_i5, TRINITY_DN5931_c0_g1_i8	TRINITY_DN1257_c0_g1_i3, TRINITY_DN1257_c0_g1_i4	TRINITY_DN725_c0_g1_i3, TRINITY_DN725_c0_g1_i4
OG0000727	TRINITY_DN4456_c0_g1_i12, TRINITY_DN4456_c0_g1_i13, TRINITY_DN4456_c0_g1_i5	TRINITY_DN277_c0_g1_i10, TRINITY_DN277_c0_g1_i4	TRINITY_DN1644_c0_g1_i11, TRINITY_DN1644_c0_g1_i13, TRINITY_DN1644_c0_g1_i14, TRINITY_DN1644_c0_g1_i2, TRINITY_DN1644_c0_g1_i3, TRINITY_DN1644_c0_g1_i9	TRINITY_DN21834_c0_g1_i1, TRINITY_DN7019_c0_g2_i6
OG0000728	TRINITY_DN4479_c0_g1_i10, TRINITY_DN4479_c0_g1_i12, TRINITY_DN4479_c0_g1_i13, TRINITY_DN4479_c0_g1_i3, TRINITY_DN4479_c0_g1_i6, TRINITY_DN4479_c0_g1_i8	TRINITY_DN3940_c0_g2_i1, TRINITY_DN3940_c0_g2_i13, TRINITY_DN3940_c0_g2_i7, TRINITY_DN3940_c0_g2_i9	TRINITY_DN31148_c0_g2_i2, TRINITY_DN31148_c0_g2_i4	TRINITY_DN44694_c0_g1_i1
OG0000729	TRINITY_DN447_c0_g1_i3, TRINITY_DN9950_c0_g3_i2	TRINITY_DN1708_c3_g1_i5, TRINITY_DN1708_c3_g1_i8, TRINITY_DN1708_c3_g1_i9	TRINITY_DN29623_c0_g1_i2	TRINITY_DN1551_c0_g1_i1, TRINITY_DN1551_c0_g1_i2, TRINITY_DN1551_c0_g1_i5, TRINITY_DN1551_c0_g1_i6, TRINITY_DN1551_c0_g1_i7, TRINITY_DN1551_c0_g1_i8, TRINITY_DN1551_c0_g1_i9
OG0000730	TRINITY_DN4481_c0_g1_i9	TRINITY_DN604_c0_g1_i2, TRINITY_DN604_c0_g1_i6, TRINITY_DN604_c0_g1_i9	TRINITY_DN179_c0_g1_i10, TRINITY_DN179_c0_g1_i14, TRINITY_DN179_c0_g1_i5, TRINITY_DN179_c0_g1_i7	TRINITY_DN2546_c0_g1_i2, TRINITY_DN2546_c0_g1_i3, TRINITY_DN2546_c0_g1_i4, TRINITY_DN2546_c0_g1_i5, TRINITY_DN2546_c0_g1_i6
OG0000731	TRINITY_DN45414_c0_g1_i11, TRINITY_DN45414_c0_g1_i6, TRINITY_DN45414_c0_g1_i7, TRINITY_DN45414_c0_g1_i8, TRINITY_DN45414_c0_g1_i9	TRINITY_DN7_c0_g1_i10, TRINITY_DN7_c0_g1_i11, TRINITY_DN7_c0_g1_i12, TRINITY_DN7_c0_g1_i13	TRINITY_DN17970_c1_g1_i15, TRINITY_DN17970_c1_g1_i20, TRINITY_DN17970_c1_g1_i21	TRINITY_DN82838_c0_g1_i1
OG0000732	TRINITY_DN463_c2_g1_i2, TRINITY_DN463_c2_g1_i5, TRINITY_DN463_c2_g1_i7	TRINITY_DN16695_c0_g1_i2, TRINITY_DN16695_c0_g2_i1	TRINITY_DN2199_c1_g1_i1, TRINITY_DN2199_c1_g1_i2, TRINITY_DN2199_c1_g1_i5, TRINITY_DN2199_c1_g1_i7	TRINITY_DN30563_c0_g1_i1, TRINITY_DN30563_c0_g1_i2, TRINITY_DN30563_c0_g1_i3, TRINITY_DN30563_c0_g1_i4
OG0000733	TRINITY_DN4686_c4_g1_i1	TRINITY_DN7408_c0_g1_i2, TRINITY_DN7408_c0_g1_i5, TRINITY_DN7408_c0_g1_i9	TRINITY_DN126955_c0_g1_i1, TRINITY_DN2138_c0_g1_i3, TRINITY_DN2138_c0_g1_i5, TRINITY_DN2138_c0_g1_i8, TRINITY_DN715_c0_g2_i3, TRINITY_DN715_c0_g2_i4	TRINITY_DN27238_c0_g1_i1, TRINITY_DN34695_c0_g1_i2, TRINITY_DN7421_c1_g1_i1
OG0000734	TRINITY_DN4710_c0_g1_i14, TRINITY_DN4710_c0_g1_i15, TRINITY_DN4710_c0_g1_i16	TRINITY_DN18419_c0_g1_i1, TRINITY_DN27184_c0_g2_i1	TRINITY_DN19521_c0_g1_i1, TRINITY_DN85213_c0_g1_i1	TRINITY_DN7028_c0_g2_i1, TRINITY_DN7028_c0_g2_i11, TRINITY_DN7028_c0_g2_i14, TRINITY_DN7028_c0_g2_i3, TRINITY_DN7028_c0_g2_i4, TRINITY_DN7028_c0_g2_i9
OG0000735	TRINITY_DN47264_c0_g1_i1	TRINITY_DN349_c0_g1_i14, TRINITY_DN349_c0_g1_i15, TRINITY_DN349_c0_g1_i16, TRINITY_DN349_c0_g1_i19, TRINITY_DN349_c0_g1_i2, TRINITY_DN349_c0_g1_i21, TRINITY_DN349_c0_g1_i3, TRINITY_DN349_c0_g1_i5	TRINITY_DN850_c0_g2_i2, TRINITY_DN850_c0_g2_i3	TRINITY_DN58802_c0_g1_i1, TRINITY_DN80310_c0_g1_i1
OG0000736	TRINITY_DN48438_c0_g1_i1	TRINITY_DN898_c0_g1_i12, TRINITY_DN898_c0_g1_i14, TRINITY_DN898_c0_g1_i16, TRINITY_DN898_c0_g1_i17, TRINITY_DN898_c0_g1_i20, TRINITY_DN898_c0_g1_i21, TRINITY_DN898_c0_g1_i24, TRINITY_DN898_c0_g1_i25, TRINITY_DN898_c0_g1_i29, TRINITY_DN898_c0_g1_i3, TRINITY_DN898_c0_g1_i30	TRINITY_DN359_c0_g1_i23	NA
OG0000737	TRINITY_DN4884_c0_g1_i10, TRINITY_DN4884_c0_g1_i4, TRINITY_DN4884_c0_g1_i6	TRINITY_DN6712_c0_g1_i14, TRINITY_DN6712_c0_g1_i4, TRINITY_DN6712_c0_g1_i5, TRINITY_DN6712_c0_g1_i9	TRINITY_DN5362_c0_g1_i5, TRINITY_DN5362_c0_g1_i6, TRINITY_DN5362_c0_g1_i9	TRINITY_DN9913_c0_g2_i1, TRINITY_DN9913_c0_g2_i2, TRINITY_DN9913_c0_g2_i7
OG0000738	TRINITY_DN5252_c0_g1_i1, TRINITY_DN5252_c0_g1_i2, TRINITY_DN5252_c0_g1_i3	TRINITY_DN5998_c1_g1_i1, TRINITY_DN5998_c1_g1_i12, TRINITY_DN5998_c1_g1_i2, TRINITY_DN5998_c1_g1_i4, TRINITY_DN5998_c1_g1_i7	TRINITY_DN2371_c0_g1_i1, TRINITY_DN2371_c0_g1_i5, TRINITY_DN2371_c0_g1_i7	TRINITY_DN5455_c0_g1_i2, TRINITY_DN5455_c0_g1_i3
OG0000739	TRINITY_DN52_c0_g1_i1, TRINITY_DN52_c0_g1_i16, TRINITY_DN52_c0_g1_i3, TRINITY_DN52_c0_g1_i7	TRINITY_DN0_c0_g1_i3, TRINITY_DN1_c0_g1_i12, TRINITY_DN1_c0_g1_i3	TRINITY_DN146_c0_g2_i1, TRINITY_DN146_c0_g2_i3	TRINITY_DN179_c0_g1_i10, TRINITY_DN179_c0_g1_i11, TRINITY_DN179_c0_g1_i15, TRINITY_DN179_c0_g1_i2
OG0000740	TRINITY_DN5424_c0_g1_i3, TRINITY_DN5424_c0_g1_i5, TRINITY_DN5424_c0_g1_i9, TRINITY_DN69402_c0_g1_i1, TRINITY_DN9551_c0_g1_i3, TRINITY_DN9551_c0_g1_i5	TRINITY_DN19591_c0_g1_i1	TRINITY_DN4439_c0_g1_i1, TRINITY_DN4439_c0_g1_i3, TRINITY_DN4439_c0_g1_i4	TRINITY_DN17002_c0_g1_i1, TRINITY_DN17002_c0_g1_i2, TRINITY_DN51495_c0_g1_i1
OG0000741	TRINITY_DN5526_c0_g2_i1, TRINITY_DN5526_c0_g2_i2, TRINITY_DN5526_c0_g2_i3	TRINITY_DN7809_c0_g1_i1, TRINITY_DN7809_c0_g1_i2, TRINITY_DN7809_c0_g1_i3, TRINITY_DN7809_c0_g1_i4, TRINITY_DN7809_c0_g1_i5, TRINITY_DN7809_c0_g1_i6, TRINITY_DN7809_c0_g1_i7	TRINITY_DN2296_c0_g2_i2, TRINITY_DN2296_c0_g2_i3, TRINITY_DN2296_c0_g2_i5	NA
OG0000742	TRINITY_DN55277_c0_g1_i1, TRINITY_DN60767_c0_g1_i1	TRINITY_DN10467_c0_g1_i4, TRINITY_DN10467_c0_g1_i7, TRINITY_DN10467_c0_g1_i8, TRINITY_DN12870_c0_g4_i2	TRINITY_DN3877_c0_g2_i1, TRINITY_DN3877_c0_g2_i2, TRINITY_DN3877_c0_g2_i4, TRINITY_DN3877_c0_g2_i5	TRINITY_DN43847_c0_g1_i1, TRINITY_DN9240_c0_g1_i1, TRINITY_DN9240_c0_g1_i2
OG0000743	TRINITY_DN56174_c0_g1_i1	TRINITY_DN7350_c0_g1_i10, TRINITY_DN7350_c0_g1_i16, TRINITY_DN7350_c0_g1_i19, TRINITY_DN7350_c0_g1_i2, TRINITY_DN7350_c0_g1_i20, TRINITY_DN7350_c0_g1_i25, TRINITY_DN7350_c0_g1_i7, TRINITY_DN7350_c0_g1_i8	TRINITY_DN6856_c0_g1_i1, TRINITY_DN6856_c0_g1_i2, TRINITY_DN6856_c0_g1_i4, TRINITY_DN6856_c0_g1_i5	NA
OG0000744	TRINITY_DN57487_c0_g1_i1	TRINITY_DN10124_c0_g1_i3, TRINITY_DN10124_c0_g1_i4, TRINITY_DN127082_c0_g1_i1, TRINITY_DN17224_c0_g1_i3, TRINITY_DN2291_c0_g1_i1, TRINITY_DN24010_c0_g2_i1, TRINITY_DN31287_c0_g1_i1, TRINITY_DN58937_c0_g1_i1, TRINITY_DN5982_c0_g1_i3, TRINITY_DN69488_c0_g2_i1, TRINITY_DN7100_c0_g1_i2	TRINITY_DN44958_c0_g1_i1	NA
OG0000745	TRINITY_DN5809_c0_g1_i3, TRINITY_DN5809_c0_g1_i9	TRINITY_DN712_c0_g1_i11, TRINITY_DN712_c0_g1_i9	TRINITY_DN793_c0_g1_i14, TRINITY_DN793_c0_g1_i16, TRINITY_DN793_c0_g1_i20, TRINITY_DN793_c0_g1_i23, TRINITY_DN793_c0_g1_i3, TRINITY_DN793_c0_g1_i5, TRINITY_DN793_c0_g1_i8	TRINITY_DN15948_c0_g1_i4, TRINITY_DN15948_c0_g1_i5
OG0000746	TRINITY_DN58841_c0_g1_i1	TRINITY_DN106072_c0_g1_i1, TRINITY_DN2323_c0_g1_i11, TRINITY_DN2323_c0_g1_i2, TRINITY_DN2323_c0_g1_i3, TRINITY_DN2323_c0_g1_i5, TRINITY_DN2323_c0_g1_i6, TRINITY_DN63128_c0_g1_i1, TRINITY_DN63128_c0_g2_i1, TRINITY_DN71103_c0_g1_i1	TRINITY_DN28694_c0_g1_i1	TRINITY_DN35310_c0_g1_i1, TRINITY_DN46078_c0_g1_i1
OG0000747	TRINITY_DN608_c0_g1_i14, TRINITY_DN608_c0_g1_i15, TRINITY_DN608_c0_g1_i34, TRINITY_DN96923_c0_g1_i1	TRINITY_DN187293_c0_g1_i1, TRINITY_DN201684_c0_g1_i1	TRINITY_DN32514_c0_g1_i1, TRINITY_DN54951_c0_g2_i1, TRINITY_DN58086_c0_g1_i1, TRINITY_DN62085_c0_g1_i1, TRINITY_DN68700_c0_g1_i1	TRINITY_DN5863_c0_g1_i5, TRINITY_DN5863_c0_g1_i9
OG0000748	TRINITY_DN60_c0_g1_i1, TRINITY_DN60_c0_g1_i2, TRINITY_DN60_c0_g1_i3, TRINITY_DN60_c0_g1_i4, TRINITY_DN60_c0_g1_i5, TRINITY_DN60_c0_g1_i6	TRINITY_DN23966_c0_g1_i1, TRINITY_DN23966_c0_g1_i2	TRINITY_DN12722_c0_g1_i4, TRINITY_DN12722_c0_g1_i6, TRINITY_DN13494_c0_g1_i2	TRINITY_DN27468_c0_g2_i1, TRINITY_DN72013_c0_g1_i1
OG0000749	TRINITY_DN6130_c0_g1_i1	TRINITY_DN8314_c0_g1_i1, TRINITY_DN8314_c0_g1_i2, TRINITY_DN8314_c0_g1_i3, TRINITY_DN8314_c0_g1_i4, TRINITY_DN8314_c0_g1_i5, TRINITY_DN8314_c0_g1_i6	TRINITY_DN42117_c0_g1_i1, TRINITY_DN42117_c0_g1_i2, TRINITY_DN42117_c0_g1_i3, TRINITY_DN42117_c0_g1_i4, TRINITY_DN42117_c0_g1_i5, TRINITY_DN42117_c0_g1_i6	NA
OG0000750	TRINITY_DN61545_c0_g1_i1	TRINITY_DN20192_c0_g1_i2, TRINITY_DN20192_c0_g1_i6, TRINITY_DN20192_c0_g1_i7, TRINITY_DN20192_c0_g1_i8, TRINITY_DN20192_c0_g1_i9	TRINITY_DN9642_c0_g2_i1, TRINITY_DN9642_c0_g2_i2, TRINITY_DN9642_c0_g2_i3, TRINITY_DN9642_c0_g2_i4, TRINITY_DN9642_c0_g2_i5	TRINITY_DN62199_c0_g1_i1, TRINITY_DN86063_c0_g1_i1
OG0000751	TRINITY_DN6165_c0_g1_i1, TRINITY_DN6165_c0_g1_i2, TRINITY_DN6165_c0_g1_i7	TRINITY_DN5670_c0_g1_i1, TRINITY_DN5670_c0_g1_i12, TRINITY_DN5670_c0_g1_i14, TRINITY_DN5670_c0_g1_i16, TRINITY_DN5670_c0_g1_i17, TRINITY_DN5670_c0_g1_i5	NA	TRINITY_DN15608_c0_g1_i1, TRINITY_DN15608_c0_g1_i2, TRINITY_DN15608_c0_g1_i3, TRINITY_DN15608_c0_g1_i4
OG0000752	TRINITY_DN6167_c0_g2_i6	TRINITY_DN5401_c0_g1_i1, TRINITY_DN5401_c0_g1_i10, TRINITY_DN5401_c0_g1_i14, TRINITY_DN5401_c0_g1_i4, TRINITY_DN5401_c0_g1_i7, TRINITY_DN5401_c0_g1_i8	TRINITY_DN19319_c0_g1_i4, TRINITY_DN19319_c0_g1_i8	TRINITY_DN1537_c0_g1_i13, TRINITY_DN1537_c0_g1_i15, TRINITY_DN1537_c0_g1_i3, TRINITY_DN1537_c0_g1_i7
OG0000753	TRINITY_DN6178_c0_g1_i14, TRINITY_DN6178_c0_g1_i6	TRINITY_DN2973_c0_g1_i27, TRINITY_DN2973_c0_g1_i30, TRINITY_DN2973_c0_g1_i31, TRINITY_DN2973_c0_g1_i34, TRINITY_DN2973_c0_g1_i37, TRINITY_DN2973_c0_g1_i40	TRINITY_DN41504_c0_g1_i5	TRINITY_DN7217_c0_g1_i1, TRINITY_DN7217_c0_g1_i2, TRINITY_DN7217_c0_g1_i6, TRINITY_DN7217_c0_g1_i7
OG0000754	TRINITY_DN62_c1_g1_i2, TRINITY_DN62_c1_g1_i4, TRINITY_DN62_c1_g1_i5	TRINITY_DN1385_c0_g1_i12, TRINITY_DN1385_c0_g1_i2, TRINITY_DN1385_c0_g1_i3, TRINITY_DN1385_c0_g1_i8, TRINITY_DN1385_c0_g1_i9	TRINITY_DN1052_c0_g1_i15, TRINITY_DN1052_c0_g1_i4, TRINITY_DN1052_c0_g1_i5	TRINITY_DN1073_c1_g1_i2, TRINITY_DN1073_c1_g1_i5
OG0000755	TRINITY_DN62_c1_g1_i3, TRINITY_DN62_c1_g1_i6, TRINITY_DN62_c1_g1_i8, TRINITY_DN62_c1_g1_i9	TRINITY_DN1385_c0_g1_i4, TRINITY_DN1385_c0_g1_i6	TRINITY_DN1052_c0_g1_i16, TRINITY_DN1052_c0_g1_i18, TRINITY_DN1052_c0_g1_i2, TRINITY_DN1052_c0_g1_i3, TRINITY_DN1052_c0_g1_i8, TRINITY_DN1052_c0_g1_i9	TRINITY_DN1073_c1_g1_i3
OG0000756	TRINITY_DN631_c0_g1_i5, TRINITY_DN631_c0_g2_i1	TRINITY_DN167921_c0_g1_i1	TRINITY_DN8019_c0_g1_i1, TRINITY_DN8019_c0_g1_i2	TRINITY_DN2253_c0_g1_i2, TRINITY_DN2253_c0_g1_i3, TRINITY_DN2253_c0_g1_i4, TRINITY_DN2253_c0_g1_i5, TRINITY_DN2253_c0_g1_i7, TRINITY_DN2253_c0_g1_i8, TRINITY_DN2253_c0_g1_i9, TRINITY_DN2253_c0_g2_i1
OG0000757	TRINITY_DN6444_c0_g1_i1, TRINITY_DN6444_c0_g1_i10, TRINITY_DN6444_c0_g1_i17, TRINITY_DN6444_c0_g1_i19, TRINITY_DN6444_c0_g1_i21	TRINITY_DN686_c1_g1_i1, TRINITY_DN686_c1_g1_i3, TRINITY_DN686_c1_g1_i4, TRINITY_DN686_c1_g1_i5	TRINITY_DN3047_c0_g1_i11, TRINITY_DN3047_c0_g1_i6, TRINITY_DN3047_c0_g1_i7	TRINITY_DN149_c0_g1_i3
OG0000758	TRINITY_DN6532_c0_g1_i2, TRINITY_DN6532_c0_g1_i5, TRINITY_DN6532_c0_g1_i6	TRINITY_DN5854_c0_g1_i30, TRINITY_DN5854_c0_g1_i34, TRINITY_DN5854_c0_g1_i47, TRINITY_DN5854_c0_g1_i48, TRINITY_DN5854_c0_g1_i49	TRINITY_DN6971_c0_g1_i10, TRINITY_DN6971_c0_g1_i19, TRINITY_DN6971_c0_g1_i21, TRINITY_DN6971_c0_g1_i4	TRINITY_DN13551_c0_g1_i9
OG0000759	TRINITY_DN6638_c0_g1_i1, TRINITY_DN6638_c0_g1_i2, TRINITY_DN6638_c0_g1_i3	TRINITY_DN1275_c0_g1_i3, TRINITY_DN1275_c0_g1_i4, TRINITY_DN1275_c0_g1_i5, TRINITY_DN1275_c0_g1_i9	TRINITY_DN8530_c0_g1_i1	TRINITY_DN2376_c0_g1_i1, TRINITY_DN2376_c0_g1_i2, TRINITY_DN2376_c0_g1_i3, TRINITY_DN2376_c0_g1_i4, TRINITY_DN2376_c0_g1_i5
OG0000760	TRINITY_DN6647_c1_g3_i2, TRINITY_DN6647_c1_g3_i3	TRINITY_DN4647_c0_g1_i2, TRINITY_DN4647_c0_g1_i4, TRINITY_DN4647_c0_g1_i5, TRINITY_DN4647_c0_g1_i6, TRINITY_DN4647_c0_g1_i7, TRINITY_DN4647_c0_g1_i9	TRINITY_DN550_c1_g1_i1, TRINITY_DN550_c1_g1_i2	TRINITY_DN6786_c0_g1_i11, TRINITY_DN6786_c0_g1_i2, TRINITY_DN6786_c0_g1_i3
OG0000761	TRINITY_DN6665_c0_g1_i12, TRINITY_DN6665_c0_g1_i2, TRINITY_DN6665_c0_g1_i3, TRINITY_DN6665_c0_g1_i5, TRINITY_DN6665_c0_g1_i6	TRINITY_DN1302_c0_g1_i12, TRINITY_DN1302_c0_g1_i16, TRINITY_DN1302_c0_g1_i17, TRINITY_DN1302_c0_g1_i18, TRINITY_DN1302_c0_g1_i24, TRINITY_DN1302_c0_g1_i27	TRINITY_DN541_c0_g1_i2, TRINITY_DN541_c0_g1_i7	NA
OG0000762	TRINITY_DN6797_c0_g2_i3, TRINITY_DN6797_c0_g2_i5, TRINITY_DN6797_c0_g2_i6, TRINITY_DN6797_c0_g2_i7	TRINITY_DN2220_c0_g2_i1, TRINITY_DN2220_c0_g2_i2, TRINITY_DN2220_c0_g2_i3, TRINITY_DN2220_c0_g2_i4, TRINITY_DN2220_c0_g2_i7	TRINITY_DN7925_c0_g1_i2, TRINITY_DN7925_c0_g1_i6	TRINITY_DN47_c0_g2_i1, TRINITY_DN47_c0_g2_i3
OG0000763	TRINITY_DN6_c3_g1_i1, TRINITY_DN6_c3_g1_i2	TRINITY_DN186280_c0_g1_i1, TRINITY_DN186464_c0_g1_i1	TRINITY_DN5682_c0_g1_i1, TRINITY_DN5682_c0_g1_i3, TRINITY_DN5682_c0_g1_i5	TRINITY_DN18849_c0_g1_i1, TRINITY_DN52538_c0_g1_i1, TRINITY_DN5740_c3_g1_i10, TRINITY_DN5740_c3_g1_i6, TRINITY_DN5740_c3_g1_i7, TRINITY_DN5740_c3_g1_i9
OG0000764	TRINITY_DN7020_c0_g2_i5, TRINITY_DN7020_c0_g2_i6	TRINITY_DN1775_c0_g1_i5, TRINITY_DN1_c0_g3_i1	TRINITY_DN11454_c0_g1_i11, TRINITY_DN11454_c0_g1_i13, TRINITY_DN11454_c0_g1_i4, TRINITY_DN11454_c0_g1_i5	TRINITY_DN19887_c0_g1_i10, TRINITY_DN19887_c0_g1_i11, TRINITY_DN19887_c0_g1_i18, TRINITY_DN19887_c0_g1_i19, TRINITY_DN19887_c0_g1_i20
OG0000765	TRINITY_DN705_c1_g1_i3	TRINITY_DN893_c0_g1_i10, TRINITY_DN893_c0_g1_i11, TRINITY_DN893_c0_g1_i12, TRINITY_DN893_c0_g1_i14, TRINITY_DN893_c0_g1_i19, TRINITY_DN893_c0_g1_i2, TRINITY_DN893_c0_g1_i7	TRINITY_DN5918_c1_g1_i3, TRINITY_DN5918_c1_g1_i6	TRINITY_DN9075_c0_g1_i1, TRINITY_DN9075_c0_g1_i4, TRINITY_DN9075_c0_g1_i5
OG0000766	TRINITY_DN70896_c0_g1_i1, TRINITY_DN7363_c0_g1_i6	TRINITY_DN29552_c0_g1_i1, TRINITY_DN29552_c0_g1_i11, TRINITY_DN29552_c0_g1_i12, TRINITY_DN29552_c0_g1_i14, TRINITY_DN29552_c0_g1_i5, TRINITY_DN29552_c0_g1_i8	TRINITY_DN4547_c1_g2_i2, TRINITY_DN4547_c1_g2_i3, TRINITY_DN4547_c1_g2_i4, TRINITY_DN4547_c1_g2_i5	TRINITY_DN751_c0_g1_i16
OG0000767	TRINITY_DN7336_c1_g1_i2, TRINITY_DN7336_c1_g1_i3, TRINITY_DN7336_c1_g1_i5	TRINITY_DN55411_c0_g2_i4, TRINITY_DN55411_c0_g2_i5, TRINITY_DN55411_c0_g2_i6	TRINITY_DN9715_c1_g1_i1, TRINITY_DN9715_c1_g1_i2, TRINITY_DN9715_c1_g1_i3	TRINITY_DN5766_c0_g1_i1, TRINITY_DN5766_c0_g1_i2, TRINITY_DN5766_c0_g1_i4, TRINITY_DN5766_c0_g1_i9
OG0000768	TRINITY_DN7616_c4_g1_i1, TRINITY_DN7616_c4_g1_i10	TRINITY_DN5456_c0_g1_i14, TRINITY_DN5456_c0_g1_i6, TRINITY_DN5456_c0_g1_i7	TRINITY_DN5997_c2_g1_i2, TRINITY_DN5997_c2_g1_i4, TRINITY_DN5997_c2_g1_i5	TRINITY_DN11900_c0_g1_i1, TRINITY_DN11900_c0_g1_i22, TRINITY_DN11900_c0_g1_i25, TRINITY_DN11900_c0_g1_i4, TRINITY_DN11900_c0_g1_i7
OG0000769	TRINITY_DN7627_c0_g1_i1, TRINITY_DN7627_c0_g1_i10, TRINITY_DN7627_c0_g1_i8	TRINITY_DN106179_c0_g1_i1, TRINITY_DN22780_c0_g1_i2	TRINITY_DN3112_c0_g1_i18, TRINITY_DN3112_c0_g1_i19, TRINITY_DN3112_c0_g1_i20, TRINITY_DN3112_c0_g1_i3, TRINITY_DN3112_c0_g1_i4	TRINITY_DN9515_c0_g1_i1, TRINITY_DN9515_c0_g1_i4, TRINITY_DN9515_c0_g1_i8
OG0000770	TRINITY_DN7702_c0_g1_i2, TRINITY_DN7702_c0_g1_i3, TRINITY_DN7702_c0_g1_i4	TRINITY_DN103632_c0_g1_i1, TRINITY_DN152096_c0_g1_i1	TRINITY_DN2897_c0_g2_i1, TRINITY_DN2897_c0_g2_i11, TRINITY_DN2897_c0_g2_i2, TRINITY_DN2897_c0_g2_i5	TRINITY_DN1436_c0_g1_i12, TRINITY_DN1436_c0_g1_i3, TRINITY_DN1436_c0_g1_i6, TRINITY_DN1436_c0_g1_i7
OG0000771	TRINITY_DN780_c0_g1_i2, TRINITY_DN780_c0_g1_i3, TRINITY_DN780_c0_g1_i4, TRINITY_DN780_c0_g1_i5, TRINITY_DN780_c0_g1_i6	TRINITY_DN31034_c0_g1_i1, TRINITY_DN31034_c0_g1_i2, TRINITY_DN31034_c0_g1_i3, TRINITY_DN31034_c0_g1_i4, TRINITY_DN31034_c0_g1_i5	TRINITY_DN3620_c0_g1_i4	TRINITY_DN11860_c0_g2_i1, TRINITY_DN11860_c0_g2_i2
OG0000772	TRINITY_DN8140_c0_g1_i2, TRINITY_DN8140_c0_g1_i3	TRINITY_DN13238_c0_g1_i13, TRINITY_DN13238_c0_g1_i3, TRINITY_DN13238_c0_g1_i6, TRINITY_DN13238_c0_g1_i8, TRINITY_DN13238_c0_g1_i9	TRINITY_DN8253_c0_g1_i3, TRINITY_DN8253_c0_g1_i5, TRINITY_DN8253_c0_g1_i7	TRINITY_DN15122_c0_g1_i1, TRINITY_DN15122_c0_g1_i2, TRINITY_DN15122_c0_g1_i3
OG0000773	TRINITY_DN815_c0_g1_i6, TRINITY_DN815_c0_g1_i7	TRINITY_DN12_c0_g1_i3, TRINITY_DN12_c2_g1_i3, TRINITY_DN12_c2_g1_i5, TRINITY_DN12_c2_g1_i7, TRINITY_DN12_c2_g1_i8	TRINITY_DN5796_c0_g1_i1, TRINITY_DN5796_c0_g1_i4	TRINITY_DN1498_c0_g1_i13, TRINITY_DN4737_c0_g1_i5, TRINITY_DN4737_c0_g1_i7, TRINITY_DN8754_c0_g1_i2
OG0000774	TRINITY_DN8245_c0_g1_i1, TRINITY_DN8245_c0_g1_i6, TRINITY_DN8245_c0_g1_i7	TRINITY_DN1342_c1_g1_i11, TRINITY_DN1342_c1_g1_i4	TRINITY_DN2604_c0_g1_i2, TRINITY_DN2604_c0_g1_i6, TRINITY_DN2604_c0_g1_i8, TRINITY_DN2604_c0_g1_i9	TRINITY_DN2369_c0_g1_i1, TRINITY_DN2369_c0_g1_i2, TRINITY_DN2369_c0_g1_i4, TRINITY_DN2369_c0_g1_i6
OG0000775	TRINITY_DN83778_c0_g1_i1, TRINITY_DN92830_c0_g1_i1	TRINITY_DN1320_c2_g1_i1, TRINITY_DN19512_c0_g1_i1, TRINITY_DN30418_c0_g2_i1, TRINITY_DN37024_c0_g1_i1, TRINITY_DN7098_c0_g1_i19	TRINITY_DN13515_c0_g1_i4, TRINITY_DN18341_c1_g3_i1, TRINITY_DN4446_c0_g1_i2, TRINITY_DN4446_c0_g1_i8, TRINITY_DN6416_c2_g1_i1	TRINITY_DN56011_c0_g1_i1
OG0000776	TRINITY_DN8547_c1_g1_i14, TRINITY_DN8547_c1_g1_i16, TRINITY_DN8547_c1_g1_i17, TRINITY_DN8547_c1_g1_i30, TRINITY_DN8547_c1_g1_i6	NA	TRINITY_DN113195_c0_g1_i1, TRINITY_DN113296_c0_g1_i1, TRINITY_DN125590_c0_g1_i1	TRINITY_DN10134_c0_g1_i12, TRINITY_DN10134_c0_g1_i2, TRINITY_DN10134_c0_g1_i3, TRINITY_DN10134_c0_g1_i8, TRINITY_DN10134_c0_g1_i9
OG0000777	TRINITY_DN8573_c0_g1_i1	TRINITY_DN1599_c0_g1_i1, TRINITY_DN1599_c0_g1_i11, TRINITY_DN1599_c0_g1_i12, TRINITY_DN1599_c0_g1_i18, TRINITY_DN1599_c0_g1_i2, TRINITY_DN1599_c0_g1_i5, TRINITY_DN1599_c0_g1_i6, TRINITY_DN1599_c0_g1_i7	TRINITY_DN2469_c0_g1_i6	TRINITY_DN633_c0_g1_i15, TRINITY_DN633_c0_g1_i8, TRINITY_DN633_c0_g1_i9
OG0000778	TRINITY_DN8585_c0_g1_i1, TRINITY_DN8585_c0_g1_i2, TRINITY_DN8585_c0_g1_i3, TRINITY_DN8585_c0_g1_i4	TRINITY_DN1459_c0_g1_i10, TRINITY_DN1459_c0_g1_i18	TRINITY_DN5287_c0_g2_i1, TRINITY_DN5287_c0_g2_i2, TRINITY_DN5287_c0_g2_i3, TRINITY_DN5287_c0_g2_i4, TRINITY_DN5287_c0_g2_i5	TRINITY_DN10285_c0_g3_i1, TRINITY_DN10285_c0_g3_i2
OG0000779	TRINITY_DN8709_c0_g1_i2, TRINITY_DN8709_c0_g1_i3, TRINITY_DN8709_c0_g1_i4, TRINITY_DN8709_c0_g1_i5	TRINITY_DN1865_c0_g1_i11, TRINITY_DN1865_c0_g1_i5, TRINITY_DN1865_c0_g1_i8, TRINITY_DN1865_c0_g1_i9	TRINITY_DN45448_c0_g1_i10, TRINITY_DN45448_c0_g1_i12, TRINITY_DN45448_c0_g1_i4, TRINITY_DN45448_c0_g1_i5	TRINITY_DN1166_c0_g1_i1
OG0000780	TRINITY_DN905_c0_g2_i15, TRINITY_DN905_c0_g2_i17, TRINITY_DN905_c0_g2_i18, TRINITY_DN905_c0_g2_i3, TRINITY_DN905_c0_g2_i5, TRINITY_DN905_c0_g2_i8, TRINITY_DN905_c0_g2_i9	TRINITY_DN162920_c0_g1_i1	TRINITY_DN10302_c0_g1_i1, TRINITY_DN10302_c0_g1_i2, TRINITY_DN10302_c0_g1_i3	TRINITY_DN12273_c0_g1_i2, TRINITY_DN49962_c0_g1_i1
OG0000781	TRINITY_DN9331_c0_g1_i1, TRINITY_DN9331_c0_g1_i8, TRINITY_DN9331_c0_g1_i9	TRINITY_DN4528_c0_g1_i10, TRINITY_DN4528_c0_g1_i12, TRINITY_DN4528_c0_g1_i4, TRINITY_DN4528_c0_g1_i9	TRINITY_DN6937_c0_g1_i11, TRINITY_DN6937_c0_g1_i2, TRINITY_DN6937_c0_g1_i4, TRINITY_DN6937_c0_g1_i7, TRINITY_DN6937_c0_g1_i8	TRINITY_DN1371_c0_g1_i3
OG0000782	TRINITY_DN9336_c1_g1_i1, TRINITY_DN9336_c1_g1_i12, TRINITY_DN9336_c1_g1_i3, TRINITY_DN9336_c1_g1_i6	TRINITY_DN12190_c0_g1_i2, TRINITY_DN12190_c0_g1_i3	TRINITY_DN36338_c0_g1_i1, TRINITY_DN36338_c0_g1_i4	TRINITY_DN11298_c0_g1_i2, TRINITY_DN11298_c0_g1_i3, TRINITY_DN11298_c0_g1_i4, TRINITY_DN11298_c0_g1_i5, TRINITY_DN11298_c0_g1_i6
OG0000783	TRINITY_DN9592_c0_g1_i2	TRINITY_DN4936_c0_g1_i1, TRINITY_DN4936_c0_g1_i2, TRINITY_DN4936_c0_g1_i3, TRINITY_DN4936_c0_g1_i5	TRINITY_DN5537_c0_g1_i1, TRINITY_DN5537_c0_g1_i2, TRINITY_DN5537_c0_g1_i4, TRINITY_DN5537_c0_g1_i5	TRINITY_DN1218_c0_g1_i1, TRINITY_DN1218_c0_g1_i2, TRINITY_DN1218_c0_g1_i3, TRINITY_DN1218_c0_g1_i4
OG0000784	TRINITY_DN9610_c0_g1_i14, TRINITY_DN9610_c0_g1_i2, TRINITY_DN9610_c0_g1_i7	TRINITY_DN7671_c0_g1_i10, TRINITY_DN7671_c0_g1_i13, TRINITY_DN7671_c0_g1_i4, TRINITY_DN7671_c0_g1_i7, TRINITY_DN7671_c0_g1_i8, TRINITY_DN7671_c0_g1_i9	TRINITY_DN2534_c0_g1_i6, TRINITY_DN2534_c0_g1_i7	TRINITY_DN4257_c0_g1_i1, TRINITY_DN4257_c0_g1_i5
OG0000785	TRINITY_DN976_c7_g1_i1	TRINITY_DN10954_c0_g1_i2, TRINITY_DN10954_c0_g1_i3, TRINITY_DN10954_c0_g2_i1, TRINITY_DN1374_c2_g1_i1, TRINITY_DN4445_c0_g2_i1, TRINITY_DN4879_c0_g2_i1, TRINITY_DN5118_c0_g1_i1	TRINITY_DN3650_c0_g3_i1, TRINITY_DN995_c9_g1_i1	TRINITY_DN11357_c1_g1_i1, TRINITY_DN1182_c3_g1_i1, TRINITY_DN15015_c0_g1_i1
OG0000786	TRINITY_DN9954_c0_g1_i10, TRINITY_DN9954_c0_g1_i6	TRINITY_DN7704_c0_g1_i10, TRINITY_DN7704_c0_g1_i11, TRINITY_DN7704_c0_g1_i6, TRINITY_DN7704_c0_g1_i9	TRINITY_DN2638_c0_g1_i16, TRINITY_DN2638_c0_g1_i19, TRINITY_DN2638_c0_g1_i2, TRINITY_DN2638_c0_g1_i3, TRINITY_DN2638_c0_g1_i9	TRINITY_DN26805_c0_g1_i2, TRINITY_DN26805_c0_g1_i3
OG0000787	TRINITY_DN998_c0_g1_i1, TRINITY_DN998_c0_g1_i5, TRINITY_DN998_c0_g1_i7, TRINITY_DN998_c0_g1_i9	TRINITY_DN3700_c4_g1_i1, TRINITY_DN3700_c4_g1_i5	TRINITY_DN21196_c0_g1_i11, TRINITY_DN21196_c0_g1_i16, TRINITY_DN21196_c0_g1_i21, TRINITY_DN21196_c0_g1_i3, TRINITY_DN21196_c0_g1_i6	TRINITY_DN1401_c0_g2_i1, TRINITY_DN1401_c0_g2_i8
OG0000788	NA	TRINITY_DN103736_c2_g2_i1, TRINITY_DN12399_c0_g1_i13, TRINITY_DN132613_c0_g1_i1, TRINITY_DN16536_c1_g1_i1, TRINITY_DN18082_c0_g1_i1, TRINITY_DN202655_c0_g1_i1, TRINITY_DN2135_c0_g1_i7, TRINITY_DN49050_c1_g4_i1, TRINITY_DN64169_c0_g1_i1, TRINITY_DN6525_c1_g3_i1, TRINITY_DN69689_c0_g1_i1, TRINITY_DN84779_c0_g2_i1	NA	TRINITY_DN4227_c2_g1_i1
OG0000789	NA	TRINITY_DN1412_c1_g1_i1, TRINITY_DN1412_c1_g1_i10, TRINITY_DN1412_c1_g1_i2, TRINITY_DN1412_c1_g1_i7, TRINITY_DN1412_c1_g1_i9	TRINITY_DN10322_c0_g1_i1, TRINITY_DN10322_c0_g2_i2, TRINITY_DN219_c0_g1_i12, TRINITY_DN219_c0_g1_i4, TRINITY_DN219_c0_g1_i5, TRINITY_DN219_c0_g1_i7	TRINITY_DN12015_c0_g1_i1, TRINITY_DN21545_c0_g1_i1
OG0000790	NA	TRINITY_DN3182_c0_g1_i19, TRINITY_DN3182_c0_g1_i20, TRINITY_DN3182_c0_g1_i22, TRINITY_DN3182_c0_g1_i28, TRINITY_DN3182_c0_g1_i4, TRINITY_DN3182_c0_g1_i6	TRINITY_DN17332_c0_g1_i11, TRINITY_DN17332_c0_g1_i13, TRINITY_DN17332_c0_g1_i14, TRINITY_DN17332_c0_g1_i6, TRINITY_DN17332_c0_g1_i9	TRINITY_DN2482_c0_g1_i6, TRINITY_DN2482_c0_g1_i7
OG0000791	NA	TRINITY_DN50322_c1_g1_i16, TRINITY_DN50322_c1_g1_i20, TRINITY_DN50322_c1_g1_i22, TRINITY_DN50322_c1_g1_i24, TRINITY_DN50322_c1_g1_i5, TRINITY_DN50322_c1_g1_i9	TRINITY_DN707_c0_g1_i14, TRINITY_DN707_c0_g1_i16, TRINITY_DN707_c0_g1_i18, TRINITY_DN707_c0_g1_i21, TRINITY_DN707_c0_g1_i3, TRINITY_DN707_c0_g1_i9	TRINITY_DN49652_c0_g1_i1
OG0000792	NA	TRINITY_DN7384_c0_g1_i1, TRINITY_DN7384_c0_g1_i10, TRINITY_DN7384_c0_g1_i11, TRINITY_DN7384_c0_g1_i14, TRINITY_DN7384_c0_g1_i15, TRINITY_DN7384_c0_g1_i16, TRINITY_DN7384_c0_g1_i18, TRINITY_DN7384_c0_g1_i21, TRINITY_DN7384_c0_g1_i30	TRINITY_DN98391_c0_g1_i1	TRINITY_DN12512_c0_g1_i1, TRINITY_DN12512_c0_g1_i3, TRINITY_DN12512_c0_g1_i4
OG0000793	TRINITY_DN100286_c0_g1_i1, TRINITY_DN2949_c0_g1_i8, TRINITY_DN2949_c0_g1_i9	TRINITY_DN143375_c0_g1_i2, TRINITY_DN143375_c0_g1_i3, TRINITY_DN143375_c0_g1_i4	TRINITY_DN5042_c0_g1_i4, TRINITY_DN94218_c0_g1_i1	TRINITY_DN10083_c0_g1_i1, TRINITY_DN3489_c0_g1_i10, TRINITY_DN3489_c0_g1_i7, TRINITY_DN3489_c0_g2_i2
OG0000794	TRINITY_DN10222_c0_g1_i1, TRINITY_DN10222_c0_g1_i14, TRINITY_DN10222_c0_g1_i16	TRINITY_DN4337_c0_g1_i12, TRINITY_DN4337_c0_g1_i5, TRINITY_DN4337_c0_g1_i6	TRINITY_DN4195_c0_g2_i13, TRINITY_DN4195_c0_g2_i6	TRINITY_DN29047_c0_g2_i1, TRINITY_DN29047_c0_g2_i2, TRINITY_DN29047_c0_g2_i4, TRINITY_DN29047_c0_g2_i5
OG0000795	TRINITY_DN102293_c0_g1_i1, TRINITY_DN1353_c0_g1_i2, TRINITY_DN27909_c0_g1_i1, TRINITY_DN27909_c0_g1_i3	TRINITY_DN4361_c0_g1_i1, TRINITY_DN4361_c0_g1_i13, TRINITY_DN4361_c0_g1_i8	TRINITY_DN44092_c0_g1_i1, TRINITY_DN55627_c0_g1_i1, TRINITY_DN67278_c0_g1_i1	TRINITY_DN38143_c0_g1_i1, TRINITY_DN38143_c1_g1_i1
OG0000796	TRINITY_DN1029_c0_g1_i1, TRINITY_DN1029_c0_g1_i6	TRINITY_DN1957_c0_g2_i3, TRINITY_DN1957_c0_g2_i4, TRINITY_DN1957_c0_g2_i5, TRINITY_DN1957_c0_g2_i6	TRINITY_DN11551_c0_g1_i1, TRINITY_DN11551_c0_g1_i16, TRINITY_DN11551_c0_g1_i2, TRINITY_DN11551_c0_g1_i3	TRINITY_DN9558_c0_g1_i2, TRINITY_DN9558_c0_g1_i7
OG0000797	TRINITY_DN10422_c0_g1_i12, TRINITY_DN10422_c0_g1_i17, TRINITY_DN10422_c0_g1_i3, TRINITY_DN10422_c0_g1_i7, TRINITY_DN10422_c0_g1_i9	TRINITY_DN29701_c0_g1_i2, TRINITY_DN31125_c0_g1_i3	TRINITY_DN47450_c0_g1_i12, TRINITY_DN47450_c0_g1_i16, TRINITY_DN47450_c0_g1_i18, TRINITY_DN47450_c0_g1_i4	TRINITY_DN49943_c0_g1_i1
OG0000798	TRINITY_DN10445_c0_g1_i4, TRINITY_DN10445_c0_g1_i8	TRINITY_DN178707_c0_g1_i1, TRINITY_DN1921_c0_g1_i1, TRINITY_DN1921_c0_g1_i3, TRINITY_DN1921_c0_g1_i7, TRINITY_DN1921_c0_g1_i9	TRINITY_DN16238_c0_g1_i1, TRINITY_DN16238_c0_g1_i3, TRINITY_DN16238_c0_g1_i4	TRINITY_DN14013_c0_g2_i2, TRINITY_DN14013_c0_g2_i3
OG0000799	TRINITY_DN1046_c0_g1_i14, TRINITY_DN1046_c0_g1_i15, TRINITY_DN1046_c0_g1_i7	TRINITY_DN58_c4_g1_i3, TRINITY_DN58_c4_g1_i7	TRINITY_DN6646_c0_g1_i12, TRINITY_DN6646_c0_g1_i6	TRINITY_DN3268_c0_g1_i10, TRINITY_DN3268_c0_g1_i16, TRINITY_DN3268_c0_g1_i17, TRINITY_DN3268_c0_g1_i3, TRINITY_DN3268_c0_g1_i7
OG0000800	TRINITY_DN1056_c2_g2_i3, TRINITY_DN1056_c2_g2_i9	TRINITY_DN2050_c0_g1_i19	TRINITY_DN1818_c1_g1_i1, TRINITY_DN1818_c1_g1_i7, TRINITY_DN1818_c1_g1_i8	TRINITY_DN363_c0_g1_i1, TRINITY_DN363_c0_g1_i10, TRINITY_DN363_c0_g1_i5, TRINITY_DN363_c0_g1_i6, TRINITY_DN363_c0_g1_i7, TRINITY_DN363_c0_g1_i8
OG0000801	TRINITY_DN105814_c0_g1_i1	TRINITY_DN2050_c0_g1_i11, TRINITY_DN2050_c0_g1_i12, TRINITY_DN2050_c0_g1_i24, TRINITY_DN2050_c0_g1_i25, TRINITY_DN2050_c0_g1_i8, TRINITY_DN2050_c0_g1_i9	TRINITY_DN30656_c0_g1_i1, TRINITY_DN30656_c0_g1_i2, TRINITY_DN30656_c0_g1_i4, TRINITY_DN30656_c0_g1_i5	TRINITY_DN67995_c0_g1_i1
OG0000802	TRINITY_DN106253_c0_g1_i1, TRINITY_DN28898_c0_g1_i1, TRINITY_DN28898_c0_g1_i2	TRINITY_DN19809_c0_g1_i1, TRINITY_DN19809_c0_g1_i4	TRINITY_DN3168_c2_g1_i1, TRINITY_DN3168_c2_g1_i3	TRINITY_DN36573_c0_g1_i1, TRINITY_DN36573_c0_g1_i14, TRINITY_DN36573_c0_g1_i3, TRINITY_DN36573_c0_g1_i4, TRINITY_DN36573_c0_g1_i7
OG0000803	TRINITY_DN10679_c0_g1_i4, TRINITY_DN18251_c0_g1_i2, TRINITY_DN18251_c0_g1_i3, TRINITY_DN18251_c0_g1_i4, TRINITY_DN18251_c0_g1_i5, TRINITY_DN35802_c0_g1_i1	NA	TRINITY_DN11630_c2_g1_i2, TRINITY_DN11630_c2_g1_i3, TRINITY_DN11630_c2_g1_i4	TRINITY_DN16459_c0_g1_i2, TRINITY_DN16459_c0_g1_i4, TRINITY_DN16459_c1_g1_i1
OG0000804	TRINITY_DN1093_c1_g1_i2, TRINITY_DN1093_c1_g1_i4, TRINITY_DN981_c0_g1_i2, TRINITY_DN981_c0_g3_i2	TRINITY_DN117976_c0_g1_i1, TRINITY_DN19504_c0_g3_i1, TRINITY_DN202427_c0_g1_i1	TRINITY_DN23788_c0_g2_i1, TRINITY_DN45572_c0_g1_i1	TRINITY_DN4924_c0_g1_i2, TRINITY_DN4924_c0_g1_i4, TRINITY_DN4924_c0_g2_i1
OG0000805	TRINITY_DN110390_c0_g1_i1, TRINITY_DN33761_c0_g1_i1, TRINITY_DN44076_c0_g1_i1	TRINITY_DN99027_c0_g1_i11, TRINITY_DN99027_c0_g1_i13, TRINITY_DN99027_c0_g1_i8	TRINITY_DN21827_c0_g1_i2, TRINITY_DN21827_c0_g1_i3, TRINITY_DN57879_c0_g1_i1	TRINITY_DN3681_c0_g1_i1, TRINITY_DN3681_c0_g1_i4, TRINITY_DN3681_c0_g1_i6
OG0000806	TRINITY_DN11099_c0_g1_i5	TRINITY_DN5088_c0_g1_i2, TRINITY_DN5088_c0_g1_i20, TRINITY_DN5088_c0_g1_i22, TRINITY_DN5088_c0_g1_i3, TRINITY_DN5088_c0_g1_i4, TRINITY_DN5088_c0_g1_i5, TRINITY_DN5088_c0_g1_i6, TRINITY_DN5088_c0_g1_i8	TRINITY_DN6993_c0_g1_i5	TRINITY_DN424_c0_g1_i2, TRINITY_DN424_c0_g1_i4
OG0000807	TRINITY_DN112161_c0_g1_i1, TRINITY_DN94502_c0_g1_i1	TRINITY_DN9059_c0_g1_i10, TRINITY_DN9059_c0_g1_i14, TRINITY_DN9059_c0_g1_i19, TRINITY_DN9059_c0_g1_i20, TRINITY_DN9059_c0_g1_i21, TRINITY_DN9059_c0_g1_i7	TRINITY_DN39230_c0_g1_i1, TRINITY_DN39230_c0_g1_i3	TRINITY_DN31687_c0_g1_i1, TRINITY_DN31687_c0_g1_i2
OG0000808	TRINITY_DN1144_c0_g1_i8	TRINITY_DN9117_c0_g1_i15, TRINITY_DN9117_c0_g1_i18, TRINITY_DN9117_c0_g1_i3, TRINITY_DN9117_c0_g1_i30, TRINITY_DN9117_c0_g1_i6, TRINITY_DN9117_c0_g1_i9	TRINITY_DN5691_c1_g1_i4, TRINITY_DN5691_c1_g1_i5	TRINITY_DN1338_c0_g1_i3, TRINITY_DN1338_c0_g1_i5, TRINITY_DN1338_c0_g1_i9
OG0000809	TRINITY_DN115042_c0_g1_i1, TRINITY_DN14704_c0_g8_i1	TRINITY_DN8620_c0_g1_i1, TRINITY_DN8620_c0_g1_i5, TRINITY_DN8620_c0_g1_i6, TRINITY_DN8620_c0_g1_i8	TRINITY_DN2016_c0_g2_i1, TRINITY_DN2016_c0_g2_i11, TRINITY_DN2016_c0_g2_i15, TRINITY_DN2016_c0_g2_i2	TRINITY_DN17583_c0_g1_i1, TRINITY_DN17583_c0_g1_i2
OG0000810	TRINITY_DN1174_c0_g1_i1, TRINITY_DN1174_c0_g1_i2, TRINITY_DN1174_c0_g1_i5, TRINITY_DN1174_c0_g1_i6, TRINITY_DN1174_c0_g1_i7	TRINITY_DN109_c0_g1_i2, TRINITY_DN109_c0_g1_i21	TRINITY_DN18200_c0_g2_i1, TRINITY_DN18200_c0_g2_i5, TRINITY_DN18200_c0_g2_i8	TRINITY_DN26530_c0_g2_i1, TRINITY_DN27352_c0_g2_i1
OG0000811	TRINITY_DN11828_c0_g1_i3, TRINITY_DN9588_c0_g1_i1	TRINITY_DN109529_c0_g1_i1, TRINITY_DN6363_c0_g1_i15, TRINITY_DN6363_c0_g1_i18, TRINITY_DN6363_c0_g1_i2, TRINITY_DN6363_c0_g1_i20, TRINITY_DN6363_c0_g1_i3, TRINITY_DN6363_c0_g1_i6, TRINITY_DN6363_c0_g1_i7, TRINITY_DN6363_c0_g1_i8, TRINITY_DN6363_c0_g1_i9	NA	NA
OG0000812	TRINITY_DN11892_c0_g1_i2, TRINITY_DN11892_c0_g1_i3, TRINITY_DN11892_c0_g1_i5	TRINITY_DN100641_c0_g1_i1, TRINITY_DN175401_c0_g1_i1, TRINITY_DN28322_c0_g1_i1	TRINITY_DN15229_c0_g1_i2, TRINITY_DN15229_c0_g1_i7, TRINITY_DN15229_c0_g1_i8	TRINITY_DN19938_c0_g1_i2, TRINITY_DN19938_c0_g1_i5, TRINITY_DN19938_c0_g2_i1
OG0000813	TRINITY_DN1198_c0_g1_i1, TRINITY_DN1198_c0_g1_i2, TRINITY_DN1198_c0_g1_i5, TRINITY_DN1198_c0_g1_i7	TRINITY_DN4983_c1_g1_i10, TRINITY_DN4983_c1_g1_i14, TRINITY_DN4983_c1_g1_i2, TRINITY_DN4983_c1_g1_i7, TRINITY_DN4983_c1_g1_i9	TRINITY_DN5954_c0_g2_i3	TRINITY_DN10536_c0_g1_i3, TRINITY_DN10536_c0_g1_i4
OG0000814	TRINITY_DN12010_c0_g1_i6	TRINITY_DN329_c1_g1_i2, TRINITY_DN329_c1_g1_i5, TRINITY_DN329_c1_g1_i9	TRINITY_DN6545_c0_g1_i1, TRINITY_DN6545_c0_g1_i10, TRINITY_DN6545_c0_g1_i11, TRINITY_DN6545_c0_g1_i4, TRINITY_DN6545_c0_g1_i5	TRINITY_DN2103_c1_g5_i1, TRINITY_DN2103_c1_g5_i5, TRINITY_DN2103_c1_g5_i6
OG0000815	TRINITY_DN12092_c0_g1_i4, TRINITY_DN12092_c0_g1_i5	TRINITY_DN6308_c0_g1_i1, TRINITY_DN6308_c0_g1_i2, TRINITY_DN6308_c0_g1_i5, TRINITY_DN6308_c0_g1_i6, TRINITY_DN6308_c0_g1_i7	TRINITY_DN4003_c0_g1_i1, TRINITY_DN4003_c0_g1_i2	TRINITY_DN3635_c0_g1_i3, TRINITY_DN3635_c0_g1_i4, TRINITY_DN3635_c0_g1_i5
OG0000816	TRINITY_DN12215_c1_g2_i2, TRINITY_DN2723_c0_g1_i2	TRINITY_DN10255_c0_g1_i2, TRINITY_DN10255_c0_g1_i3, TRINITY_DN10255_c0_g2_i1, TRINITY_DN11515_c0_g2_i1, TRINITY_DN11515_c0_g3_i2, TRINITY_DN19389_c0_g1_i3, TRINITY_DN46198_c0_g2_i1, TRINITY_DN6774_c0_g1_i1	TRINITY_DN23405_c0_g1_i1, TRINITY_DN6026_c0_g1_i7	NA
OG0000817	TRINITY_DN1234_c0_g2_i1, TRINITY_DN3269_c2_g2_i2, TRINITY_DN3269_c2_g2_i4, TRINITY_DN3269_c2_g2_i7	NA	TRINITY_DN100818_c0_g1_i1, TRINITY_DN31741_c0_g1_i1, TRINITY_DN31741_c0_g1_i2, TRINITY_DN329_c0_g1_i3	TRINITY_DN1793_c0_g2_i1, TRINITY_DN28589_c0_g1_i2, TRINITY_DN28589_c0_g1_i4, TRINITY_DN28589_c0_g1_i5
OG0000818	TRINITY_DN12420_c0_g1_i1, TRINITY_DN12420_c0_g1_i4, TRINITY_DN12420_c0_g1_i5	TRINITY_DN1995_c0_g1_i2, TRINITY_DN1995_c0_g1_i3, TRINITY_DN1995_c0_g1_i5	TRINITY_DN3833_c0_g1_i11, TRINITY_DN3833_c0_g1_i13, TRINITY_DN3833_c0_g1_i2, TRINITY_DN3833_c0_g1_i4	TRINITY_DN2701_c0_g1_i1, TRINITY_DN2701_c0_g1_i3
OG0000819	TRINITY_DN124_c0_g3_i1	TRINITY_DN1338_c0_g1_i11, TRINITY_DN1338_c0_g1_i2, TRINITY_DN1338_c0_g1_i6, TRINITY_DN1338_c0_g1_i8	TRINITY_DN532_c0_g2_i1, TRINITY_DN532_c0_g2_i3	TRINITY_DN3624_c0_g1_i11, TRINITY_DN3624_c0_g1_i2, TRINITY_DN3624_c0_g1_i3, TRINITY_DN3624_c0_g1_i6, TRINITY_DN3624_c0_g1_i7
OG0000820	TRINITY_DN12510_c1_g1_i7	TRINITY_DN10269_c0_g1_i12, TRINITY_DN10269_c0_g1_i3, TRINITY_DN10269_c0_g1_i5, TRINITY_DN10269_c0_g1_i8, TRINITY_DN10269_c0_g1_i9	TRINITY_DN22150_c0_g1_i3	TRINITY_DN42643_c0_g1_i1, TRINITY_DN9119_c0_g1_i1, TRINITY_DN9119_c0_g1_i2, TRINITY_DN9119_c0_g1_i3, TRINITY_DN9119_c0_g1_i5
OG0000821	TRINITY_DN1253_c0_g1_i4, TRINITY_DN1253_c0_g1_i5	TRINITY_DN552_c0_g1_i16, TRINITY_DN552_c0_g1_i18, TRINITY_DN552_c0_g1_i19, TRINITY_DN552_c0_g1_i21, TRINITY_DN552_c0_g1_i22, TRINITY_DN552_c0_g1_i23, TRINITY_DN552_c0_g1_i6	TRINITY_DN798_c0_g1_i2, TRINITY_DN798_c0_g1_i5	TRINITY_DN3847_c0_g1_i3
OG0000822	TRINITY_DN12563_c0_g1_i1, TRINITY_DN28758_c0_g1_i2	TRINITY_DN163832_c0_g1_i1, TRINITY_DN181888_c0_g1_i1, TRINITY_DN197951_c0_g1_i1, TRINITY_DN33504_c0_g1_i4, TRINITY_DN33504_c0_g1_i5	TRINITY_DN333_c1_g1_i3, TRINITY_DN333_c1_g1_i5, TRINITY_DN333_c1_g1_i7	TRINITY_DN35571_c0_g1_i1, TRINITY_DN83363_c0_g1_i1
OG0000823	TRINITY_DN126_c0_g1_i9, TRINITY_DN8213_c2_g3_i1, TRINITY_DN976_c3_g1_i1	TRINITY_DN30_c1_g1_i3, TRINITY_DN30_c1_g1_i4, TRINITY_DN33646_c0_g2_i1	TRINITY_DN134_c2_g1_i3, TRINITY_DN817_c0_g1_i32	TRINITY_DN3500_c7_g1_i1, TRINITY_DN894_c0_g3_i1, TRINITY_DN894_c0_g3_i3, TRINITY_DN894_c0_g3_i4
OG0000824	TRINITY_DN12927_c2_g1_i1, TRINITY_DN7744_c2_g1_i1, TRINITY_DN7744_c2_g1_i2	TRINITY_DN11436_c0_g4_i1, TRINITY_DN18898_c0_g1_i1, TRINITY_DN39063_c1_g1_i1, TRINITY_DN56711_c0_g1_i1	TRINITY_DN134180_c0_g1_i1, TRINITY_DN23544_c0_g1_i2, TRINITY_DN9982_c2_g2_i1	TRINITY_DN29667_c0_g1_i1, TRINITY_DN864_c0_g1_i1
OG0000825	TRINITY_DN12945_c0_g1_i2, TRINITY_DN2218_c1_g3_i4	TRINITY_DN5163_c1_g1_i2, TRINITY_DN5163_c1_g1_i4, TRINITY_DN5163_c1_g1_i6, TRINITY_DN5163_c1_g1_i7, TRINITY_DN5782_c0_g1_i2, TRINITY_DN5782_c0_g1_i3	TRINITY_DN1281_c0_g1_i3, TRINITY_DN50529_c1_g1_i1	TRINITY_DN57267_c0_g1_i1, TRINITY_DN84889_c0_g1_i1
OG0000826	TRINITY_DN12968_c0_g1_i1, TRINITY_DN22818_c1_g1_i1, TRINITY_DN52_c103_g1_i1	TRINITY_DN132273_c0_g1_i1, TRINITY_DN1875_c6_g2_i1, TRINITY_DN1950_c5_g1_i1, TRINITY_DN32495_c0_g2_i3, TRINITY_DN39753_c0_g1_i1, TRINITY_DN4355_c2_g1_i1	TRINITY_DN3799_c2_g1_i1, TRINITY_DN3928_c0_g1_i1	TRINITY_DN12623_c1_g1_i1
OG0000827	TRINITY_DN130_c1_g1_i11, TRINITY_DN130_c1_g1_i14, TRINITY_DN130_c1_g1_i2, TRINITY_DN130_c1_g1_i4	TRINITY_DN9592_c0_g1_i6, TRINITY_DN9592_c0_g1_i7, TRINITY_DN9592_c0_g1_i8	TRINITY_DN39957_c0_g1_i1	TRINITY_DN2331_c0_g1_i3, TRINITY_DN2331_c0_g1_i4, TRINITY_DN2331_c0_g1_i5, TRINITY_DN2331_c0_g1_i9
OG0000828	TRINITY_DN13141_c0_g1_i1, TRINITY_DN41853_c0_g1_i1	TRINITY_DN124187_c0_g1_i1, TRINITY_DN194398_c0_g1_i1	TRINITY_DN11450_c0_g1_i14, TRINITY_DN11450_c0_g1_i9, TRINITY_DN7097_c0_g1_i4, TRINITY_DN7097_c0_g1_i8	TRINITY_DN36270_c0_g1_i1, TRINITY_DN36270_c0_g1_i2, TRINITY_DN5578_c0_g1_i4, TRINITY_DN5578_c0_g1_i5
OG0000829	TRINITY_DN13240_c0_g1_i16, TRINITY_DN13240_c0_g1_i19, TRINITY_DN13240_c0_g1_i8	TRINITY_DN9312_c0_g1_i2, TRINITY_DN9312_c0_g1_i4	TRINITY_DN838_c1_g1_i4, TRINITY_DN838_c1_g1_i8	TRINITY_DN3919_c0_g1_i1, TRINITY_DN3919_c0_g1_i18, TRINITY_DN3919_c0_g1_i2, TRINITY_DN3919_c0_g1_i21, TRINITY_DN3919_c0_g1_i6
OG0000830	TRINITY_DN13477_c1_g2_i1, TRINITY_DN16268_c1_g1_i2, TRINITY_DN86279_c0_g1_i1	TRINITY_DN14672_c0_g1_i1, TRINITY_DN45115_c0_g1_i4, TRINITY_DN45115_c0_g1_i8, TRINITY_DN72673_c0_g1_i1, TRINITY_DN72673_c0_g1_i2, TRINITY_DN93630_c1_g2_i1	TRINITY_DN17348_c0_g1_i5, TRINITY_DN17348_c1_g1_i3, TRINITY_DN42795_c0_g1_i1	NA
OG0000831	TRINITY_DN1352_c1_g1_i2, TRINITY_DN1352_c1_g1_i3	TRINITY_DN10417_c0_g2_i1, TRINITY_DN12873_c3_g1_i1, TRINITY_DN32540_c0_g2_i1, TRINITY_DN39030_c0_g4_i1, TRINITY_DN4935_c0_g2_i1, TRINITY_DN7525_c0_g1_i5	TRINITY_DN3291_c0_g2_i1, TRINITY_DN3291_c0_g4_i1	TRINITY_DN14500_c0_g4_i1, TRINITY_DN34467_c0_g1_i2
OG0000832	TRINITY_DN13721_c0_g1_i1, TRINITY_DN37731_c0_g1_i1	TRINITY_DN21389_c0_g1_i2, TRINITY_DN76270_c0_g1_i1, TRINITY_DN76270_c0_g2_i1	TRINITY_DN5352_c0_g2_i1, TRINITY_DN5352_c0_g2_i3, TRINITY_DN5352_c0_g2_i5, TRINITY_DN5352_c0_g2_i9	TRINITY_DN9032_c0_g1_i2, TRINITY_DN9032_c0_g1_i6, TRINITY_DN9032_c0_g1_i8
OG0000833	TRINITY_DN1375_c0_g1_i4, TRINITY_DN1375_c0_g1_i5	TRINITY_DN1345_c0_g1_i15, TRINITY_DN1345_c0_g1_i2, TRINITY_DN1345_c0_g1_i4	TRINITY_DN2443_c0_g1_i1, TRINITY_DN2443_c0_g1_i2, TRINITY_DN2443_c0_g1_i3, TRINITY_DN2443_c0_g1_i5, TRINITY_DN2443_c0_g1_i7	TRINITY_DN22368_c0_g1_i1, TRINITY_DN22368_c0_g1_i3
OG0000834	TRINITY_DN13869_c0_g1_i2, TRINITY_DN13869_c0_g1_i3, TRINITY_DN13869_c0_g1_i6	TRINITY_DN7387_c0_g1_i14, TRINITY_DN7387_c0_g1_i17, TRINITY_DN7387_c0_g1_i8	TRINITY_DN1935_c0_g2_i10, TRINITY_DN1935_c0_g2_i12, TRINITY_DN1935_c0_g2_i2	TRINITY_DN316_c0_g1_i2, TRINITY_DN316_c0_g1_i4, TRINITY_DN316_c0_g1_i6
OG0000835	TRINITY_DN1391_c0_g1_i1, TRINITY_DN1391_c0_g1_i2, TRINITY_DN1391_c0_g1_i3	TRINITY_DN2127_c0_g1_i12, TRINITY_DN2127_c0_g1_i16, TRINITY_DN2127_c0_g1_i20, TRINITY_DN2127_c0_g1_i5	TRINITY_DN342_c0_g1_i3, TRINITY_DN342_c0_g1_i4, TRINITY_DN342_c0_g1_i5	TRINITY_DN2106_c0_g2_i1, TRINITY_DN2106_c0_g2_i2
OG0000836	TRINITY_DN1400_c1_g1_i15, TRINITY_DN1400_c1_g1_i2, TRINITY_DN1400_c1_g1_i4, TRINITY_DN1400_c1_g1_i5	NA	TRINITY_DN1319_c0_g1_i1, TRINITY_DN1319_c0_g1_i7, TRINITY_DN1319_c0_g1_i8, TRINITY_DN1319_c0_g1_i9, TRINITY_DN43166_c0_g1_i1	TRINITY_DN26524_c0_g1_i1, TRINITY_DN52855_c0_g1_i1, TRINITY_DN9080_c0_g1_i6
OG0000837	TRINITY_DN14061_c0_g1_i4	TRINITY_DN3917_c2_g1_i1, TRINITY_DN3917_c2_g1_i2, TRINITY_DN3917_c2_g1_i3, TRINITY_DN3917_c2_g1_i4, TRINITY_DN3917_c2_g1_i5, TRINITY_DN3917_c2_g1_i6, TRINITY_DN3917_c2_g1_i7, TRINITY_DN3917_c2_g1_i8	TRINITY_DN5925_c0_g3_i1, TRINITY_DN5925_c0_g3_i2	TRINITY_DN3629_c0_g3_i1
OG0000838	TRINITY_DN14079_c0_g1_i1, TRINITY_DN14079_c0_g1_i2, TRINITY_DN14079_c0_g1_i4, TRINITY_DN1685_c1_g1_i8, TRINITY_DN8530_c0_g1_i5	TRINITY_DN2129_c0_g1_i3, TRINITY_DN2129_c0_g1_i8, TRINITY_DN2129_c0_g1_i9, TRINITY_DN23382_c0_g1_i2, TRINITY_DN23382_c0_g1_i9	TRINITY_DN231_c0_g1_i3	TRINITY_DN6279_c0_g2_i7
OG0000839	TRINITY_DN1433_c0_g1_i1, TRINITY_DN1433_c0_g1_i5, TRINITY_DN1433_c0_g1_i7, TRINITY_DN1433_c0_g1_i8	TRINITY_DN2907_c1_g2_i1, TRINITY_DN2907_c1_g2_i2	TRINITY_DN160_c1_g1_i3, TRINITY_DN160_c1_g1_i4, TRINITY_DN160_c1_g1_i5, TRINITY_DN160_c1_g1_i6	TRINITY_DN3950_c0_g1_i3, TRINITY_DN3950_c0_g1_i6
OG0000840	TRINITY_DN14456_c0_g1_i1, TRINITY_DN3927_c2_g1_i1	TRINITY_DN13556_c0_g1_i1, TRINITY_DN18917_c2_g1_i1, TRINITY_DN2257_c0_g2_i2, TRINITY_DN2778_c0_g5_i1, TRINITY_DN7452_c3_g1_i2, TRINITY_DN8862_c2_g1_i1, TRINITY_DN9811_c0_g1_i2	TRINITY_DN46111_c1_g1_i1	TRINITY_DN4877_c0_g1_i4, TRINITY_DN8008_c0_g2_i1
OG0000841	TRINITY_DN1448_c0_g1_i4, TRINITY_DN2029_c0_g1_i4, TRINITY_DN2029_c0_g1_i6	TRINITY_DN149200_c0_g1_i1, TRINITY_DN93041_c0_g1_i2	TRINITY_DN20068_c0_g1_i3, TRINITY_DN42321_c0_g1_i1, TRINITY_DN42321_c0_g1_i6	TRINITY_DN2086_c0_g1_i2, TRINITY_DN2086_c0_g1_i3, TRINITY_DN2086_c0_g1_i7, TRINITY_DN77388_c0_g1_i1
OG0000842	TRINITY_DN1451_c1_g2_i3	TRINITY_DN9100_c0_g1_i1, TRINITY_DN9100_c0_g1_i4, TRINITY_DN9100_c0_g1_i5, TRINITY_DN9100_c0_g1_i6	TRINITY_DN3343_c0_g1_i1, TRINITY_DN3343_c0_g1_i10, TRINITY_DN3343_c0_g1_i11, TRINITY_DN3343_c0_g1_i6, TRINITY_DN3343_c0_g1_i7	TRINITY_DN20476_c0_g1_i1, TRINITY_DN20476_c0_g1_i4
OG0000843	TRINITY_DN1472_c0_g1_i12, TRINITY_DN1472_c0_g1_i13, TRINITY_DN1472_c0_g1_i8	TRINITY_DN26600_c0_g1_i1, TRINITY_DN26600_c0_g1_i19, TRINITY_DN26600_c0_g1_i3, TRINITY_DN26600_c0_g1_i8	TRINITY_DN3185_c0_g2_i1, TRINITY_DN3185_c0_g2_i4, TRINITY_DN3185_c0_g2_i5	TRINITY_DN3466_c0_g1_i1, TRINITY_DN3466_c0_g1_i2
OG0000844	TRINITY_DN1476_c0_g1_i1, TRINITY_DN1476_c0_g1_i4, TRINITY_DN1476_c0_g1_i7, TRINITY_DN1476_c0_g1_i8	TRINITY_DN115_c0_g1_i7, TRINITY_DN115_c0_g1_i9	TRINITY_DN9317_c1_g1_i6, TRINITY_DN9317_c1_g1_i7, TRINITY_DN9317_c1_g1_i9	TRINITY_DN3601_c0_g2_i14, TRINITY_DN3601_c0_g2_i15, TRINITY_DN3601_c0_g2_i7
OG0000845	TRINITY_DN1513_c1_g1_i1, TRINITY_DN1513_c1_g1_i3	TRINITY_DN2124_c2_g2_i2, TRINITY_DN2124_c2_g2_i6, TRINITY_DN2124_c2_g2_i7	TRINITY_DN372_c0_g3_i2, TRINITY_DN372_c0_g3_i3, TRINITY_DN372_c0_g3_i4, TRINITY_DN372_c0_g3_i8	TRINITY_DN2400_c0_g1_i1, TRINITY_DN2400_c0_g1_i2, TRINITY_DN2400_c0_g1_i3
OG0000846	TRINITY_DN154_c13_g1_i1, TRINITY_DN1574_c0_g1_i5	TRINITY_DN24623_c2_g1_i1, TRINITY_DN393_c0_g1_i14, TRINITY_DN393_c0_g1_i2, TRINITY_DN393_c0_g1_i5	TRINITY_DN19362_c0_g1_i1, TRINITY_DN4136_c1_g4_i1, TRINITY_DN7137_c2_g1_i2	TRINITY_DN11511_c0_g1_i3, TRINITY_DN2374_c3_g1_i10, TRINITY_DN2374_c3_g1_i5
OG0000847	TRINITY_DN1579_c0_g1_i1, TRINITY_DN1579_c0_g1_i4, TRINITY_DN1579_c0_g1_i5	TRINITY_DN14625_c0_g1_i1, TRINITY_DN14625_c0_g1_i4	TRINITY_DN1878_c2_g1_i3, TRINITY_DN1878_c2_g1_i6, TRINITY_DN1878_c2_g1_i7	TRINITY_DN1377_c0_g1_i1, TRINITY_DN1377_c0_g1_i3, TRINITY_DN1377_c0_g1_i4, TRINITY_DN1377_c0_g1_i5
OG0000848	TRINITY_DN15874_c2_g1_i12, TRINITY_DN1619_c0_g1_i3, TRINITY_DN1619_c0_g1_i4	TRINITY_DN50816_c0_g1_i1	TRINITY_DN12663_c0_g1_i8, TRINITY_DN31839_c0_g1_i14, TRINITY_DN31839_c0_g1_i2, TRINITY_DN31839_c0_g1_i3	TRINITY_DN292_c0_g1_i2, TRINITY_DN292_c0_g1_i4, TRINITY_DN292_c0_g2_i3, TRINITY_DN292_c0_g2_i4
OG0000849	TRINITY_DN1590_c0_g1_i11, TRINITY_DN1590_c0_g1_i3, TRINITY_DN1590_c0_g1_i8, TRINITY_DN1590_c0_g1_i9	TRINITY_DN126251_c0_g1_i1	TRINITY_DN11947_c1_g2_i1, TRINITY_DN125384_c0_g1_i1, TRINITY_DN133626_c0_g1_i1, TRINITY_DN48324_c0_g1_i1	TRINITY_DN1143_c2_g2_i1, TRINITY_DN1143_c2_g2_i2, TRINITY_DN77039_c0_g1_i1
OG0000850	TRINITY_DN1597_c0_g1_i1, TRINITY_DN1597_c0_g1_i19, TRINITY_DN1597_c0_g1_i3, TRINITY_DN1597_c0_g1_i6	NA	TRINITY_DN3480_c0_g1_i16, TRINITY_DN3480_c0_g1_i17, TRINITY_DN3480_c0_g1_i18, TRINITY_DN3480_c0_g1_i2, TRINITY_DN3480_c0_g1_i6, TRINITY_DN3480_c0_g1_i9	TRINITY_DN12520_c0_g1_i1, TRINITY_DN12520_c0_g1_i2
OG0000851	TRINITY_DN1609_c0_g4_i2, TRINITY_DN1609_c0_g4_i9	TRINITY_DN9253_c0_g1_i13, TRINITY_DN9253_c0_g1_i16, TRINITY_DN9253_c0_g1_i2, TRINITY_DN9253_c0_g1_i7	TRINITY_DN4608_c0_g1_i3, TRINITY_DN4608_c0_g1_i4	TRINITY_DN3075_c0_g2_i2, TRINITY_DN3075_c0_g2_i3, TRINITY_DN3075_c0_g2_i4, TRINITY_DN3075_c0_g2_i5
OG0000852	TRINITY_DN1666_c1_g1_i2, TRINITY_DN1666_c1_g1_i3	TRINITY_DN3146_c0_g1_i11, TRINITY_DN3146_c0_g1_i16, TRINITY_DN3146_c0_g1_i17, TRINITY_DN3146_c0_g1_i21, TRINITY_DN3146_c0_g1_i4, TRINITY_DN3146_c0_g1_i6	TRINITY_DN27266_c0_g1_i3, TRINITY_DN27266_c0_g1_i6	TRINITY_DN2850_c0_g2_i2, TRINITY_DN2850_c0_g2_i3
OG0000853	TRINITY_DN16787_c0_g1_i1, TRINITY_DN16787_c0_g1_i15, TRINITY_DN16787_c0_g1_i19, TRINITY_DN16787_c0_g1_i2, TRINITY_DN16787_c0_g1_i20, TRINITY_DN16787_c0_g1_i21, TRINITY_DN16787_c0_g1_i23, TRINITY_DN16787_c0_g1_i8, TRINITY_DN19600_c0_g1_i1	NA	TRINITY_DN21368_c0_g1_i1, TRINITY_DN28153_c2_g1_i1, TRINITY_DN44633_c0_g1_i1	NA
OG0000854	TRINITY_DN167_c0_g1_i1, TRINITY_DN167_c0_g1_i2, TRINITY_DN167_c0_g1_i3, TRINITY_DN167_c0_g1_i7, TRINITY_DN167_c0_g1_i8, TRINITY_DN167_c0_g1_i9	TRINITY_DN95070_c0_g1_i1, TRINITY_DN95070_c0_g1_i2	TRINITY_DN4762_c1_g1_i2, TRINITY_DN4762_c1_g1_i3	TRINITY_DN13664_c0_g1_i2, TRINITY_DN13664_c0_g1_i3
OG0000855	TRINITY_DN1680_c0_g1_i15, TRINITY_DN1680_c0_g1_i7	TRINITY_DN14990_c0_g1_i12, TRINITY_DN14990_c0_g1_i4, TRINITY_DN14990_c0_g1_i5, TRINITY_DN14990_c0_g1_i7, TRINITY_DN14990_c0_g1_i8, TRINITY_DN14990_c0_g1_i9	TRINITY_DN177_c0_g2_i1, TRINITY_DN177_c0_g2_i10, TRINITY_DN177_c0_g2_i12	TRINITY_DN630_c0_g1_i9
OG0000856	TRINITY_DN1685_c1_g1_i4, TRINITY_DN1685_c1_g1_i6	TRINITY_DN2129_c0_g1_i11, TRINITY_DN2129_c0_g1_i2	TRINITY_DN3597_c0_g1_i13, TRINITY_DN3597_c0_g1_i15, TRINITY_DN3597_c0_g1_i4, TRINITY_DN3597_c0_g1_i8, TRINITY_DN3597_c0_g1_i9	TRINITY_DN6279_c0_g2_i1, TRINITY_DN6279_c0_g2_i3, TRINITY_DN6279_c0_g2_i4
OG0000857	TRINITY_DN16866_c0_g1_i4	TRINITY_DN3474_c0_g1_i12, TRINITY_DN3474_c0_g1_i18, TRINITY_DN3474_c0_g1_i19, TRINITY_DN3474_c0_g1_i22, TRINITY_DN3474_c0_g1_i27, TRINITY_DN3474_c0_g1_i9	TRINITY_DN555_c0_g1_i3, TRINITY_DN555_c0_g1_i5, TRINITY_DN555_c0_g1_i7	TRINITY_DN5597_c0_g1_i1, TRINITY_DN5597_c0_g1_i3
OG0000858	TRINITY_DN1687_c0_g1_i1, TRINITY_DN1687_c0_g1_i3, TRINITY_DN1687_c0_g1_i4	TRINITY_DN5006_c0_g1_i12, TRINITY_DN5006_c0_g1_i3, TRINITY_DN5006_c0_g1_i4, TRINITY_DN5006_c0_g1_i9	TRINITY_DN347_c1_g1_i1, TRINITY_DN347_c1_g1_i2, TRINITY_DN347_c1_g1_i3, TRINITY_DN347_c1_g1_i4	TRINITY_DN8674_c0_g1_i3
OG0000859	TRINITY_DN1695_c0_g1_i3, TRINITY_DN1695_c0_g1_i8	TRINITY_DN242_c1_g1_i13, TRINITY_DN242_c1_g1_i3, TRINITY_DN242_c1_g1_i6	TRINITY_DN807_c0_g1_i2, TRINITY_DN807_c0_g1_i3, TRINITY_DN807_c0_g1_i5, TRINITY_DN807_c0_g1_i8	TRINITY_DN41876_c0_g1_i1, TRINITY_DN41876_c0_g1_i2, TRINITY_DN41876_c0_g1_i3
OG0000860	TRINITY_DN16966_c0_g1_i1, TRINITY_DN16966_c0_g1_i2, TRINITY_DN86591_c0_g1_i1	TRINITY_DN156945_c0_g1_i1, TRINITY_DN32528_c0_g1_i1, TRINITY_DN74160_c0_g2_i1	TRINITY_DN131019_c0_g1_i1, TRINITY_DN4686_c1_g1_i5, TRINITY_DN4686_c1_g1_i8, TRINITY_DN62621_c0_g1_i1, TRINITY_DN71978_c0_g1_i1	TRINITY_DN65103_c0_g1_i1
OG0000861	TRINITY_DN17049_c0_g1_i1	TRINITY_DN20698_c0_g1_i1, TRINITY_DN559_c0_g1_i1, TRINITY_DN559_c0_g1_i2, TRINITY_DN8870_c0_g1_i1, TRINITY_DN8870_c0_g2_i2	TRINITY_DN33631_c0_g1_i1	TRINITY_DN17599_c0_g1_i1, TRINITY_DN29468_c0_g1_i1, TRINITY_DN40829_c0_g1_i1, TRINITY_DN5619_c0_g1_i9, TRINITY_DN5619_c0_g3_i1
OG0000862	TRINITY_DN1719_c0_g2_i1, TRINITY_DN1719_c0_g2_i5	TRINITY_DN100719_c0_g1_i1, TRINITY_DN100719_c0_g1_i2, TRINITY_DN143213_c0_g1_i1, TRINITY_DN143213_c0_g2_i1, TRINITY_DN194227_c0_g1_i1	TRINITY_DN7494_c0_g1_i1, TRINITY_DN7494_c0_g1_i3	TRINITY_DN12302_c0_g1_i1, TRINITY_DN12302_c0_g1_i2, TRINITY_DN28317_c0_g1_i1
OG0000863	TRINITY_DN17409_c0_g1_i6	TRINITY_DN16701_c0_g1_i10, TRINITY_DN16701_c0_g1_i11, TRINITY_DN16701_c0_g1_i13, TRINITY_DN16701_c0_g1_i16, TRINITY_DN16701_c0_g1_i3, TRINITY_DN16701_c0_g1_i6, TRINITY_DN16701_c0_g1_i7, TRINITY_DN16701_c0_g1_i9	TRINITY_DN5291_c0_g1_i10, TRINITY_DN5291_c0_g1_i5, TRINITY_DN5291_c0_g1_i9	NA
OG0000864	TRINITY_DN17514_c0_g1_i10, TRINITY_DN17514_c0_g1_i11, TRINITY_DN17514_c0_g1_i15, TRINITY_DN17514_c0_g1_i4, TRINITY_DN17514_c0_g1_i8	NA	TRINITY_DN3374_c0_g1_i10, TRINITY_DN3374_c0_g1_i11, TRINITY_DN3374_c0_g1_i14, TRINITY_DN3374_c0_g1_i4, TRINITY_DN3374_c0_g1_i6	TRINITY_DN50816_c0_g1_i1, TRINITY_DN91876_c0_g1_i1
OG0000865	TRINITY_DN17658_c0_g1_i1	TRINITY_DN1264_c0_g1_i3, TRINITY_DN1264_c0_g1_i7	TRINITY_DN25787_c0_g1_i1, TRINITY_DN25787_c0_g1_i12, TRINITY_DN25787_c0_g1_i13, TRINITY_DN25787_c0_g1_i2, TRINITY_DN25787_c0_g1_i6	TRINITY_DN1679_c0_g1_i1, TRINITY_DN1679_c0_g1_i5, TRINITY_DN1679_c0_g1_i7, TRINITY_DN1679_c0_g1_i9
OG0000866	TRINITY_DN17689_c0_g1_i1, TRINITY_DN5947_c0_g1_i1	TRINITY_DN13173_c4_g1_i1, TRINITY_DN13684_c0_g1_i1, TRINITY_DN6692_c0_g1_i3, TRINITY_DN6692_c0_g1_i4	TRINITY_DN1443_c5_g1_i1, TRINITY_DN684_c0_g1_i1, TRINITY_DN684_c0_g1_i16, TRINITY_DN684_c0_g1_i2	TRINITY_DN6201_c0_g1_i4, TRINITY_DN88_c1_g1_i4
OG0000867	TRINITY_DN1781_c0_g1_i16, TRINITY_DN1781_c0_g1_i7, TRINITY_DN1781_c0_g1_i9	TRINITY_DN1208_c0_g1_i2	TRINITY_DN1420_c1_g1_i4, TRINITY_DN1420_c1_g1_i5, TRINITY_DN1420_c1_g1_i6	TRINITY_DN4725_c0_g1_i1, TRINITY_DN4725_c0_g1_i10, TRINITY_DN4725_c0_g1_i3, TRINITY_DN4725_c0_g1_i4, TRINITY_DN4725_c0_g1_i9
OG0000868	TRINITY_DN1782_c0_g1_i2, TRINITY_DN1782_c0_g1_i3, TRINITY_DN1782_c0_g1_i4	TRINITY_DN728_c0_g1_i3, TRINITY_DN728_c0_g1_i4, TRINITY_DN728_c0_g1_i5, TRINITY_DN728_c0_g1_i7	TRINITY_DN801_c0_g1_i1, TRINITY_DN801_c0_g1_i3, TRINITY_DN801_c0_g1_i5, TRINITY_DN801_c0_g1_i6	TRINITY_DN46630_c0_g1_i1
OG0000869	TRINITY_DN1819_c5_g1_i1	TRINITY_DN15560_c0_g2_i1, TRINITY_DN15560_c0_g2_i2, TRINITY_DN63030_c0_g2_i1, TRINITY_DN6471_c0_g1_i6, TRINITY_DN74620_c1_g1_i1, TRINITY_DN7684_c0_g1_i6, TRINITY_DN9221_c1_g1_i1, TRINITY_DN9221_c1_g1_i2	TRINITY_DN10441_c0_g3_i1	TRINITY_DN16178_c0_g2_i1, TRINITY_DN81956_c0_g1_i1
OG0000870	TRINITY_DN18235_c0_g1_i2, TRINITY_DN43088_c0_g1_i1, TRINITY_DN44218_c0_g1_i1	TRINITY_DN3670_c5_g1_i1, TRINITY_DN3670_c5_g1_i2	TRINITY_DN5453_c1_g1_i10, TRINITY_DN5453_c1_g1_i2, TRINITY_DN5453_c1_g1_i5	TRINITY_DN47991_c0_g1_i1, TRINITY_DN8777_c0_g1_i2, TRINITY_DN8777_c0_g1_i4, TRINITY_DN92668_c0_g1_i1
OG0000871	TRINITY_DN1845_c0_g1_i3, TRINITY_DN1845_c0_g1_i8	TRINITY_DN2239_c0_g1_i12, TRINITY_DN2239_c0_g1_i8	TRINITY_DN1791_c0_g1_i1, TRINITY_DN1791_c0_g1_i15, TRINITY_DN1791_c0_g1_i16, TRINITY_DN1791_c0_g1_i7	TRINITY_DN498_c0_g1_i3, TRINITY_DN498_c0_g1_i4, TRINITY_DN498_c0_g1_i5, TRINITY_DN498_c0_g1_i7
OG0000872	TRINITY_DN1850_c0_g1_i13, TRINITY_DN1850_c0_g1_i3, TRINITY_DN1850_c0_g1_i4, TRINITY_DN1850_c0_g1_i6, TRINITY_DN1850_c0_g1_i8	TRINITY_DN22168_c0_g1_i1	TRINITY_DN2300_c0_g1_i10, TRINITY_DN2300_c0_g1_i12, TRINITY_DN2300_c0_g1_i7, TRINITY_DN2300_c0_g1_i8, TRINITY_DN2300_c0_g1_i9	TRINITY_DN10468_c0_g1_i3
OG0000873	TRINITY_DN18552_c1_g1_i1, TRINITY_DN18552_c1_g1_i3, TRINITY_DN18552_c1_g1_i5, TRINITY_DN18552_c1_g1_i7, TRINITY_DN18552_c1_g1_i8	TRINITY_DN19933_c0_g1_i4, TRINITY_DN19933_c0_g1_i6	TRINITY_DN1704_c0_g2_i1, TRINITY_DN1704_c0_g2_i2, TRINITY_DN1704_c0_g2_i4	TRINITY_DN1430_c0_g1_i1, TRINITY_DN1430_c0_g1_i3
OG0000874	TRINITY_DN1910_c0_g1_i1, TRINITY_DN1910_c0_g1_i2	TRINITY_DN5213_c0_g2_i1, TRINITY_DN5213_c0_g2_i14, TRINITY_DN5213_c0_g2_i2, TRINITY_DN5213_c0_g2_i9	TRINITY_DN4831_c0_g1_i3, TRINITY_DN4831_c0_g1_i4, TRINITY_DN4831_c0_g1_i6, TRINITY_DN4831_c0_g1_i7	TRINITY_DN73970_c0_g1_i1, TRINITY_DN73970_c0_g1_i2
OG0000875	TRINITY_DN1920_c1_g1_i2, TRINITY_DN1920_c1_g1_i4, TRINITY_DN1920_c1_g1_i5, TRINITY_DN1920_c1_g1_i6, TRINITY_DN1920_c1_g1_i9	TRINITY_DN45275_c0_g1_i1, TRINITY_DN45275_c0_g1_i2	TRINITY_DN13977_c0_g1_i2	TRINITY_DN7392_c0_g2_i10, TRINITY_DN7392_c0_g2_i2, TRINITY_DN7392_c0_g2_i4, TRINITY_DN7392_c0_g2_i6
OG0000876	TRINITY_DN1927_c2_g1_i3, TRINITY_DN9849_c0_g1_i2	TRINITY_DN530_c1_g2_i16, TRINITY_DN530_c1_g2_i17, TRINITY_DN530_c1_g2_i18, TRINITY_DN530_c1_g2_i19	TRINITY_DN1370_c0_g2_i6, TRINITY_DN5217_c0_g1_i6, TRINITY_DN5217_c0_g1_i7	TRINITY_DN29772_c0_g1_i4, TRINITY_DN4908_c0_g1_i10, TRINITY_DN4908_c0_g1_i3
OG0000877	TRINITY_DN19419_c0_g1_i18, TRINITY_DN19419_c0_g1_i3	TRINITY_DN3646_c0_g1_i17, TRINITY_DN3646_c0_g1_i18, TRINITY_DN3646_c0_g1_i3, TRINITY_DN3646_c0_g1_i6, TRINITY_DN3646_c0_g1_i8	TRINITY_DN1369_c1_g1_i21, TRINITY_DN1369_c1_g1_i3	TRINITY_DN5724_c0_g1_i12, TRINITY_DN5724_c0_g1_i4, TRINITY_DN5724_c0_g1_i9
OG0000878	TRINITY_DN1943_c0_g1_i1, TRINITY_DN1943_c0_g1_i5	TRINITY_DN30125_c0_g1_i10, TRINITY_DN30125_c0_g1_i11, TRINITY_DN30125_c0_g1_i3, TRINITY_DN30125_c0_g1_i6, TRINITY_DN30125_c0_g1_i7, TRINITY_DN30125_c0_g1_i9	TRINITY_DN42291_c0_g1_i2, TRINITY_DN42291_c0_g1_i5, TRINITY_DN42291_c0_g1_i7	TRINITY_DN779_c0_g1_i1
OG0000879	TRINITY_DN19455_c0_g1_i1	TRINITY_DN6291_c0_g1_i1, TRINITY_DN6291_c0_g1_i10, TRINITY_DN6291_c0_g1_i11, TRINITY_DN6291_c0_g1_i15, TRINITY_DN6291_c0_g1_i2, TRINITY_DN6291_c0_g1_i3, TRINITY_DN6291_c0_g1_i7, TRINITY_DN6291_c0_g1_i8	TRINITY_DN37473_c0_g1_i10, TRINITY_DN37473_c0_g1_i5, TRINITY_DN37473_c0_g1_i7	NA
OG0000880	TRINITY_DN1981_c0_g1_i1, TRINITY_DN1981_c0_g1_i14, TRINITY_DN1981_c0_g1_i18, TRINITY_DN1981_c0_g1_i20, TRINITY_DN1981_c0_g1_i21, TRINITY_DN1981_c0_g1_i22, TRINITY_DN1981_c0_g1_i7	TRINITY_DN70639_c0_g1_i1	TRINITY_DN13894_c0_g1_i1, TRINITY_DN13894_c0_g1_i2	TRINITY_DN12527_c0_g1_i1, TRINITY_DN68472_c0_g1_i1
OG0000881	TRINITY_DN19986_c0_g1_i1, TRINITY_DN55490_c0_g1_i1	TRINITY_DN101330_c0_g1_i1, TRINITY_DN11903_c0_g1_i1, TRINITY_DN11903_c0_g1_i3, TRINITY_DN11903_c0_g1_i4, TRINITY_DN11903_c0_g1_i5	TRINITY_DN3902_c0_g1_i1, TRINITY_DN3902_c0_g2_i1, TRINITY_DN55880_c0_g1_i1, TRINITY_DN610_c0_g2_i2	TRINITY_DN21728_c0_g1_i1
OG0000882	TRINITY_DN2002_c0_g1_i1, TRINITY_DN2002_c0_g1_i2, TRINITY_DN21417_c0_g2_i14, TRINITY_DN21417_c0_g2_i15, TRINITY_DN21417_c0_g2_i2, TRINITY_DN21417_c0_g2_i7	TRINITY_DN204835_c0_g1_i1	TRINITY_DN106904_c0_g1_i1	TRINITY_DN20699_c0_g1_i1, TRINITY_DN20699_c0_g1_i4, TRINITY_DN20699_c0_g1_i5, TRINITY_DN32179_c0_g1_i1
OG0000883	TRINITY_DN2004_c0_g1_i1, TRINITY_DN2004_c0_g1_i2, TRINITY_DN2004_c0_g1_i3, TRINITY_DN2004_c0_g1_i5	TRINITY_DN1350_c0_g1_i1, TRINITY_DN1350_c0_g1_i5	TRINITY_DN226_c0_g1_i1, TRINITY_DN226_c0_g1_i2, TRINITY_DN226_c0_g1_i3, TRINITY_DN226_c0_g1_i4	TRINITY_DN67803_c0_g1_i1, TRINITY_DN85003_c0_g1_i1
OG0000884	TRINITY_DN200_c2_g1_i5, TRINITY_DN44635_c0_g1_i1, TRINITY_DN44635_c0_g1_i11, TRINITY_DN44635_c0_g1_i14, TRINITY_DN44635_c0_g1_i6, TRINITY_DN44635_c0_g1_i7, TRINITY_DN8185_c0_g1_i14, TRINITY_DN8185_c0_g1_i2, TRINITY_DN8185_c0_g1_i8	NA	TRINITY_DN6779_c4_g1_i10	TRINITY_DN8465_c0_g1_i1, TRINITY_DN8465_c0_g1_i9
OG0000885	TRINITY_DN2039_c0_g1_i11, TRINITY_DN2039_c0_g1_i15, TRINITY_DN2039_c0_g1_i17	TRINITY_DN1757_c3_g2_i2	TRINITY_DN1117_c0_g1_i1, TRINITY_DN1117_c0_g1_i2, TRINITY_DN1117_c0_g1_i3, TRINITY_DN1117_c0_g1_i5, TRINITY_DN1117_c0_g1_i6	TRINITY_DN1389_c0_g1_i2, TRINITY_DN1389_c0_g1_i3, TRINITY_DN1389_c0_g1_i5
OG0000886	TRINITY_DN20416_c0_g1_i2	TRINITY_DN16551_c0_g1_i2, TRINITY_DN20174_c2_g1_i1, TRINITY_DN4558_c0_g2_i1, TRINITY_DN7119_c1_g1_i1, TRINITY_DN93943_c0_g1_i1	TRINITY_DN118133_c0_g1_i1, TRINITY_DN14137_c3_g1_i1, TRINITY_DN37870_c0_g1_i1, TRINITY_DN42561_c1_g2_i1, TRINITY_DN6282_c1_g1_i1	TRINITY_DN17922_c0_g3_i4
OG0000887	TRINITY_DN2070_c0_g1_i1, TRINITY_DN2070_c0_g1_i7	NA	TRINITY_DN23020_c0_g1_i5	TRINITY_DN4603_c0_g1_i1, TRINITY_DN4603_c0_g1_i10, TRINITY_DN4603_c0_g1_i11, TRINITY_DN4603_c0_g1_i13, TRINITY_DN4603_c0_g1_i2, TRINITY_DN4603_c0_g1_i3, TRINITY_DN4603_c0_g1_i6, TRINITY_DN4603_c0_g1_i8, TRINITY_DN4603_c0_g1_i9
OG0000888	TRINITY_DN20759_c0_g1_i2, TRINITY_DN2872_c1_g1_i1, TRINITY_DN2872_c1_g1_i15, TRINITY_DN2872_c1_g1_i6, TRINITY_DN2872_c1_g1_i7	TRINITY_DN43963_c0_g1_i1, TRINITY_DN43963_c0_g2_i1, TRINITY_DN50294_c0_g1_i1, TRINITY_DN50294_c0_g2_i1	TRINITY_DN60987_c0_g1_i1, TRINITY_DN80785_c0_g1_i1	TRINITY_DN970_c1_g2_i2
OG0000889	TRINITY_DN2089_c0_g1_i1, TRINITY_DN2089_c0_g1_i2, TRINITY_DN2089_c0_g1_i3, TRINITY_DN2089_c0_g1_i5	TRINITY_DN15205_c0_g1_i5, TRINITY_DN15205_c0_g1_i6	TRINITY_DN947_c0_g1_i1, TRINITY_DN947_c0_g1_i2, TRINITY_DN947_c0_g1_i5	TRINITY_DN1615_c2_g1_i1, TRINITY_DN1615_c2_g1_i2, TRINITY_DN1615_c2_g1_i3
OG0000890	TRINITY_DN2119_c0_g1_i15	TRINITY_DN926_c0_g1_i12, TRINITY_DN926_c0_g1_i14, TRINITY_DN926_c0_g1_i3, TRINITY_DN926_c0_g1_i5, TRINITY_DN926_c0_g1_i6, TRINITY_DN926_c0_g1_i7, TRINITY_DN926_c0_g1_i8	TRINITY_DN8235_c0_g1_i16, TRINITY_DN8235_c0_g1_i8	TRINITY_DN2282_c0_g1_i6, TRINITY_DN2282_c0_g2_i1
OG0000891	TRINITY_DN2159_c0_g1_i2, TRINITY_DN38322_c0_g1_i1, TRINITY_DN47383_c0_g1_i2	TRINITY_DN123911_c0_g1_i1, TRINITY_DN131757_c0_g1_i1	TRINITY_DN47787_c0_g1_i1, TRINITY_DN47787_c0_g1_i3, TRINITY_DN47787_c0_g1_i4	TRINITY_DN5376_c0_g1_i11, TRINITY_DN5376_c0_g1_i15, TRINITY_DN5376_c0_g1_i2, TRINITY_DN5376_c0_g1_i7
OG0000892	TRINITY_DN215_c0_g1_i1, TRINITY_DN215_c0_g1_i4, TRINITY_DN215_c0_g1_i5, TRINITY_DN215_c0_g1_i6	TRINITY_DN1267_c0_g2_i12, TRINITY_DN1267_c0_g2_i3, TRINITY_DN1267_c0_g2_i6	TRINITY_DN19493_c0_g1_i4, TRINITY_DN19493_c0_g1_i5, TRINITY_DN19493_c0_g1_i7, TRINITY_DN19493_c0_g1_i8	TRINITY_DN6757_c0_g2_i1
OG0000893	TRINITY_DN21776_c0_g1_i1, TRINITY_DN21776_c0_g1_i2	TRINITY_DN2093_c0_g1_i10, TRINITY_DN2093_c0_g1_i11, TRINITY_DN2093_c0_g1_i13, TRINITY_DN2093_c0_g1_i14, TRINITY_DN2093_c0_g1_i7, TRINITY_DN2093_c0_g1_i9	TRINITY_DN3174_c0_g5_i5, TRINITY_DN3174_c0_g5_i6	TRINITY_DN3915_c0_g2_i1, TRINITY_DN3915_c0_g2_i2
OG0000894	TRINITY_DN2204_c0_g2_i1, TRINITY_DN2204_c0_g3_i2, TRINITY_DN2204_c0_g3_i3, TRINITY_DN2204_c0_g3_i5, TRINITY_DN2204_c0_g3_i7, TRINITY_DN2204_c0_g3_i8	TRINITY_DN191509_c0_g1_i1	TRINITY_DN1655_c0_g1_i1, TRINITY_DN1655_c0_g1_i2, TRINITY_DN1655_c0_g1_i3, TRINITY_DN79_c0_g3_i1	TRINITY_DN6798_c0_g2_i2
OG0000895	TRINITY_DN22050_c0_g1_i16, TRINITY_DN22050_c0_g1_i18, TRINITY_DN22050_c0_g1_i3, TRINITY_DN22050_c0_g1_i4, TRINITY_DN22050_c0_g1_i5, TRINITY_DN22050_c0_g1_i8, TRINITY_DN22050_c0_g1_i9	NA	TRINITY_DN19924_c0_g1_i2, TRINITY_DN41476_c0_g1_i2, TRINITY_DN41476_c0_g1_i3	TRINITY_DN60900_c0_g1_i1, TRINITY_DN78841_c0_g1_i1
OG0000896	TRINITY_DN226_c3_g1_i3, TRINITY_DN4545_c0_g1_i9, TRINITY_DN778_c0_g1_i1	TRINITY_DN1639_c0_g1_i1, TRINITY_DN2344_c0_g1_i1, TRINITY_DN2344_c0_g1_i2, TRINITY_DN4038_c0_g1_i2, TRINITY_DN43590_c0_g1_i1, TRINITY_DN6881_c0_g1_i1	TRINITY_DN21_c1_g1_i5, TRINITY_DN40768_c0_g1_i1	TRINITY_DN17522_c0_g1_i4
OG0000897	TRINITY_DN226_c9_g1_i1, TRINITY_DN226_c9_g1_i2, TRINITY_DN40383_c0_g1_i1	TRINITY_DN4396_c0_g1_i3	TRINITY_DN231_c1_g1_i1, TRINITY_DN231_c1_g1_i3, TRINITY_DN231_c1_g1_i4, TRINITY_DN231_c1_g1_i5, TRINITY_DN231_c1_g1_i6	TRINITY_DN868_c0_g1_i3, TRINITY_DN868_c0_g1_i4, TRINITY_DN868_c0_g1_i5
OG0000898	TRINITY_DN2278_c0_g1_i3, TRINITY_DN2278_c0_g1_i4, TRINITY_DN2278_c0_g1_i5	TRINITY_DN25063_c0_g1_i1, TRINITY_DN25063_c0_g1_i2	TRINITY_DN3900_c1_g1_i1, TRINITY_DN3900_c1_g1_i2, TRINITY_DN3900_c1_g1_i3, TRINITY_DN3900_c1_g1_i4	TRINITY_DN2060_c0_g1_i1, TRINITY_DN2060_c0_g1_i3, TRINITY_DN2060_c0_g1_i4
OG0000899	TRINITY_DN2300_c1_g1_i1	TRINITY_DN2506_c0_g1_i1, TRINITY_DN2506_c0_g1_i12, TRINITY_DN2506_c0_g1_i13, TRINITY_DN2506_c0_g1_i3, TRINITY_DN2506_c0_g1_i4, TRINITY_DN2506_c0_g1_i7, TRINITY_DN2506_c0_g1_i8	TRINITY_DN9280_c0_g1_i2, TRINITY_DN9280_c0_g1_i5, TRINITY_DN9280_c0_g1_i7	TRINITY_DN534_c0_g1_i1
OG0000900	TRINITY_DN2375_c0_g1_i14, TRINITY_DN2375_c0_g1_i4	TRINITY_DN1514_c0_g1_i11, TRINITY_DN1514_c0_g1_i12, TRINITY_DN1514_c0_g1_i14, TRINITY_DN1514_c0_g1_i18, TRINITY_DN1514_c0_g1_i2, TRINITY_DN1514_c0_g1_i20, TRINITY_DN1514_c0_g1_i22, TRINITY_DN1514_c0_g1_i9	TRINITY_DN11947_c0_g1_i18	TRINITY_DN1143_c1_g1_i3
OG0000901	TRINITY_DN23893_c0_g1_i2	TRINITY_DN7169_c0_g1_i2, TRINITY_DN7169_c0_g2_i11, TRINITY_DN7169_c0_g2_i14, TRINITY_DN7169_c0_g2_i2, TRINITY_DN7169_c0_g2_i3, TRINITY_DN7169_c0_g2_i4	TRINITY_DN10824_c0_g1_i1	TRINITY_DN1047_c0_g1_i1, TRINITY_DN1047_c0_g1_i2, TRINITY_DN1047_c0_g1_i4, TRINITY_DN1047_c0_g1_i5
OG0000902	TRINITY_DN2422_c0_g1_i16	TRINITY_DN11462_c0_g1_i1, TRINITY_DN11462_c0_g1_i8	TRINITY_DN563_c0_g1_i19, TRINITY_DN563_c0_g1_i21, TRINITY_DN563_c0_g1_i7	TRINITY_DN3593_c0_g1_i1, TRINITY_DN3593_c0_g1_i12, TRINITY_DN3593_c0_g1_i18, TRINITY_DN3593_c0_g1_i23, TRINITY_DN3593_c0_g1_i25, TRINITY_DN3593_c0_g1_i9
OG0000903	TRINITY_DN2434_c0_g1_i14	TRINITY_DN976_c0_g1_i1, TRINITY_DN976_c0_g1_i14, TRINITY_DN976_c0_g1_i7, TRINITY_DN976_c0_g1_i9	TRINITY_DN2186_c1_g1_i15, TRINITY_DN2186_c1_g1_i21, TRINITY_DN2186_c1_g1_i30, TRINITY_DN2186_c1_g1_i5	TRINITY_DN1849_c0_g1_i29, TRINITY_DN1849_c0_g1_i37, TRINITY_DN1849_c0_g1_i8
OG0000904	TRINITY_DN2484_c0_g1_i1, TRINITY_DN2484_c0_g1_i2, TRINITY_DN2484_c0_g1_i4, TRINITY_DN2484_c0_g1_i5	TRINITY_DN5027_c0_g1_i1, TRINITY_DN5027_c0_g1_i11, TRINITY_DN5027_c0_g1_i3, TRINITY_DN5027_c0_g1_i4	TRINITY_DN10675_c0_g1_i2, TRINITY_DN10675_c0_g1_i6	TRINITY_DN67553_c0_g1_i1, TRINITY_DN78710_c0_g1_i1
OG0000905	TRINITY_DN24_c0_g1_i5, TRINITY_DN24_c0_g1_i9	NA	TRINITY_DN1418_c1_g1_i1, TRINITY_DN1418_c1_g1_i3, TRINITY_DN1418_c1_g1_i4, TRINITY_DN1418_c1_g1_i6, TRINITY_DN1418_c1_g2_i1, TRINITY_DN1418_c1_g2_i2, TRINITY_DN1418_c1_g2_i3	TRINITY_DN17288_c0_g1_i1, TRINITY_DN17288_c0_g1_i5, TRINITY_DN78587_c0_g1_i1
OG0000906	TRINITY_DN2506_c2_g1_i4, TRINITY_DN2506_c2_g1_i8	TRINITY_DN20918_c0_g1_i19, TRINITY_DN20918_c0_g1_i5, TRINITY_DN20918_c0_g1_i7	TRINITY_DN12906_c0_g2_i3, TRINITY_DN12906_c0_g2_i5, TRINITY_DN12906_c0_g2_i7	TRINITY_DN9286_c0_g1_i16, TRINITY_DN9286_c0_g1_i18, TRINITY_DN9286_c0_g1_i22, TRINITY_DN9286_c0_g1_i4
OG0000907	TRINITY_DN2522_c0_g1_i1, TRINITY_DN2522_c0_g1_i2, TRINITY_DN2533_c0_g1_i1	TRINITY_DN202213_c0_g1_i1, TRINITY_DN54723_c0_g1_i2, TRINITY_DN54723_c0_g1_i3	TRINITY_DN16717_c0_g1_i1, TRINITY_DN3973_c0_g1_i1, TRINITY_DN3973_c0_g1_i3, TRINITY_DN3973_c0_g1_i4	TRINITY_DN19981_c0_g1_i1, TRINITY_DN85692_c0_g1_i1
OG0000908	TRINITY_DN2553_c0_g1_i11, TRINITY_DN2553_c0_g1_i12, TRINITY_DN2553_c0_g1_i9	TRINITY_DN41359_c0_g1_i2, TRINITY_DN41359_c0_g1_i4, TRINITY_DN41359_c0_g1_i8, TRINITY_DN41359_c0_g1_i9	TRINITY_DN2065_c0_g2_i1, TRINITY_DN2065_c0_g2_i3, TRINITY_DN2065_c0_g2_i7, TRINITY_DN2065_c0_g2_i8	TRINITY_DN2233_c0_g1_i5
OG0000909	TRINITY_DN255_c0_g5_i1, TRINITY_DN604_c2_g1_i6, TRINITY_DN7546_c1_g1_i1	TRINITY_DN3278_c1_g1_i1, TRINITY_DN3278_c1_g2_i1	TRINITY_DN153_c1_g4_i2, TRINITY_DN153_c1_g4_i3, TRINITY_DN1737_c0_g2_i1, TRINITY_DN512_c0_g1_i1	TRINITY_DN6_c0_g1_i1, TRINITY_DN6_c0_g1_i2, TRINITY_DN6_c0_g2_i1
OG0000910	TRINITY_DN2580_c0_g1_i12, TRINITY_DN2580_c0_g1_i2, TRINITY_DN2580_c0_g1_i3, TRINITY_DN2580_c0_g1_i5, TRINITY_DN2580_c0_g1_i7	TRINITY_DN58_c3_g1_i1, TRINITY_DN58_c3_g1_i5, TRINITY_DN58_c3_g3_i1, TRINITY_DN58_c3_g3_i6	TRINITY_DN659_c1_g2_i2	TRINITY_DN67579_c0_g1_i1, TRINITY_DN89899_c0_g1_i1
OG0000911	TRINITY_DN2585_c0_g1_i2, TRINITY_DN2585_c0_g1_i3, TRINITY_DN2585_c0_g1_i5	TRINITY_DN3186_c1_g1_i1, TRINITY_DN3186_c1_g1_i5, TRINITY_DN3186_c1_g1_i7	TRINITY_DN3699_c0_g1_i2	TRINITY_DN10884_c0_g1_i11, TRINITY_DN10884_c0_g1_i6, TRINITY_DN10884_c0_g1_i7, TRINITY_DN10884_c0_g1_i8, TRINITY_DN10884_c0_g1_i9
OG0000912	TRINITY_DN2587_c0_g1_i14, TRINITY_DN2587_c0_g1_i7, TRINITY_DN2587_c0_g1_i8	NA	TRINITY_DN59920_c0_g1_i1	TRINITY_DN7679_c0_g1_i1, TRINITY_DN7679_c0_g1_i2, TRINITY_DN7679_c0_g1_i3, TRINITY_DN7679_c0_g1_i4, TRINITY_DN7679_c0_g1_i5, TRINITY_DN7679_c0_g2_i11, TRINITY_DN7679_c0_g2_i24, TRINITY_DN7679_c0_g2_i9
OG0000913	TRINITY_DN260_c0_g1_i1, TRINITY_DN260_c0_g1_i7, TRINITY_DN260_c0_g1_i9	TRINITY_DN39325_c0_g1_i1, TRINITY_DN39325_c0_g2_i1, TRINITY_DN39325_c0_g2_i2	TRINITY_DN4463_c0_g1_i1, TRINITY_DN4463_c0_g1_i6	TRINITY_DN14260_c0_g2_i1, TRINITY_DN49362_c0_g1_i1, TRINITY_DN56445_c0_g1_i1, TRINITY_DN86916_c0_g1_i1
OG0000914	TRINITY_DN2620_c0_g2_i1, TRINITY_DN2620_c0_g2_i3, TRINITY_DN2620_c0_g2_i6	TRINITY_DN630_c0_g1_i14, TRINITY_DN630_c0_g1_i18, TRINITY_DN630_c0_g1_i21, TRINITY_DN630_c0_g1_i22, TRINITY_DN630_c0_g1_i9	TRINITY_DN3678_c0_g1_i21, TRINITY_DN3678_c0_g1_i22	TRINITY_DN4169_c0_g1_i1, TRINITY_DN4169_c0_g1_i3
OG0000915	TRINITY_DN2630_c0_g1_i3, TRINITY_DN5867_c0_g1_i1, TRINITY_DN5867_c0_g1_i8, TRINITY_DN5867_c0_g1_i9	TRINITY_DN159693_c0_g1_i1, TRINITY_DN20370_c0_g1_i1	TRINITY_DN106312_c0_g1_i1, TRINITY_DN6337_c0_g1_i16, TRINITY_DN6337_c0_g1_i5, TRINITY_DN6337_c0_g1_i6	TRINITY_DN33585_c0_g1_i12, TRINITY_DN33585_c0_g1_i3
OG0000916	TRINITY_DN2633_c0_g1_i3, TRINITY_DN2633_c0_g1_i8	TRINITY_DN6604_c0_g2_i4	TRINITY_DN20546_c0_g1_i3, TRINITY_DN20546_c0_g1_i6, TRINITY_DN20546_c0_g1_i7, TRINITY_DN20546_c0_g1_i8	TRINITY_DN781_c0_g1_i14, TRINITY_DN781_c0_g1_i18, TRINITY_DN781_c0_g1_i2, TRINITY_DN781_c0_g1_i5, TRINITY_DN781_c0_g1_i6
OG0000917	TRINITY_DN2643_c0_g1_i1, TRINITY_DN2643_c0_g1_i4, TRINITY_DN2643_c0_g1_i6	TRINITY_DN16932_c0_g1_i1, TRINITY_DN16932_c0_g1_i12, TRINITY_DN16932_c0_g1_i2	TRINITY_DN1768_c0_g1_i3, TRINITY_DN1768_c0_g1_i4, TRINITY_DN1768_c0_g1_i5, TRINITY_DN1768_c0_g1_i6, TRINITY_DN1768_c0_g1_i9	TRINITY_DN2461_c0_g1_i4
OG0000918	TRINITY_DN2656_c0_g2_i1, TRINITY_DN2656_c0_g2_i5, TRINITY_DN2656_c0_g2_i6	TRINITY_DN4701_c0_g1_i13, TRINITY_DN4701_c0_g1_i17, TRINITY_DN4701_c0_g1_i2, TRINITY_DN4701_c0_g1_i7	TRINITY_DN20284_c0_g1_i1, TRINITY_DN20284_c0_g1_i5	TRINITY_DN5375_c0_g1_i1, TRINITY_DN5375_c0_g1_i11, TRINITY_DN5375_c0_g1_i5
OG0000919	TRINITY_DN26902_c0_g1_i16, TRINITY_DN26902_c0_g1_i2, TRINITY_DN26902_c0_g1_i5	TRINITY_DN665_c0_g1_i2, TRINITY_DN665_c0_g1_i3, TRINITY_DN665_c0_g1_i4, TRINITY_DN665_c0_g1_i5, TRINITY_DN665_c0_g1_i6	TRINITY_DN37275_c0_g1_i4, TRINITY_DN37275_c0_g1_i6	TRINITY_DN5264_c0_g2_i2, TRINITY_DN5264_c0_g2_i3
OG0000920	TRINITY_DN27071_c1_g1_i1, TRINITY_DN3022_c2_g1_i2, TRINITY_DN3022_c3_g1_i1	TRINITY_DN1220_c3_g1_i3, TRINITY_DN2493_c0_g3_i2, TRINITY_DN27111_c1_g1_i1, TRINITY_DN804_c0_g2_i1, TRINITY_DN8659_c1_g1_i1	TRINITY_DN3403_c1_g1_i2	TRINITY_DN10153_c0_g1_i2, TRINITY_DN1665_c0_g1_i3, TRINITY_DN4065_c1_g1_i1
OG0000921	TRINITY_DN271_c0_g1_i2, TRINITY_DN271_c0_g1_i4, TRINITY_DN271_c0_g1_i6, TRINITY_DN271_c0_g1_i7	NA	TRINITY_DN2637_c3_g1_i1, TRINITY_DN2637_c3_g1_i14, TRINITY_DN2637_c3_g1_i15, TRINITY_DN2637_c3_g1_i2, TRINITY_DN2637_c3_g1_i4, TRINITY_DN2637_c3_g1_i6, TRINITY_DN2637_c3_g1_i7	TRINITY_DN33664_c0_g1_i1
OG0000922	TRINITY_DN27272_c0_g1_i1, TRINITY_DN27272_c0_g1_i11, TRINITY_DN27272_c0_g1_i2, TRINITY_DN27272_c0_g1_i6, TRINITY_DN27272_c0_g1_i9	TRINITY_DN11761_c0_g1_i18, TRINITY_DN11761_c0_g1_i19, TRINITY_DN11761_c0_g1_i6	TRINITY_DN15059_c1_g1_i2, TRINITY_DN15059_c1_g1_i5	TRINITY_DN21670_c0_g1_i3, TRINITY_DN30189_c0_g1_i1
OG0000923	TRINITY_DN27969_c0_g1_i14, TRINITY_DN27969_c0_g1_i15, TRINITY_DN27969_c0_g1_i4, TRINITY_DN27969_c0_g1_i5, TRINITY_DN27969_c0_g1_i8	TRINITY_DN31573_c0_g1_i2, TRINITY_DN31573_c0_g1_i3	TRINITY_DN3945_c0_g1_i2, TRINITY_DN3945_c0_g1_i3, TRINITY_DN3945_c0_g1_i6	TRINITY_DN11584_c0_g1_i1, TRINITY_DN27659_c0_g1_i1
OG0000924	TRINITY_DN2806_c0_g1_i1, TRINITY_DN2806_c0_g1_i2, TRINITY_DN2806_c0_g1_i3	TRINITY_DN101815_c0_g1_i1, TRINITY_DN101815_c0_g1_i2, TRINITY_DN101815_c0_g1_i3, TRINITY_DN101815_c0_g1_i4, TRINITY_DN101815_c0_g1_i5	TRINITY_DN30077_c0_g1_i1, TRINITY_DN30077_c0_g1_i2	TRINITY_DN1759_c0_g4_i1, TRINITY_DN1759_c0_g4_i3
OG0000925	TRINITY_DN2849_c1_g1_i21, TRINITY_DN2849_c1_g1_i3, TRINITY_DN2849_c1_g1_i9	TRINITY_DN3318_c0_g2_i16	TRINITY_DN2197_c0_g1_i12, TRINITY_DN2197_c0_g1_i5	TRINITY_DN13278_c0_g1_i30, TRINITY_DN13278_c0_g1_i33, TRINITY_DN13278_c0_g1_i34, TRINITY_DN13278_c0_g1_i36, TRINITY_DN13278_c0_g1_i40, TRINITY_DN13278_c0_g1_i41
OG0000926	TRINITY_DN28544_c0_g1_i1, TRINITY_DN28544_c0_g1_i2, TRINITY_DN28544_c0_g1_i4	TRINITY_DN1551_c0_g1_i11, TRINITY_DN1551_c0_g1_i14	TRINITY_DN7169_c0_g2_i2, TRINITY_DN7169_c0_g2_i3, TRINITY_DN7169_c0_g2_i4, TRINITY_DN7169_c0_g2_i5	TRINITY_DN16633_c0_g2_i3, TRINITY_DN9402_c0_g1_i2, TRINITY_DN9402_c0_g1_i3
OG0000927	TRINITY_DN2904_c1_g1_i1, TRINITY_DN2904_c1_g1_i4, TRINITY_DN2904_c1_g1_i5	TRINITY_DN11022_c0_g2_i1, TRINITY_DN27671_c0_g1_i1, TRINITY_DN27671_c0_g1_i2	TRINITY_DN115720_c0_g1_i1, TRINITY_DN88395_c0_g1_i1	TRINITY_DN1327_c0_g2_i10, TRINITY_DN1327_c0_g2_i14, TRINITY_DN1327_c0_g2_i16, TRINITY_DN1327_c0_g2_i3
OG0000928	TRINITY_DN2912_c0_g1_i10, TRINITY_DN2912_c0_g1_i2, TRINITY_DN2912_c0_g1_i7	TRINITY_DN5045_c0_g1_i1, TRINITY_DN5045_c0_g1_i12, TRINITY_DN5045_c0_g1_i13, TRINITY_DN5045_c0_g1_i16, TRINITY_DN5045_c0_g1_i2, TRINITY_DN5045_c0_g1_i3	TRINITY_DN10660_c0_g1_i1	TRINITY_DN10228_c0_g1_i1, TRINITY_DN10228_c0_g1_i3
OG0000929	TRINITY_DN29204_c0_g1_i21, TRINITY_DN29204_c0_g1_i7, TRINITY_DN29204_c0_g1_i9	TRINITY_DN4176_c0_g2_i2	TRINITY_DN5847_c0_g1_i1, TRINITY_DN5847_c0_g1_i10, TRINITY_DN5847_c0_g1_i2, TRINITY_DN5847_c0_g1_i5, TRINITY_DN5847_c0_g1_i6, TRINITY_DN5847_c0_g1_i7	TRINITY_DN3944_c0_g1_i7, TRINITY_DN3944_c0_g1_i9
OG0000930	TRINITY_DN2934_c0_g1_i10, TRINITY_DN2934_c0_g1_i18, TRINITY_DN5499_c0_g1_i1, TRINITY_DN5499_c0_g1_i2	TRINITY_DN17767_c0_g1_i1, TRINITY_DN17767_c0_g1_i10, TRINITY_DN17767_c0_g1_i6, TRINITY_DN17767_c0_g1_i8	TRINITY_DN6479_c1_g1_i2, TRINITY_DN6479_c1_g1_i4	TRINITY_DN12619_c0_g1_i1, TRINITY_DN65244_c0_g1_i1
OG0000931	TRINITY_DN29426_c0_g1_i1, TRINITY_DN29426_c0_g1_i11, TRINITY_DN29426_c0_g1_i24	TRINITY_DN115_c1_g1_i1, TRINITY_DN115_c1_g1_i2, TRINITY_DN115_c1_g1_i3	TRINITY_DN4212_c0_g1_i1, TRINITY_DN4212_c0_g1_i5, TRINITY_DN4212_c0_g1_i7	TRINITY_DN13680_c0_g1_i4, TRINITY_DN13827_c0_g1_i1, TRINITY_DN13827_c0_g1_i2
OG0000932	TRINITY_DN2944_c1_g1_i11, TRINITY_DN2944_c1_g1_i12, TRINITY_DN2944_c1_g1_i13	TRINITY_DN613_c3_g1_i1, TRINITY_DN613_c3_g1_i3, TRINITY_DN613_c3_g1_i4	TRINITY_DN99_c0_g1_i1, TRINITY_DN99_c0_g1_i2, TRINITY_DN99_c0_g1_i3, TRINITY_DN99_c0_g1_i5, TRINITY_DN99_c0_g1_i6	TRINITY_DN12829_c0_g1_i1
OG0000933	TRINITY_DN303_c0_g1_i7	TRINITY_DN4811_c0_g1_i1, TRINITY_DN4811_c0_g1_i10, TRINITY_DN4811_c0_g1_i11, TRINITY_DN4811_c0_g1_i5, TRINITY_DN4811_c0_g1_i6, TRINITY_DN4811_c0_g1_i8	TRINITY_DN3780_c0_g2_i11, TRINITY_DN3780_c0_g2_i8	TRINITY_DN19197_c0_g2_i1, TRINITY_DN19197_c0_g2_i3, TRINITY_DN19197_c0_g2_i5
OG0000934	TRINITY_DN303_c0_g3_i1, TRINITY_DN303_c0_g3_i3	NA	TRINITY_DN104087_c0_g1_i1, TRINITY_DN122058_c0_g1_i1	TRINITY_DN14532_c0_g1_i12, TRINITY_DN14532_c0_g1_i17, TRINITY_DN14532_c0_g1_i19, TRINITY_DN14532_c0_g1_i2, TRINITY_DN14532_c0_g1_i22, TRINITY_DN14532_c0_g1_i7, TRINITY_DN14532_c0_g1_i8, TRINITY_DN14532_c0_g1_i9
OG0000935	TRINITY_DN31232_c0_g1_i1	TRINITY_DN162_c0_g2_i1, TRINITY_DN162_c0_g2_i14, TRINITY_DN162_c0_g2_i18, TRINITY_DN162_c0_g2_i8	TRINITY_DN86_c0_g1_i18, TRINITY_DN86_c0_g1_i4	TRINITY_DN114_c0_g1_i10, TRINITY_DN114_c0_g1_i11, TRINITY_DN114_c0_g1_i2, TRINITY_DN114_c0_g1_i7, TRINITY_DN8871_c0_g1_i1
OG0000936	TRINITY_DN31239_c0_g1_i1	TRINITY_DN15289_c1_g1_i1, TRINITY_DN15460_c0_g1_i1, TRINITY_DN15460_c0_g1_i2, TRINITY_DN15460_c0_g1_i4, TRINITY_DN27125_c0_g1_i3, TRINITY_DN27125_c0_g1_i6, TRINITY_DN27451_c2_g1_i2, TRINITY_DN3726_c0_g2_i2, TRINITY_DN37736_c0_g1_i1, TRINITY_DN51271_c0_g1_i1, TRINITY_DN5656_c1_g1_i1	NA	NA
OG0000937	TRINITY_DN3130_c0_g1_i1, TRINITY_DN3130_c0_g1_i10, TRINITY_DN3130_c0_g1_i2, TRINITY_DN3130_c0_g1_i6	TRINITY_DN1423_c0_g1_i12, TRINITY_DN1423_c0_g1_i14, TRINITY_DN1423_c0_g1_i22, TRINITY_DN1423_c0_g1_i7, TRINITY_DN1423_c0_g1_i8, TRINITY_DN1423_c0_g1_i9	TRINITY_DN19679_c0_g1_i7	TRINITY_DN3250_c0_g2_i5
OG0000938	TRINITY_DN3164_c0_g2_i12, TRINITY_DN3164_c0_g2_i9	TRINITY_DN3324_c0_g2_i1, TRINITY_DN3324_c0_g2_i3, TRINITY_DN3324_c0_g2_i4, TRINITY_DN3324_c0_g2_i5, TRINITY_DN3324_c0_g2_i6	TRINITY_DN5840_c0_g1_i3, TRINITY_DN5840_c0_g2_i4	TRINITY_DN5588_c0_g1_i2, TRINITY_DN5588_c0_g1_i4, TRINITY_DN5588_c0_g1_i5
OG0000939	TRINITY_DN317_c0_g1_i2, TRINITY_DN317_c0_g1_i7	TRINITY_DN128916_c0_g1_i1, TRINITY_DN47659_c0_g1_i1	TRINITY_DN1129_c0_g4_i3, TRINITY_DN4679_c0_g1_i5	TRINITY_DN10158_c0_g1_i1, TRINITY_DN10158_c0_g1_i2, TRINITY_DN10158_c0_g1_i3, TRINITY_DN1149_c2_g1_i2, TRINITY_DN1273_c0_g1_i1, TRINITY_DN1273_c0_g1_i2
OG0000940	TRINITY_DN3226_c0_g1_i1, TRINITY_DN3226_c0_g1_i17, TRINITY_DN3226_c0_g1_i9	TRINITY_DN2619_c1_g1_i4, TRINITY_DN2619_c1_g1_i5	TRINITY_DN1257_c1_g1_i11, TRINITY_DN1257_c1_g1_i14, TRINITY_DN1257_c1_g1_i7, TRINITY_DN1257_c1_g1_i8, TRINITY_DN1257_c1_g1_i9	TRINITY_DN10836_c0_g1_i6, TRINITY_DN10836_c0_g1_i7
OG0000941	TRINITY_DN3234_c0_g1_i1, TRINITY_DN34724_c0_g1_i2, TRINITY_DN4102_c0_g1_i2	TRINITY_DN12016_c0_g2_i2, TRINITY_DN27746_c0_g1_i4, TRINITY_DN67400_c0_g2_i1	TRINITY_DN20258_c0_g1_i1, TRINITY_DN20258_c0_g2_i1, TRINITY_DN8641_c0_g1_i1, TRINITY_DN8641_c1_g1_i1	TRINITY_DN26484_c0_g1_i1, TRINITY_DN68317_c0_g1_i1
OG0000942	TRINITY_DN32454_c0_g1_i3, TRINITY_DN32454_c0_g1_i7	TRINITY_DN6518_c0_g2_i10, TRINITY_DN6518_c0_g2_i14, TRINITY_DN6518_c0_g2_i15, TRINITY_DN6518_c0_g2_i18, TRINITY_DN6518_c0_g2_i8, TRINITY_DN6518_c0_g2_i9	TRINITY_DN9050_c0_g1_i1, TRINITY_DN9050_c0_g1_i2, TRINITY_DN9050_c0_g1_i3	TRINITY_DN1098_c0_g3_i2
OG0000943	TRINITY_DN3247_c0_g1_i1, TRINITY_DN3247_c0_g1_i12, TRINITY_DN3247_c0_g1_i13, TRINITY_DN3247_c0_g1_i2, TRINITY_DN3247_c0_g1_i4	TRINITY_DN535_c0_g1_i1, TRINITY_DN535_c0_g1_i19, TRINITY_DN535_c0_g1_i4, TRINITY_DN535_c0_g1_i5	TRINITY_DN33978_c0_g2_i4, TRINITY_DN33978_c0_g2_i8	TRINITY_DN3113_c0_g1_i6
OG0000944	TRINITY_DN3269_c0_g1_i10, TRINITY_DN3269_c0_g1_i16, TRINITY_DN3269_c0_g1_i6, TRINITY_DN3269_c0_g1_i7	TRINITY_DN12507_c0_g1_i1, TRINITY_DN12507_c0_g1_i11	TRINITY_DN516_c0_g1_i14, TRINITY_DN516_c0_g1_i17, TRINITY_DN516_c0_g1_i18, TRINITY_DN516_c0_g1_i26	TRINITY_DN12296_c0_g1_i4, TRINITY_DN12296_c0_g1_i5
OG0000945	TRINITY_DN327_c0_g2_i1, TRINITY_DN327_c0_g2_i2, TRINITY_DN327_c1_g2_i2	TRINITY_DN212_c0_g2_i2, TRINITY_DN212_c0_g2_i3	TRINITY_DN220_c0_g1_i2, TRINITY_DN220_c0_g1_i5, TRINITY_DN220_c0_g1_i7, TRINITY_DN220_c0_g1_i8	TRINITY_DN442_c1_g1_i1, TRINITY_DN442_c1_g1_i6, TRINITY_DN5676_c1_g1_i1
OG0000946	TRINITY_DN3294_c1_g1_i1	TRINITY_DN1655_c0_g1_i16, TRINITY_DN21433_c0_g1_i4, TRINITY_DN24616_c0_g1_i1, TRINITY_DN2_c1_g1_i4, TRINITY_DN45040_c0_g1_i1, TRINITY_DN54431_c0_g2_i1, TRINITY_DN56_c0_g1_i3, TRINITY_DN56_c0_g1_i4, TRINITY_DN58991_c0_g1_i1, TRINITY_DN674_c0_g2_i2	TRINITY_DN15707_c1_g1_i1	NA
OG0000947	TRINITY_DN3295_c0_g1_i2, TRINITY_DN3295_c0_g1_i22, TRINITY_DN3295_c0_g1_i23, TRINITY_DN3295_c0_g1_i4	NA	TRINITY_DN4955_c0_g1_i16, TRINITY_DN4955_c0_g1_i31	TRINITY_DN2305_c0_g1_i15, TRINITY_DN2305_c0_g1_i18, TRINITY_DN2305_c0_g1_i6, TRINITY_DN2305_c0_g1_i7, TRINITY_DN2305_c0_g1_i8, TRINITY_DN2305_c0_g1_i9
OG0000948	TRINITY_DN3309_c1_g1_i3, TRINITY_DN3309_c1_g1_i4	TRINITY_DN1750_c0_g1_i1, TRINITY_DN1750_c0_g1_i3, TRINITY_DN1750_c0_g1_i5, TRINITY_DN1750_c0_g1_i8, TRINITY_DN1750_c0_g1_i9	TRINITY_DN4695_c0_g2_i3	TRINITY_DN2496_c1_g1_i2, TRINITY_DN2496_c1_g1_i4, TRINITY_DN2496_c1_g1_i5, TRINITY_DN2496_c1_g1_i6
OG0000949	TRINITY_DN33114_c0_g1_i23, TRINITY_DN33114_c0_g1_i25, TRINITY_DN33114_c0_g1_i33	TRINITY_DN10661_c0_g1_i10, TRINITY_DN10661_c0_g1_i12, TRINITY_DN10661_c0_g1_i8, TRINITY_DN10661_c0_g1_i9	TRINITY_DN52591_c0_g1_i18, TRINITY_DN52591_c0_g1_i2, TRINITY_DN52591_c0_g1_i8	TRINITY_DN12393_c0_g1_i2, TRINITY_DN12393_c0_g1_i3
OG0000950	TRINITY_DN3316_c0_g2_i2, TRINITY_DN3316_c0_g2_i3	TRINITY_DN8357_c0_g1_i1, TRINITY_DN8357_c0_g1_i11, TRINITY_DN8357_c0_g1_i2, TRINITY_DN8357_c0_g1_i20, TRINITY_DN8357_c0_g1_i3, TRINITY_DN8357_c0_g1_i7, TRINITY_DN8357_c0_g1_i8	TRINITY_DN1190_c0_g1_i1, TRINITY_DN1190_c0_g1_i4	TRINITY_DN278_c0_g2_i1
OG0000951	TRINITY_DN3393_c0_g1_i4, TRINITY_DN5076_c0_g1_i1, TRINITY_DN5076_c0_g1_i2, TRINITY_DN5076_c0_g1_i3	TRINITY_DN2164_c0_g1_i2, TRINITY_DN2164_c0_g1_i4, TRINITY_DN7543_c0_g1_i2	TRINITY_DN319_c0_g1_i10, TRINITY_DN319_c0_g1_i13	TRINITY_DN15251_c0_g1_i1, TRINITY_DN3552_c0_g1_i2, TRINITY_DN3552_c0_g1_i9
OG0000952	TRINITY_DN3405_c0_g1_i1, TRINITY_DN3405_c0_g1_i2, TRINITY_DN3405_c0_g1_i3, TRINITY_DN3405_c0_g1_i4, TRINITY_DN3405_c0_g1_i6	TRINITY_DN1123_c1_g1_i10, TRINITY_DN1123_c1_g1_i14, TRINITY_DN1123_c1_g1_i2, TRINITY_DN1123_c1_g1_i7	TRINITY_DN10377_c0_g1_i6	TRINITY_DN13337_c0_g1_i4, TRINITY_DN13337_c0_g1_i5
OG0000953	TRINITY_DN3427_c0_g2_i4, TRINITY_DN3427_c0_g2_i7, TRINITY_DN3427_c0_g2_i8	TRINITY_DN12439_c0_g1_i1, TRINITY_DN12439_c0_g1_i10, TRINITY_DN12439_c0_g1_i11, TRINITY_DN12439_c0_g1_i12, TRINITY_DN12439_c0_g1_i2	TRINITY_DN8282_c0_g1_i10, TRINITY_DN8282_c0_g1_i11, TRINITY_DN8282_c0_g1_i5	TRINITY_DN5600_c0_g1_i8
OG0000954	TRINITY_DN34501_c0_g1_i10, TRINITY_DN34501_c0_g1_i3, TRINITY_DN34501_c0_g1_i5	TRINITY_DN150439_c0_g1_i1	TRINITY_DN36042_c0_g1_i3, TRINITY_DN36042_c0_g1_i7, TRINITY_DN36042_c0_g1_i8, TRINITY_DN36042_c0_g1_i9	TRINITY_DN9357_c0_g1_i10, TRINITY_DN9357_c0_g1_i3, TRINITY_DN9357_c0_g1_i4, TRINITY_DN9357_c0_g1_i9
OG0000955	TRINITY_DN3463_c0_g1_i1, TRINITY_DN3463_c0_g1_i12, TRINITY_DN3463_c0_g1_i2, TRINITY_DN3463_c0_g1_i3, TRINITY_DN3463_c0_g1_i4, TRINITY_DN3463_c0_g1_i5	TRINITY_DN1700_c0_g1_i3, TRINITY_DN1700_c0_g1_i4, TRINITY_DN1700_c0_g1_i8	TRINITY_DN20772_c0_g1_i2, TRINITY_DN20772_c0_g1_i3	TRINITY_DN3336_c0_g1_i1
OG0000956	TRINITY_DN347_c0_g2_i2, TRINITY_DN347_c0_g2_i5	TRINITY_DN331_c0_g1_i7, TRINITY_DN331_c0_g1_i8	TRINITY_DN1322_c0_g1_i12, TRINITY_DN1322_c0_g1_i14, TRINITY_DN1322_c0_g1_i16, TRINITY_DN1322_c0_g1_i2, TRINITY_DN1322_c0_g1_i7, TRINITY_DN1322_c0_g2_i2	TRINITY_DN2254_c0_g2_i2, TRINITY_DN2254_c0_g2_i8
OG0000957	TRINITY_DN3490_c0_g1_i1, TRINITY_DN3490_c0_g1_i2, TRINITY_DN3490_c0_g1_i4, TRINITY_DN3490_c0_g1_i7, TRINITY_DN3490_c0_g1_i8	TRINITY_DN171940_c0_g1_i1, TRINITY_DN210018_c0_g1_i1	TRINITY_DN37529_c0_g1_i2, TRINITY_DN56932_c0_g1_i1	TRINITY_DN20717_c0_g1_i1, TRINITY_DN34038_c0_g1_i1, TRINITY_DN6946_c0_g1_i2
OG0000958	TRINITY_DN3525_c0_g1_i1, TRINITY_DN3525_c0_g1_i4	TRINITY_DN8725_c0_g1_i1	TRINITY_DN1004_c0_g1_i1, TRINITY_DN1004_c0_g1_i2, TRINITY_DN1004_c0_g1_i4, TRINITY_DN1004_c0_g1_i5, TRINITY_DN1004_c0_g1_i7	TRINITY_DN11457_c0_g1_i6, TRINITY_DN11457_c0_g1_i7, TRINITY_DN11457_c0_g1_i8, TRINITY_DN11457_c0_g1_i9
OG0000959	TRINITY_DN35534_c0_g1_i1	TRINITY_DN2728_c0_g1_i1, TRINITY_DN2728_c0_g1_i3, TRINITY_DN2728_c0_g1_i5, TRINITY_DN2728_c0_g1_i7, TRINITY_DN2728_c0_g1_i9	TRINITY_DN7786_c0_g1_i16, TRINITY_DN7786_c0_g1_i5, TRINITY_DN7786_c0_g1_i6, TRINITY_DN7786_c0_g1_i8	TRINITY_DN48160_c0_g1_i1, TRINITY_DN80683_c0_g1_i1
OG0000960	TRINITY_DN357_c0_g1_i11, TRINITY_DN357_c0_g1_i12, TRINITY_DN357_c0_g1_i13, TRINITY_DN357_c0_g1_i7, TRINITY_DN357_c0_g1_i9	TRINITY_DN2013_c0_g2_i1, TRINITY_DN2013_c0_g2_i5	TRINITY_DN524_c0_g1_i1, TRINITY_DN524_c0_g1_i4	TRINITY_DN14584_c0_g1_i1, TRINITY_DN14584_c0_g1_i2, TRINITY_DN14584_c0_g1_i3
OG0000961	TRINITY_DN3586_c0_g1_i1, TRINITY_DN3586_c0_g1_i2, TRINITY_DN4256_c0_g1_i1, TRINITY_DN4256_c0_g1_i2	TRINITY_DN21316_c0_g1_i1, TRINITY_DN215133_c0_g1_i1	TRINITY_DN30008_c0_g1_i1, TRINITY_DN6033_c0_g2_i6	TRINITY_DN236_c0_g1_i1, TRINITY_DN236_c0_g1_i2, TRINITY_DN236_c0_g1_i3, TRINITY_DN236_c0_g1_i4
OG0000962	TRINITY_DN36292_c1_g1_i1	TRINITY_DN86404_c0_g1_i1, TRINITY_DN86404_c0_g1_i5, TRINITY_DN86404_c0_g1_i6	TRINITY_DN10015_c0_g1_i2, TRINITY_DN10049_c1_g1_i4, TRINITY_DN10049_c1_g1_i6, TRINITY_DN10049_c1_g1_i7, TRINITY_DN10049_c1_g1_i8, TRINITY_DN10049_c1_g1_i9, TRINITY_DN81250_c0_g1_i1	TRINITY_DN52649_c0_g1_i1
OG0000963	TRINITY_DN3636_c0_g1_i1, TRINITY_DN3636_c0_g1_i4	TRINITY_DN124_c0_g1_i1, TRINITY_DN124_c0_g1_i17, TRINITY_DN124_c0_g1_i5, TRINITY_DN124_c0_g1_i6, TRINITY_DN124_c0_g1_i8	TRINITY_DN1428_c0_g2_i2, TRINITY_DN1428_c0_g2_i3	TRINITY_DN1173_c1_g1_i1, TRINITY_DN1173_c1_g1_i3, TRINITY_DN1173_c1_g1_i4
OG0000964	TRINITY_DN3662_c0_g1_i2, TRINITY_DN3662_c0_g1_i5	TRINITY_DN16719_c0_g1_i16, TRINITY_DN16719_c0_g1_i5, TRINITY_DN16719_c0_g1_i6, TRINITY_DN16719_c0_g1_i8	TRINITY_DN2800_c0_g1_i10, TRINITY_DN2800_c0_g1_i12, TRINITY_DN2800_c0_g1_i4, TRINITY_DN2800_c0_g1_i7, TRINITY_DN2800_c0_g1_i9	TRINITY_DN2352_c0_g1_i1
OG0000965	TRINITY_DN3683_c0_g1_i2, TRINITY_DN4143_c0_g2_i9, TRINITY_DN4143_c0_g4_i1	TRINITY_DN24738_c0_g1_i1	TRINITY_DN936_c0_g1_i1, TRINITY_DN936_c0_g1_i2, TRINITY_DN936_c0_g1_i5	TRINITY_DN18845_c0_g2_i1, TRINITY_DN18845_c0_g2_i2, TRINITY_DN18845_c0_g2_i3, TRINITY_DN18845_c0_g2_i5, TRINITY_DN26619_c0_g1_i1
OG0000966	TRINITY_DN369_c0_g1_i2	TRINITY_DN833_c0_g1_i1, TRINITY_DN833_c0_g1_i2, TRINITY_DN833_c0_g1_i3, TRINITY_DN833_c0_g1_i4, TRINITY_DN833_c0_g1_i5	TRINITY_DN2698_c0_g1_i1, TRINITY_DN2698_c0_g1_i2, TRINITY_DN2698_c0_g1_i4	TRINITY_DN1418_c0_g1_i1, TRINITY_DN1418_c0_g1_i2, TRINITY_DN1418_c0_g1_i4
OG0000967	TRINITY_DN3815_c1_g2_i1, TRINITY_DN3815_c1_g2_i5, TRINITY_DN3815_c1_g4_i1, TRINITY_DN3815_c1_g4_i2	TRINITY_DN202685_c0_g1_i1	TRINITY_DN122210_c0_g1_i1, TRINITY_DN33471_c0_g1_i1, TRINITY_DN53276_c0_g1_i1, TRINITY_DN86699_c0_g1_i1	TRINITY_DN10326_c0_g1_i2, TRINITY_DN10326_c0_g1_i4, TRINITY_DN12446_c0_g1_i1
OG0000968	TRINITY_DN386_c2_g1_i1, TRINITY_DN386_c2_g1_i5, TRINITY_DN386_c2_g1_i6	TRINITY_DN11585_c1_g1_i1	TRINITY_DN342_c1_g1_i1, TRINITY_DN342_c1_g1_i3, TRINITY_DN342_c1_g1_i5, TRINITY_DN342_c1_g1_i6, TRINITY_DN342_c1_g1_i7	TRINITY_DN635_c1_g2_i2, TRINITY_DN635_c1_g2_i4, TRINITY_DN635_c1_g2_i7
OG0000969	TRINITY_DN3951_c2_g1_i5	TRINITY_DN1062_c1_g1_i14, TRINITY_DN1062_c1_g1_i2, TRINITY_DN1062_c1_g1_i22, TRINITY_DN1062_c1_g1_i39, TRINITY_DN1062_c1_g1_i4, TRINITY_DN1062_c1_g1_i41, TRINITY_DN1062_c1_g1_i6	TRINITY_DN3271_c0_g4_i1	TRINITY_DN11540_c1_g1_i2, TRINITY_DN11540_c1_g1_i5, TRINITY_DN11540_c1_g1_i6
OG0000970	TRINITY_DN3953_c0_g1_i1, TRINITY_DN3953_c0_g1_i11, TRINITY_DN3953_c0_g1_i14	TRINITY_DN195235_c0_g1_i1, TRINITY_DN34936_c0_g1_i1, TRINITY_DN34936_c0_g1_i2, TRINITY_DN34936_c0_g1_i3	TRINITY_DN15195_c0_g1_i11, TRINITY_DN15195_c0_g1_i20	TRINITY_DN14424_c0_g1_i1, TRINITY_DN14424_c0_g1_i2, TRINITY_DN69152_c0_g1_i1
OG0000971	TRINITY_DN3996_c0_g1_i2, TRINITY_DN3996_c0_g1_i4, TRINITY_DN3996_c0_g1_i6, TRINITY_DN3996_c0_g1_i8	TRINITY_DN1966_c0_g2_i1, TRINITY_DN1966_c0_g2_i2, TRINITY_DN1966_c0_g2_i3	TRINITY_DN3881_c0_g1_i4, TRINITY_DN3881_c0_g1_i5, TRINITY_DN3881_c0_g1_i7	TRINITY_DN1978_c0_g1_i2, TRINITY_DN1978_c0_g1_i4
OG0000972	TRINITY_DN40114_c0_g2_i13, TRINITY_DN40114_c0_g2_i3, TRINITY_DN40114_c0_g2_i4, TRINITY_DN40114_c0_g2_i8, TRINITY_DN45132_c0_g1_i8, TRINITY_DN45132_c0_g1_i9	TRINITY_DN3723_c0_g1_i6	TRINITY_DN40181_c0_g1_i1, TRINITY_DN6652_c0_g1_i1, TRINITY_DN6652_c0_g1_i2	TRINITY_DN32935_c0_g1_i1, TRINITY_DN79006_c0_g1_i1
OG0000973	TRINITY_DN4067_c0_g1_i13, TRINITY_DN4067_c0_g1_i2, TRINITY_DN4067_c0_g1_i3, TRINITY_DN4067_c0_g1_i9	TRINITY_DN3426_c0_g1_i10, TRINITY_DN3426_c0_g1_i11, TRINITY_DN3426_c0_g1_i2, TRINITY_DN3426_c0_g1_i3	TRINITY_DN428_c0_g2_i1, TRINITY_DN428_c0_g2_i5	TRINITY_DN4130_c0_g4_i1, TRINITY_DN4130_c0_g4_i6
OG0000974	TRINITY_DN407_c0_g3_i3, TRINITY_DN407_c0_g3_i4	TRINITY_DN18336_c0_g1_i2, TRINITY_DN18336_c0_g1_i4, TRINITY_DN18336_c0_g1_i5, TRINITY_DN18336_c0_g1_i6, TRINITY_DN18336_c0_g1_i8	TRINITY_DN7477_c0_g1_i1, TRINITY_DN7477_c0_g1_i2, TRINITY_DN7477_c0_g1_i4, TRINITY_DN7477_c0_g1_i5	TRINITY_DN1865_c0_g1_i1
OG0000975	TRINITY_DN4132_c1_g1_i5	TRINITY_DN1685_c0_g1_i1, TRINITY_DN1685_c0_g1_i12, TRINITY_DN1685_c0_g1_i13, TRINITY_DN1685_c0_g1_i2, TRINITY_DN1685_c0_g1_i4, TRINITY_DN1685_c0_g1_i7, TRINITY_DN1685_c0_g1_i9	TRINITY_DN25005_c0_g1_i2, TRINITY_DN25005_c0_g1_i4, TRINITY_DN25005_c0_g1_i8	TRINITY_DN22310_c0_g1_i3
OG0000976	TRINITY_DN41523_c0_g1_i1, TRINITY_DN41523_c0_g1_i2	TRINITY_DN1629_c0_g1_i15, TRINITY_DN1629_c0_g1_i23, TRINITY_DN1629_c0_g1_i5, TRINITY_DN1629_c0_g1_i6, TRINITY_DN1629_c0_g1_i7	TRINITY_DN7567_c0_g1_i13, TRINITY_DN7567_c0_g1_i14, TRINITY_DN7567_c0_g1_i2, TRINITY_DN7567_c0_g1_i7	TRINITY_DN83340_c0_g1_i1
OG0000977	TRINITY_DN41835_c0_g1_i11, TRINITY_DN41835_c0_g1_i3, TRINITY_DN41835_c0_g1_i6	TRINITY_DN3746_c0_g1_i16, TRINITY_DN3746_c0_g1_i22, TRINITY_DN3746_c0_g1_i8	TRINITY_DN300_c2_g1_i1, TRINITY_DN300_c2_g1_i10, TRINITY_DN300_c2_g1_i6	TRINITY_DN2729_c1_g1_i1, TRINITY_DN2729_c1_g1_i2, TRINITY_DN2729_c1_g1_i3
OG0000978	TRINITY_DN4294_c0_g1_i2, TRINITY_DN4294_c0_g1_i3, TRINITY_DN4294_c0_g1_i6	TRINITY_DN56027_c0_g2_i1, TRINITY_DN56027_c0_g2_i2	TRINITY_DN6222_c0_g1_i12, TRINITY_DN6222_c0_g1_i18, TRINITY_DN6222_c0_g1_i7, TRINITY_DN6222_c0_g1_i8, TRINITY_DN6222_c0_g1_i9	TRINITY_DN1616_c0_g1_i1, TRINITY_DN1616_c0_g1_i2
OG0000979	TRINITY_DN4329_c0_g2_i2, TRINITY_DN4329_c0_g2_i4, TRINITY_DN4329_c0_g2_i5, TRINITY_DN4329_c0_g2_i8	TRINITY_DN953_c0_g1_i4, TRINITY_DN953_c0_g1_i7, TRINITY_DN953_c0_g1_i8, TRINITY_DN953_c0_g1_i9	TRINITY_DN263_c1_g1_i1, TRINITY_DN263_c1_g1_i2	TRINITY_DN1460_c0_g1_i5, TRINITY_DN1460_c0_g1_i8
OG0000980	TRINITY_DN435_c1_g2_i2	TRINITY_DN886_c0_g2_i10, TRINITY_DN886_c0_g2_i2, TRINITY_DN886_c0_g2_i3, TRINITY_DN886_c0_g2_i4, TRINITY_DN886_c0_g2_i7, TRINITY_DN886_c0_g2_i9	TRINITY_DN3002_c0_g3_i1, TRINITY_DN3002_c0_g3_i4	TRINITY_DN13442_c1_g2_i1, TRINITY_DN13442_c1_g2_i3, TRINITY_DN13442_c1_g2_i4
OG0000981	TRINITY_DN43690_c0_g1_i1, TRINITY_DN98862_c0_g1_i1	TRINITY_DN2035_c0_g1_i10, TRINITY_DN68099_c0_g1_i2	TRINITY_DN126432_c0_g1_i1	TRINITY_DN3948_c0_g1_i1, TRINITY_DN3948_c0_g1_i2, TRINITY_DN3948_c0_g1_i4, TRINITY_DN3948_c0_g1_i5, TRINITY_DN3948_c0_g1_i6, TRINITY_DN3948_c0_g1_i7, TRINITY_DN49460_c0_g1_i1
OG0000982	TRINITY_DN44148_c0_g1_i1, TRINITY_DN91130_c0_g1_i1	TRINITY_DN12448_c0_g1_i1, TRINITY_DN14662_c1_g1_i1, TRINITY_DN22565_c0_g1_i1, TRINITY_DN22565_c0_g1_i2, TRINITY_DN37874_c0_g1_i1, TRINITY_DN55877_c0_g2_i1, TRINITY_DN55877_c0_g2_i2	TRINITY_DN30630_c1_g1_i1, TRINITY_DN73302_c0_g1_i1	TRINITY_DN37544_c0_g1_i1
OG0000983	TRINITY_DN4468_c0_g1_i10, TRINITY_DN4468_c0_g1_i13, TRINITY_DN4468_c0_g1_i14, TRINITY_DN4468_c0_g1_i22, TRINITY_DN4468_c0_g1_i30	TRINITY_DN3632_c0_g1_i15, TRINITY_DN3632_c0_g1_i29	TRINITY_DN11851_c0_g1_i7, TRINITY_DN11851_c0_g1_i9	TRINITY_DN10140_c0_g1_i1, TRINITY_DN10140_c0_g1_i4, TRINITY_DN10140_c0_g1_i5
OG0000984	TRINITY_DN44781_c0_g1_i1, TRINITY_DN8713_c0_g1_i7	TRINITY_DN12385_c5_g1_i1, TRINITY_DN13539_c0_g1_i1, TRINITY_DN19861_c2_g1_i1, TRINITY_DN27370_c3_g1_i1, TRINITY_DN40198_c4_g1_i1, TRINITY_DN5718_c4_g1_i1, TRINITY_DN69866_c0_g2_i1	TRINITY_DN52428_c0_g1_i1, TRINITY_DN8730_c1_g1_i3	TRINITY_DN35652_c0_g1_i1
OG0000985	TRINITY_DN4482_c0_g1_i10, TRINITY_DN4482_c0_g1_i3, TRINITY_DN4482_c0_g1_i4, TRINITY_DN4482_c0_g1_i8	TRINITY_DN3888_c0_g1_i3, TRINITY_DN3888_c0_g1_i4, TRINITY_DN3888_c0_g1_i6	TRINITY_DN16851_c0_g1_i14, TRINITY_DN16851_c0_g1_i16, TRINITY_DN16851_c0_g1_i6	TRINITY_DN4717_c1_g1_i6, TRINITY_DN4717_c1_g1_i8
[truncated: 36,594 more rows]
