# Supplementary material for: Species and population specific gene expression in blood transcriptomes of marine turtles
Source: BMC Genomics. 2021 May 13;22:346. doi: 10.1186/s12864-021-07656-5 (PMC8117300; doi:10.1186/s12864-021-07656-5)
Supplement: Supplementary file 9 — Additional file 9: Table S9. Functional enrichment analysis results. Functional enrichment analysis results for contrasts between green turtle foraging aggregations. [file 12864_2021_7656_MOESM9_ESM.tsv]

Comparison	GO.ID	Term	Annotated	Raw.P.Value	Genes.In.Term
CA.HI	GO:0019827	stem cell population maintenance	44	4.7e-05	TRINITY_DN1018_c0_g1, TRINITY_DN1024_c0_g1, TRINITY_DN12_c0_g1, TRINITY_DN1224_c0_g1, TRINITY_DN12385_c3_g1, TRINITY_DN1281_c0_g1, TRINITY_DN137_c0_g3, TRINITY_DN137_c0_g4, TRINITY_DN146_c0_g1, TRINITY_DN1462_c0_g1, TRINITY_DN146388_c0_g1, TRINITY_DN1514_c2_g1, TRINITY_DN15644_c0_g1, TRINITY_DN16564_c0_g1, TRINITY_DN1657_c1_g1, TRINITY_DN17225_c0_g1, TRINITY_DN2174_c0_g1, TRINITY_DN2175_c1_g1, TR…
CA.HI	GO:0006996	organelle organization	1398	0.00026	TRINITY_DN0_c0_g2, TRINITY_DN0_c8_g1, TRINITY_DN100063_c0_g2, TRINITY_DN100074_c0_g2, TRINITY_DN10013_c1_g2, TRINITY_DN10017_c0_g1, TRINITY_DN10031_c0_g1, TRINITY_DN1004_c0_g1, TRINITY_DN10044_c0_g1, TRINITY_DN10045_c0_g1, TRINITY_DN1005_c0_g2, TRINITY_DN10056_c0_g1, TRINITY_DN10071_c0_g1, TRINITY_DN1008_c0_g1, TRINITY_DN100952_c0_g1, TRINITY_DN10122_c0_g2, TRINITY_DN101259_c0_g1, TRINITY_DN10131…
CA.HI	GO:0061919	process utilizing autophagic mechanism	166	0.00208	TRINITY_DN10004_c0_g1, TRINITY_DN100063_c0_g2, TRINITY_DN100299_c0_g2, TRINITY_DN10131_c0_g1, TRINITY_DN1015_c1_g1, TRINITY_DN1016_c1_g2, TRINITY_DN10326_c0_g2, TRINITY_DN1039_c0_g1, TRINITY_DN1048_c3_g1, TRINITY_DN1162_c0_g1, TRINITY_DN1163_c2_g1, TRINITY_DN117_c0_g1, TRINITY_DN11801_c0_g1, TRINITY_DN12041_c0_g1, TRINITY_DN121989_c0_g1, TRINITY_DN12209_c0_g1, TRINITY_DN1230_c0_g1, TRINITY_DN1235…
CA.HI	GO:0007163	establishment or maintenance of cell polarity	92	0.00237	TRINITY_DN10056_c0_g1, TRINITY_DN10182_c0_g1, TRINITY_DN10211_c0_g1, TRINITY_DN1042_c0_g1, TRINITY_DN1042_c0_g2, TRINITY_DN116_c2_g1, TRINITY_DN11674_c0_g1, TRINITY_DN117_c0_g1, TRINITY_DN11977_c0_g1, TRINITY_DN1226_c1_g1, TRINITY_DN12319_c0_g1, TRINITY_DN12330_c0_g1, TRINITY_DN1272_c0_g1, TRINITY_DN1289_c0_g1, TRINITY_DN146073_c0_g1, TRINITY_DN14709_c1_g1, TRINITY_DN14895_c0_g1, TRINITY_DN149409…
CA.HI	GO:0050808	synapse organization	73	0.00280	TRINITY_DN11026_c0_g1, TRINITY_DN11919_c0_g1, TRINITY_DN11940_c0_g1, TRINITY_DN12_c1_g2, TRINITY_DN12909_c0_g1, TRINITY_DN13531_c0_g2, TRINITY_DN1399_c0_g1, TRINITY_DN1399_c0_g3, TRINITY_DN14_c0_g3, TRINITY_DN14022_c1_g1, TRINITY_DN14043_c0_g1, TRINITY_DN142_c0_g1, TRINITY_DN1450_c0_g1, TRINITY_DN1457_c3_g1, TRINITY_DN149575_c0_g1, TRINITY_DN14966_c0_g2, TRINITY_DN151577_c0_g1, TRINITY_DN1586_c0_…
CA.HI	GO:0044281	small molecule metabolic process	644	0.00296	TRINITY_DN0_c28_g1, TRINITY_DN10026_c2_g2, TRINITY_DN10065_c0_g2, TRINITY_DN10067_c0_g1, TRINITY_DN10071_c0_g1, TRINITY_DN10094_c0_g2, TRINITY_DN1011_c0_g1, TRINITY_DN10113_c0_g1, TRINITY_DN10131_c0_g1, TRINITY_DN10138_c0_g1, TRINITY_DN101421_c0_g1, TRINITY_DN10163_c0_g1, TRINITY_DN102_c1_g2, TRINITY_DN1020_c2_g1, TRINITY_DN1021_c0_g1, TRINITY_DN10220_c0_g1, TRINITY_DN102354_c0_g1, TRINITY_DN1024…
CA.HI	GO:0044087	regulation of cellular component biogenesis	290	0.00301	TRINITY_DN100063_c0_g2, TRINITY_DN1001_c0_g1, TRINITY_DN10046_c0_g1, TRINITY_DN10131_c0_g1, TRINITY_DN1016_c4_g1, TRINITY_DN10181_c0_g1, TRINITY_DN10259_c0_g1, TRINITY_DN1028_c0_g1, TRINITY_DN10298_c0_g1, TRINITY_DN10366_c0_g1, TRINITY_DN1042_c0_g1, TRINITY_DN1042_c0_g2, TRINITY_DN1045_c0_g1, TRINITY_DN1048_c3_g1, TRINITY_DN110092_c0_g1, TRINITY_DN11016_c0_g1, TRINITY_DN11073_c0_g1, TRINITY_DN110…
CA.HI	GO:0007275	multicellular organism development	1157	0.00309	TRINITY_DN1000_c1_g1, TRINITY_DN100063_c0_g2, TRINITY_DN1001_c0_g1, TRINITY_DN10011_c0_g1, TRINITY_DN10013_c1_g2, TRINITY_DN1004_c0_g1, TRINITY_DN10056_c0_g1, TRINITY_DN10078_c0_g1, TRINITY_DN100952_c0_g1, TRINITY_DN1010_c1_g1, TRINITY_DN1010_c1_g2, TRINITY_DN101259_c0_g1, TRINITY_DN10138_c0_g1, TRINITY_DN1016_c1_g2, TRINITY_DN1016_c4_g1, TRINITY_DN1017_c1_g1, TRINITY_DN1018_c0_g1, TRINITY_DN1018…
CA.HI	GO:0031647	regulation of protein stability	100	0.00805	TRINITY_DN1001_c0_g1, TRINITY_DN10267_c0_g1, TRINITY_DN10282_c1_g1, TRINITY_DN1039_c0_g1, TRINITY_DN11469_c0_g1, TRINITY_DN1177_c3_g1, TRINITY_DN11940_c0_g1, TRINITY_DN1219_c1_g1, TRINITY_DN121989_c0_g1, TRINITY_DN12270_c0_g2, TRINITY_DN12273_c1_g1, TRINITY_DN1231_c0_g2, TRINITY_DN12352_c0_g1, TRINITY_DN1272_c0_g1, TRINITY_DN12763_c0_g1, TRINITY_DN1295_c0_g1, TRINITY_DN13626_c0_g1, TRINITY_DN1365…
CA.HI	GO:0044248	cellular catabolic process	766	0.00815	TRINITY_DN1_c13_g1, TRINITY_DN100_c0_g2, TRINITY_DN10004_c0_g1, TRINITY_DN100063_c0_g2, TRINITY_DN10013_c0_g1, TRINITY_DN100299_c0_g2, TRINITY_DN10049_c0_g1, TRINITY_DN10049_c0_g2, TRINITY_DN1006_c0_g1, TRINITY_DN10071_c0_g1, TRINITY_DN10094_c0_g2, TRINITY_DN100952_c0_g1, TRINITY_DN10113_c0_g1, TRINITY_DN101139_c0_g1, TRINITY_DN101259_c0_g1, TRINITY_DN10131_c0_g1, TRINITY_DN1015_c1_g1, TRINITY_DN…
CA.HI	GO:0022607	cellular component assembly	930	0.00916	TRINITY_DN0_c0_g6, TRINITY_DN100063_c0_g2, TRINITY_DN1001_c0_g1, TRINITY_DN10016_c0_g1, TRINITY_DN10046_c0_g1, TRINITY_DN10056_c0_g1, TRINITY_DN10071_c0_g1, TRINITY_DN10122_c0_g2, TRINITY_DN101259_c0_g1, TRINITY_DN10131_c0_g1, TRINITY_DN101419_c0_g1, TRINITY_DN10148_c0_g1, TRINITY_DN1016_c1_g2, TRINITY_DN1016_c4_g1, TRINITY_DN10173_c0_g1, TRINITY_DN1018_c0_g1, TRINITY_DN10181_c0_g1, TRINITY_DN101…
CA.HI	GO:0051321	meiotic cell cycle	82	0.00962	TRINITY_DN1018_c0_g1, TRINITY_DN10280_c0_g1, TRINITY_DN11554_c0_g1, TRINITY_DN11681_c3_g1, TRINITY_DN11751_c0_g1, TRINITY_DN122_c6_g1, TRINITY_DN1224_c0_g1, TRINITY_DN1236_c1_g1, TRINITY_DN12787_c1_g2, TRINITY_DN13538_c0_g1, TRINITY_DN135870_c1_g1, TRINITY_DN1373_c0_g2, TRINITY_DN140507_c0_g2, TRINITY_DN14079_c0_g1, TRINITY_DN14186_c0_g1, TRINITY_DN1468_c3_g1, TRINITY_DN1576_c9_g1, TRINITY_DN1586…
CA.HI	GO:0043954	cellular component maintenance	11	0.01008	TRINITY_DN1399_c0_g1, TRINITY_DN1399_c0_g3, TRINITY_DN14022_c1_g1, TRINITY_DN14079_c0_g1, TRINITY_DN162232_c0_g1, TRINITY_DN1749_c0_g1, TRINITY_DN67237_c0_g1, TRINITY_DN805_c1_g1, TRINITY_DN812_c1_g1, TRINITY_DN92_c1_g1, TRINITY_DN9435_c0_g2
CA.HI	GO:0022615	protein to membrane docking	3	0.01032	TRINITY_DN1291_c0_g1, TRINITY_DN6722_c0_g1, TRINITY_DN8200_c0_g1
CA.HI	GO:0050803	regulation of synapse structure or activity	48	0.01516	TRINITY_DN11940_c0_g1, TRINITY_DN12_c1_g2, TRINITY_DN13531_c0_g2, TRINITY_DN1399_c0_g1, TRINITY_DN1399_c0_g3, TRINITY_DN14022_c1_g1, TRINITY_DN14043_c0_g1, TRINITY_DN1450_c0_g1, TRINITY_DN149575_c0_g1, TRINITY_DN14966_c0_g2, TRINITY_DN1586_c0_g1, TRINITY_DN16005_c0_g1, TRINITY_DN16193_c0_g1, TRINITY_DN1659_c0_g1, TRINITY_DN170362_c0_g1, TRINITY_DN17667_c0_g1, TRINITY_DN2091_c0_g1, TRINITY_DN2217_…
CA.HI	GO:0044703	multi-organism reproductive process	244	0.01525	TRINITY_DN100063_c0_g2, TRINITY_DN10128_c1_g1, TRINITY_DN10181_c0_g1, TRINITY_DN10182_c0_g1, TRINITY_DN10389_c1_g1, TRINITY_DN1044_c0_g1, TRINITY_DN1049_c0_g1, TRINITY_DN1053_c0_g4, TRINITY_DN110521_c0_g1, TRINITY_DN11554_c0_g1, TRINITY_DN11729_c0_g1, TRINITY_DN11751_c0_g1, TRINITY_DN11847_c0_g1, TRINITY_DN1188_c0_g1, TRINITY_DN1192_c0_g1, TRINITY_DN12_c0_g1, TRINITY_DN12020_c0_g1, TRINITY_DN1204…
CA.HI	GO:0006629	lipid metabolic process	378	0.01804	TRINITY_DN1_c13_g1, TRINITY_DN100_c0_g2, TRINITY_DN10041_c0_g1, TRINITY_DN10065_c0_g2, TRINITY_DN101421_c0_g1, TRINITY_DN10181_c0_g1, TRINITY_DN1021_c0_g1, TRINITY_DN1024_c0_g1, TRINITY_DN10259_c0_g1, TRINITY_DN10298_c0_g1, TRINITY_DN10326_c0_g2, TRINITY_DN10356_c0_g1, TRINITY_DN10438_c1_g1, TRINITY_DN10475_c0_g1, TRINITY_DN109911_c1_g2, TRINITY_DN11024_c1_g1, TRINITY_DN11097_c0_g1, TRINITY_DN111…
CA.HI	GO:0030534	adult behavior	30	0.01893	TRINITY_DN10181_c0_g1, TRINITY_DN11651_c0_g1, TRINITY_DN13579_c0_g1, TRINITY_DN15022_c0_g4, TRINITY_DN1508_c0_g1, TRINITY_DN15837_c0_g1, TRINITY_DN17080_c0_g2, TRINITY_DN2194_c0_g1, TRINITY_DN2308_c0_g1, TRINITY_DN23308_c0_g1, TRINITY_DN2373_c0_g1, TRINITY_DN2386_c1_g1, TRINITY_DN25741_c0_g4, TRINITY_DN26589_c0_g1, TRINITY_DN2673_c0_g2, TRINITY_DN3024_c0_g1, TRINITY_DN31836_c0_g1, TRINITY_DN3241_…
CA.HI	GO:0006793	phosphorus metabolic process	1576	0.01929	TRINITY_DN0_c0_g1, TRINITY_DN0_c0_g2, TRINITY_DN0_c28_g1, TRINITY_DN0_c8_g1, TRINITY_DN1_c13_g1, TRINITY_DN100_c0_g2, TRINITY_DN1001_c0_g1, TRINITY_DN10033_c0_g1, TRINITY_DN10041_c0_g1, TRINITY_DN10046_c0_g1, TRINITY_DN10053_c2_g1, TRINITY_DN10063_c0_g1, TRINITY_DN10065_c0_g2, TRINITY_DN10067_c0_g1, TRINITY_DN1007_c1_g3, TRINITY_DN10070_c0_g1, TRINITY_DN10071_c0_g1, TRINITY_DN10094_c0_g2, TRINITY…
CA.HI	GO:0071684	organism emergence from protective structure	6	0.02470	TRINITY_DN14700_c0_g1, TRINITY_DN26609_c0_g1, TRINITY_DN3721_c0_g1, TRINITY_DN7934_c0_g2, TRINITY_DN799_c0_g1, TRINITY_DN877_c1_g1
CA.HI	GO:0002443	leukocyte mediated immunity	127	0.02861	TRINITY_DN10366_c0_g1, TRINITY_DN10389_c1_g1, TRINITY_DN1042_c0_g1, TRINITY_DN1042_c0_g2, TRINITY_DN1045_c1_g1, TRINITY_DN10465_c0_g1, TRINITY_DN10465_c1_g1, TRINITY_DN11073_c0_g1, TRINITY_DN1108_c0_g1, TRINITY_DN111_c2_g1, TRINITY_DN1143_c0_g1, TRINITY_DN1148_c0_g1, TRINITY_DN1156_c0_g1, TRINITY_DN116_c2_g1, TRINITY_DN12180_c0_g1, TRINITY_DN12329_c0_g1, TRINITY_DN123330_c0_g1, TRINITY_DN12661_c0…
CA.HI	GO:0007059	chromosome segregation	127	0.02904	TRINITY_DN1018_c0_g1, TRINITY_DN1028_c0_g1, TRINITY_DN10280_c0_g1, TRINITY_DN1032_c0_g1, TRINITY_DN1044_c0_g1, TRINITY_DN1050_c0_g1, TRINITY_DN11853_c4_g1, TRINITY_DN11911_c2_g1, TRINITY_DN11931_c4_g1, TRINITY_DN11998_c0_g1, TRINITY_DN12138_c0_g1, TRINITY_DN122_c6_g1, TRINITY_DN1224_c0_g1, TRINITY_DN12384_c0_g1, TRINITY_DN127_c1_g1, TRINITY_DN1273_c0_g1, TRINITY_DN12738_c0_g1, TRINITY_DN12787_c1_…
CA.HI	GO:0033554	cellular response to stress	693	0.03122	TRINITY_DN0_c8_g1, TRINITY_DN10_c0_g1, TRINITY_DN1001_c0_g1, TRINITY_DN10013_c0_g1, TRINITY_DN100299_c0_g2, TRINITY_DN10045_c0_g1, TRINITY_DN10056_c0_g2, TRINITY_DN1006_c0_g1, TRINITY_DN100952_c0_g1, TRINITY_DN10127_c0_g1, TRINITY_DN1015_c1_g1, TRINITY_DN1017_c1_g1, TRINITY_DN1018_c0_g1, TRINITY_DN10185_c0_g1, TRINITY_DN1019_c0_g1, TRINITY_DN10190_c0_g1, TRINITY_DN10206_c0_g1, TRINITY_DN1021_c0_g…
CA.HI	GO:0003006	developmental process involved in reproduction	236	0.03127	TRINITY_DN10128_c1_g1, TRINITY_DN1018_c0_g1, TRINITY_DN10181_c0_g1, TRINITY_DN10182_c0_g1, TRINITY_DN10389_c1_g1, TRINITY_DN10475_c0_g1, TRINITY_DN110521_c0_g1, TRINITY_DN111_c1_g1, TRINITY_DN114538_c0_g2, TRINITY_DN11554_c0_g1, TRINITY_DN116111_c0_g1, TRINITY_DN11729_c0_g1, TRINITY_DN11751_c0_g1, TRINITY_DN11847_c0_g1, TRINITY_DN1188_c0_g1, TRINITY_DN119974_c0_g2, TRINITY_DN12_c0_g1, TRINITY_DN1…
CA.HI	GO:0051301	cell division	181	0.03306	TRINITY_DN1000_c1_g1, TRINITY_DN10127_c0_g1, TRINITY_DN10181_c0_g1, TRINITY_DN10182_c0_g1, TRINITY_DN10249_c0_g1, TRINITY_DN10280_c0_g1, TRINITY_DN10326_c0_g2, TRINITY_DN104659_c0_g4, TRINITY_DN1049_c0_g1, TRINITY_DN105187_c0_g1, TRINITY_DN11428_c0_g1, TRINITY_DN11554_c0_g1, TRINITY_DN11720_c0_g1, TRINITY_DN11795_c0_g1, TRINITY_DN118620_c0_g1, TRINITY_DN118620_c0_g2, TRINITY_DN11879_c0_g2, TRINIT…
CA.HI	GO:0044093	positive regulation of molecular function	529	0.03411	TRINITY_DN0_c1_g1, TRINITY_DN100_c0_g2, TRINITY_DN1000_c1_g1, TRINITY_DN1001_c0_g1, TRINITY_DN1002_c0_g1, TRINITY_DN1008_c0_g1, TRINITY_DN10124_c0_g1, TRINITY_DN1017_c1_g1, TRINITY_DN10173_c0_g1, TRINITY_DN10175_c0_g2, TRINITY_DN1018_c0_g1, TRINITY_DN10182_c0_g1, TRINITY_DN10206_c0_g1, TRINITY_DN10287_c1_g1, TRINITY_DN1029_c1_g1, TRINITY_DN10319_c2_g1, TRINITY_DN1032_c0_g1, TRINITY_DN10326_c0_g2,…
CA.HI	GO:0050793	regulation of developmental process	604	0.03461	TRINITY_DN1001_c0_g1, TRINITY_DN10056_c0_g1, TRINITY_DN100952_c0_g1, TRINITY_DN1010_c1_g1, TRINITY_DN1010_c1_g2, TRINITY_DN1015_c0_g1, TRINITY_DN1017_c1_g1, TRINITY_DN1018_c0_g1, TRINITY_DN10181_c0_g1, TRINITY_DN10182_c0_g1, TRINITY_DN10202_c0_g2, TRINITY_DN10206_c0_g1, TRINITY_DN10211_c0_g1, TRINITY_DN10228_c0_g1, TRINITY_DN1024_c0_g1, TRINITY_DN1029_c0_g1, TRINITY_DN1029_c1_g1, TRINITY_DN103508…
CA.HI	GO:0019674	NAD metabolic process	14	0.03522	TRINITY_DN1011_c0_g1, TRINITY_DN10138_c0_g1, TRINITY_DN10220_c0_g1, TRINITY_DN123506_c0_g1, TRINITY_DN14592_c0_g1, TRINITY_DN15164_c0_g1, TRINITY_DN3003_c0_g2, TRINITY_DN3152_c2_g1, TRINITY_DN3250_c1_g1, TRINITY_DN347_c0_g2, TRINITY_DN37097_c1_g1, TRINITY_DN7056_c1_g1, TRINITY_DN8324_c0_g1, TRINITY_DN9782_c0_g1
CA.HI	GO:0051649	establishment of localization in cell	215	0.03615	TRINITY_DN10071_c0_g1, TRINITY_DN10131_c0_g1, TRINITY_DN10182_c0_g1, TRINITY_DN1041_c2_g1, TRINITY_DN1042_c0_g2, TRINITY_DN1049_c0_g1, TRINITY_DN11015_c0_g1, TRINITY_DN11026_c0_g1, TRINITY_DN111_c1_g1, TRINITY_DN111_c2_g1, TRINITY_DN111172_c0_g1, TRINITY_DN11620_c0_g1, TRINITY_DN11654_c0_g1, TRINITY_DN11734_c0_g1, TRINITY_DN1175_c1_g1, TRINITY_DN1177_c3_g1, TRINITY_DN11847_c0_g1, TRINITY_DN1194_c…
CA.HI	GO:0032196	transposition	8	0.03869	TRINITY_DN11751_c0_g1, TRINITY_DN2387_c0_g1, TRINITY_DN347_c0_g2, TRINITY_DN410_c0_g1, TRINITY_DN4773_c2_g1, TRINITY_DN6799_c0_g2, TRINITY_DN8556_c0_g1, TRINITY_DN8556_c0_g3
CA.HI	GO:0035264	multicellular organism growth	44	0.04214	TRINITY_DN1018_c0_g1, TRINITY_DN10181_c0_g1, TRINITY_DN10182_c0_g1, TRINITY_DN10190_c0_g1, TRINITY_DN1029_c0_g1, TRINITY_DN11565_c0_g1, TRINITY_DN1188_c0_g1, TRINITY_DN12020_c0_g1, TRINITY_DN12309_c0_g1, TRINITY_DN129_c0_g1, TRINITY_DN139622_c0_g1, TRINITY_DN14279_c0_g1, TRINITY_DN143014_c0_g1, TRINITY_DN1434_c0_g1, TRINITY_DN163588_c0_g1, TRINITY_DN1749_c0_g1, TRINITY_DN1755_c0_g2, TRINITY_DN207…
CA.HI	GO:0002263	cell activation involved in immune response	112	0.04238	TRINITY_DN10389_c1_g1, TRINITY_DN1042_c0_g1, TRINITY_DN1042_c0_g2, TRINITY_DN1045_c1_g1, TRINITY_DN110092_c0_g1, TRINITY_DN11073_c0_g1, TRINITY_DN1108_c0_g1, TRINITY_DN1148_c0_g1, TRINITY_DN1156_c0_g1, TRINITY_DN116_c2_g1, TRINITY_DN11827_c1_g1, TRINITY_DN12206_c0_g1, TRINITY_DN12329_c0_g1, TRINITY_DN12661_c0_g2, TRINITY_DN1285_c1_g4, TRINITY_DN1291_c0_g1, TRINITY_DN130_c2_g1, TRINITY_DN1362_c0_g…
CA.HI	GO:0009888	tissue development	449	0.04419	TRINITY_DN1001_c0_g1, TRINITY_DN1004_c0_g1, TRINITY_DN10078_c0_g1, TRINITY_DN1010_c1_g1, TRINITY_DN1010_c1_g2, TRINITY_DN101259_c0_g1, TRINITY_DN1016_c4_g1, TRINITY_DN1017_c1_g1, TRINITY_DN10181_c0_g1, TRINITY_DN10182_c0_g1, TRINITY_DN10190_c0_g1, TRINITY_DN1020_c0_g1, TRINITY_DN10268_c0_g1, TRINITY_DN1029_c0_g1, TRINITY_DN1029_c1_g1, TRINITY_DN10341_c0_g2, TRINITY_DN103508_c0_g1, TRINITY_DN10388…
CA.HI	GO:0044092	negative regulation of molecular function	268	0.04446	TRINITY_DN10_c0_g1, TRINITY_DN10033_c0_g1, TRINITY_DN1014_c0_g1, TRINITY_DN1016_c4_g1, TRINITY_DN10181_c0_g1, TRINITY_DN10182_c0_g1, TRINITY_DN1020_c0_g1, TRINITY_DN10206_c0_g1, TRINITY_DN1032_c0_g1, TRINITY_DN10417_c0_g1, TRINITY_DN10444_c0_g1, TRINITY_DN11015_c0_g1, TRINITY_DN111_c1_g1, TRINITY_DN111273_c0_g1, TRINITY_DN114538_c0_g2, TRINITY_DN11484_c1_g1, TRINITY_DN11919_c0_g1, TRINITY_DN11940…
CA.HI	GO:0030030	cell projection organization	388	0.04592	TRINITY_DN1001_c0_g1, TRINITY_DN10056_c0_g1, TRINITY_DN10122_c0_g2, TRINITY_DN1016_c4_g1, TRINITY_DN1017_c1_g1, TRINITY_DN10181_c0_g1, TRINITY_DN10182_c0_g1, TRINITY_DN10211_c0_g1, TRINITY_DN10249_c0_g1, TRINITY_DN10268_c0_g1, TRINITY_DN1029_c1_g1, TRINITY_DN102980_c0_g1, TRINITY_DN1041_c2_g1, TRINITY_DN10415_c0_g1, TRINITY_DN1042_c0_g1, TRINITY_DN1042_c0_g2, TRINITY_DN10455_c0_g1, TRINITY_DN1048…
CA.HI	GO:0006468	protein phosphorylation	8	0.04833	TRINITY_DN1384_c0_g1, TRINITY_DN13915_c0_g1, TRINITY_DN1576_c2_g1, TRINITY_DN28344_c0_g1, TRINITY_DN3615_c0_g1, TRINITY_DN40445_c0_g1, TRINITY_DN5496_c0_g1, TRINITY_DN743_c1_g2
CA.HI	GO:0048519	negative regulation of biological process	1429	0.04936	TRINITY_DN0_c28_g1, TRINITY_DN1_c0_g3, TRINITY_DN10_c0_g1, TRINITY_DN100_c0_g2, TRINITY_DN100063_c0_g2, TRINITY_DN10011_c0_g1, TRINITY_DN1002_c0_g1, TRINITY_DN100299_c0_g2, TRINITY_DN10033_c0_g1, TRINITY_DN10045_c0_g1, TRINITY_DN10071_c0_g1, TRINITY_DN100952_c0_g1, TRINITY_DN1010_c1_g1, TRINITY_DN1010_c1_g2, TRINITY_DN101139_c0_g1, TRINITY_DN10127_c0_g1, TRINITY_DN10128_c0_g2, TRINITY_DN10131_c0_…
CA.HI	GO:0030010	establishment of cell polarity	48	0.05249	TRINITY_DN10182_c0_g1, TRINITY_DN10211_c0_g1, TRINITY_DN116_c2_g1, TRINITY_DN11674_c0_g1, TRINITY_DN117_c0_g1, TRINITY_DN1226_c1_g1, TRINITY_DN12330_c0_g1, TRINITY_DN146073_c0_g1, TRINITY_DN14709_c1_g1, TRINITY_DN149409_c0_g1, TRINITY_DN15513_c0_g1, TRINITY_DN15548_c0_g1, TRINITY_DN15597_c1_g1, TRINITY_DN1607_c0_g1, TRINITY_DN17667_c0_g1, TRINITY_DN2217_c1_g1, TRINITY_DN23259_c0_g2, TRINITY_DN232…
CA.HI	GO:0010256	endomembrane system organization	141	0.05286	TRINITY_DN100063_c0_g2, TRINITY_DN1001_c0_g1, TRINITY_DN1005_c0_g2, TRINITY_DN1016_c1_g2, TRINITY_DN1029_c1_g1, TRINITY_DN10336_c0_g1, TRINITY_DN10523_c0_g1, TRINITY_DN11429_c0_g1, TRINITY_DN1188_c3_g1, TRINITY_DN1199_c2_g1, TRINITY_DN1200_c0_g1, TRINITY_DN12020_c0_g1, TRINITY_DN12135_c0_g1, TRINITY_DN12138_c0_g1, TRINITY_DN1219_c1_g1, TRINITY_DN12207_c0_g1, TRINITY_DN12352_c0_g1, TRINITY_DN12738…
CA.HI	GO:0030154	cell differentiation	910	0.05397	TRINITY_DN1000_c1_g1, TRINITY_DN1001_c0_g1, TRINITY_DN10011_c0_g1, TRINITY_DN10011_c0_g2, TRINITY_DN10013_c1_g2, TRINITY_DN1004_c0_g1, TRINITY_DN10046_c0_g1, TRINITY_DN10056_c0_g1, TRINITY_DN10078_c0_g1, TRINITY_DN1010_c1_g1, TRINITY_DN1010_c1_g2, TRINITY_DN101259_c0_g1, TRINITY_DN10138_c0_g1, TRINITY_DN1015_c0_g1, TRINITY_DN1017_c1_g1, TRINITY_DN1018_c0_g1, TRINITY_DN10181_c0_g1, TRINITY_DN10182…
CA.HI	GO:0043473	pigmentation	27	0.05505	TRINITY_DN1029_c0_g1, TRINITY_DN12190_c0_g1, TRINITY_DN12206_c0_g1, TRINITY_DN1427_c0_g1, TRINITY_DN1427_c0_g2, TRINITY_DN14702_c0_g1, TRINITY_DN1550_c1_g1, TRINITY_DN1757_c0_g1, TRINITY_DN2080_c0_g2, TRINITY_DN2373_c0_g1, TRINITY_DN23843_c0_g1, TRINITY_DN24642_c0_g2, TRINITY_DN3216_c2_g1, TRINITY_DN3263_c3_g1, TRINITY_DN3474_c1_g1, TRINITY_DN4008_c0_g1, TRINITY_DN40295_c0_g1, TRINITY_DN600_c0_g1…
CA.HI	GO:0009629	response to gravity	5	0.05549	TRINITY_DN1029_c1_g1, TRINITY_DN1397_c1_g1, TRINITY_DN23205_c1_g1, TRINITY_DN2361_c3_g1, TRINITY_DN9644_c0_g1
CA.HI	GO:0006928	movement of cell or subcellular component	483	0.05750	TRINITY_DN10046_c0_g1, TRINITY_DN100512_c0_g1, TRINITY_DN10056_c0_g1, TRINITY_DN10071_c0_g1, TRINITY_DN10074_c0_g1, TRINITY_DN10074_c0_g2, TRINITY_DN10138_c0_g1, TRINITY_DN1016_c4_g1, TRINITY_DN1017_c1_g1, TRINITY_DN1018_c0_g1, TRINITY_DN10181_c0_g1, TRINITY_DN10182_c0_g1, TRINITY_DN1020_c0_g1, TRINITY_DN10206_c0_g1, TRINITY_DN10211_c0_g1, TRINITY_DN1026_c0_g1, TRINITY_DN10321_c0_g1, TRINITY_DN10…
CA.HI	GO:0051014	actin filament severing	4	0.05955	TRINITY_DN2591_c1_g2, TRINITY_DN3721_c1_g1, TRINITY_DN6908_c0_g2, TRINITY_DN9934_c0_g1
CA.HI	GO:0009653	anatomical structure morphogenesis	630	0.05958	TRINITY_DN1001_c0_g1, TRINITY_DN10046_c0_g1, TRINITY_DN10056_c0_g1, TRINITY_DN10078_c0_g1, TRINITY_DN1010_c1_g1, TRINITY_DN1010_c1_g2, TRINITY_DN101259_c0_g1, TRINITY_DN10131_c0_g1, TRINITY_DN1016_c1_g2, TRINITY_DN1016_c4_g1, TRINITY_DN1017_c1_g1, TRINITY_DN1018_c0_g1, TRINITY_DN10181_c0_g1, TRINITY_DN10182_c0_g1, TRINITY_DN101968_c0_g1, TRINITY_DN1020_c0_g1, TRINITY_DN10206_c0_g1, TRINITY_DN1021…
CA.HI	GO:0099072	regulation of postsynaptic membrane neurotransmitter receptor levels	15	0.06270	TRINITY_DN12695_c0_g1, TRINITY_DN12749_c0_g2, TRINITY_DN1399_c0_g1, TRINITY_DN1399_c0_g3, TRINITY_DN1585_c1_g1, TRINITY_DN162232_c0_g1, TRINITY_DN1749_c0_g1, TRINITY_DN2580_c0_g1, TRINITY_DN27832_c0_g1, TRINITY_DN2880_c1_g1, TRINITY_DN2891_c0_g1, TRINITY_DN3401_c0_g1, TRINITY_DN62_c0_g1, TRINITY_DN827_c0_g1, TRINITY_DN9435_c0_g2
CA.HI	GO:0044403	symbiont process	175	0.06323	TRINITY_DN101139_c0_g1, TRINITY_DN1042_c0_g2, TRINITY_DN1049_c0_g1, TRINITY_DN105_c1_g1, TRINITY_DN105_c1_g2, TRINITY_DN11073_c0_g1, TRINITY_DN1108_c0_g1, TRINITY_DN1162_c0_g1, TRINITY_DN1163_c4_g1, TRINITY_DN11653_c0_g1, TRINITY_DN1172_c1_g2, TRINITY_DN118718_c0_g1, TRINITY_DN1192_c6_g1, TRINITY_DN11940_c0_g1, TRINITY_DN1210_c0_g1, TRINITY_DN12138_c0_g1, TRINITY_DN121989_c0_g1, TRINITY_DN122_c0_…
CA.HI	GO:0048609	multicellular organismal reproductive process	227	0.06354	TRINITY_DN10128_c1_g1, TRINITY_DN10181_c0_g1, TRINITY_DN10182_c0_g1, TRINITY_DN10389_c1_g1, TRINITY_DN1044_c0_g1, TRINITY_DN1053_c0_g4, TRINITY_DN110521_c0_g1, TRINITY_DN11554_c0_g1, TRINITY_DN11729_c0_g1, TRINITY_DN11751_c0_g1, TRINITY_DN11847_c0_g1, TRINITY_DN1188_c0_g1, TRINITY_DN119_c9_g1, TRINITY_DN1192_c0_g1, TRINITY_DN12_c0_g1, TRINITY_DN12020_c0_g1, TRINITY_DN12041_c0_g1, TRINITY_DN12135_…
CA.HI	GO:0022412	cellular process involved in reproduction in multicellular organism	134	0.06692	TRINITY_DN10181_c0_g1, TRINITY_DN10182_c0_g1, TRINITY_DN10389_c1_g1, TRINITY_DN110521_c0_g1, TRINITY_DN11554_c0_g1, TRINITY_DN11751_c0_g1, TRINITY_DN11847_c0_g1, TRINITY_DN1188_c0_g1, TRINITY_DN12_c0_g1, TRINITY_DN1274_c0_g1, TRINITY_DN12787_c1_g2, TRINITY_DN1281_c0_g1, TRINITY_DN130_c2_g1, TRINITY_DN13490_c0_g1, TRINITY_DN13538_c0_g1, TRINITY_DN1373_c0_g2, TRINITY_DN14079_c0_g1, TRINITY_DN14177_…
CA.HI	GO:0051235	maintenance of location	95	0.06978	TRINITY_DN100_c0_g2, TRINITY_DN10181_c0_g1, TRINITY_DN10444_c0_g1, TRINITY_DN111_c1_g1, TRINITY_DN1194_c0_g1, TRINITY_DN1219_c1_g1, TRINITY_DN12763_c0_g1, TRINITY_DN12835_c0_g1, TRINITY_DN130_c30_g1, TRINITY_DN1304_c0_g1, TRINITY_DN1304_c2_g1, TRINITY_DN1365_c0_g1, TRINITY_DN1372_c0_g1, TRINITY_DN1390_c2_g1, TRINITY_DN143014_c0_g1, TRINITY_DN14681_c0_g2, TRINITY_DN148_c0_g1, TRINITY_DN14966_c0_g2…
CA.HI	GO:1901575	organic substance catabolic process	712	0.07065	TRINITY_DN0_c0_g4, TRINITY_DN1_c13_g1, TRINITY_DN100_c0_g2, TRINITY_DN10013_c0_g1, TRINITY_DN10049_c0_g1, TRINITY_DN10049_c0_g2, TRINITY_DN1006_c0_g1, TRINITY_DN10071_c0_g1, TRINITY_DN10094_c0_g2, TRINITY_DN100952_c0_g1, TRINITY_DN10113_c0_g1, TRINITY_DN101139_c0_g1, TRINITY_DN101259_c0_g1, TRINITY_DN10173_c0_g1, TRINITY_DN10178_c0_g1, TRINITY_DN102_c2_g2, TRINITY_DN10220_c0_g1, TRINITY_DN1025_c0…
CA.HI	GO:0032259	methylation	238	0.07147	TRINITY_DN0_c28_g1, TRINITY_DN1004_c0_g1, TRINITY_DN1006_c0_g1, TRINITY_DN101419_c0_g1, TRINITY_DN102464_c0_g1, TRINITY_DN1041_c0_g1, TRINITY_DN104301_c0_g1, TRINITY_DN10478_c0_g1, TRINITY_DN1100_c0_g3, TRINITY_DN11048_c2_g1, TRINITY_DN1106_c3_g1, TRINITY_DN1108_c0_g1, TRINITY_DN11415_c1_g1, TRINITY_DN11418_c0_g1, TRINITY_DN115_c0_g1, TRINITY_DN11704_c2_g1, TRINITY_DN11776_c0_g1, TRINITY_DN11797_…
CA.HI	GO:0060021	roof of mouth development	16	0.07315	TRINITY_DN1045_c0_g1, TRINITY_DN119974_c0_g2, TRINITY_DN12206_c0_g1, TRINITY_DN12230_c0_g3, TRINITY_DN14177_c0_g1, TRINITY_DN1434_c0_g1, TRINITY_DN16008_c0_g1, TRINITY_DN1634_c0_g1, TRINITY_DN1657_c2_g1, TRINITY_DN1749_c0_g1, TRINITY_DN23065_c0_g1, TRINITY_DN26374_c0_g1, TRINITY_DN808_c0_g1, TRINITY_DN916_c0_g1, TRINITY_DN9343_c0_g1, TRINITY_DN963_c0_g1
CA.HI	GO:0000278	mitotic cell cycle	338	0.08231	TRINITY_DN1010_c1_g1, TRINITY_DN1010_c1_g2, TRINITY_DN10128_c0_g2, TRINITY_DN1018_c0_g1, TRINITY_DN10181_c0_g1, TRINITY_DN10182_c0_g1, TRINITY_DN10206_c0_g1, TRINITY_DN1028_c0_g1, TRINITY_DN10280_c0_g1, TRINITY_DN1032_c0_g1, TRINITY_DN10390_c0_g1, TRINITY_DN104_c0_g1, TRINITY_DN1050_c0_g1, TRINITY_DN1054_c0_g1, TRINITY_DN1054_c0_g2, TRINITY_DN11016_c0_g1, TRINITY_DN1107_c0_g1, TRINITY_DN11073_c0_…
CA.HI	GO:0050794	regulation of cellular process	3433	0.08335	TRINITY_DN0_c28_g1, TRINITY_DN1_c0_g2, TRINITY_DN1_c0_g3, TRINITY_DN1_c1_g1, TRINITY_DN1_c13_g1, TRINITY_DN10_c0_g1, TRINITY_DN100_c0_g2, TRINITY_DN1000_c1_g1, TRINITY_DN10001_c0_g1, TRINITY_DN100063_c0_g2, TRINITY_DN100074_c0_g2, TRINITY_DN1001_c0_g1, TRINITY_DN10011_c0_g1, TRINITY_DN10013_c1_g1, TRINITY_DN10013_c1_g2, TRINITY_DN1002_c0_g1, TRINITY_DN100299_c0_g2, TRINITY_DN10031_c0_g1, TRINITY_…
CA.HI	GO:0018904	ether metabolic process	6	0.08903	TRINITY_DN2570_c0_g1, TRINITY_DN3191_c0_g1, TRINITY_DN4026_c0_g1, TRINITY_DN6187_c0_g1, TRINITY_DN8085_c0_g1, TRINITY_DN9187_c1_g1
CA.HI	GO:0048518	positive regulation of biological process	1539	0.09518	TRINITY_DN0_c0_g6, TRINITY_DN10_c0_g1, TRINITY_DN100_c0_g2, TRINITY_DN100074_c0_g2, TRINITY_DN1001_c0_g1, TRINITY_DN1002_c0_g1, TRINITY_DN100299_c0_g2, TRINITY_DN10031_c0_g1, TRINITY_DN10044_c0_g1, TRINITY_DN100512_c0_g1, TRINITY_DN10071_c0_g1, TRINITY_DN10078_c0_g1, TRINITY_DN1008_c0_g1, TRINITY_DN1010_c1_g1, TRINITY_DN1010_c1_g2, TRINITY_DN101139_c0_g1, TRINITY_DN10124_c0_g1, TRINITY_DN10127_c0…
CA.HI	GO:0010463	mesenchymal cell proliferation	2	0.09582	TRINITY_DN12336_c0_g1, TRINITY_DN3759_c0_g1
CA.HI	GO:0034975	protein folding in endoplasmic reticulum	2	0.09657	TRINITY_DN9971_c0_g2, TRINITY_DN9971_c0_g3
CA.HI	GO:0048069	eye pigmentation	3	0.09671	TRINITY_DN12206_c0_g1, TRINITY_DN600_c0_g1, TRINITY_DN988_c1_g1
CA.HI	GO:0032787	monocarboxylic acid metabolic process	5	0.10009	TRINITY_DN1576_c2_g1, TRINITY_DN2940_c3_g1, TRINITY_DN347_c0_g2, TRINITY_DN40445_c0_g1, TRINITY_DN9952_c0_g1
CA.HI	GO:0032501	multicellular organismal process	1525	0.10503	TRINITY_DN0_c0_g4, TRINITY_DN1_c13_g1, TRINITY_DN1000_c1_g1, TRINITY_DN100063_c0_g2, TRINITY_DN1001_c0_g1, TRINITY_DN10011_c0_g1, TRINITY_DN10013_c1_g2, TRINITY_DN1004_c0_g1, TRINITY_DN10056_c0_g1, TRINITY_DN10078_c0_g1, TRINITY_DN100952_c0_g1, TRINITY_DN1010_c1_g1, TRINITY_DN1010_c1_g2, TRINITY_DN101139_c0_g1, TRINITY_DN101259_c0_g1, TRINITY_DN10128_c1_g1, TRINITY_DN10137_c0_g1, TRINITY_DN10138_…
CA.HI	GO:0051606	detection of stimulus	51	0.10865	TRINITY_DN1_c13_g1, TRINITY_DN10065_c0_g2, TRINITY_DN111_c1_g1, TRINITY_DN12149_c0_g1, TRINITY_DN12661_c0_g2, TRINITY_DN12983_c0_g1, TRINITY_DN130_c0_g1, TRINITY_DN137429_c0_g1, TRINITY_DN14299_c0_g1, TRINITY_DN14851_c0_g1, TRINITY_DN14913_c0_g1, TRINITY_DN1508_c0_g1, TRINITY_DN159_c0_g3, TRINITY_DN16004_c0_g2, TRINITY_DN16155_c0_g1, TRINITY_DN1625_c0_g2, TRINITY_DN16377_c0_g1, TRINITY_DN16474_c0…
CA.HI	GO:1901564	organonitrogen compound metabolic process	2793	0.10968	TRINITY_DN0_c28_g1, TRINITY_DN0_c8_g1, TRINITY_DN10_c0_g1, TRINITY_DN100074_c0_g2, TRINITY_DN1001_c0_g1, TRINITY_DN10011_c0_g1, TRINITY_DN10011_c0_g2, TRINITY_DN10013_c1_g2, TRINITY_DN10014_c0_g1, TRINITY_DN10016_c0_g1, TRINITY_DN10017_c3_g1, TRINITY_DN1002_c0_g1, TRINITY_DN100299_c0_g2, TRINITY_DN10033_c0_g1, TRINITY_DN1004_c0_g1, TRINITY_DN10041_c0_g1, TRINITY_DN10044_c0_g1, TRINITY_DN10045_c1_…
CA.HI	GO:0051641	cellular localization	925	0.11076	TRINITY_DN0_c0_g6, TRINITY_DN1001_c0_g1, TRINITY_DN10045_c0_g1, TRINITY_DN1005_c0_g2, TRINITY_DN10066_c0_g1, TRINITY_DN10071_c0_g1, TRINITY_DN101259_c0_g1, TRINITY_DN10131_c0_g1, TRINITY_DN1014_c0_g2, TRINITY_DN1016_c1_g2, TRINITY_DN1016_c4_g1, TRINITY_DN1017_c1_g1, TRINITY_DN10173_c0_g1, TRINITY_DN1018_c0_g1, TRINITY_DN10181_c0_g1, TRINITY_DN10182_c0_g1, TRINITY_DN10186_c0_g1, TRINITY_DN1020_c0_…
CA.HI	GO:0007018	microtubule-based movement	124	0.11081	TRINITY_DN10071_c0_g1, TRINITY_DN10074_c0_g1, TRINITY_DN10074_c0_g2, TRINITY_DN10181_c0_g1, TRINITY_DN10321_c0_g1, TRINITY_DN1040_c47_g1, TRINITY_DN1041_c2_g1, TRINITY_DN1044_c0_g1, TRINITY_DN10455_c0_g1, TRINITY_DN10496_c0_g3, TRINITY_DN1108_c0_g1, TRINITY_DN11970_c0_g1, TRINITY_DN12113_c0_g1, TRINITY_DN12204_c0_g1, TRINITY_DN12267_c1_g1, TRINITY_DN1265_c6_g1, TRINITY_DN12715_c0_g1, TRINITY_DN13…
CA.HI	GO:0044238	primary metabolic process	4418	0.11108	TRINITY_DN0_c0_g1, TRINITY_DN0_c0_g4, TRINITY_DN0_c28_g1, TRINITY_DN0_c37_g1, TRINITY_DN0_c8_g1, TRINITY_DN1_c13_g1, TRINITY_DN10_c0_g1, TRINITY_DN100_c0_g2, TRINITY_DN100074_c0_g2, TRINITY_DN1001_c0_g1, TRINITY_DN10011_c0_g1, TRINITY_DN10011_c0_g2, TRINITY_DN10013_c0_g1, TRINITY_DN10013_c1_g2, TRINITY_DN10014_c0_g1, TRINITY_DN10016_c0_g1, TRINITY_DN10017_c3_g1, TRINITY_DN1002_c0_g1, TRINITY_DN10…
CA.HI	GO:0002250	adaptive immune response	78	0.11234	TRINITY_DN10389_c1_g1, TRINITY_DN10465_c0_g1, TRINITY_DN10465_c1_g1, TRINITY_DN10544_c0_g1, TRINITY_DN111_c2_g1, TRINITY_DN1156_c0_g1, TRINITY_DN12180_c0_g1, TRINITY_DN12206_c0_g1, TRINITY_DN123330_c0_g1, TRINITY_DN12661_c0_g2, TRINITY_DN1369_c0_g2, TRINITY_DN137429_c0_g1, TRINITY_DN14851_c0_g1, TRINITY_DN14966_c0_g2, TRINITY_DN15032_c0_g1, TRINITY_DN15383_c0_g1, TRINITY_DN15411_c0_g1, TRINITY_DN…
CA.HI	GO:0016070	RNA metabolic process	23	0.11490	TRINITY_DN11654_c0_g1, TRINITY_DN130_c0_g1, TRINITY_DN1306_c0_g1, TRINITY_DN1306_c0_g2, TRINITY_DN1468_c3_g1, TRINITY_DN1536_c0_g1, TRINITY_DN1576_c2_g1, TRINITY_DN1939_c3_g1, TRINITY_DN21074_c0_g1, TRINITY_DN21904_c0_g1, TRINITY_DN22242_c0_g1, TRINITY_DN2405_c0_g1, TRINITY_DN33992_c0_g1, TRINITY_DN347_c0_g2, TRINITY_DN3521_c0_g1, TRINITY_DN38067_c0_g1, TRINITY_DN39236_c0_g1, TRINITY_DN448_c0_g1,…
CA.HI	GO:0009117	nucleotide metabolic process	116	0.11716	TRINITY_DN10071_c0_g1, TRINITY_DN1011_c0_g1, TRINITY_DN10138_c0_g1, TRINITY_DN1020_c2_g1, TRINITY_DN1021_c0_g1, TRINITY_DN10220_c0_g1, TRINITY_DN10365_c0_g1, TRINITY_DN10988_c0_g1, TRINITY_DN11808_c0_g1, TRINITY_DN1184_c0_g1, TRINITY_DN1195_c0_g1, TRINITY_DN12201_c0_g1, TRINITY_DN1229_c0_g2, TRINITY_DN1230_c0_g1, TRINITY_DN123506_c0_g1, TRINITY_DN1238_c0_g1, TRINITY_DN12677_c0_g1, TRINITY_DN12677…
CA.HI	GO:0017144	drug metabolic process	206	0.12052	TRINITY_DN10026_c2_g2, TRINITY_DN1006_c0_g1, TRINITY_DN10071_c0_g1, TRINITY_DN10138_c0_g1, TRINITY_DN1020_c2_g1, TRINITY_DN1021_c0_g1, TRINITY_DN10220_c0_g1, TRINITY_DN10365_c0_g1, TRINITY_DN1042_c0_g2, TRINITY_DN10544_c0_g1, TRINITY_DN1106_c3_g1, TRINITY_DN1155_c0_g1, TRINITY_DN1163_c4_g1, TRINITY_DN1163_c5_g1, TRINITY_DN11808_c0_g1, TRINITY_DN1184_c0_g1, TRINITY_DN1195_c0_g1, TRINITY_DN11952_c0…
CA.HI	GO:0044091	membrane biogenesis	10	0.12370	TRINITY_DN1001_c0_g1, TRINITY_DN10366_c0_g1, TRINITY_DN16343_c0_g1, TRINITY_DN20788_c2_g1, TRINITY_DN23308_c0_g1, TRINITY_DN6208_c0_g1, TRINITY_DN6208_c0_g2, TRINITY_DN6693_c0_g1, TRINITY_DN6722_c0_g1, TRINITY_DN8887_c0_g1
CA.HI	GO:0097164	ammonium ion metabolic process	46	0.12439	TRINITY_DN1006_c0_g1, TRINITY_DN105_c0_g1, TRINITY_DN105_c0_g2, TRINITY_DN1160_c0_g1, TRINITY_DN12180_c0_g1, TRINITY_DN1267_c0_g1, TRINITY_DN12868_c0_g3, TRINITY_DN13603_c0_g1, TRINITY_DN1399_c0_g1, TRINITY_DN1399_c0_g3, TRINITY_DN1410_c0_g1, TRINITY_DN14178_c0_g1, TRINITY_DN1427_c0_g1, TRINITY_DN1427_c0_g2, TRINITY_DN142863_c0_g1, TRINITY_DN14417_c0_g2, TRINITY_DN14637_c4_g4, TRINITY_DN15022_c0_…
CA.HI	GO:0002377	immunoglobulin production	35	0.12579	TRINITY_DN10389_c1_g1, TRINITY_DN10465_c0_g1, TRINITY_DN1155_c1_g1, TRINITY_DN137429_c0_g1, TRINITY_DN14966_c0_g2, TRINITY_DN15383_c0_g1, TRINITY_DN15411_c0_g1, TRINITY_DN15519_c1_g5, TRINITY_DN16303_c0_g1, TRINITY_DN16377_c0_g1, TRINITY_DN17319_c0_g5, TRINITY_DN17362_c0_g1, TRINITY_DN2107_c0_g1, TRINITY_DN2454_c1_g1, TRINITY_DN25378_c0_g2, TRINITY_DN2625_c0_g1, TRINITY_DN279_c0_g1, TRINITY_DN315…
CA.HI	GO:0019835	cytolysis	9	0.12676	TRINITY_DN12835_c0_g1, TRINITY_DN21092_c0_g1, TRINITY_DN2523_c0_g1, TRINITY_DN3756_c0_g1, TRINITY_DN3756_c0_g2, TRINITY_DN3756_c0_g3, TRINITY_DN6620_c0_g2, TRINITY_DN6711_c0_g2, TRINITY_DN89959_c0_g1
CA.HI	GO:0051239	regulation of multicellular organismal process	691	0.12871	TRINITY_DN1001_c0_g1, TRINITY_DN100952_c0_g1, TRINITY_DN1010_c1_g1, TRINITY_DN1010_c1_g2, TRINITY_DN101139_c0_g1, TRINITY_DN10137_c0_g1, TRINITY_DN1017_c1_g1, TRINITY_DN1018_c0_g1, TRINITY_DN10181_c0_g1, TRINITY_DN10182_c0_g1, TRINITY_DN1020_c1_g1, TRINITY_DN10202_c0_g2, TRINITY_DN10206_c0_g1, TRINITY_DN10211_c0_g1, TRINITY_DN10228_c0_g1, TRINITY_DN1024_c0_g1, TRINITY_DN1029_c0_g1, TRINITY_DN1035…
CA.HI	GO:0007631	feeding behavior	11	0.13186	TRINITY_DN11943_c0_g1, TRINITY_DN16377_c0_g1, TRINITY_DN17_c4_g1, TRINITY_DN17272_c0_g1, TRINITY_DN2361_c0_g1, TRINITY_DN239662_c0_g1, TRINITY_DN3684_c0_g1, TRINITY_DN5991_c0_g1, TRINITY_DN688_c0_g1, TRINITY_DN92402_c0_g1, TRINITY_DN963_c0_g1
CA.HI	GO:0002118	aggressive behavior	2	0.13203	TRINITY_DN47644_c0_g1, TRINITY_DN67396_c0_g1
CA.HI	GO:0061744	motor behavior	2	0.13583	TRINITY_DN1279_c0_g1, TRINITY_DN7116_c0_g1
CA.HI	GO:0061110	dense core granule biogenesis	1	0.13606	TRINITY_DN15744_c0_g1
CA.HI	GO:0033060	ocellus pigmentation	1	0.13744	TRINITY_DN988_c1_g1
CA.HI	GO:0043474	pigment metabolic process involved in pigmentation	1	0.13744	TRINITY_DN988_c1_g1
CA.HI	GO:0023052	signaling	1818	0.13946	TRINITY_DN0_c28_g1, TRINITY_DN1_c1_g1, TRINITY_DN1_c13_g1, TRINITY_DN10_c0_g1, TRINITY_DN10001_c0_g1, TRINITY_DN1001_c0_g1, TRINITY_DN100299_c0_g2, TRINITY_DN10033_c0_g1, TRINITY_DN10045_c0_g1, TRINITY_DN1005_c0_g2, TRINITY_DN100512_c0_g1, TRINITY_DN10053_c2_g1, TRINITY_DN10065_c0_g2, TRINITY_DN1007_c1_g2, TRINITY_DN10070_c0_g1, TRINITY_DN10100_c0_g1, TRINITY_DN10118_c0_g3, TRINITY_DN10120_c0_g1,…
CA.HI	GO:0098789	pre-mRNA cleavage required for polyadenylation	2	0.14271	TRINITY_DN11654_c0_g1, TRINITY_DN39236_c0_g1
CA.HI	GO:0007585	respiratory gaseous exchange	11	0.14281	TRINITY_DN11701_c0_g1, TRINITY_DN11943_c0_g1, TRINITY_DN146882_c0_g1, TRINITY_DN2361_c0_g1, TRINITY_DN239662_c0_g1, TRINITY_DN28950_c0_g1, TRINITY_DN3170_c0_g1, TRINITY_DN40418_c0_g3, TRINITY_DN4756_c1_g2, TRINITY_DN68_c1_g1, TRINITY_DN9839_c0_g1
CA.HI	GO:0050818	regulation of coagulation	1	0.14348	TRINITY_DN5632_c0_g2
CA.HI	GO:0046130	purine ribonucleoside catabolic process	1	0.14348	TRINITY_DN5632_c0_g2
CA.HI	GO:1903034	regulation of response to wounding	1	0.14348	TRINITY_DN5632_c0_g2
CA.HI	GO:0051640	organelle localization	189	0.14381	TRINITY_DN10071_c0_g1, TRINITY_DN10131_c0_g1, TRINITY_DN1017_c1_g1, TRINITY_DN10182_c0_g1, TRINITY_DN10268_c0_g1, TRINITY_DN10292_c0_g1, TRINITY_DN10292_c0_g2, TRINITY_DN1041_c2_g1, TRINITY_DN1042_c0_g1, TRINITY_DN1050_c6_g2, TRINITY_DN105187_c0_g1, TRINITY_DN1107_c0_g1, TRINITY_DN1108_c0_g1, TRINITY_DN113123_c0_g1, TRINITY_DN11620_c0_g1, TRINITY_DN11651_c0_g1, TRINITY_DN11674_c1_g1, TRINITY_DN11…
CA.HI	GO:0032623	interleukin-2 production	20	0.14503	TRINITY_DN1021_c0_g1, TRINITY_DN10366_c0_g1, TRINITY_DN12661_c0_g2, TRINITY_DN1397_c3_g1, TRINITY_DN143014_c0_g1, TRINITY_DN1585_c0_g1, TRINITY_DN16769_c0_g1, TRINITY_DN17615_c0_g1, TRINITY_DN20788_c2_g1, TRINITY_DN21103_c0_g1, TRINITY_DN24_c0_g2, TRINITY_DN2562_c0_g2, TRINITY_DN31862_c0_g1, TRINITY_DN6701_c0_g1, TRINITY_DN6716_c0_g1, TRINITY_DN79_c0_g1, TRINITY_DN83396_c0_g1, TRINITY_DN8363_c0_g…
CA.HI	GO:0000377	RNA splicing, via transesterification reactions with bulged adenosine as nucleophile	5	0.14800	TRINITY_DN11654_c0_g1, TRINITY_DN1468_c3_g1, TRINITY_DN22242_c0_g1, TRINITY_DN3521_c0_g1, TRINITY_DN448_c0_g1
CA.HI	GO:0031987	locomotion involved in locomotory behavior	12	0.14951	TRINITY_DN11032_c1_g1, TRINITY_DN111_c2_g1, TRINITY_DN1399_c0_g1, TRINITY_DN1399_c0_g3, TRINITY_DN145_c4_g1, TRINITY_DN1659_c0_g4, TRINITY_DN1680_c0_g2, TRINITY_DN3272_c1_g2, TRINITY_DN3485_c0_g1, TRINITY_DN3684_c0_g1, TRINITY_DN8592_c4_g1, TRINITY_DN962_c0_g2
CA.HI	GO:0070727	cellular macromolecule localization	636	0.15011	TRINITY_DN0_c0_g6, TRINITY_DN1001_c0_g1, TRINITY_DN10045_c0_g1, TRINITY_DN1005_c0_g2, TRINITY_DN101259_c0_g1, TRINITY_DN1014_c0_g2, TRINITY_DN1016_c1_g2, TRINITY_DN1016_c4_g1, TRINITY_DN10173_c0_g1, TRINITY_DN1018_c0_g1, TRINITY_DN10181_c0_g1, TRINITY_DN10182_c0_g1, TRINITY_DN10186_c0_g1, TRINITY_DN1020_c0_g1, TRINITY_DN10211_c0_g1, TRINITY_DN10268_c0_g1, TRINITY_DN1028_c0_g1, TRINITY_DN102990_c0…
CA.HI	GO:0055114	oxidation-reduction process	543	0.15157	TRINITY_DN10013_c1_g1, TRINITY_DN10031_c0_g1, TRINITY_DN10070_c0_g1, TRINITY_DN10094_c0_g1, TRINITY_DN1011_c0_g1, TRINITY_DN10138_c0_g1, TRINITY_DN10173_c0_g1, TRINITY_DN10220_c0_g1, TRINITY_DN10227_c0_g1, TRINITY_DN10250_c0_g1, TRINITY_DN102608_c2_g1, TRINITY_DN10296_c0_g1, TRINITY_DN10306_c3_g2, TRINITY_DN1041_c0_g1, TRINITY_DN1043_c0_g1, TRINITY_DN104469_c0_g1, TRINITY_DN1049_c1_g1, TRINITY_DN…
CA.HI	GO:0071695	anatomical structure maturation	24	0.15220	TRINITY_DN14895_c0_g1, TRINITY_DN16193_c0_g1, TRINITY_DN16649_c0_g1, TRINITY_DN16649_c0_g2, TRINITY_DN17667_c0_g1, TRINITY_DN2396_c2_g3, TRINITY_DN2550_c1_g3, TRINITY_DN25685_c0_g1, TRINITY_DN25741_c0_g4, TRINITY_DN3020_c0_g1, TRINITY_DN3409_c0_g1, TRINITY_DN347_c0_g2, TRINITY_DN3474_c1_g1, TRINITY_DN3508_c0_g2, TRINITY_DN35903_c0_g1, TRINITY_DN362_c0_g1, TRINITY_DN6197_c0_g1, TRINITY_DN68206_c0_…
CA.HI	GO:0042221	response to chemical	947	0.15227	TRINITY_DN1_c1_g1, TRINITY_DN1_c13_g1, TRINITY_DN10_c0_g1, TRINITY_DN1001_c0_g1, TRINITY_DN10026_c2_g2, TRINITY_DN10056_c0_g1, TRINITY_DN10131_c0_g1, TRINITY_DN10137_c0_g1, TRINITY_DN101419_c0_g1, TRINITY_DN1015_c1_g1, TRINITY_DN1017_c1_g1, TRINITY_DN10173_c0_g1, TRINITY_DN10181_c0_g1, TRINITY_DN10182_c0_g1, TRINITY_DN102_c1_g1, TRINITY_DN1020_c0_g1, TRINITY_DN10206_c0_g1, TRINITY_DN10220_c0_g1, …
CA.HI	GO:0070997	neuron death	67	0.15273	TRINITY_DN100512_c0_g1, TRINITY_DN12173_c0_g1, TRINITY_DN122_c0_g1, TRINITY_DN1226_c1_g1, TRINITY_DN12661_c0_g2, TRINITY_DN1392_c7_g1, TRINITY_DN1399_c0_g1, TRINITY_DN1399_c0_g3, TRINITY_DN14_c0_g1, TRINITY_DN14417_c0_g2, TRINITY_DN14966_c0_g2, TRINITY_DN1551_c0_g1, TRINITY_DN15519_c1_g5, TRINITY_DN1562_c0_g2, TRINITY_DN157_c4_g1, TRINITY_DN15744_c0_g1, TRINITY_DN1585_c0_g1, TRINITY_DN1625_c0_g2,…
CA.HI	GO:0043170	macromolecule metabolic process	3994	0.15301	TRINITY_DN0_c0_g1, TRINITY_DN0_c28_g1, TRINITY_DN0_c37_g1, TRINITY_DN0_c8_g1, TRINITY_DN10_c0_g1, TRINITY_DN100074_c0_g2, TRINITY_DN1001_c0_g1, TRINITY_DN10011_c0_g1, TRINITY_DN10011_c0_g2, TRINITY_DN10013_c0_g1, TRINITY_DN10013_c1_g2, TRINITY_DN10014_c0_g1, TRINITY_DN10016_c0_g1, TRINITY_DN10017_c3_g1, TRINITY_DN1002_c0_g1, TRINITY_DN100299_c0_g2, TRINITY_DN10033_c0_g1, TRINITY_DN1004_c0_g1, TRI…
CA.HI	GO:0061077	chaperone-mediated protein folding	21	0.15484	TRINITY_DN1051_c0_g1, TRINITY_DN11072_c1_g3, TRINITY_DN11509_c0_g1, TRINITY_DN1365_c1_g1, TRINITY_DN14685_c0_g1, TRINITY_DN1562_c0_g2, TRINITY_DN1748_c0_g1, TRINITY_DN2639_c0_g1, TRINITY_DN2671_c5_g1, TRINITY_DN3056_c0_g1, TRINITY_DN3176_c0_g1, TRINITY_DN32244_c0_g1, TRINITY_DN372_c0_g1, TRINITY_DN372_c0_g3, TRINITY_DN4022_c0_g1, TRINITY_DN6666_c0_g1, TRINITY_DN8198_c0_g1, TRINITY_DN8333_c0_g1, T…
CA.HI	GO:0031589	cell-substrate adhesion	71	0.15589	TRINITY_DN10046_c0_g1, TRINITY_DN10056_c0_g1, TRINITY_DN1020_c0_g1, TRINITY_DN1042_c0_g1, TRINITY_DN1042_c0_g2, TRINITY_DN11096_c0_g1, TRINITY_DN11437_c0_g1, TRINITY_DN11467_c0_g1, TRINITY_DN11494_c0_g1, TRINITY_DN11574_c0_g1, TRINITY_DN121989_c0_g1, TRINITY_DN122_c1_g2, TRINITY_DN1226_c1_g1, TRINITY_DN129126_c0_g1, TRINITY_DN14035_c0_g1, TRINITY_DN1411_c0_g1, TRINITY_DN14240_c1_g2, TRINITY_DN142…
CA.HI	GO:0000003	reproduction	335	0.15707	TRINITY_DN100063_c0_g2, TRINITY_DN10128_c1_g1, TRINITY_DN1018_c0_g1, TRINITY_DN10181_c0_g1, TRINITY_DN10182_c0_g1, TRINITY_DN10280_c0_g1, TRINITY_DN10389_c1_g1, TRINITY_DN1044_c0_g1, TRINITY_DN10475_c0_g1, TRINITY_DN1049_c0_g1, TRINITY_DN1053_c0_g4, TRINITY_DN110521_c0_g1, TRINITY_DN111_c1_g1, TRINITY_DN114538_c0_g2, TRINITY_DN11554_c0_g1, TRINITY_DN116111_c0_g1, TRINITY_DN11681_c3_g1, TRINITY_DN…
CA.HI	GO:0051592	response to calcium ion	1	0.15750	TRINITY_DN1576_c2_g1
CA.HI	GO:0097327	response to antineoplastic agent	1	0.15750	TRINITY_DN1576_c2_g1
CA.HI	GO:0035404	histone-serine phosphorylation	1	0.15750	TRINITY_DN1576_c2_g1
CA.HI	GO:0034063	stress granule assembly	1	0.15750	TRINITY_DN1576_c2_g1
CA.HI	GO:1902115	regulation of organelle assembly	1	0.15750	TRINITY_DN1576_c2_g1
CA.HI	GO:0071248	cellular response to metal ion	1	0.15750	TRINITY_DN1576_c2_g1
CA.HI	GO:0051130	positive regulation of cellular component organization	1	0.15750	TRINITY_DN1576_c2_g1
CA.HI	GO:0050995	negative regulation of lipid catabolic process	1	0.15750	TRINITY_DN1576_c2_g1
CA.HI	GO:0032007	negative regulation of TOR signaling	1	0.15750	TRINITY_DN1576_c2_g1
CA.HI	GO:0061478	response to platelet aggregation inhibitor	1	0.15750	TRINITY_DN1576_c2_g1
CA.HI	GO:0090316	positive regulation of intracellular protein transport	1	0.15750	TRINITY_DN1576_c2_g1
CA.HI	GO:0034599	cellular response to oxidative stress	1	0.15750	TRINITY_DN1576_c2_g1
CA.HI	GO:0071380	cellular response to prostaglandin E stimulus	1	0.15750	TRINITY_DN1576_c2_g1
CA.HI	GO:0045844	positive regulation of striated muscle tissue development	1	0.15750	TRINITY_DN1576_c2_g1
CA.HI	GO:0071333	cellular response to glucose stimulus	1	0.15750	TRINITY_DN1576_c2_g1
CA.HI	GO:0006626	protein targeting to mitochondrion	1	0.15750	TRINITY_DN1576_c2_g1
CA.HI	GO:0033135	regulation of peptidyl-serine phosphorylation	1	0.15750	TRINITY_DN1576_c2_g1
CA.HI	GO:0043066	negative regulation of apoptotic process	1	0.15750	TRINITY_DN1576_c2_g1
CA.HI	GO:0031649	heat generation	1	0.15750	TRINITY_DN1576_c2_g1
CA.HI	GO:0042542	response to hydrogen peroxide	1	0.15750	TRINITY_DN1576_c2_g1
CA.HI	GO:0042149	cellular response to glucose starvation	1	0.15750	TRINITY_DN1576_c2_g1
CA.HI	GO:0010508	positive regulation of autophagy	1	0.15750	TRINITY_DN1576_c2_g1
CA.HI	GO:0006476	protein deacetylation	1	0.15750	TRINITY_DN1576_c2_g1
CA.HI	GO:0019318	hexose metabolic process	1	0.15750	TRINITY_DN1576_c2_g1
CA.HI	GO:0061762	CAMKK-AMPK signaling cascade	1	0.15750	TRINITY_DN1576_c2_g1
CA.HI	GO:0051247	positive regulation of protein metabolic process	2	0.15751	TRINITY_DN13915_c0_g1, TRINITY_DN1576_c2_g1
CA.HI	GO:0044255	cellular lipid metabolic process	3	0.15751	TRINITY_DN1576_c2_g1, TRINITY_DN16843_c0_g1, TRINITY_DN3768_c0_g1
CA.HI	GO:1902680	positive regulation of RNA biosynthetic process	3	0.15751	TRINITY_DN1576_c2_g1, TRINITY_DN347_c0_g2, TRINITY_DN9952_c0_g1
CA.HI	GO:0051248	negative regulation of protein metabolic process	3	0.15751	TRINITY_DN127_c1_g1, TRINITY_DN1576_c2_g1, TRINITY_DN9320_c0_g1
CA.HI	GO:0010629	negative regulation of gene expression	4	0.15751	TRINITY_DN130_c0_g1, TRINITY_DN1576_c2_g1, TRINITY_DN21074_c0_g1, TRINITY_DN4779_c0_g1
CA.HI	GO:0003013	circulatory system process	75	0.16003	TRINITY_DN10181_c0_g1, TRINITY_DN11040_c0_g2, TRINITY_DN1106_c4_g1, TRINITY_DN114538_c0_g2, TRINITY_DN11663_c0_g1, TRINITY_DN116656_c0_g1, TRINITY_DN11816_c0_g2, TRINITY_DN1194_c0_g1, TRINITY_DN11940_c0_g1, TRINITY_DN11952_c0_g1, TRINITY_DN121989_c0_g1, TRINITY_DN12661_c0_g2, TRINITY_DN13760_c0_g1, TRINITY_DN141564_c0_g1, TRINITY_DN143014_c0_g1, TRINITY_DN14681_c0_g2, TRINITY_DN14716_c1_g1, TRINI…
CA.HI	GO:0019509	L-methionine salvage from methylthioadenosine	1	0.16051	TRINITY_DN7023_c0_g1
CA.HI	GO:0043101	purine-containing compound salvage	1	0.16051	TRINITY_DN7023_c0_g1
CA.HI	GO:0046129	purine ribonucleoside biosynthetic process	3	0.16052	TRINITY_DN10988_c0_g1, TRINITY_DN42870_c2_g1, TRINITY_DN7023_c0_g1
CA.HI	GO:0035988	chondrocyte proliferation	6	0.16327	TRINITY_DN11816_c0_g2, TRINITY_DN3241_c0_g1, TRINITY_DN799_c0_g1, TRINITY_DN9453_c0_g1, TRINITY_DN95082_c0_g1, TRINITY_DN9553_c0_g1
CA.HI	GO:0009636	response to toxic substance	118	0.16503	TRINITY_DN10131_c0_g1, TRINITY_DN10306_c3_g2, TRINITY_DN11024_c0_g2, TRINITY_DN11586_c0_g1, TRINITY_DN11919_c0_g1, TRINITY_DN12173_c0_g2, TRINITY_DN12180_c0_g1, TRINITY_DN122_c4_g1, TRINITY_DN12273_c0_g1, TRINITY_DN12351_c0_g1, TRINITY_DN12352_c0_g1, TRINITY_DN12661_c0_g2, TRINITY_DN127_c0_g1, TRINITY_DN130_c2_g1, TRINITY_DN1352_c0_g1, TRINITY_DN13627_c0_g1, TRINITY_DN14035_c0_g1, TRINITY_DN14157…
CA.HI	GO:0031099	regeneration	34	0.16540	TRINITY_DN1017_c1_g1, TRINITY_DN1106_c4_g1, TRINITY_DN1172_c1_g2, TRINITY_DN123330_c0_g1, TRINITY_DN12749_c0_g2, TRINITY_DN12763_c0_g1, TRINITY_DN13511_c0_g2, TRINITY_DN13511_c0_g3, TRINITY_DN1409_c0_g1, TRINITY_DN14966_c0_g2, TRINITY_DN1576_c9_g1, TRINITY_DN1620_c0_g1, TRINITY_DN1620_c0_g2, TRINITY_DN16465_c0_g2, TRINITY_DN16561_c0_g1, TRINITY_DN23224_c0_g1, TRINITY_DN2324_c2_g1, TRINITY_DN23308…
CA.HI	GO:0019222	regulation of metabolic process	2048	0.16626	TRINITY_DN10_c0_g1, TRINITY_DN100_c0_g2, TRINITY_DN100063_c0_g2, TRINITY_DN100074_c0_g2, TRINITY_DN1001_c0_g1, TRINITY_DN1002_c0_g1, TRINITY_DN100299_c0_g2, TRINITY_DN10033_c0_g1, TRINITY_DN10044_c0_g1, TRINITY_DN10071_c0_g1, TRINITY_DN1008_c0_g1, TRINITY_DN100952_c0_g1, TRINITY_DN101_c0_g1, TRINITY_DN101_c0_g3, TRINITY_DN101139_c0_g1, TRINITY_DN10118_c0_g3, TRINITY_DN10127_c0_g1, TRINITY_DN10128…
CA.HI	GO:0090066	regulation of anatomical structure size	141	0.16962	TRINITY_DN1018_c0_g1, TRINITY_DN10181_c0_g1, TRINITY_DN10211_c0_g1, TRINITY_DN10366_c0_g1, TRINITY_DN1042_c0_g2, TRINITY_DN11040_c0_g2, TRINITY_DN11437_c0_g1, TRINITY_DN11469_c0_g1, TRINITY_DN11552_c0_g1, TRINITY_DN11601_c0_g1, TRINITY_DN11816_c0_g2, TRINITY_DN12_c1_g2, TRINITY_DN12198_c0_g1, TRINITY_DN122_c1_g2, TRINITY_DN12309_c0_g1, TRINITY_DN12638_c0_g1, TRINITY_DN13531_c0_g2, TRINITY_DN13721…
CA.HI	GO:0046483	heterocycle metabolic process	2460	0.17848	TRINITY_DN0_c0_g1, TRINITY_DN0_c28_g1, TRINITY_DN0_c37_g1, TRINITY_DN0_c8_g1, TRINITY_DN10_c0_g1, TRINITY_DN100074_c0_g2, TRINITY_DN1001_c0_g1, TRINITY_DN10013_c0_g1, TRINITY_DN1004_c0_g1, TRINITY_DN10044_c0_g1, TRINITY_DN100496_c3_g1, TRINITY_DN10056_c0_g2, TRINITY_DN10065_c0_g2, TRINITY_DN10066_c0_g1, TRINITY_DN10067_c0_g1, TRINITY_DN10070_c0_g1, TRINITY_DN10071_c0_g1, TRINITY_DN1008_c0_g1, TRI…
CA.HI	GO:0071402	cellular response to lipoprotein particle stimulus	4	0.18014	TRINITY_DN123330_c0_g1, TRINITY_DN1487_c1_g2, TRINITY_DN6012_c0_g1, TRINITY_DN6553_c0_g1
CA.HI	GO:0007267	cell-cell signaling	316	0.18030	TRINITY_DN1001_c0_g1, TRINITY_DN10182_c0_g1, TRINITY_DN102_c1_g1, TRINITY_DN10220_c0_g1, TRINITY_DN1029_c1_g1, TRINITY_DN1032_c0_g1, TRINITY_DN103508_c0_g1, TRINITY_DN1041_c2_g1, TRINITY_DN1042_c0_g2, TRINITY_DN11073_c0_g1, TRINITY_DN111_c1_g1, TRINITY_DN111_c2_g1, TRINITY_DN114538_c0_g2, TRINITY_DN11474_c0_g1, TRINITY_DN1148_c0_g1, TRINITY_DN11588_c0_g1, TRINITY_DN116_c2_g1, TRINITY_DN1163_c2_g1…
CA.HI	GO:0098504	DNA 3' dephosphorylation involved in DNA repair	1	0.18425	TRINITY_DN14851_c0_g1
CA.HI	GO:0009987	cellular process	6171	0.18702	TRINITY_DN0_c0_g1, TRINITY_DN0_c0_g2, TRINITY_DN0_c0_g6, TRINITY_DN0_c28_g1, TRINITY_DN0_c37_g1, TRINITY_DN0_c8_g1, TRINITY_DN1_c0_g2, TRINITY_DN1_c0_g3, TRINITY_DN1_c1_g1, TRINITY_DN1_c13_g1, TRINITY_DN1_c3_g1, TRINITY_DN10_c0_g1, TRINITY_DN100_c0_g2, TRINITY_DN1000_c1_g1, TRINITY_DN10001_c0_g1, TRINITY_DN10004_c0_g1, TRINITY_DN100063_c0_g2, TRINITY_DN100074_c0_g2, TRINITY_DN1001_c0_g1, TRINITY_…
CA.HI	GO:1901360	organic cyclic compound metabolic process	2491	0.18830	TRINITY_DN0_c0_g1, TRINITY_DN0_c28_g1, TRINITY_DN0_c37_g1, TRINITY_DN0_c8_g1, TRINITY_DN10_c0_g1, TRINITY_DN100074_c0_g2, TRINITY_DN1001_c0_g1, TRINITY_DN10013_c0_g1, TRINITY_DN1004_c0_g1, TRINITY_DN10044_c0_g1, TRINITY_DN100496_c3_g1, TRINITY_DN10056_c0_g2, TRINITY_DN1006_c0_g1, TRINITY_DN10065_c0_g2, TRINITY_DN10066_c0_g1, TRINITY_DN10067_c0_g1, TRINITY_DN10070_c0_g1, TRINITY_DN10071_c0_g1, TRI…
CA.HI	GO:0006810	transport	1722	0.18844	TRINITY_DN0_c0_g2, TRINITY_DN0_c0_g6, TRINITY_DN1000_c1_g1, TRINITY_DN100063_c0_g2, TRINITY_DN1001_c0_g1, TRINITY_DN1005_c0_g2, TRINITY_DN10062_c0_g2, TRINITY_DN10066_c0_g1, TRINITY_DN10071_c0_g1, TRINITY_DN10088_c0_g1, TRINITY_DN10088_c0_g3, TRINITY_DN10093_c0_g1, TRINITY_DN10117_c0_g2, TRINITY_DN10117_c3_g1, TRINITY_DN10124_c0_g1, TRINITY_DN101259_c0_g1, TRINITY_DN10131_c0_g1, TRINITY_DN10133_c…
CA.HI	GO:0061843	Sertoli cell barrier remodeling	1	0.18985	TRINITY_DN1586_c0_g1
CA.HI	GO:0015031	protein transport	4	0.19095	TRINITY_DN11654_c0_g1, TRINITY_DN1175_c1_g1, TRINITY_DN1576_c2_g1, TRINITY_DN448_c0_g1
CA.HI	GO:0090659	walking behavior	7	0.19099	TRINITY_DN1041_c2_g1, TRINITY_DN11651_c0_g1, TRINITY_DN13579_c0_g1, TRINITY_DN2673_c0_g2, TRINITY_DN31836_c0_g1, TRINITY_DN4124_c0_g1, TRINITY_DN823_c0_g1
CA.HI	GO:0006891	intra-Golgi vesicle-mediated transport	1	0.19112	TRINITY_DN1175_c1_g1
CA.HI	GO:0034641	cellular nitrogen compound metabolic process	2734	0.19127	TRINITY_DN0_c0_g1, TRINITY_DN0_c28_g1, TRINITY_DN0_c37_g1, TRINITY_DN0_c8_g1, TRINITY_DN10_c0_g1, TRINITY_DN100074_c0_g2, TRINITY_DN1001_c0_g1, TRINITY_DN10011_c0_g1, TRINITY_DN10011_c0_g2, TRINITY_DN10013_c0_g1, TRINITY_DN10014_c0_g1, TRINITY_DN10016_c0_g1, TRINITY_DN1004_c0_g1, TRINITY_DN10044_c0_g1, TRINITY_DN10049_c0_g1, TRINITY_DN10049_c0_g2, TRINITY_DN100496_c3_g1, TRINITY_DN10056_c0_g2, TR…
CA.HI	GO:0042330	taxis	133	0.19220	TRINITY_DN10056_c0_g1, TRINITY_DN1029_c1_g1, TRINITY_DN10389_c1_g1, TRINITY_DN1042_c0_g1, TRINITY_DN1042_c0_g2, TRINITY_DN1044_c0_g1, TRINITY_DN11032_c1_g1, TRINITY_DN11653_c0_g1, TRINITY_DN1172_c0_g2, TRINITY_DN11816_c0_g2, TRINITY_DN11827_c1_g1, TRINITY_DN11940_c0_g1, TRINITY_DN12_c1_g1, TRINITY_DN12_c1_g2, TRINITY_DN12_c3_g1, TRINITY_DN12003_c0_g1, TRINITY_DN121989_c0_g1, TRINITY_DN12206_c0_g1…
CA.HI	GO:0052192	movement in environment of other organism involved in symbiotic interaction	10	0.19398	TRINITY_DN12138_c0_g1, TRINITY_DN1224_c0_g1, TRINITY_DN1291_c0_g1, TRINITY_DN16251_c0_g1, TRINITY_DN16251_c0_g3, TRINITY_DN323_c0_g1, TRINITY_DN4765_c0_g1, TRINITY_DN62117_c0_g1, TRINITY_DN6808_c0_g1, TRINITY_DN8228_c0_g1
CA.HI	GO:0007571	age-dependent general metabolic decline	1	0.19417	TRINITY_DN823_c0_g1
CA.HI	GO:0046677	response to antibiotic	69	0.19555	TRINITY_DN12351_c0_g1, TRINITY_DN12352_c0_g1, TRINITY_DN12661_c0_g2, TRINITY_DN127_c0_g1, TRINITY_DN130_c2_g1, TRINITY_DN14035_c0_g1, TRINITY_DN1483_c0_g1, TRINITY_DN14966_c0_g2, TRINITY_DN15032_c0_g1, TRINITY_DN15702_c0_g1, TRINITY_DN1576_c2_g1, TRINITY_DN15825_c1_g1, TRINITY_DN1586_c0_g1, TRINITY_DN16080_c0_g1, TRINITY_DN1667_c0_g2, TRINITY_DN16801_c0_g1, TRINITY_DN1700_c0_g1, TRINITY_DN170362_…
CA.HI	GO:0006725	cellular aromatic compound metabolic process	2460	0.19591	TRINITY_DN0_c0_g1, TRINITY_DN0_c28_g1, TRINITY_DN0_c37_g1, TRINITY_DN0_c8_g1, TRINITY_DN10_c0_g1, TRINITY_DN100074_c0_g2, TRINITY_DN1001_c0_g1, TRINITY_DN10013_c0_g1, TRINITY_DN1004_c0_g1, TRINITY_DN10044_c0_g1, TRINITY_DN100496_c3_g1, TRINITY_DN10056_c0_g2, TRINITY_DN1006_c0_g1, TRINITY_DN10065_c0_g2, TRINITY_DN10066_c0_g1, TRINITY_DN10067_c0_g1, TRINITY_DN10070_c0_g1, TRINITY_DN10071_c0_g1, TRI…
CA.HI	GO:0007626	locomotory behavior	50	0.20156	TRINITY_DN1029_c1_g1, TRINITY_DN1041_c2_g1, TRINITY_DN11032_c1_g1, TRINITY_DN111_c2_g1, TRINITY_DN11651_c0_g1, TRINITY_DN12180_c0_g1, TRINITY_DN12958_c1_g1, TRINITY_DN13579_c0_g1, TRINITY_DN1399_c0_g1, TRINITY_DN1399_c0_g3, TRINITY_DN1427_c0_g1, TRINITY_DN1427_c0_g2, TRINITY_DN145_c4_g1, TRINITY_DN1508_c0_g1, TRINITY_DN1659_c0_g4, TRINITY_DN1680_c0_g2, TRINITY_DN17080_c0_g2, TRINITY_DN2194_c0_g1,…
CA.HI	GO:0032879	regulation of localization	600	0.20230	TRINITY_DN0_c0_g6, TRINITY_DN100_c0_g2, TRINITY_DN1000_c1_g1, TRINITY_DN1001_c0_g1, TRINITY_DN100512_c0_g1, TRINITY_DN10124_c0_g1, TRINITY_DN10131_c0_g1, TRINITY_DN10148_c0_g1, TRINITY_DN1016_c1_g2, TRINITY_DN1016_c4_g1, TRINITY_DN1017_c1_g1, TRINITY_DN1018_c0_g1, TRINITY_DN10181_c0_g1, TRINITY_DN10182_c0_g1, TRINITY_DN10206_c0_g1, TRINITY_DN10211_c0_g1, TRINITY_DN10220_c0_g1, TRINITY_DN10249_c0_…
CA.HI	GO:0006091	generation of precursor metabolites and energy	236	0.20260	TRINITY_DN10031_c0_g1, TRINITY_DN10070_c0_g1, TRINITY_DN10071_c0_g1, TRINITY_DN1011_c0_g1, TRINITY_DN10138_c0_g1, TRINITY_DN1021_c0_g1, TRINITY_DN10220_c0_g1, TRINITY_DN10227_c0_g1, TRINITY_DN102608_c2_g1, TRINITY_DN10365_c0_g1, TRINITY_DN1114_c4_g1, TRINITY_DN113104_c0_g1, TRINITY_DN11463_c0_g2, TRINITY_DN11504_c0_g1, TRINITY_DN1161_c0_g1, TRINITY_DN11674_c1_g1, TRINITY_DN118049_c0_g1, TRINITY_D…
CA.HI	GO:0097354	prenylation	7	0.20321	TRINITY_DN15769_c0_g1, TRINITY_DN3006_c4_g1, TRINITY_DN3183_c0_g2, TRINITY_DN3664_c0_g1, TRINITY_DN3720_c3_g1, TRINITY_DN928_c0_g2, TRINITY_DN95_c0_g1
CA.HI	GO:0061339	establishment or maintenance of monopolar cell polarity	8	0.20381	TRINITY_DN17667_c0_g1, TRINITY_DN2880_c1_g1, TRINITY_DN3356_c2_g2, TRINITY_DN67237_c0_g1, TRINITY_DN819_c2_g1, TRINITY_DN9125_c0_g1, TRINITY_DN9400_c0_g1, TRINITY_DN9435_c0_g2
CA.HI	GO:0006082	organic acid metabolic process	325	0.20504	TRINITY_DN10026_c2_g2, TRINITY_DN10094_c0_g2, TRINITY_DN1011_c0_g1, TRINITY_DN10131_c0_g1, TRINITY_DN10138_c0_g1, TRINITY_DN101421_c0_g1, TRINITY_DN102_c1_g2, TRINITY_DN10220_c0_g1, TRINITY_DN102354_c0_g1, TRINITY_DN10365_c0_g1, TRINITY_DN10373_c0_g1, TRINITY_DN10440_c0_g1, TRINITY_DN1047_c0_g1, TRINITY_DN109911_c1_g2, TRINITY_DN11024_c1_g1, TRINITY_DN11040_c0_g2, TRINITY_DN11048_c1_g1, TRINITY_D…
CA.HI	GO:0030048	actin filament-based movement	22	0.21244	TRINITY_DN10056_c0_g1, TRINITY_DN114538_c0_g2, TRINITY_DN11940_c0_g1, TRINITY_DN142_c0_g2, TRINITY_DN1421_c9_g1, TRINITY_DN143014_c0_g1, TRINITY_DN14709_c1_g1, TRINITY_DN1659_c0_g1, TRINITY_DN17272_c0_g1, TRINITY_DN1749_c0_g1, TRINITY_DN20998_c0_g1, TRINITY_DN231206_c0_g1, TRINITY_DN2319_c0_g2, TRINITY_DN2384_c0_g1, TRINITY_DN24_c0_g2, TRINITY_DN24467_c0_g2, TRINITY_DN30344_c0_g1, TRINITY_DN659_c…
CA.HI	GO:0040012	regulation of locomotion	216	0.21295	TRINITY_DN100512_c0_g1, TRINITY_DN1016_c4_g1, TRINITY_DN1017_c1_g1, TRINITY_DN1018_c0_g1, TRINITY_DN10181_c0_g1, TRINITY_DN10182_c0_g1, TRINITY_DN10206_c0_g1, TRINITY_DN10211_c0_g1, TRINITY_DN1026_c0_g1, TRINITY_DN10389_c1_g1, TRINITY_DN1042_c0_g1, TRINITY_DN1042_c0_g2, TRINITY_DN104659_c0_g4, TRINITY_DN11032_c1_g1, TRINITY_DN11428_c0_g1, TRINITY_DN115182_c0_g1, TRINITY_DN1163_c4_g1, TRINITY_DN11…
CA.HI	GO:0040008	regulation of growth	154	0.21405	TRINITY_DN10128_c0_g2, TRINITY_DN10173_c0_g1, TRINITY_DN101748_c0_g1, TRINITY_DN1018_c0_g1, TRINITY_DN10181_c0_g1, TRINITY_DN10182_c0_g1, TRINITY_DN10206_c0_g1, TRINITY_DN10211_c0_g1, TRINITY_DN10267_c0_g1, TRINITY_DN1029_c0_g1, TRINITY_DN11554_c0_g1, TRINITY_DN11816_c0_g2, TRINITY_DN1188_c0_g1, TRINITY_DN11940_c0_g1, TRINITY_DN1216_c0_g1, TRINITY_DN121989_c0_g1, TRINITY_DN12206_c0_g1, TRINITY_DN…
CA.HI	GO:0050795	regulation of behavior	21	0.21436	TRINITY_DN11032_c1_g1, TRINITY_DN12661_c0_g2, TRINITY_DN1399_c0_g1, TRINITY_DN1399_c0_g3, TRINITY_DN145_c4_g1, TRINITY_DN149575_c0_g1, TRINITY_DN16377_c0_g1, TRINITY_DN1659_c0_g4, TRINITY_DN1680_c0_g2, TRINITY_DN1755_c0_g2, TRINITY_DN26733_c4_g1, TRINITY_DN31707_c0_g1, TRINITY_DN3176_c0_g1, TRINITY_DN3272_c1_g2, TRINITY_DN3485_c0_g1, TRINITY_DN3684_c0_g1, TRINITY_DN5991_c0_g1, TRINITY_DN703_c0_g1…
CA.HI	GO:0048511	rhythmic process	68	0.21608	TRINITY_DN1018_c0_g1, TRINITY_DN1019_c0_g1, TRINITY_DN1044_c0_g1, TRINITY_DN118718_c0_g1, TRINITY_DN1200_c0_g1, TRINITY_DN12144_c0_g1, TRINITY_DN12661_c0_g2, TRINITY_DN144696_c0_g1, TRINITY_DN149575_c0_g1, TRINITY_DN1576_c2_g1, TRINITY_DN15881_c0_g1, TRINITY_DN15920_c0_g1, TRINITY_DN16030_c0_g1, TRINITY_DN16377_c0_g1, TRINITY_DN1667_c0_g2, TRINITY_DN170362_c0_g1, TRINITY_DN17368_c0_g1, TRINITY_DN…
CA.HI	GO:1902583	multi-organism intracellular transport	1	0.21778	TRINITY_DN1291_c0_g1
CA.HI	GO:0042493	response to drug	181	0.21784	TRINITY_DN10137_c0_g1, TRINITY_DN101419_c0_g1, TRINITY_DN102_c1_g1, TRINITY_DN1046_c0_g1, TRINITY_DN1108_c0_g2, TRINITY_DN111_c2_g1, TRINITY_DN11449_c0_g1, TRINITY_DN114538_c0_g2, TRINITY_DN11474_c0_g1, TRINITY_DN116_c2_g1, TRINITY_DN11651_c0_g1, TRINITY_DN11919_c0_g1, TRINITY_DN12149_c0_g1, TRINITY_DN12173_c0_g2, TRINITY_DN12180_c0_g1, TRINITY_DN123330_c0_g1, TRINITY_DN12351_c0_g1, TRINITY_DN123…
CA.HI	GO:0009404	toxin metabolic process	3	0.22014	TRINITY_DN1163_c4_g1, TRINITY_DN1451_c0_g1, TRINITY_DN6231_c2_g1
CA.HI	GO:0072331	signal transduction by p53 class mediator	2	0.22046	TRINITY_DN40445_c0_g1, TRINITY_DN9320_c0_g1
CA.HI	GO:0006739	NADP metabolic process	5	0.22048	TRINITY_DN1271_c0_g1, TRINITY_DN14054_c0_g1, TRINITY_DN14054_c0_g2, TRINITY_DN15164_c0_g1, TRINITY_DN8745_c0_g2
CA.HI	GO:0044237	cellular metabolic process	4662	0.22159	TRINITY_DN0_c0_g1, TRINITY_DN0_c0_g2, TRINITY_DN0_c28_g1, TRINITY_DN0_c37_g1, TRINITY_DN0_c8_g1, TRINITY_DN1_c13_g1, TRINITY_DN10_c0_g1, TRINITY_DN100_c0_g2, TRINITY_DN10004_c0_g1, TRINITY_DN100063_c0_g2, TRINITY_DN100074_c0_g2, TRINITY_DN1001_c0_g1, TRINITY_DN10011_c0_g1, TRINITY_DN10011_c0_g2, TRINITY_DN10013_c0_g1, TRINITY_DN10013_c1_g2, TRINITY_DN10014_c0_g1, TRINITY_DN10016_c0_g1, TRINITY_DN…
CA.HI	GO:0050790	regulation of catalytic activity	695	0.22459	TRINITY_DN0_c1_g1, TRINITY_DN100_c0_g2, TRINITY_DN1000_c1_g1, TRINITY_DN1002_c0_g1, TRINITY_DN10033_c0_g1, TRINITY_DN1008_c0_g1, TRINITY_DN1014_c0_g1, TRINITY_DN1015_c0_g1, TRINITY_DN1017_c1_g1, TRINITY_DN10173_c0_g1, TRINITY_DN10175_c0_g2, TRINITY_DN10181_c0_g1, TRINITY_DN10182_c0_g1, TRINITY_DN10206_c0_g1, TRINITY_DN1025_c0_g1, TRINITY_DN10287_c1_g1, TRINITY_DN1029_c1_g1, TRINITY_DN10319_c2_g1,…
CA.HI	GO:0014855	striated muscle cell proliferation	13	0.22575	TRINITY_DN1226_c3_g1, TRINITY_DN14177_c0_g1, TRINITY_DN16008_c0_g1, TRINITY_DN23308_c0_g1, TRINITY_DN3216_c2_g1, TRINITY_DN3216_c2_g2, TRINITY_DN3464_c1_g1, TRINITY_DN3759_c0_g1, TRINITY_DN41093_c0_g1, TRINITY_DN6547_c1_g1, TRINITY_DN6547_c1_g2, TRINITY_DN70_c0_g1, TRINITY_DN7923_c0_g2
CA.HI	GO:0046950	cellular ketone body metabolic process	1	0.22956	TRINITY_DN127_c0_g1
CA.HI	GO:0071166	ribonucleoprotein complex localization	36	0.23163	TRINITY_DN1049_c0_g1, TRINITY_DN11015_c0_g1, TRINITY_DN1106_c4_g1, TRINITY_DN1149_c0_g1, TRINITY_DN11654_c0_g1, TRINITY_DN1210_c0_g1, TRINITY_DN12930_c0_g1, TRINITY_DN12930_c0_g4, TRINITY_DN1407_c0_g1, TRINITY_DN1456_c3_g1, TRINITY_DN1460_c0_g1, TRINITY_DN1501_c0_g1, TRINITY_DN15411_c0_g1, TRINITY_DN15725_c0_g1, TRINITY_DN1578_c0_g1, TRINITY_DN1605_c0_g1, TRINITY_DN1624_c0_g1, TRINITY_DN1635_c3_g…
CA.HI	GO:0043094	cellular metabolic compound salvage	13	0.23445	TRINITY_DN10113_c0_g1, TRINITY_DN12180_c0_g1, TRINITY_DN1455_c0_g1, TRINITY_DN2362_c0_g1, TRINITY_DN2671_c0_g4, TRINITY_DN6962_c0_g1, TRINITY_DN7022_c0_g1, TRINITY_DN7023_c0_g1, TRINITY_DN7127_c0_g1, TRINITY_DN8194_c0_g2, TRINITY_DN8300_c0_g2, TRINITY_DN915_c1_g1, TRINITY_DN9334_c0_g1
CA.HI	GO:0035640	exploration behavior	4	0.23782	TRINITY_DN12986_c0_g1, TRINITY_DN15892_c0_g1, TRINITY_DN2077_c0_g1, TRINITY_DN34884_c0_g1
CA.HI	GO:0042633	hair cycle	16	0.23857	TRINITY_DN1018_c0_g1, TRINITY_DN12144_c0_g1, TRINITY_DN1427_c0_g1, TRINITY_DN1427_c0_g2, TRINITY_DN1434_c0_g1, TRINITY_DN16030_c0_g1, TRINITY_DN16377_c0_g1, TRINITY_DN2622_c0_g1, TRINITY_DN2711_c0_g1, TRINITY_DN2711_c0_g2, TRINITY_DN30378_c0_g2, TRINITY_DN348_c0_g1, TRINITY_DN6547_c1_g1, TRINITY_DN6547_c1_g2, TRINITY_DN6604_c1_g1, TRINITY_DN9096_c0_g1
CA.HI	GO:0050878	regulation of body fluid levels	71	0.23898	TRINITY_DN1042_c0_g2, TRINITY_DN1188_c0_g1, TRINITY_DN12277_c0_g1, TRINITY_DN12746_c0_g1, TRINITY_DN12835_c0_g1, TRINITY_DN130_c30_g1, TRINITY_DN1362_c0_g2, TRINITY_DN13760_c0_g1, TRINITY_DN13945_c0_g1, TRINITY_DN140_c3_g1, TRINITY_DN14157_c0_g3, TRINITY_DN14332_c0_g1, TRINITY_DN14428_c0_g1, TRINITY_DN14681_c0_g2, TRINITY_DN1551_c0_g1, TRINITY_DN1551_c0_g2, TRINITY_DN1561_c0_g1, TRINITY_DN1576_c9…
CA.HI	GO:0071902	positive regulation of protein serine/threonine kinase activity	1	0.24129	TRINITY_DN13915_c0_g1
CA.HI	GO:1901976	regulation of cell cycle checkpoint	1	0.24129	TRINITY_DN13915_c0_g1
CA.HI	GO:0006261	DNA-dependent DNA replication	1	0.24129	TRINITY_DN13915_c0_g1
CA.HI	GO:0032147	activation of protein kinase activity	1	0.24129	TRINITY_DN13915_c0_g1
CA.HI	GO:2001020	regulation of response to DNA damage stimulus	3	0.24133	TRINITY_DN1306_c0_g2, TRINITY_DN13915_c0_g1, TRINITY_DN2405_c0_g1
CA.HI	GO:0046034	ATP metabolic process	95	0.24207	TRINITY_DN10071_c0_g1, TRINITY_DN1020_c2_g1, TRINITY_DN1021_c0_g1, TRINITY_DN10220_c0_g1, TRINITY_DN10365_c0_g1, TRINITY_DN11808_c0_g1, TRINITY_DN1184_c0_g1, TRINITY_DN1195_c0_g1, TRINITY_DN12201_c0_g1, TRINITY_DN1229_c0_g2, TRINITY_DN1230_c0_g1, TRINITY_DN123506_c0_g1, TRINITY_DN1238_c0_g1, TRINITY_DN12677_c0_g1, TRINITY_DN12677_c0_g2, TRINITY_DN12677_c0_g4, TRINITY_DN13570_c0_g1, TRINITY_DN1364…
CA.HI	GO:0043062	extracellular structure organization	55	0.24248	TRINITY_DN1001_c0_g1, TRINITY_DN110092_c0_g1, TRINITY_DN11466_c0_g1, TRINITY_DN11466_c0_g3, TRINITY_DN1156_c0_g1, TRINITY_DN11574_c0_g1, TRINITY_DN121989_c0_g1, TRINITY_DN1226_c4_g1, TRINITY_DN13538_c0_g1, TRINITY_DN14177_c0_g1, TRINITY_DN142469_c0_g1, TRINITY_DN1427_c0_g1, TRINITY_DN1427_c0_g2, TRINITY_DN14417_c0_g2, TRINITY_DN1576_c9_g1, TRINITY_DN1594_c1_g1, TRINITY_DN16008_c0_g1, TRINITY_DN16…
CA.HI	GO:0007154	cell communication	1823	0.24462	TRINITY_DN0_c28_g1, TRINITY_DN1_c1_g1, TRINITY_DN1_c13_g1, TRINITY_DN10_c0_g1, TRINITY_DN10001_c0_g1, TRINITY_DN1001_c0_g1, TRINITY_DN100299_c0_g2, TRINITY_DN10033_c0_g1, TRINITY_DN10045_c0_g1, TRINITY_DN1005_c0_g2, TRINITY_DN100512_c0_g1, TRINITY_DN10053_c2_g1, TRINITY_DN1006_c0_g1, TRINITY_DN10065_c0_g2, TRINITY_DN1007_c1_g2, TRINITY_DN10070_c0_g1, TRINITY_DN10100_c0_g1, TRINITY_DN10118_c0_g3, …
CA.HI	GO:1901568	fatty acid derivative metabolic process	15	0.24546	TRINITY_DN10067_c0_g1, TRINITY_DN11094_c0_g1, TRINITY_DN12273_c0_g1, TRINITY_DN127_c0_g1, TRINITY_DN14042_c0_g1, TRINITY_DN1696_c4_g1, TRINITY_DN17384_c1_g1, TRINITY_DN2719_c2_g1, TRINITY_DN6187_c0_g1, TRINITY_DN6731_c0_g1, TRINITY_DN8569_c0_g1, TRINITY_DN9032_c0_g2, TRINITY_DN921_c0_g1, TRINITY_DN93_c0_g1, TRINITY_DN93_c0_g2
CA.HI	GO:0009150	purine ribonucleotide metabolic process	98	0.25252	TRINITY_DN10071_c0_g1, TRINITY_DN1020_c2_g1, TRINITY_DN1021_c0_g1, TRINITY_DN10220_c0_g1, TRINITY_DN10365_c0_g1, TRINITY_DN10988_c0_g1, TRINITY_DN11808_c0_g1, TRINITY_DN1184_c0_g1, TRINITY_DN1195_c0_g1, TRINITY_DN12201_c0_g1, TRINITY_DN1229_c0_g2, TRINITY_DN1230_c0_g1, TRINITY_DN123506_c0_g1, TRINITY_DN1238_c0_g1, TRINITY_DN12677_c0_g1, TRINITY_DN12677_c0_g2, TRINITY_DN12677_c0_g4, TRINITY_DN1357…
CA.HI	GO:0009123	nucleoside monophosphate metabolic process	102	0.25260	TRINITY_DN10071_c0_g1, TRINITY_DN1020_c2_g1, TRINITY_DN1021_c0_g1, TRINITY_DN10220_c0_g1, TRINITY_DN10365_c0_g1, TRINITY_DN10988_c0_g1, TRINITY_DN111546_c0_g2, TRINITY_DN11808_c0_g1, TRINITY_DN1184_c0_g1, TRINITY_DN1195_c0_g1, TRINITY_DN12201_c0_g1, TRINITY_DN1229_c0_g2, TRINITY_DN1230_c0_g1, TRINITY_DN123506_c0_g1, TRINITY_DN1238_c0_g1, TRINITY_DN12677_c0_g1, TRINITY_DN12677_c0_g2, TRINITY_DN126…
CA.HI	GO:1901565	organonitrogen compound catabolic process	6	0.25279	TRINITY_DN127_c1_g1, TRINITY_DN2606_c3_g1, TRINITY_DN30569_c0_g1, TRINITY_DN4741_c0_g1, TRINITY_DN5632_c0_g2, TRINITY_DN9320_c0_g1
CA.HI	GO:0008219	cell death	519	0.26070	TRINITY_DN1_c0_g3, TRINITY_DN10_c0_g1, TRINITY_DN10011_c0_g1, TRINITY_DN100299_c0_g2, TRINITY_DN10031_c0_g1, TRINITY_DN100512_c0_g1, TRINITY_DN1010_c1_g1, TRINITY_DN1010_c1_g2, TRINITY_DN10173_c0_g1, TRINITY_DN10182_c0_g1, TRINITY_DN1020_c0_g1, TRINITY_DN10202_c0_g2, TRINITY_DN10206_c0_g1, TRINITY_DN10267_c0_g1, TRINITY_DN10282_c1_g1, TRINITY_DN10413_c1_g1, TRINITY_DN10417_c0_g1, TRINITY_DN1044_c…
CA.HI	GO:0048589	developmental growth	149	0.26334	TRINITY_DN1018_c0_g1, TRINITY_DN10181_c0_g1, TRINITY_DN10182_c0_g1, TRINITY_DN10190_c0_g1, TRINITY_DN10211_c0_g1, TRINITY_DN1029_c0_g1, TRINITY_DN1041_c2_g1, TRINITY_DN10475_c0_g1, TRINITY_DN1050_c0_g1, TRINITY_DN111_c2_g1, TRINITY_DN115182_c0_g1, TRINITY_DN11565_c0_g1, TRINITY_DN11816_c0_g2, TRINITY_DN1188_c0_g1, TRINITY_DN11940_c0_g1, TRINITY_DN119974_c0_g2, TRINITY_DN12_c1_g1, TRINITY_DN12_c1_…
CA.HI	GO:0034330	cell junction organization	81	0.26594	TRINITY_DN100063_c0_g2, TRINITY_DN1001_c0_g1, TRINITY_DN10046_c0_g1, TRINITY_DN10182_c0_g1, TRINITY_DN1029_c1_g1, TRINITY_DN1042_c0_g2, TRINITY_DN104659_c0_g4, TRINITY_DN11096_c0_g1, TRINITY_DN115182_c0_g1, TRINITY_DN11574_c0_g1, TRINITY_DN116_c2_g1, TRINITY_DN11601_c0_g1, TRINITY_DN116656_c0_g1, TRINITY_DN11940_c0_g1, TRINITY_DN12_c0_g1, TRINITY_DN12149_c0_g1, TRINITY_DN121989_c0_g1, TRINITY_DN1…
CA.HI	GO:0040007	growth	217	0.26908	TRINITY_DN10128_c0_g2, TRINITY_DN10173_c0_g1, TRINITY_DN101748_c0_g1, TRINITY_DN1018_c0_g1, TRINITY_DN10181_c0_g1, TRINITY_DN10182_c0_g1, TRINITY_DN10190_c0_g1, TRINITY_DN10206_c0_g1, TRINITY_DN10211_c0_g1, TRINITY_DN10267_c0_g1, TRINITY_DN1029_c0_g1, TRINITY_DN1041_c2_g1, TRINITY_DN10475_c0_g1, TRINITY_DN1050_c0_g1, TRINITY_DN111_c2_g1, TRINITY_DN115182_c0_g1, TRINITY_DN11554_c0_g1, TRINITY_DN11…
CA.HI	GO:0030029	actin filament-based process	261	0.27435	TRINITY_DN0_c0_g2, TRINITY_DN10045_c0_g1, TRINITY_DN10056_c0_g1, TRINITY_DN101259_c0_g1, TRINITY_DN10181_c0_g1, TRINITY_DN10182_c0_g1, TRINITY_DN10211_c0_g1, TRINITY_DN10366_c0_g1, TRINITY_DN1042_c0_g1, TRINITY_DN1042_c0_g2, TRINITY_DN110092_c0_g1, TRINITY_DN11096_c0_g1, TRINITY_DN111172_c0_g1, TRINITY_DN11437_c0_g1, TRINITY_DN114538_c0_g2, TRINITY_DN11469_c0_g1, TRINITY_DN11484_c0_g1, TRINITY_DN…
CA.HI	GO:0009221	pyrimidine deoxyribonucleotide biosynthetic process	2	0.27629	TRINITY_DN2606_c3_g1, TRINITY_DN30569_c0_g1
CA.HI	GO:0009124	nucleoside monophosphate biosynthetic process	8	0.27643	TRINITY_DN10988_c0_g1, TRINITY_DN2606_c3_g1, TRINITY_DN27460_c0_g1, TRINITY_DN2940_c3_g1, TRINITY_DN30569_c0_g1, TRINITY_DN347_c0_g2, TRINITY_DN42870_c2_g1, TRINITY_DN9952_c0_g1
CA.HI	GO:0008104	protein localization	836	0.28007	TRINITY_DN0_c0_g6, TRINITY_DN100063_c0_g2, TRINITY_DN1001_c0_g1, TRINITY_DN10045_c0_g1, TRINITY_DN1005_c0_g2, TRINITY_DN10062_c0_g2, TRINITY_DN101259_c0_g1, TRINITY_DN10131_c0_g1, TRINITY_DN1014_c0_g2, TRINITY_DN1016_c1_g2, TRINITY_DN1016_c4_g1, TRINITY_DN10173_c0_g1, TRINITY_DN1018_c0_g1, TRINITY_DN10181_c0_g1, TRINITY_DN10182_c0_g1, TRINITY_DN10186_c0_g1, TRINITY_DN1020_c0_g1, TRINITY_DN10211_c…
CA.HI	GO:0044706	multi-multicellular organism process	24	0.28139	TRINITY_DN100063_c0_g2, TRINITY_DN1188_c0_g1, TRINITY_DN12020_c0_g1, TRINITY_DN129126_c0_g1, TRINITY_DN1393_c0_g1, TRINITY_DN14602_c1_g1, TRINITY_DN14700_c0_g1, TRINITY_DN1525_c1_g1, TRINITY_DN16030_c0_g1, TRINITY_DN2217_c2_g1, TRINITY_DN24655_c0_g1, TRINITY_DN2540_c0_g3, TRINITY_DN2887_c0_g2, TRINITY_DN3210_c0_g1, TRINITY_DN340_c0_g2, TRINITY_DN41361_c0_g2, TRINITY_DN6252_c0_g1, TRINITY_DN6620_c…
CA.HI	GO:0008614	pyridoxine metabolic process	1	0.28255	TRINITY_DN1349_c0_g1
CA.HI	GO:0042823	pyridoxal phosphate biosynthetic process	1	0.28255	TRINITY_DN1349_c0_g1
CA.HI	GO:0022402	cell cycle process	464	0.28375	TRINITY_DN10128_c0_g2, TRINITY_DN1018_c0_g1, TRINITY_DN10181_c0_g1, TRINITY_DN10182_c0_g1, TRINITY_DN1019_c0_g1, TRINITY_DN10190_c0_g1, TRINITY_DN10249_c0_g1, TRINITY_DN10268_c0_g1, TRINITY_DN1028_c0_g1, TRINITY_DN10280_c0_g1, TRINITY_DN10287_c1_g1, TRINITY_DN1032_c0_g1, TRINITY_DN10326_c0_g2, TRINITY_DN10390_c0_g1, TRINITY_DN1044_c0_g1, TRINITY_DN1045_c0_g1, TRINITY_DN104659_c0_g4, TRINITY_DN105…
CA.HI	GO:0010817	regulation of hormone levels	79	0.28388	TRINITY_DN10220_c0_g1, TRINITY_DN1042_c0_g2, TRINITY_DN111_c2_g1, TRINITY_DN114538_c0_g2, TRINITY_DN1177_c3_g1, TRINITY_DN11849_c1_g1, TRINITY_DN12057_c0_g1, TRINITY_DN12230_c0_g3, TRINITY_DN12385_c3_g1, TRINITY_DN127_c0_g1, TRINITY_DN12749_c0_g2, TRINITY_DN12789_c0_g1, TRINITY_DN1301_c0_g1, TRINITY_DN137429_c0_g1, TRINITY_DN13760_c0_g1, TRINITY_DN147613_c0_g1, TRINITY_DN14957_c2_g1, TRINITY_DN14…
CA.HI	GO:0033627	cell adhesion mediated by integrin	16	0.28541	TRINITY_DN1020_c0_g1, TRINITY_DN11467_c0_g1, TRINITY_DN123330_c0_g1, TRINITY_DN14240_c1_g2, TRINITY_DN142863_c0_g1, TRINITY_DN14895_c0_g1, TRINITY_DN1546_c1_g1, TRINITY_DN28956_c0_g2, TRINITY_DN3217_c1_g1, TRINITY_DN3342_c0_g1, TRINITY_DN37011_c0_g2, TRINITY_DN4137_c1_g1, TRINITY_DN69420_c0_g1, TRINITY_DN6971_c0_g1, TRINITY_DN7127_c0_g1, TRINITY_DN8321_c5_g1
CA.HI	GO:0042592	homeostatic process	471	0.28846	TRINITY_DN0_c0_g6, TRINITY_DN100_c0_g2, TRINITY_DN10013_c1_g1, TRINITY_DN10026_c2_g2, TRINITY_DN10133_c0_g1, TRINITY_DN1016_c1_g1, TRINITY_DN1017_c1_g1, TRINITY_DN10181_c0_g1, TRINITY_DN10202_c0_g2, TRINITY_DN1021_c0_g1, TRINITY_DN10259_c0_g1, TRINITY_DN102990_c0_g1, TRINITY_DN1032_c0_g1, TRINITY_DN1033_c0_g2, TRINITY_DN1033_c1_g1, TRINITY_DN103882_c1_g2, TRINITY_DN10389_c1_g1, TRINITY_DN1041_c0_…
CA.HI	GO:0090130	tissue migration	69	0.28900	TRINITY_DN10206_c0_g1, TRINITY_DN10389_c1_g1, TRINITY_DN104659_c0_g4, TRINITY_DN11494_c0_g1, TRINITY_DN1163_c4_g1, TRINITY_DN11816_c0_g2, TRINITY_DN118620_c0_g1, TRINITY_DN118620_c0_g2, TRINITY_DN1219_c1_g1, TRINITY_DN123330_c0_g1, TRINITY_DN12352_c0_g1, TRINITY_DN12361_c0_g1, TRINITY_DN14177_c0_g1, TRINITY_DN142_c0_g2, TRINITY_DN143676_c0_g1, TRINITY_DN14428_c0_g1, TRINITY_DN14716_c1_g1, TRINITY…
CA.HI	GO:0048512	circadian behavior	12	0.28998	TRINITY_DN1018_c0_g1, TRINITY_DN12661_c0_g2, TRINITY_DN149575_c0_g1, TRINITY_DN23308_c0_g1, TRINITY_DN26733_c4_g1, TRINITY_DN31707_c0_g1, TRINITY_DN3176_c0_g1, TRINITY_DN3241_c0_g1, TRINITY_DN347_c0_g2, TRINITY_DN7929_c1_g2, TRINITY_DN8175_c0_g1, TRINITY_DN877_c1_g1
CA.HI	GO:0006450	regulation of translational fidelity	11	0.29050	TRINITY_DN121_c1_g1, TRINITY_DN12956_c2_g1, TRINITY_DN2366_c0_g1, TRINITY_DN2552_c0_g1, TRINITY_DN25813_c0_g1, TRINITY_DN2671_c5_g1, TRINITY_DN3177_c0_g1, TRINITY_DN37262_c0_g1, TRINITY_DN40933_c0_g1, TRINITY_DN4762_c0_g1, TRINITY_DN6989_c0_g1
CA.HI	GO:0035821	modification of morphology or physiology of other organism	43	0.29562	TRINITY_DN11073_c0_g1, TRINITY_DN1162_c0_g1, TRINITY_DN1163_c4_g1, TRINITY_DN11653_c0_g1, TRINITY_DN1172_c1_g2, TRINITY_DN1210_c0_g1, TRINITY_DN121989_c0_g1, TRINITY_DN12206_c0_g1, TRINITY_DN1224_c0_g1, TRINITY_DN1272_c0_g1, TRINITY_DN12835_c0_g1, TRINITY_DN14681_c0_g2, TRINITY_DN15744_c0_g1, TRINITY_DN15825_c1_g1, TRINITY_DN1585_c0_g1, TRINITY_DN16343_c0_g1, TRINITY_DN16368_c0_g1, TRINITY_DN1654…
CA.HI	GO:0051716	cellular response to stimulus	2204	0.29768	TRINITY_DN0_c28_g1, TRINITY_DN0_c8_g1, TRINITY_DN1_c1_g1, TRINITY_DN1_c13_g1, TRINITY_DN10_c0_g1, TRINITY_DN10001_c0_g1, TRINITY_DN1001_c0_g1, TRINITY_DN10013_c0_g1, TRINITY_DN100299_c0_g2, TRINITY_DN10033_c0_g1, TRINITY_DN10045_c0_g1, TRINITY_DN1005_c0_g2, TRINITY_DN100512_c0_g1, TRINITY_DN10053_c2_g1, TRINITY_DN10056_c0_g1, TRINITY_DN10056_c0_g2, TRINITY_DN1006_c0_g1, TRINITY_DN10065_c0_g2, TRI…
CA.HI	GO:0048856	anatomical structure development	1282	0.29824	TRINITY_DN1000_c1_g1, TRINITY_DN100063_c0_g2, TRINITY_DN1001_c0_g1, TRINITY_DN10011_c0_g1, TRINITY_DN10013_c1_g2, TRINITY_DN1004_c0_g1, TRINITY_DN10046_c0_g1, TRINITY_DN10056_c0_g1, TRINITY_DN10078_c0_g1, TRINITY_DN100952_c0_g1, TRINITY_DN1010_c1_g1, TRINITY_DN1010_c1_g2, TRINITY_DN101259_c0_g1, TRINITY_DN10131_c0_g1, TRINITY_DN10138_c0_g1, TRINITY_DN1016_c1_g2, TRINITY_DN1016_c4_g1, TRINITY_DN10…
CA.HI	GO:0097435	supramolecular fiber organization	217	0.30479	TRINITY_DN0_c0_g2, TRINITY_DN10045_c0_g1, TRINITY_DN101259_c0_g1, TRINITY_DN1016_c4_g1, TRINITY_DN10181_c0_g1, TRINITY_DN10211_c0_g1, TRINITY_DN10366_c0_g1, TRINITY_DN1042_c0_g1, TRINITY_DN1042_c0_g2, TRINITY_DN110092_c0_g1, TRINITY_DN11016_c0_g1, TRINITY_DN11096_c0_g1, TRINITY_DN111172_c0_g1, TRINITY_DN11437_c0_g1, TRINITY_DN11469_c0_g1, TRINITY_DN11484_c0_g1, TRINITY_DN11552_c0_g1, TRINITY_DN11…
CA.HI	GO:0002475	antigen processing and presentation via MHC class Ib	2	0.30845	TRINITY_DN889_c1_g2, TRINITY_DN988_c1_g1
CA.HI	GO:0098582	innate vocalization behavior	1	0.30961	TRINITY_DN3759_c0_g1
CA.HI	GO:0032625	interleukin-21 production	1	0.30961	TRINITY_DN3759_c0_g1
CA.HI	GO:1990845	adaptive thermogenesis	32	0.31133	TRINITY_DN1230_c0_g1, TRINITY_DN12770_c0_g1, TRINITY_DN13760_c0_g1, TRINITY_DN14043_c0_g1, TRINITY_DN146882_c0_g1, TRINITY_DN149575_c0_g1, TRINITY_DN15325_c0_g1, TRINITY_DN16030_c0_g1, TRINITY_DN16649_c0_g1, TRINITY_DN16649_c0_g2, TRINITY_DN1680_c0_g2, TRINITY_DN2208_c0_g1, TRINITY_DN23533_c0_g1, TRINITY_DN23533_c0_g4, TRINITY_DN2449_c0_g2, TRINITY_DN2620_c0_g1, TRINITY_DN31862_c0_g1, TRINITY_DN3…
CA.HI	GO:0006403	RNA localization	73	0.31211	TRINITY_DN1001_c0_g1, TRINITY_DN1044_c0_g1, TRINITY_DN1049_c0_g1, TRINITY_DN1053_c0_g4, TRINITY_DN11015_c0_g1, TRINITY_DN1106_c0_g1, TRINITY_DN1106_c4_g1, TRINITY_DN1149_c0_g1, TRINITY_DN11654_c0_g1, TRINITY_DN1167_c0_g1, TRINITY_DN1210_c0_g1, TRINITY_DN12197_c0_g1, TRINITY_DN12197_c0_g2, TRINITY_DN12930_c0_g1, TRINITY_DN12930_c0_g4, TRINITY_DN12986_c0_g1, TRINITY_DN1365_c1_g1, TRINITY_DN1373_c0_…
CA.HI	GO:0006457	protein folding	78	0.31250	TRINITY_DN1_c3_g1, TRINITY_DN10228_c0_g1, TRINITY_DN103208_c0_g2, TRINITY_DN10464_c0_g1, TRINITY_DN1051_c0_g1, TRINITY_DN11072_c1_g3, TRINITY_DN11509_c0_g1, TRINITY_DN1177_c0_g1, TRINITY_DN12638_c1_g1, TRINITY_DN1268_c1_g1, TRINITY_DN1280_c0_g1, TRINITY_DN12892_c0_g1, TRINITY_DN13042_c0_g1, TRINITY_DN13527_c0_g1, TRINITY_DN13638_c0_g1, TRINITY_DN1365_c1_g1, TRINITY_DN14685_c0_g1, TRINITY_DN1535_c…
CA.HI	GO:0006979	response to oxidative stress	120	0.31394	TRINITY_DN1029_c0_g1, TRINITY_DN10306_c3_g2, TRINITY_DN1044_c0_g1, TRINITY_DN11040_c0_g2, TRINITY_DN111_c1_g1, TRINITY_DN11649_c1_g1, TRINITY_DN1188_c5_g1, TRINITY_DN1192_c6_g1, TRINITY_DN1219_c1_g1, TRINITY_DN122_c4_g1, TRINITY_DN1232_c0_g1, TRINITY_DN12351_c0_g1, TRINITY_DN12352_c0_g1, TRINITY_DN12661_c0_g2, TRINITY_DN13513_c0_g2, TRINITY_DN13627_c0_g1, TRINITY_DN14035_c0_g1, TRINITY_DN1427_c0_…
CA.HI	GO:0030431	sleep	7	0.31478	TRINITY_DN1018_c0_g1, TRINITY_DN12661_c0_g2, TRINITY_DN14571_c0_g1, TRINITY_DN149575_c0_g1, TRINITY_DN3176_c0_g1, TRINITY_DN877_c1_g1, TRINITY_DN89910_c0_g1
CA.HI	GO:0097709	connective tissue replacement	2	0.31508	TRINITY_DN6620_c0_g2, TRINITY_DN7046_c0_g1
CA.HI	GO:0035902	response to immobilization stress	2	0.31508	TRINITY_DN23087_c0_g1, TRINITY_DN6620_c0_g2
CA.HI	GO:0032627	interleukin-23 production	2	0.31508	TRINITY_DN1042_c0_g2, TRINITY_DN6620_c0_g2
CA.HI	GO:1902531	regulation of intracellular signal transduction	4	0.31629	TRINITY_DN1576_c2_g1, TRINITY_DN2940_c3_g1, TRINITY_DN40445_c0_g1, TRINITY_DN705_c0_g1
CA.HI	GO:0045786	negative regulation of cell cycle	5	0.31632	TRINITY_DN13915_c0_g1, TRINITY_DN1468_c3_g1, TRINITY_DN22242_c0_g1, TRINITY_DN3615_c0_g1, TRINITY_DN40445_c0_g1
CA.HI	GO:0035878	nail development	1	0.31633	TRINITY_DN40445_c0_g1
CA.HI	GO:0120162	positive regulation of cold-induced thermogenesis	1	0.31633	TRINITY_DN40445_c0_g1
CA.HI	GO:0051259	protein complex oligomerization	1	0.31633	TRINITY_DN40445_c0_g1
CA.HI	GO:0016241	regulation of macroautophagy	1	0.31633	TRINITY_DN40445_c0_g1
CA.HI	GO:0008610	lipid biosynthetic process	2	0.31636	TRINITY_DN2940_c3_g1, TRINITY_DN40445_c0_g1
CA.HI	GO:0010628	positive regulation of gene expression	3	0.31639	TRINITY_DN347_c0_g2, TRINITY_DN40445_c0_g1, TRINITY_DN9952_c0_g1
CA.HI	GO:0042574	retinal metabolic process	1	0.31700	TRINITY_DN3768_c0_g1
CA.HI	GO:1901810	beta-carotene metabolic process	1	0.31700	TRINITY_DN3768_c0_g1
CA.HI	GO:0043057	backward locomotion	1	0.31714	TRINITY_DN12309_c0_g1
CA.HI	GO:1901135	carbohydrate derivative metabolic process	405	0.31767	TRINITY_DN10041_c0_g1, TRINITY_DN10067_c0_g1, TRINITY_DN10071_c0_g1, TRINITY_DN10094_c0_g2, TRINITY_DN1011_c0_g1, TRINITY_DN10113_c0_g1, TRINITY_DN10125_c0_g1, TRINITY_DN10138_c0_g1, TRINITY_DN10163_c0_g1, TRINITY_DN1020_c2_g1, TRINITY_DN1021_c0_g1, TRINITY_DN10220_c0_g1, TRINITY_DN1031_c0_g1, TRINITY_DN103413_c0_g2, TRINITY_DN10365_c0_g1, TRINITY_DN10438_c1_g1, TRINITY_DN104469_c0_g1, TRINITY_DN…
CA.HI	GO:0009314	response to radiation	127	0.31841	TRINITY_DN10065_c0_g2, TRINITY_DN1018_c0_g1, TRINITY_DN10190_c0_g1, TRINITY_DN10245_c0_g2, TRINITY_DN1044_c0_g1, TRINITY_DN1054_c0_g1, TRINITY_DN1054_c0_g2, TRINITY_DN11312_c0_g1, TRINITY_DN11588_c0_g1, TRINITY_DN11768_c0_g1, TRINITY_DN11853_c4_g1, TRINITY_DN11875_c0_g1, TRINITY_DN11878_c2_g1, TRINITY_DN1192_c6_g1, TRINITY_DN1200_c0_g1, TRINITY_DN1204_c1_g1, TRINITY_DN12144_c0_g1, TRINITY_DN12149…
CA.HI	GO:0010644	cell communication by electrical coupling	8	0.32236	TRINITY_DN116656_c0_g1, TRINITY_DN143014_c0_g1, TRINITY_DN16155_c0_g1, TRINITY_DN1659_c0_g1, TRINITY_DN24_c0_g2, TRINITY_DN2673_c0_g2, TRINITY_DN808_c0_g1, TRINITY_DN928_c1_g1
CA.HI	GO:0043627	response to estrogen	13	0.32588	TRINITY_DN1185_c2_g1, TRINITY_DN149575_c0_g1, TRINITY_DN2092_c0_g1, TRINITY_DN26274_c0_g1, TRINITY_DN3721_c0_g3, TRINITY_DN3723_c0_g2, TRINITY_DN37626_c0_g2, TRINITY_DN5954_c0_g1, TRINITY_DN67396_c0_g1, TRINITY_DN9553_c0_g1, TRINITY_DN9820_c0_g1, TRINITY_DN9994_c0_g1, TRINITY_DN9994_c0_g2
CA.HI	GO:0016556	mRNA modification	5	0.32725	TRINITY_DN1306_c0_g1, TRINITY_DN1306_c0_g2, TRINITY_DN1536_c0_g1, TRINITY_DN2405_c0_g1, TRINITY_DN38067_c0_g1
CA.HI	GO:0001510	RNA methylation	6	0.32728	TRINITY_DN1306_c0_g1, TRINITY_DN1306_c0_g2, TRINITY_DN1536_c0_g1, TRINITY_DN1939_c3_g1, TRINITY_DN2405_c0_g1, TRINITY_DN38067_c0_g1
CA.HI	GO:0032634	interleukin-5 production	4	0.33521	TRINITY_DN12206_c0_g1, TRINITY_DN143014_c0_g1, TRINITY_DN24_c0_g2, TRINITY_DN5954_c0_g1
CA.HI	GO:0042254	ribosome biogenesis	2	0.33561	TRINITY_DN606_c2_g1, TRINITY_DN705_c0_g1
CA.HI	GO:0043933	protein-containing complex subunit organization	614	0.33592	TRINITY_DN0_c0_g6, TRINITY_DN1001_c0_g1, TRINITY_DN10016_c0_g1, TRINITY_DN10071_c0_g1, TRINITY_DN10131_c0_g1, TRINITY_DN101419_c0_g1, TRINITY_DN10148_c0_g1, TRINITY_DN1016_c4_g1, TRINITY_DN10173_c0_g1, TRINITY_DN10181_c0_g1, TRINITY_DN10182_c0_g1, TRINITY_DN10190_c0_g1, TRINITY_DN10201_c0_g1, TRINITY_DN1021_c0_g1, TRINITY_DN10220_c0_g1, TRINITY_DN10267_c0_g1, TRINITY_DN1028_c0_g1, TRINITY_DN10366…
CA.HI	GO:0007023	post-chaperonin tubulin folding pathway	7	0.33791	TRINITY_DN12892_c0_g1, TRINITY_DN6210_c0_g2, TRINITY_DN6740_c0_g2, TRINITY_DN8065_c0_g1, TRINITY_DN8065_c0_g2, TRINITY_DN8442_c0_g1, TRINITY_DN896_c10_g1
CA.HI	GO:0009611	response to wounding	126	0.34325	TRINITY_DN1017_c1_g1, TRINITY_DN1040_c5_g1, TRINITY_DN1042_c0_g2, TRINITY_DN110092_c0_g1, TRINITY_DN11467_c0_g1, TRINITY_DN11653_c0_g1, TRINITY_DN1188_c0_g1, TRINITY_DN120801_c0_g1, TRINITY_DN121989_c0_g1, TRINITY_DN1226_c3_g1, TRINITY_DN123330_c0_g1, TRINITY_DN12352_c0_g1, TRINITY_DN12746_c0_g1, TRINITY_DN12763_c0_g1, TRINITY_DN12835_c0_g1, TRINITY_DN130_c30_g1, TRINITY_DN13511_c0_g2, TRINITY_DN…
CA.HI	GO:0002266	follicular dendritic cell activation	1	0.34387	TRINITY_DN2665_c0_g1
CA.HI	GO:0035265	organ growth	32	0.34707	TRINITY_DN10475_c0_g1, TRINITY_DN14177_c0_g1, TRINITY_DN16008_c0_g1, TRINITY_DN1634_c0_g1, TRINITY_DN1659_c0_g1, TRINITY_DN170362_c0_g1, TRINITY_DN2092_c0_g1, TRINITY_DN2175_c0_g4, TRINITY_DN2213_c0_g1, TRINITY_DN22334_c0_g1, TRINITY_DN23308_c0_g1, TRINITY_DN3216_c2_g1, TRINITY_DN3216_c2_g2, TRINITY_DN3464_c1_g1, TRINITY_DN3474_c1_g1, TRINITY_DN3707_c0_g2, TRINITY_DN3759_c0_g1, TRINITY_DN41093_c0…
CA.HI	GO:0008356	asymmetric cell division	20	0.34933	TRINITY_DN1000_c1_g1, TRINITY_DN10182_c0_g1, TRINITY_DN11554_c0_g1, TRINITY_DN1272_c0_g1, TRINITY_DN1373_c0_g2, TRINITY_DN1421_c0_g1, TRINITY_DN15597_c1_g1, TRINITY_DN1586_c0_g1, TRINITY_DN1641_c0_g1, TRINITY_DN1743_c0_g2, TRINITY_DN23087_c0_g1, TRINITY_DN32659_c0_g1, TRINITY_DN40295_c0_g1, TRINITY_DN411_c2_g1, TRINITY_DN5991_c0_g1, TRINITY_DN62_c1_g3, TRINITY_DN821_c1_g1, TRINITY_DN827_c0_g1, TR…
CA.HI	GO:0061842	microtubule organizing center localization	10	0.35286	TRINITY_DN1301_c0_g1, TRINITY_DN1601_c0_g1, TRINITY_DN1749_c0_g1, TRINITY_DN2179_c0_g1, TRINITY_DN23259_c0_g2, TRINITY_DN30344_c0_g1, TRINITY_DN7929_c1_g2, TRINITY_DN804_c0_g1, TRINITY_DN827_c0_g1, TRINITY_DN8547_c0_g1
CA.HI	GO:0007409	axonogenesis	1	0.35501	TRINITY_DN5039_c0_g1
CA.HI	GO:0048709	oligodendrocyte differentiation	1	0.35501	TRINITY_DN5039_c0_g1
CA.HI	GO:0009214	cyclic nucleotide catabolic process	1	0.35501	TRINITY_DN5039_c0_g1
CA.HI	GO:0033059	cellular pigmentation	12	0.35525	TRINITY_DN14702_c0_g1, TRINITY_DN1757_c0_g1, TRINITY_DN2080_c0_g2, TRINITY_DN2373_c0_g1, TRINITY_DN24642_c0_g2, TRINITY_DN3474_c1_g1, TRINITY_DN600_c0_g1, TRINITY_DN6844_c0_g1, TRINITY_DN6863_c0_g1, TRINITY_DN869_c1_g2, TRINITY_DN8890_c1_g1, TRINITY_DN988_c1_g1
CA.HI	GO:0042180	cellular ketone metabolic process	51	0.35634	TRINITY_DN10440_c0_g1, TRINITY_DN1101_c1_g1, TRINITY_DN11073_c0_g1, TRINITY_DN1148_c0_g1, TRINITY_DN12026_c0_g1, TRINITY_DN12329_c0_g1, TRINITY_DN127_c0_g1, TRINITY_DN1285_c1_g4, TRINITY_DN1290_c0_g1, TRINITY_DN1290_c0_g2, TRINITY_DN14042_c0_g1, TRINITY_DN14178_c0_g1, TRINITY_DN14571_c0_g1, TRINITY_DN14705_c0_g1, TRINITY_DN149_c0_g1, TRINITY_DN16096_c0_g1, TRINITY_DN1654_c0_g1, TRINITY_DN1658_c0_…
CA.HI	GO:0006991	response to sterol depletion	4	0.35644	TRINITY_DN26374_c0_g1, TRINITY_DN8842_c0_g1, TRINITY_DN8842_c0_g3, TRINITY_DN9343_c0_g1
CA.HI	GO:0031848	protection from non-homologous end joining at telomere	1	0.36443	TRINITY_DN3615_c0_g1
CA.HI	GO:0036297	interstrand cross-link repair	1	0.36443	TRINITY_DN3615_c0_g1
CA.HI	GO:0010833	telomere maintenance via telomere lengthening	1	0.36443	TRINITY_DN3615_c0_g1
CA.HI	GO:0031627	telomeric loop formation	1	0.36443	TRINITY_DN3615_c0_g1
CA.HI	GO:0006303	double-strand break repair via nonhomologous end joining	1	0.36443	TRINITY_DN3615_c0_g1
CA.HI	GO:0007093	mitotic cell cycle checkpoint	1	0.36443	TRINITY_DN3615_c0_g1
CA.HI	GO:0061635	regulation of protein complex stability	2	0.36829	TRINITY_DN12273_c1_g1, TRINITY_DN62563_c0_g1
CA.HI	GO:0051775	response to redox state	3	0.37214	TRINITY_DN16030_c0_g1, TRINITY_DN3409_c0_g1, TRINITY_DN9518_c0_g1
CA.HI	GO:0007623	circadian rhythm	54	0.37541	TRINITY_DN1018_c0_g1, TRINITY_DN1044_c0_g1, TRINITY_DN118718_c0_g1, TRINITY_DN1200_c0_g1, TRINITY_DN12144_c0_g1, TRINITY_DN12661_c0_g2, TRINITY_DN144696_c0_g1, TRINITY_DN149575_c0_g1, TRINITY_DN1576_c2_g1, TRINITY_DN15920_c0_g1, TRINITY_DN16030_c0_g1, TRINITY_DN16377_c0_g1, TRINITY_DN1667_c0_g2, TRINITY_DN170362_c0_g1, TRINITY_DN17368_c0_g1, TRINITY_DN23224_c0_g1, TRINITY_DN23308_c0_g1, TRINITY_D…
CA.HI	GO:0046854	phosphatidylinositol phosphorylation	1	0.37560	TRINITY_DN16843_c0_g1
CA.HI	GO:0022406	membrane docking	76	0.37787	TRINITY_DN10131_c0_g1, TRINITY_DN10268_c0_g1, TRINITY_DN10292_c0_g1, TRINITY_DN10292_c0_g2, TRINITY_DN1050_c6_g2, TRINITY_DN105187_c0_g1, TRINITY_DN1107_c0_g1, TRINITY_DN113123_c0_g1, TRINITY_DN11620_c0_g1, TRINITY_DN11674_c1_g1, TRINITY_DN11842_c0_g3, TRINITY_DN11936_c0_g1, TRINITY_DN122_c6_g1, TRINITY_DN12768_c0_g1, TRINITY_DN1291_c0_g1, TRINITY_DN130_c0_g1, TRINITY_DN13709_c0_g2, TRINITY_DN140…
CA.HI	GO:0072593	reactive oxygen species metabolic process	75	0.38047	TRINITY_DN10173_c0_g1, TRINITY_DN1042_c0_g2, TRINITY_DN11073_c0_g1, TRINITY_DN1163_c2_g1, TRINITY_DN117_c0_g1, TRINITY_DN121989_c0_g1, TRINITY_DN122_c4_g1, TRINITY_DN12661_c0_g2, TRINITY_DN12835_c0_g1, TRINITY_DN1284_c1_g1, TRINITY_DN1427_c0_g1, TRINITY_DN1427_c0_g2, TRINITY_DN14417_c0_g2, TRINITY_DN14571_c0_g1, TRINITY_DN14681_c0_g2, TRINITY_DN1487_c1_g2, TRINITY_DN14966_c0_g2, TRINITY_DN1525_c0…
CA.HI	GO:0072521	purine-containing compound metabolic process	102	0.38296	TRINITY_DN10071_c0_g1, TRINITY_DN1020_c2_g1, TRINITY_DN1021_c0_g1, TRINITY_DN10220_c0_g1, TRINITY_DN10365_c0_g1, TRINITY_DN10988_c0_g1, TRINITY_DN11808_c0_g1, TRINITY_DN1184_c0_g1, TRINITY_DN1195_c0_g1, TRINITY_DN12201_c0_g1, TRINITY_DN1229_c0_g2, TRINITY_DN1230_c0_g1, TRINITY_DN123506_c0_g1, TRINITY_DN1238_c0_g1, TRINITY_DN12677_c0_g1, TRINITY_DN12677_c0_g2, TRINITY_DN12677_c0_g4, TRINITY_DN1357…
CA.HI	GO:0014850	response to muscle activity	5	0.38382	TRINITY_DN11412_c0_g1, TRINITY_DN12763_c0_g1, TRINITY_DN34775_c0_g1, TRINITY_DN3654_c5_g2, TRINITY_DN93847_c1_g1
CA.HI	GO:0009605	response to external stimulus	541	0.38652	TRINITY_DN1001_c0_g1, TRINITY_DN100299_c0_g2, TRINITY_DN10045_c0_g1, TRINITY_DN10056_c0_g1, TRINITY_DN1006_c0_g1, TRINITY_DN10065_c0_g2, TRINITY_DN10072_c0_g1, TRINITY_DN101139_c0_g1, TRINITY_DN10136_c0_g1, TRINITY_DN1015_c1_g1, TRINITY_DN1017_c1_g1, TRINITY_DN10181_c0_g1, TRINITY_DN1020_c0_g1, TRINITY_DN1020_c1_g1, TRINITY_DN10222_c0_g1, TRINITY_DN1029_c1_g1, TRINITY_DN102990_c0_g1, TRINITY_DN10…
CA.HI	GO:0016192	vesicle-mediated transport	2	0.38819	TRINITY_DN1175_c1_g1, TRINITY_DN2468_c0_g1
CA.HI	GO:0046903	secretion	1	0.38829	TRINITY_DN2468_c0_g1
CA.HI	GO:0034405	response to fluid shear stress	8	0.38869	TRINITY_DN10206_c0_g1, TRINITY_DN59739_c0_g1, TRINITY_DN6553_c0_g1, TRINITY_DN6620_c0_g2, TRINITY_DN6893_c0_g1, TRINITY_DN7097_c0_g1, TRINITY_DN8941_c1_g2, TRINITY_DN963_c0_g1
CA.HI	GO:0072059	cortical collecting duct development	1	0.39146	TRINITY_DN111_c1_g1
CA.HI	GO:0002367	cytokine production involved in immune response	25	0.39330	TRINITY_DN12149_c0_g1, TRINITY_DN12661_c0_g2, TRINITY_DN1369_c0_g2, TRINITY_DN14681_c0_g2, TRINITY_DN14851_c0_g1, TRINITY_DN14966_c0_g2, TRINITY_DN15744_c0_g1, TRINITY_DN16009_c0_g1, TRINITY_DN16377_c0_g1, TRINITY_DN1749_c0_g1, TRINITY_DN2347_c0_g1, TRINITY_DN26274_c0_g1, TRINITY_DN3003_c0_g2, TRINITY_DN3216_c2_g1, TRINITY_DN3216_c2_g2, TRINITY_DN372_c2_g1, TRINITY_DN6620_c0_g2, TRINITY_DN6662_c0…
CA.HI	GO:0060361	flight	1	0.39403	TRINITY_DN411_c1_g1
CA.HI	GO:0042752	regulation of circadian rhythm	34	0.39532	TRINITY_DN1044_c0_g1, TRINITY_DN118718_c0_g1, TRINITY_DN1200_c0_g1, TRINITY_DN12144_c0_g1, TRINITY_DN12661_c0_g2, TRINITY_DN144696_c0_g1, TRINITY_DN149575_c0_g1, TRINITY_DN1576_c2_g1, TRINITY_DN15920_c0_g1, TRINITY_DN16030_c0_g1, TRINITY_DN170362_c0_g1, TRINITY_DN23224_c0_g1, TRINITY_DN23314_c0_g1, TRINITY_DN2657_c1_g2, TRINITY_DN26640_c0_g1, TRINITY_DN26733_c4_g1, TRINITY_DN30_c0_g1, TRINITY_DN3…
CA.HI	GO:0007635	chemosensory behavior	4	0.39767	TRINITY_DN11026_c0_g1, TRINITY_DN3006_c0_g1, TRINITY_DN34884_c0_g1, TRINITY_DN7929_c1_g2
CA.HI	GO:0051704	multi-organism process	638	0.40144	TRINITY_DN100063_c0_g2, TRINITY_DN1001_c0_g1, TRINITY_DN10072_c0_g1, TRINITY_DN101139_c0_g1, TRINITY_DN10128_c1_g1, TRINITY_DN10136_c0_g1, TRINITY_DN10181_c0_g1, TRINITY_DN10182_c0_g1, TRINITY_DN1020_c1_g1, TRINITY_DN10222_c0_g1, TRINITY_DN102990_c0_g1, TRINITY_DN10366_c0_g1, TRINITY_DN10389_c1_g1, TRINITY_DN1042_c0_g2, TRINITY_DN1044_c0_g1, TRINITY_DN1045_c0_g1, TRINITY_DN1045_c1_g1, TRINITY_DN1…
CA.HI	GO:0006406	mRNA export from nucleus	2	0.40188	TRINITY_DN11654_c0_g1, TRINITY_DN448_c0_g1
CA.HI	GO:0006369	termination of RNA polymerase II transcription	2	0.40188	TRINITY_DN11654_c0_g1, TRINITY_DN448_c0_g1
CA.HI	GO:0051179	localization	2117	0.40337	TRINITY_DN0_c0_g2, TRINITY_DN0_c0_g6, TRINITY_DN100_c0_g2, TRINITY_DN1000_c1_g1, TRINITY_DN100063_c0_g2, TRINITY_DN1001_c0_g1, TRINITY_DN10045_c0_g1, TRINITY_DN10046_c0_g1, TRINITY_DN1005_c0_g2, TRINITY_DN100512_c0_g1, TRINITY_DN10056_c0_g1, TRINITY_DN10062_c0_g2, TRINITY_DN10066_c0_g1, TRINITY_DN10071_c0_g1, TRINITY_DN10088_c0_g1, TRINITY_DN10088_c0_g3, TRINITY_DN10093_c0_g1, TRINITY_DN10117_c0_…
CA.HI	GO:0023051	regulation of signaling	894	0.40442	TRINITY_DN0_c28_g1, TRINITY_DN10_c0_g1, TRINITY_DN1001_c0_g1, TRINITY_DN100299_c0_g2, TRINITY_DN10033_c0_g1, TRINITY_DN10045_c0_g1, TRINITY_DN10124_c0_g1, TRINITY_DN10128_c0_g2, TRINITY_DN10136_c0_g1, TRINITY_DN1015_c0_g1, TRINITY_DN1015_c1_g1, TRINITY_DN1016_c4_g1, TRINITY_DN1017_c1_g1, TRINITY_DN10173_c0_g1, TRINITY_DN10182_c0_g1, TRINITY_DN10206_c0_g1, TRINITY_DN10220_c0_g1, TRINITY_DN10268_c0…
CA.HI	GO:1901576	organic substance biosynthetic process	2304	0.41238	TRINITY_DN0_c0_g1, TRINITY_DN0_c28_g1, TRINITY_DN0_c37_g1, TRINITY_DN10_c0_g1, TRINITY_DN100_c0_g2, TRINITY_DN100074_c0_g2, TRINITY_DN1001_c0_g1, TRINITY_DN10011_c0_g1, TRINITY_DN10011_c0_g2, TRINITY_DN10014_c0_g1, TRINITY_DN10016_c0_g1, TRINITY_DN10017_c3_g1, TRINITY_DN10041_c0_g1, TRINITY_DN10044_c0_g1, TRINITY_DN10063_c0_g1, TRINITY_DN10065_c0_g2, TRINITY_DN10067_c0_g1, TRINITY_DN10071_c0_g1, …
CA.HI	GO:0061245	establishment or maintenance of bipolar cell polarity	18	0.41277	TRINITY_DN10182_c0_g1, TRINITY_DN11977_c0_g1, TRINITY_DN1581_c0_g1, TRINITY_DN1581_c0_g2, TRINITY_DN1749_c0_g1, TRINITY_DN17667_c0_g1, TRINITY_DN21918_c0_g1, TRINITY_DN2880_c1_g1, TRINITY_DN3006_c0_g1, TRINITY_DN3356_c2_g2, TRINITY_DN3379_c0_g1, TRINITY_DN605_c8_g1, TRINITY_DN67237_c0_g1, TRINITY_DN7060_c0_g2, TRINITY_DN819_c2_g1, TRINITY_DN9125_c0_g1, TRINITY_DN9400_c0_g1, TRINITY_DN9435_c0_g2
CA.HI	GO:0048144	fibroblast proliferation	22	0.41563	TRINITY_DN1045_c0_g1, TRINITY_DN11653_c0_g1, TRINITY_DN12924_c0_g1, TRINITY_DN143272_c0_g1, TRINITY_DN16564_c0_g1, TRINITY_DN21955_c0_g2, TRINITY_DN2395_c0_g1, TRINITY_DN2452_c0_g1, TRINITY_DN31633_c0_g2, TRINITY_DN3176_c1_g1, TRINITY_DN3411_c0_g1, TRINITY_DN347_c0_g2, TRINITY_DN3654_c5_g2, TRINITY_DN3664_c0_g1, TRINITY_DN6620_c0_g2, TRINITY_DN7116_c2_g1, TRINITY_DN9001_c0_g1, TRINITY_DN9112_c0_g…
CA.HI	GO:0007625	grooming behavior	1	0.41596	TRINITY_DN12180_c0_g1
CA.HI	GO:0045730	respiratory burst	10	0.42462	TRINITY_DN1042_c0_g1, TRINITY_DN1042_c0_g2, TRINITY_DN1551_c0_g1, TRINITY_DN1551_c0_g2, TRINITY_DN2523_c0_g1, TRINITY_DN69_c1_g1, TRINITY_DN7079_c1_g1, TRINITY_DN8332_c0_g2, TRINITY_DN9401_c0_g1, TRINITY_DN9660_c2_g1
CA.HI	GO:0046148	pigment biosynthetic process	12	0.42552	TRINITY_DN12180_c0_g1, TRINITY_DN1296_c0_g1, TRINITY_DN1652_c0_g1, TRINITY_DN26158_c0_g2, TRINITY_DN4011_c0_g1, TRINITY_DN6800_c0_g1, TRINITY_DN7127_c0_g1, TRINITY_DN798_c2_g2, TRINITY_DN95047_c0_g2, TRINITY_DN952_c0_g1, TRINITY_DN9640_c0_g1, TRINITY_DN988_c1_g1
CA.HI	GO:0018364	peptidyl-glutamine methylation	1	0.42626	TRINITY_DN53466_c0_g4
CA.HI	GO:0043628	ncRNA 3'-end processing	1	0.42626	TRINITY_DN53466_c0_g4
CA.HI	GO:0016571	histone methylation	1	0.42626	TRINITY_DN53466_c0_g4
CA.HI	GO:0009451	RNA modification	7	0.42628	TRINITY_DN1306_c0_g1, TRINITY_DN1306_c0_g2, TRINITY_DN1536_c0_g1, TRINITY_DN1939_c3_g1, TRINITY_DN2405_c0_g1, TRINITY_DN38067_c0_g1, TRINITY_DN53466_c0_g4
CA.HI	GO:0007017	microtubule-based process	337	0.42827	TRINITY_DN10013_c1_g2, TRINITY_DN10017_c0_g1, TRINITY_DN10071_c0_g1, TRINITY_DN10074_c0_g1, TRINITY_DN10074_c0_g2, TRINITY_DN1016_c4_g1, TRINITY_DN10181_c0_g1, TRINITY_DN10182_c0_g1, TRINITY_DN10268_c0_g1, TRINITY_DN1032_c0_g1, TRINITY_DN10321_c0_g1, TRINITY_DN1040_c47_g1, TRINITY_DN1041_c2_g1, TRINITY_DN1042_c0_g2, TRINITY_DN1044_c0_g1, TRINITY_DN10455_c0_g1, TRINITY_DN104659_c0_g4, TRINITY_DN10…
CA.HI	GO:0003008	system process	299	0.42953	TRINITY_DN0_c0_g4, TRINITY_DN1_c13_g1, TRINITY_DN1000_c1_g1, TRINITY_DN10137_c0_g1, TRINITY_DN1018_c0_g1, TRINITY_DN10181_c0_g1, TRINITY_DN10188_c0_g1, TRINITY_DN10336_c1_g1, TRINITY_DN103882_c1_g2, TRINITY_DN1044_c0_g1, TRINITY_DN1049_c0_g1, TRINITY_DN110046_c0_g1, TRINITY_DN11026_c0_g1, TRINITY_DN11040_c0_g2, TRINITY_DN11045_c0_g2, TRINITY_DN1106_c4_g1, TRINITY_DN111_c2_g1, TRINITY_DN11136_c0_g…
CA.HI	GO:0104004	cellular response to environmental stimulus	71	0.42983	TRINITY_DN1018_c0_g1, TRINITY_DN1042_c0_g2, TRINITY_DN1054_c0_g1, TRINITY_DN1054_c0_g2, TRINITY_DN111_c1_g1, TRINITY_DN11878_c2_g1, TRINITY_DN12661_c0_g2, TRINITY_DN12763_c0_g1, TRINITY_DN1283_c0_g1, TRINITY_DN12835_c0_g1, TRINITY_DN13760_c0_g1, TRINITY_DN14035_c0_g1, TRINITY_DN14279_c0_g1, TRINITY_DN15564_c0_g1, TRINITY_DN15597_c1_g1, TRINITY_DN16080_c0_g1, TRINITY_DN16155_c0_g1, TRINITY_DN1705_…
CA.HI	GO:0050881	musculoskeletal movement	10	0.43028	TRINITY_DN1279_c0_g1, TRINITY_DN1399_c0_g1, TRINITY_DN1399_c0_g3, TRINITY_DN16377_c0_g1, TRINITY_DN2101_c0_g1, TRINITY_DN26297_c0_g1, TRINITY_DN31836_c0_g1, TRINITY_DN6601_c0_g3, TRINITY_DN7203_c0_g1, TRINITY_DN823_c0_g1
CA.HI	GO:0006458	'de novo' protein folding	12	0.43288	TRINITY_DN1051_c0_g1, TRINITY_DN11072_c1_g3, TRINITY_DN11509_c0_g1, TRINITY_DN1365_c1_g1, TRINITY_DN14685_c0_g1, TRINITY_DN2639_c0_g1, TRINITY_DN2671_c5_g1, TRINITY_DN32244_c0_g1, TRINITY_DN372_c0_g1, TRINITY_DN372_c0_g3, TRINITY_DN9820_c0_g1, TRINITY_DN9985_c0_g1
CA.HI	GO:0007028	cytoplasm organization	11	0.43528	TRINITY_DN11847_c0_g1, TRINITY_DN1301_c0_g1, TRINITY_DN1373_c0_g2, TRINITY_DN1434_c0_g1, TRINITY_DN1508_c0_g1, TRINITY_DN25510_c0_g1, TRINITY_DN2784_c0_g2, TRINITY_DN411_c2_g1, TRINITY_DN664_c0_g1, TRINITY_DN6799_c0_g2, TRINITY_DN856_c0_g1
CA.HI	GO:0007588	excretion	7	0.43573	TRINITY_DN11940_c0_g1, TRINITY_DN1520_c0_g1, TRINITY_DN3485_c0_g1, TRINITY_DN7997_c0_g1, TRINITY_DN8455_c0_g2, TRINITY_DN859_c0_g1, TRINITY_DN881_c1_g1
CA.HI	GO:0000920	septum digestion after cytokinesis	1	0.44429	TRINITY_DN6199_c0_g1
CA.HI	GO:0071216	cellular response to biotic stimulus	50	0.44519	TRINITY_DN11653_c0_g1, TRINITY_DN1226_c1_g1, TRINITY_DN12661_c0_g2, TRINITY_DN12738_c0_g1, TRINITY_DN143014_c0_g1, TRINITY_DN14556_c0_g1, TRINITY_DN14561_c0_g1, TRINITY_DN1487_c1_g2, TRINITY_DN14966_c0_g2, TRINITY_DN15387_c1_g2, TRINITY_DN1551_c0_g1, TRINITY_DN1551_c0_g2, TRINITY_DN1585_c0_g1, TRINITY_DN16088_c0_g1, TRINITY_DN16377_c0_g1, TRINITY_DN16564_c0_g1, TRINITY_DN1741_c0_g1, TRINITY_DN176…
CA.HI	GO:0001974	blood vessel remodeling	8	0.44627	TRINITY_DN11816_c0_g2, TRINITY_DN12661_c0_g2, TRINITY_DN1427_c0_g1, TRINITY_DN1427_c0_g2, TRINITY_DN14681_c0_g2, TRINITY_DN15325_c0_g1, TRINITY_DN1585_c0_g1, TRINITY_DN6620_c0_g2
CA.HI	GO:0098740	multi organism cell adhesion	1	0.44813	TRINITY_DN8921_c0_g1
CA.HI	GO:0097752	regulation of DNA stability	1	0.44845	TRINITY_DN20867_c0_g3
CA.HI	GO:0010481	epidermal cell division	1	0.45181	TRINITY_DN12277_c0_g1
CA.HI	GO:0048869	cellular developmental process	957	0.45289	TRINITY_DN1000_c1_g1, TRINITY_DN1001_c0_g1, TRINITY_DN10011_c0_g1, TRINITY_DN10011_c0_g2, TRINITY_DN10013_c1_g2, TRINITY_DN1004_c0_g1, TRINITY_DN10046_c0_g1, TRINITY_DN10056_c0_g1, TRINITY_DN10078_c0_g1, TRINITY_DN1010_c1_g1, TRINITY_DN1010_c1_g2, TRINITY_DN101259_c0_g1, TRINITY_DN10131_c0_g1, TRINITY_DN10138_c0_g1, TRINITY_DN1015_c0_g1, TRINITY_DN1017_c1_g1, TRINITY_DN1018_c0_g1, TRINITY_DN10181…
CA.HI	GO:0050789	regulation of biological process	3611	0.45293	TRINITY_DN0_c0_g6, TRINITY_DN0_c28_g1, TRINITY_DN1_c0_g2, TRINITY_DN1_c0_g3, TRINITY_DN1_c1_g1, TRINITY_DN1_c13_g1, TRINITY_DN10_c0_g1, TRINITY_DN100_c0_g2, TRINITY_DN1000_c1_g1, TRINITY_DN10001_c0_g1, TRINITY_DN100063_c0_g2, TRINITY_DN100074_c0_g2, TRINITY_DN1001_c0_g1, TRINITY_DN10011_c0_g1, TRINITY_DN10013_c1_g1, TRINITY_DN10013_c1_g2, TRINITY_DN1002_c0_g1, TRINITY_DN100299_c0_g2, TRINITY_DN10…
CA.HI	GO:0060352	cell adhesion molecule production	3	0.45618	TRINITY_DN1001_c0_g1, TRINITY_DN11704_c4_g1, TRINITY_DN26274_c0_g1
CA.HI	GO:0032409	regulation of transporter activity	50	0.45652	TRINITY_DN10124_c0_g1, TRINITY_DN1037_c0_g1, TRINITY_DN10547_c0_g1, TRINITY_DN111_c1_g1, TRINITY_DN114538_c0_g2, TRINITY_DN1156_c0_g1, TRINITY_DN11919_c0_g1, TRINITY_DN11940_c0_g1, TRINITY_DN1229_c0_g2, TRINITY_DN1301_c0_g1, TRINITY_DN142_c0_g1, TRINITY_DN143014_c0_g1, TRINITY_DN1508_c0_g1, TRINITY_DN16155_c0_g1, TRINITY_DN16251_c0_g1, TRINITY_DN1659_c0_g1, TRINITY_DN1712_c2_g2, TRINITY_DN1749_c0…
CA.HI	GO:0042026	protein refolding	15	0.45732	TRINITY_DN1712_c2_g2, TRINITY_DN1762_c0_g1, TRINITY_DN23338_c0_g1, TRINITY_DN2639_c0_g1, TRINITY_DN264_c1_g1, TRINITY_DN2671_c5_g1, TRINITY_DN3185_c0_g3, TRINITY_DN32244_c0_g1, TRINITY_DN372_c0_g1, TRINITY_DN372_c0_g3, TRINITY_DN4022_c0_g1, TRINITY_DN6666_c0_g1, TRINITY_DN8671_c3_g1, TRINITY_DN889_c1_g2, TRINITY_DN9820_c0_g1
CA.HI	GO:0001887	selenium compound metabolic process	2	0.45998	TRINITY_DN1631_c0_g1, TRINITY_DN9029_c0_g1
CA.HI	GO:0071840	cellular component organization or biogenesis	1998	0.45999	TRINITY_DN0_c0_g2, TRINITY_DN0_c0_g6, TRINITY_DN0_c8_g1, TRINITY_DN1000_c1_g1, TRINITY_DN100063_c0_g2, TRINITY_DN100074_c0_g2, TRINITY_DN1001_c0_g1, TRINITY_DN10013_c1_g2, TRINITY_DN10016_c0_g1, TRINITY_DN10017_c0_g1, TRINITY_DN10031_c0_g1, TRINITY_DN1004_c0_g1, TRINITY_DN10044_c0_g1, TRINITY_DN10045_c0_g1, TRINITY_DN10046_c0_g1, TRINITY_DN1005_c0_g2, TRINITY_DN10056_c0_g1, TRINITY_DN10071_c0_g1,…
CA.HI	GO:0032606	type I interferon production	35	0.46139	TRINITY_DN1001_c0_g1, TRINITY_DN101139_c0_g1, TRINITY_DN1020_c1_g1, TRINITY_DN1163_c3_g1, TRINITY_DN1362_c0_g1, TRINITY_DN13991_c0_g1, TRINITY_DN14211_c0_g1, TRINITY_DN146388_c0_g1, TRINITY_DN1487_c1_g2, TRINITY_DN1488_c1_g1, TRINITY_DN14923_c0_g1, TRINITY_DN14966_c0_g2, TRINITY_DN15881_c0_g1, TRINITY_DN2080_c2_g1, TRINITY_DN2174_c0_g1, TRINITY_DN2516_c0_g1, TRINITY_DN2567_c0_g1, TRINITY_DN2579_c…
CA.HI	GO:0019883	antigen processing and presentation of endogenous antigen	9	0.46210	TRINITY_DN14681_c0_g2, TRINITY_DN34500_c0_g4, TRINITY_DN36_c0_g1, TRINITY_DN36_c1_g1, TRINITY_DN36_c1_g2, TRINITY_DN5757_c0_g1, TRINITY_DN62392_c0_g1, TRINITY_DN8695_c0_g1, TRINITY_DN889_c1_g2
CA.HI	GO:0032963	collagen metabolic process	15	0.46478	TRINITY_DN1049_c1_g1, TRINITY_DN1156_c0_g1, TRINITY_DN12149_c0_g1, TRINITY_DN12661_c0_g2, TRINITY_DN12749_c0_g2, TRINITY_DN12835_c0_g1, TRINITY_DN1594_c1_g1, TRINITY_DN1741_c0_g1, TRINITY_DN1748_c0_g1, TRINITY_DN30439_c1_g2, TRINITY_DN31888_c0_g1, TRINITY_DN6620_c0_g2, TRINITY_DN8700_c0_g1, TRINITY_DN88543_c0_g1, TRINITY_DN9553_c0_g1
CA.HI	GO:0010035	response to inorganic substance	114	0.46478	TRINITY_DN10026_c2_g2, TRINITY_DN103751_c0_g1, TRINITY_DN111_c1_g1, TRINITY_DN11474_c0_g1, TRINITY_DN11601_c0_g1, TRINITY_DN11940_c0_g1, TRINITY_DN12351_c0_g1, TRINITY_DN12352_c0_g1, TRINITY_DN1238_c0_g1, TRINITY_DN12661_c0_g2, TRINITY_DN127260_c0_g1, TRINITY_DN12763_c0_g1, TRINITY_DN12986_c0_g1, TRINITY_DN1401_c0_g1, TRINITY_DN14035_c0_g1, TRINITY_DN142_c0_g2, TRINITY_DN1427_c0_g1, TRINITY_DN142…
CA.HI	GO:0006950	response to stress	1046	0.46493	TRINITY_DN0_c0_g6, TRINITY_DN0_c8_g1, TRINITY_DN10_c0_g1, TRINITY_DN1001_c0_g1, TRINITY_DN10013_c0_g1, TRINITY_DN100299_c0_g2, TRINITY_DN10045_c0_g1, TRINITY_DN10056_c0_g2, TRINITY_DN1006_c0_g1, TRINITY_DN10072_c0_g1, TRINITY_DN100952_c0_g1, TRINITY_DN101139_c0_g1, TRINITY_DN10127_c0_g1, TRINITY_DN10131_c0_g1, TRINITY_DN10136_c0_g1, TRINITY_DN1015_c1_g1, TRINITY_DN1017_c1_g1, TRINITY_DN1018_c0_g1…
CA.HI	GO:0050896	response to stimulus	2547	0.46557	TRINITY_DN0_c0_g6, TRINITY_DN0_c28_g1, TRINITY_DN0_c8_g1, TRINITY_DN1_c1_g1, TRINITY_DN1_c13_g1, TRINITY_DN10_c0_g1, TRINITY_DN10001_c0_g1, TRINITY_DN1001_c0_g1, TRINITY_DN10013_c0_g1, TRINITY_DN10026_c2_g2, TRINITY_DN100299_c0_g2, TRINITY_DN10033_c0_g1, TRINITY_DN10045_c0_g1, TRINITY_DN1005_c0_g2, TRINITY_DN100512_c0_g1, TRINITY_DN10053_c2_g1, TRINITY_DN10056_c0_g1, TRINITY_DN10056_c0_g2, TRINIT…
CA.HI	GO:0032197	transposition, RNA-mediated	2	0.46846	TRINITY_DN347_c0_g2, TRINITY_DN410_c0_g1
CA.HI	GO:0006807	nitrogen compound metabolic process	4223	0.46901	TRINITY_DN0_c0_g1, TRINITY_DN0_c28_g1, TRINITY_DN0_c37_g1, TRINITY_DN0_c8_g1, TRINITY_DN10_c0_g1, TRINITY_DN100074_c0_g2, TRINITY_DN1001_c0_g1, TRINITY_DN10011_c0_g1, TRINITY_DN10011_c0_g2, TRINITY_DN10013_c0_g1, TRINITY_DN10013_c1_g2, TRINITY_DN10014_c0_g1, TRINITY_DN10016_c0_g1, TRINITY_DN10017_c3_g1, TRINITY_DN1002_c0_g1, TRINITY_DN100299_c0_g2, TRINITY_DN10033_c0_g1, TRINITY_DN1004_c0_g1, TRI…
CA.HI	GO:0009059	macromolecule biosynthetic process	8	0.46954	TRINITY_DN11654_c0_g1, TRINITY_DN13915_c0_g1, TRINITY_DN1576_c2_g1, TRINITY_DN1939_c3_g1, TRINITY_DN347_c0_g2, TRINITY_DN448_c0_g1, TRINITY_DN9320_c0_g1, TRINITY_DN9952_c0_g1
CA.HI	GO:0097193	intrinsic apoptotic signaling pathway	1	0.46959	TRINITY_DN9320_c0_g1
CA.HI	GO:0061136	regulation of proteasomal protein catabolic process	1	0.46959	TRINITY_DN9320_c0_g1
CA.HI	GO:1901292	nucleoside phosphate catabolic process	9	0.46960	TRINITY_DN2606_c3_g1, TRINITY_DN2940_c3_g1, TRINITY_DN30569_c0_g1, TRINITY_DN347_c0_g2, TRINITY_DN4741_c0_g1, TRINITY_DN5039_c0_g1, TRINITY_DN5082_c0_g1, TRINITY_DN9320_c0_g1, TRINITY_DN9952_c0_g1
CA.HI	GO:0042177	negative regulation of protein catabolic process	2	0.46965	TRINITY_DN127_c1_g1, TRINITY_DN9320_c0_g1
CA.HI	GO:0044249	cellular biosynthetic process	2282	0.47166	TRINITY_DN0_c0_g1, TRINITY_DN0_c28_g1, TRINITY_DN0_c37_g1, TRINITY_DN10_c0_g1, TRINITY_DN100_c0_g2, TRINITY_DN100074_c0_g2, TRINITY_DN1001_c0_g1, TRINITY_DN10011_c0_g1, TRINITY_DN10011_c0_g2, TRINITY_DN10014_c0_g1, TRINITY_DN10016_c0_g1, TRINITY_DN10017_c3_g1, TRINITY_DN10041_c0_g1, TRINITY_DN10044_c0_g1, TRINITY_DN10063_c0_g1, TRINITY_DN10065_c0_g2, TRINITY_DN10067_c0_g1, TRINITY_DN10071_c0_g1, …
CA.HI	GO:0097242	amyloid-beta clearance	10	0.47657	TRINITY_DN14157_c0_g3, TRINITY_DN14417_c0_g2, TRINITY_DN1456_c2_g1, TRINITY_DN1456_c2_g2, TRINITY_DN2611_c1_g1, TRINITY_DN3682_c0_g2, TRINITY_DN3682_c0_g3, TRINITY_DN805_c1_g1, TRINITY_DN877_c0_g1, TRINITY_DN9034_c0_g2
CA.HI	GO:0060004	reflex	1	0.48069	TRINITY_DN680_c0_g1
CA.HI	GO:0031124	mRNA 3'-end processing	5	0.48374	TRINITY_DN11654_c0_g1, TRINITY_DN130_c0_g1, TRINITY_DN39236_c0_g1, TRINITY_DN448_c0_g1, TRINITY_DN4779_c0_g1
CA.HI	GO:0003012	muscle system process	65	0.48535	TRINITY_DN10137_c0_g1, TRINITY_DN1106_c4_g1, TRINITY_DN114538_c0_g2, TRINITY_DN11663_c0_g1, TRINITY_DN11940_c0_g1, TRINITY_DN121989_c0_g1, TRINITY_DN1279_c0_g1, TRINITY_DN1350_c0_g1, TRINITY_DN1350_c0_g2, TRINITY_DN141564_c0_g1, TRINITY_DN142_c0_g2, TRINITY_DN143014_c0_g1, TRINITY_DN14716_c1_g1, TRINITY_DN149575_c0_g1, TRINITY_DN1543_c0_g1, TRINITY_DN15597_c1_g1, TRINITY_DN15744_c0_g1, TRINITY_DN…
CA.HI	GO:0050817	coagulation	57	0.48936	TRINITY_DN1042_c0_g2, TRINITY_DN1188_c0_g1, TRINITY_DN12746_c0_g1, TRINITY_DN12835_c0_g1, TRINITY_DN130_c30_g1, TRINITY_DN13945_c0_g1, TRINITY_DN140_c3_g1, TRINITY_DN14157_c0_g3, TRINITY_DN14332_c0_g1, TRINITY_DN14428_c0_g1, TRINITY_DN1551_c0_g1, TRINITY_DN1551_c0_g2, TRINITY_DN1561_c0_g1, TRINITY_DN1576_c9_g1, TRINITY_DN16343_c0_g1, TRINITY_DN16560_c0_g1, TRINITY_DN19120_c2_g1, TRINITY_DN2213_c0…
CA.HI	GO:0001816	cytokine production	155	0.49283	TRINITY_DN1001_c0_g1, TRINITY_DN101139_c0_g1, TRINITY_DN1020_c1_g1, TRINITY_DN10206_c0_g1, TRINITY_DN1021_c0_g1, TRINITY_DN10366_c0_g1, TRINITY_DN1042_c0_g2, TRINITY_DN1143_c0_g1, TRINITY_DN1163_c3_g1, TRINITY_DN11653_c1_g1, TRINITY_DN11887_c0_g1, TRINITY_DN11922_c0_g1, TRINITY_DN120_c0_g2, TRINITY_DN12059_c0_g1, TRINITY_DN12144_c0_g1, TRINITY_DN12145_c0_g1, TRINITY_DN12149_c0_g1, TRINITY_DN12198…
CA.HI	GO:0090559	regulation of membrane permeability	22	0.49572	TRINITY_DN11040_c0_g2, TRINITY_DN11469_c0_g1, TRINITY_DN1226_c1_g1, TRINITY_DN13678_c0_g1, TRINITY_DN1712_c2_g2, TRINITY_DN2080_c0_g1, TRINITY_DN2523_c0_g1, TRINITY_DN259437_c0_g1, TRINITY_DN2640_c0_g1, TRINITY_DN26503_c0_g2, TRINITY_DN3249_c0_g1, TRINITY_DN335_c1_g1, TRINITY_DN347_c0_g2, TRINITY_DN3474_c1_g1, TRINITY_DN3510_c0_g2, TRINITY_DN3597_c0_g1, TRINITY_DN3646_c3_g1, TRINITY_DN6910_c0_g1,…
CA.HI	GO:0032621	interleukin-18 production	2	0.49666	TRINITY_DN14966_c0_g2, TRINITY_DN16377_c0_g1
CA.HI	GO:0042092	type 2 immune response	8	0.49947	TRINITY_DN12661_c0_g2, TRINITY_DN1369_c0_g2, TRINITY_DN14966_c0_g2, TRINITY_DN1585_c0_g1, TRINITY_DN2665_c0_g1, TRINITY_DN5954_c0_g1, TRINITY_DN6553_c0_g1, TRINITY_DN6662_c0_g1
CA.HI	GO:0017145	stem cell division	15	0.50150	TRINITY_DN1000_c1_g1, TRINITY_DN10182_c0_g1, TRINITY_DN11554_c0_g1, TRINITY_DN12206_c0_g1, TRINITY_DN1272_c0_g1, TRINITY_DN12924_c0_g1, TRINITY_DN15597_c1_g1, TRINITY_DN1743_c0_g2, TRINITY_DN31857_c1_g2, TRINITY_DN40295_c0_g1, TRINITY_DN411_c2_g1, TRINITY_DN5991_c0_g1, TRINITY_DN62_c1_g3, TRINITY_DN821_c1_g1, TRINITY_DN827_c0_g1
CA.HI	GO:1901700	response to oxygen-containing compound	317	0.50429	TRINITY_DN10137_c0_g1, TRINITY_DN101419_c0_g1, TRINITY_DN1015_c1_g1, TRINITY_DN1017_c1_g1, TRINITY_DN10173_c0_g1, TRINITY_DN10182_c0_g1, TRINITY_DN102_c1_g1, TRINITY_DN1020_c0_g1, TRINITY_DN10220_c0_g1, TRINITY_DN1040_c5_g1, TRINITY_DN1042_c0_g2, TRINITY_DN11045_c0_g2, TRINITY_DN111_c1_g1, TRINITY_DN111_c2_g1, TRINITY_DN11449_c0_g1, TRINITY_DN114538_c0_g2, TRINITY_DN1159_c0_g1, TRINITY_DN116_c2_g…
CA.HI	GO:0052214	metabolism of substance in other organism involved in symbiotic interaction	1	0.50597	TRINITY_DN16343_c0_g1
CA.HI	GO:0044035	multi-organism catabolic process	1	0.50597	TRINITY_DN16343_c0_g1
CA.HI	GO:0044111	development involved in symbiotic interaction	1	0.50597	TRINITY_DN16343_c0_g1
CA.HI	GO:0007568	aging	70	0.51033	TRINITY_DN11554_c0_g1, TRINITY_DN11649_c1_g1, TRINITY_DN1219_c1_g1, TRINITY_DN121989_c0_g1, TRINITY_DN1236_c1_g1, TRINITY_DN143014_c0_g1, TRINITY_DN143676_c0_g1, TRINITY_DN1461_c0_g1, TRINITY_DN14966_c0_g2, TRINITY_DN15519_c1_g5, TRINITY_DN1576_c9_g1, TRINITY_DN15837_c0_g1, TRINITY_DN1585_c0_g1, TRINITY_DN16030_c0_g1, TRINITY_DN16303_c0_g1, TRINITY_DN1637_c0_g1, TRINITY_DN17319_c0_g5, TRINITY_DN1…
CA.HI	GO:0046907	intracellular transport	7	0.51075	TRINITY_DN11654_c0_g1, TRINITY_DN1175_c1_g1, TRINITY_DN1291_c0_g1, TRINITY_DN1576_c2_g1, TRINITY_DN3521_c0_g1, TRINITY_DN448_c0_g1, TRINITY_DN5496_c0_g1
CA.HI	GO:0061061	muscle structure development	155	0.51244	TRINITY_DN1001_c0_g1, TRINITY_DN1004_c0_g1, TRINITY_DN1010_c1_g1, TRINITY_DN1010_c1_g2, TRINITY_DN101259_c0_g1, TRINITY_DN103508_c0_g1, TRINITY_DN10418_c0_g1, TRINITY_DN11045_c0_g2, TRINITY_DN11484_c0_g1, TRINITY_DN1168_c0_g1, TRINITY_DN1185_c2_g1, TRINITY_DN1188_c0_g1, TRINITY_DN1192_c0_g1, TRINITY_DN11940_c0_g1, TRINITY_DN121989_c0_g1, TRINITY_DN12206_c0_g1, TRINITY_DN1226_c3_g1, TRINITY_DN1227…
CA.HI	GO:0016311	dephosphorylation	9	0.51262	TRINITY_DN12633_c0_g2, TRINITY_DN14851_c0_g1, TRINITY_DN1514_c0_g1, TRINITY_DN1519_c0_g1, TRINITY_DN16958_c0_g1, TRINITY_DN3146_c0_g1, TRINITY_DN4741_c0_g1, TRINITY_DN6603_c0_g1, TRINITY_DN7137_c0_g1
CA.HI	GO:1902579	multi-organism localization	6	0.51547	TRINITY_DN1291_c0_g1, TRINITY_DN1501_c0_g1, TRINITY_DN1625_c0_g2, TRINITY_DN17028_c0_g1, TRINITY_DN344_c2_g1, TRINITY_DN3997_c0_g1
CA.HI	GO:0048583	regulation of response to stimulus	1076	0.51686	TRINITY_DN0_c28_g1, TRINITY_DN10_c0_g1, TRINITY_DN1001_c0_g1, TRINITY_DN100299_c0_g2, TRINITY_DN10033_c0_g1, TRINITY_DN10045_c0_g1, TRINITY_DN100952_c0_g1, TRINITY_DN101139_c0_g1, TRINITY_DN10124_c0_g1, TRINITY_DN10128_c0_g2, TRINITY_DN10136_c0_g1, TRINITY_DN10137_c0_g1, TRINITY_DN1015_c0_g1, TRINITY_DN1015_c1_g1, TRINITY_DN1016_c4_g1, TRINITY_DN1017_c1_g1, TRINITY_DN10173_c0_g1, TRINITY_DN10181_…
CA.HI	GO:0046685	response to arsenic-containing substance	7	0.51693	TRINITY_DN11040_c0_g2, TRINITY_DN1667_c0_g2, TRINITY_DN16801_c0_g1, TRINITY_DN1712_c2_g2, TRINITY_DN23308_c0_g1, TRINITY_DN3216_c2_g1, TRINITY_DN8187_c0_g1
CA.HI	GO:0051276	chromosome organization	8	0.51846	TRINITY_DN1306_c0_g1, TRINITY_DN1306_c0_g2, TRINITY_DN1468_c3_g1, TRINITY_DN1576_c2_g1, TRINITY_DN2405_c0_g1, TRINITY_DN2940_c3_g1, TRINITY_DN3615_c0_g1, TRINITY_DN53466_c0_g4
CA.HI	GO:2001057	reactive nitrogen species metabolic process	11	0.52109	TRINITY_DN1042_c0_g2, TRINITY_DN121989_c0_g1, TRINITY_DN1487_c1_g2, TRINITY_DN14966_c0_g2, TRINITY_DN16377_c0_g1, TRINITY_DN16825_c0_g1, TRINITY_DN2567_c1_g4, TRINITY_DN69428_c0_g1, TRINITY_DN7015_c0_g2, TRINITY_DN7097_c0_g1, TRINITY_DN890_c2_g1
CA.HI	GO:1990705	cholangiocyte proliferation	1	0.52201	TRINITY_DN992_c0_g1
CA.HI	GO:0010033	response to organic substance	715	0.52338	TRINITY_DN1_c1_g1, TRINITY_DN10_c0_g1, TRINITY_DN1001_c0_g1, TRINITY_DN10137_c0_g1, TRINITY_DN101419_c0_g1, TRINITY_DN1015_c1_g1, TRINITY_DN1017_c1_g1, TRINITY_DN10173_c0_g1, TRINITY_DN10181_c0_g1, TRINITY_DN10182_c0_g1, TRINITY_DN102_c1_g1, TRINITY_DN1020_c0_g1, TRINITY_DN10206_c0_g1, TRINITY_DN10220_c0_g1, TRINITY_DN10267_c0_g1, TRINITY_DN10287_c1_g1, TRINITY_DN10389_c1_g1, TRINITY_DN1040_c5_g1…
CA.HI	GO:0001101	response to acid chemical	52	0.52543	TRINITY_DN1015_c1_g1, TRINITY_DN10173_c0_g1, TRINITY_DN111_c1_g1, TRINITY_DN11751_c0_g1, TRINITY_DN12211_c0_g1, TRINITY_DN12336_c0_g1, TRINITY_DN12835_c0_g1, TRINITY_DN13570_c0_g1, TRINITY_DN142863_c0_g1, TRINITY_DN14571_c0_g1, TRINITY_DN14681_c0_g2, TRINITY_DN1576_c2_g1, TRINITY_DN15892_c0_g1, TRINITY_DN16303_c0_g1, TRINITY_DN16377_c0_g1, TRINITY_DN16381_c0_g1, TRINITY_DN16450_c0_g2, TRINITY_DN1…
CA.HI	GO:0009593	detection of chemical stimulus	25	0.52752	TRINITY_DN1_c13_g1, TRINITY_DN12149_c0_g1, TRINITY_DN12983_c0_g1, TRINITY_DN130_c0_g1, TRINITY_DN14913_c0_g1, TRINITY_DN159_c0_g3, TRINITY_DN16004_c0_g2, TRINITY_DN16155_c0_g1, TRINITY_DN16474_c0_g1, TRINITY_DN1718_c1_g2, TRINITY_DN21084_c0_g1, TRINITY_DN2523_c0_g1, TRINITY_DN2673_c0_g2, TRINITY_DN3182_c0_g1, TRINITY_DN3363_c1_g3, TRINITY_DN35_c0_g1, TRINITY_DN4020_c1_g1, TRINITY_DN6786_c0_g1, TR…
CA.HI	GO:0060322	head development	156	0.52946	TRINITY_DN10138_c0_g1, TRINITY_DN1016_c4_g1, TRINITY_DN1017_c1_g1, TRINITY_DN1018_c0_g1, TRINITY_DN10181_c0_g1, TRINITY_DN10268_c0_g1, TRINITY_DN1029_c0_g1, TRINITY_DN10402_c0_g1, TRINITY_DN11026_c0_g1, TRINITY_DN11651_c0_g1, TRINITY_DN1188_c0_g1, TRINITY_DN119974_c0_g2, TRINITY_DN12149_c0_g1, TRINITY_DN12180_c0_g1, TRINITY_DN121989_c0_g1, TRINITY_DN12206_c0_g1, TRINITY_DN12207_c0_g1, TRINITY_DN1…
CA.HI	GO:0009166	nucleotide catabolic process	8	0.53153	TRINITY_DN2606_c3_g1, TRINITY_DN2940_c3_g1, TRINITY_DN30569_c0_g1, TRINITY_DN347_c0_g2, TRINITY_DN4741_c0_g1, TRINITY_DN5039_c0_g1, TRINITY_DN5082_c0_g1, TRINITY_DN9952_c0_g1
CA.HI	GO:0070922	small RNA loading onto RISC	3	0.53578	TRINITY_DN130_c0_g1, TRINITY_DN21074_c0_g1, TRINITY_DN4779_c0_g1
CA.HI	GO:0035194	posttranscriptional gene silencing by RNA	3	0.53578	TRINITY_DN130_c0_g1, TRINITY_DN21074_c0_g1, TRINITY_DN4779_c0_g1
CA.HI	GO:0006397	mRNA processing	13	0.53585	TRINITY_DN11654_c0_g1, TRINITY_DN130_c0_g1, TRINITY_DN1306_c0_g2, TRINITY_DN1468_c3_g1, TRINITY_DN1536_c0_g1, TRINITY_DN21074_c0_g1, TRINITY_DN22242_c0_g1, TRINITY_DN2405_c0_g1, TRINITY_DN3521_c0_g1, TRINITY_DN38067_c0_g1, TRINITY_DN39236_c0_g1, TRINITY_DN448_c0_g1, TRINITY_DN4779_c0_g1
CA.HI	GO:0000394	RNA splicing, via endonucleolytic cleavage and ligation	4	0.53585	TRINITY_DN130_c0_g1, TRINITY_DN21074_c0_g1, TRINITY_DN21904_c0_g1, TRINITY_DN4779_c0_g1
CA.HI	GO:0006399	tRNA metabolic process	5	0.53593	TRINITY_DN130_c0_g1, TRINITY_DN1939_c3_g1, TRINITY_DN21074_c0_g1, TRINITY_DN21904_c0_g1, TRINITY_DN4779_c0_g1
CA.HI	GO:0012501	programmed cell death	484	0.53748	TRINITY_DN1_c0_g3, TRINITY_DN10_c0_g1, TRINITY_DN10011_c0_g1, TRINITY_DN100299_c0_g2, TRINITY_DN10031_c0_g1, TRINITY_DN1010_c1_g1, TRINITY_DN1010_c1_g2, TRINITY_DN10173_c0_g1, TRINITY_DN10182_c0_g1, TRINITY_DN1020_c0_g1, TRINITY_DN10202_c0_g2, TRINITY_DN10206_c0_g1, TRINITY_DN10267_c0_g1, TRINITY_DN10282_c1_g1, TRINITY_DN10413_c1_g1, TRINITY_DN10417_c0_g1, TRINITY_DN1044_c0_g1, TRINITY_DN1048_c2_…
CA.HI	GO:0035426	extracellular matrix-cell signaling	2	0.53770	TRINITY_DN4020_c0_g1, TRINITY_DN962_c0_g2
CA.HI	GO:0048870	cell motility	329	0.53833	TRINITY_DN10046_c0_g1, TRINITY_DN100512_c0_g1, TRINITY_DN10056_c0_g1, TRINITY_DN10138_c0_g1, TRINITY_DN1016_c4_g1, TRINITY_DN1017_c1_g1, TRINITY_DN1018_c0_g1, TRINITY_DN10181_c0_g1, TRINITY_DN10182_c0_g1, TRINITY_DN1020_c0_g1, TRINITY_DN10206_c0_g1, TRINITY_DN10211_c0_g1, TRINITY_DN1026_c0_g1, TRINITY_DN10389_c1_g1, TRINITY_DN1042_c0_g1, TRINITY_DN1042_c0_g2, TRINITY_DN10465_c0_g1, TRINITY_DN1046…
CA.HI	GO:0033687	osteoblast proliferation	8	0.53921	TRINITY_DN121989_c0_g1, TRINITY_DN17667_c0_g1, TRINITY_DN23020_c0_g1, TRINITY_DN3379_c1_g1, TRINITY_DN3474_c1_g1, TRINITY_DN6028_c0_g1, TRINITY_DN805_c1_g1, TRINITY_DN9112_c0_g1
CA.HI	GO:0002440	production of molecular mediator of immune response	57	0.54261	TRINITY_DN10389_c1_g1, TRINITY_DN1045_c0_g1, TRINITY_DN10465_c0_g1, TRINITY_DN1155_c1_g1, TRINITY_DN12149_c0_g1, TRINITY_DN12661_c0_g2, TRINITY_DN1369_c0_g2, TRINITY_DN137429_c0_g1, TRINITY_DN14681_c0_g2, TRINITY_DN14851_c0_g1, TRINITY_DN14966_c0_g2, TRINITY_DN15163_c1_g1, TRINITY_DN15383_c0_g1, TRINITY_DN15411_c0_g1, TRINITY_DN15519_c1_g5, TRINITY_DN15744_c0_g1, TRINITY_DN16009_c0_g1, TRINITY_DN…
CA.HI	GO:0007610	behavior	140	0.54674	TRINITY_DN1000_c1_g1, TRINITY_DN1018_c0_g1, TRINITY_DN10181_c0_g1, TRINITY_DN1029_c1_g1, TRINITY_DN1041_c2_g1, TRINITY_DN1044_c0_g1, TRINITY_DN1049_c0_g1, TRINITY_DN11026_c0_g1, TRINITY_DN11032_c1_g1, TRINITY_DN11045_c0_g2, TRINITY_DN111_c2_g1, TRINITY_DN1163_c2_g1, TRINITY_DN11651_c0_g1, TRINITY_DN116650_c1_g1, TRINITY_DN119_c9_g1, TRINITY_DN1192_c0_g1, TRINITY_DN11943_c0_g1, TRINITY_DN12180_c0_…
CA.HI	GO:0097329	response to antimetabolite	2	0.55602	TRINITY_DN1716_c0_g1, TRINITY_DN25412_c0_g1
CA.HI	GO:0006378	mRNA polyadenylation	3	0.56030	TRINITY_DN11654_c0_g1, TRINITY_DN448_c0_g1, TRINITY_DN4779_c0_g1
CA.HI	GO:0032502	developmental process	1400	0.56232	TRINITY_DN1000_c1_g1, TRINITY_DN100063_c0_g2, TRINITY_DN1001_c0_g1, TRINITY_DN10011_c0_g1, TRINITY_DN10011_c0_g2, TRINITY_DN10013_c1_g2, TRINITY_DN1004_c0_g1, TRINITY_DN10046_c0_g1, TRINITY_DN10056_c0_g1, TRINITY_DN10078_c0_g1, TRINITY_DN100952_c0_g1, TRINITY_DN1010_c1_g1, TRINITY_DN1010_c1_g2, TRINITY_DN101259_c0_g1, TRINITY_DN10128_c1_g1, TRINITY_DN10131_c0_g1, TRINITY_DN10138_c0_g1, TRINITY_DN…
CA.HI	GO:0042118	endothelial cell activation	2	0.56395	TRINITY_DN14177_c0_g1, TRINITY_DN16008_c0_g1
CA.HI	GO:1902074	response to salt	5	0.56487	TRINITY_DN13527_c0_g1, TRINITY_DN16801_c0_g1, TRINITY_DN2178_c0_g1, TRINITY_DN34884_c0_g1, TRINITY_DN6620_c0_g2
CA.HI	GO:0097502	mannosylation	19	0.56605	TRINITY_DN1031_c0_g1, TRINITY_DN12277_c0_g1, TRINITY_DN14005_c1_g1, TRINITY_DN14005_c1_g2, TRINITY_DN1683_c0_g1, TRINITY_DN2109_c6_g1, TRINITY_DN2313_c0_g1, TRINITY_DN3003_c0_g1, TRINITY_DN3490_c0_g1, TRINITY_DN6196_c0_g1, TRINITY_DN653_c0_g1, TRINITY_DN6722_c0_g1, TRINITY_DN6738_c1_g1, TRINITY_DN6762_c0_g1, TRINITY_DN7105_c0_g1, TRINITY_DN8062_c0_g1, TRINITY_DN840_c0_g1, TRINITY_DN9346_c0_g1, TR…
CA.HI	GO:0042750	hibernation	1	0.56647	TRINITY_DN14571_c0_g1
CA.HI	GO:0044283	small molecule biosynthetic process	179	0.56648	TRINITY_DN10113_c0_g1, TRINITY_DN1024_c0_g1, TRINITY_DN10373_c0_g1, TRINITY_DN10988_c0_g1, TRINITY_DN1101_c1_g1, TRINITY_DN11024_c1_g1, TRINITY_DN11048_c1_g1, TRINITY_DN111546_c0_g2, TRINITY_DN1155_c1_g1, TRINITY_DN1158_c0_g1, TRINITY_DN11649_c1_g1, TRINITY_DN1181_c3_g2, TRINITY_DN1194_c0_g1, TRINITY_DN11943_c0_g1, TRINITY_DN12026_c0_g1, TRINITY_DN12180_c0_g1, TRINITY_DN12273_c0_g1, TRINITY_DN123…
CA.HI	GO:0005975	carbohydrate metabolic process	208	0.56734	TRINITY_DN10066_c0_g1, TRINITY_DN10070_c0_g1, TRINITY_DN10163_c0_g1, TRINITY_DN10164_c0_g1, TRINITY_DN10220_c0_g1, TRINITY_DN10254_c0_g1, TRINITY_DN10365_c0_g1, TRINITY_DN103789_c0_g4, TRINITY_DN10438_c1_g1, TRINITY_DN11040_c0_g2, TRINITY_DN114790_c0_g2, TRINITY_DN116084_c0_g1, TRINITY_DN1163_c5_g1, TRINITY_DN1163_c7_g2, TRINITY_DN11649_c1_g1, TRINITY_DN11806_c0_g1, TRINITY_DN1181_c3_g2, TRINITY_…
CA.HI	GO:0008037	cell recognition	37	0.56795	TRINITY_DN10366_c0_g1, TRINITY_DN1041_c0_g1, TRINITY_DN11032_c1_g1, TRINITY_DN110521_c0_g1, TRINITY_DN11940_c0_g1, TRINITY_DN129_c1_g1, TRINITY_DN1365_c1_g1, TRINITY_DN1393_c0_g1, TRINITY_DN1431_c0_g3, TRINITY_DN145_c4_g1, TRINITY_DN162232_c0_g1, TRINITY_DN1659_c0_g4, TRINITY_DN17378_c0_g1, TRINITY_DN1749_c0_g1, TRINITY_DN20788_c2_g1, TRINITY_DN23282_c0_g2, TRINITY_DN24655_c0_g1, TRINITY_DN2561_c…
CA.HI	GO:0140112	extracellular vesicle biogenesis	9	0.56934	TRINITY_DN1291_c0_g1, TRINITY_DN14593_c0_g1, TRINITY_DN173_c0_g1, TRINITY_DN2217_c1_g2, TRINITY_DN34775_c0_g1, TRINITY_DN37438_c0_g1, TRINITY_DN62563_c0_g1, TRINITY_DN6863_c0_g1, TRINITY_DN8228_c0_g1
CA.HI	GO:0000389	mRNA 3'-splice site recognition	2	0.57261	TRINITY_DN1468_c3_g1, TRINITY_DN22242_c0_g1
CA.HI	GO:0051234	establishment of localization	1758	0.57309	TRINITY_DN0_c0_g2, TRINITY_DN0_c0_g6, TRINITY_DN1000_c1_g1, TRINITY_DN100063_c0_g2, TRINITY_DN1001_c0_g1, TRINITY_DN1005_c0_g2, TRINITY_DN10062_c0_g2, TRINITY_DN10066_c0_g1, TRINITY_DN10071_c0_g1, TRINITY_DN10088_c0_g1, TRINITY_DN10088_c0_g3, TRINITY_DN10093_c0_g1, TRINITY_DN10117_c0_g2, TRINITY_DN10117_c3_g1, TRINITY_DN10124_c0_g1, TRINITY_DN101259_c0_g1, TRINITY_DN10131_c0_g1, TRINITY_DN10133_c…
CA.HI	GO:0070121	Kupffer's vesicle development	6	0.57340	TRINITY_DN10182_c0_g1, TRINITY_DN1552_c0_g1, TRINITY_DN1552_c0_g2, TRINITY_DN32449_c0_g1, TRINITY_DN33566_c0_g1, TRINITY_DN3700_c0_g1
CA.HI	GO:0072537	fibroblast activation	4	0.57417	TRINITY_DN231206_c0_g1, TRINITY_DN6810_c0_g1, TRINITY_DN6810_c0_g2, TRINITY_DN8185_c0_g1
CA.HI	GO:0022404	molting cycle process	16	0.58106	TRINITY_DN1427_c0_g1, TRINITY_DN1427_c0_g2, TRINITY_DN1434_c0_g1, TRINITY_DN16377_c0_g1, TRINITY_DN17579_c0_g1, TRINITY_DN2622_c0_g1, TRINITY_DN2711_c0_g1, TRINITY_DN2711_c0_g2, TRINITY_DN30378_c0_g2, TRINITY_DN3216_c2_g1, TRINITY_DN348_c0_g1, TRINITY_DN6547_c1_g1, TRINITY_DN6547_c1_g2, TRINITY_DN6604_c1_g1, TRINITY_DN688_c0_g1, TRINITY_DN9096_c0_g1
CA.HI	GO:0007283	spermatogenesis	2	0.58854	TRINITY_DN1468_c3_g1, TRINITY_DN448_c0_g1
CA.HI	GO:0051186	cofactor metabolic process	153	0.59086	TRINITY_DN10049_c0_g1, TRINITY_DN10049_c0_g2, TRINITY_DN10067_c0_g1, TRINITY_DN1011_c0_g1, TRINITY_DN10138_c0_g1, TRINITY_DN10220_c0_g1, TRINITY_DN10373_c0_g1, TRINITY_DN1042_c0_g2, TRINITY_DN1101_c1_g1, TRINITY_DN11040_c0_g2, TRINITY_DN1155_c0_g1, TRINITY_DN1188_c5_g1, TRINITY_DN12026_c0_g1, TRINITY_DN12057_c0_g1, TRINITY_DN1222_c0_g1, TRINITY_DN12300_c0_g1, TRINITY_DN123506_c0_g1, TRINITY_DN123…
CA.HI	GO:0002347	response to tumor cell	5	0.59347	TRINITY_DN15387_c1_g2, TRINITY_DN2622_c0_g1, TRINITY_DN3640_c0_g1, TRINITY_DN6647_c0_g1, TRINITY_DN9820_c0_g1
CA.HI	GO:0009628	response to abiotic stimulus	266	0.59371	TRINITY_DN0_c0_g6, TRINITY_DN10065_c0_g2, TRINITY_DN10131_c0_g1, TRINITY_DN1017_c1_g1, TRINITY_DN1018_c0_g1, TRINITY_DN10190_c0_g1, TRINITY_DN10245_c0_g2, TRINITY_DN1029_c1_g1, TRINITY_DN1042_c0_g2, TRINITY_DN1044_c0_g1, TRINITY_DN10466_c0_g1, TRINITY_DN1051_c0_g1, TRINITY_DN1054_c0_g1, TRINITY_DN1054_c0_g2, TRINITY_DN11040_c0_g2, TRINITY_DN11073_c0_g1, TRINITY_DN111_c1_g1, TRINITY_DN11312_c0_g1,…
CA.HI	GO:0045103	intermediate filament-based process	12	0.59396	TRINITY_DN10225_c1_g1, TRINITY_DN120801_c0_g1, TRINITY_DN12385_c3_g1, TRINITY_DN150305_c0_g1, TRINITY_DN1624_c0_g1, TRINITY_DN1671_c0_g1, TRINITY_DN1741_c0_g1, TRINITY_DN2880_c1_g1, TRINITY_DN3369_c0_g1, TRINITY_DN41361_c0_g2, TRINITY_DN823_c0_g1, TRINITY_DN8547_c0_g1
CA.HI	GO:0051729	germline cell cycle switching, mitotic to meiotic cell cycle	1	0.59513	TRINITY_DN1468_c3_g1
CA.HI	GO:0040021	hermaphrodite germ-line sex determination	1	0.59513	TRINITY_DN1468_c3_g1
CA.HI	GO:0035722	interleukin-12-mediated signaling pathway	1	0.59513	TRINITY_DN1468_c3_g1
CA.HI	GO:0070887	cellular response to chemical stimulus	724	0.59643	TRINITY_DN1_c1_g1, TRINITY_DN10_c0_g1, TRINITY_DN1001_c0_g1, TRINITY_DN10056_c0_g1, TRINITY_DN10137_c0_g1, TRINITY_DN101419_c0_g1, TRINITY_DN1015_c1_g1, TRINITY_DN1017_c1_g1, TRINITY_DN10173_c0_g1, TRINITY_DN10181_c0_g1, TRINITY_DN10182_c0_g1, TRINITY_DN102_c1_g1, TRINITY_DN1020_c0_g1, TRINITY_DN10206_c0_g1, TRINITY_DN10287_c1_g1, TRINITY_DN10306_c3_g2, TRINITY_DN10389_c1_g1, TRINITY_DN1040_c5_g1…
CA.HI	GO:0035637	multicellular organismal signaling	22	0.59660	TRINITY_DN114538_c0_g2, TRINITY_DN11663_c0_g1, TRINITY_DN116656_c0_g1, TRINITY_DN143014_c0_g1, TRINITY_DN14851_c0_g1, TRINITY_DN151577_c0_g1, TRINITY_DN16155_c0_g1, TRINITY_DN1659_c0_g1, TRINITY_DN2396_c2_g3, TRINITY_DN24_c0_g2, TRINITY_DN2515_c0_g1, TRINITY_DN2530_c0_g1, TRINITY_DN2673_c0_g2, TRINITY_DN2723_c0_g2, TRINITY_DN3456_c0_g1, TRINITY_DN37392_c0_g1, TRINITY_DN3997_c0_g1, TRINITY_DN41361…
CA.HI	GO:1901698	response to nitrogen compound	236	0.60539	TRINITY_DN1001_c0_g1, TRINITY_DN101419_c0_g1, TRINITY_DN1015_c1_g1, TRINITY_DN1017_c1_g1, TRINITY_DN102_c1_g1, TRINITY_DN1020_c0_g1, TRINITY_DN1040_c5_g1, TRINITY_DN11045_c0_g2, TRINITY_DN1142_c1_g2, TRINITY_DN11449_c0_g1, TRINITY_DN114538_c0_g2, TRINITY_DN1159_c0_g1, TRINITY_DN116_c2_g1, TRINITY_DN11751_c0_g1, TRINITY_DN1177_c3_g1, TRINITY_DN11919_c0_g1, TRINITY_DN119974_c0_g2, TRINITY_DN12144_c…
CA.HI	GO:0032637	interleukin-8 production	14	0.61101	TRINITY_DN10206_c0_g1, TRINITY_DN12661_c0_g2, TRINITY_DN1488_c1_g1, TRINITY_DN14966_c0_g2, TRINITY_DN16377_c0_g1, TRINITY_DN24642_c0_g2, TRINITY_DN2523_c0_g1, TRINITY_DN2665_c0_g1, TRINITY_DN30173_c0_g1, TRINITY_DN37367_c1_g1, TRINITY_DN6701_c0_g1, TRINITY_DN6939_c3_g1, TRINITY_DN836_c1_g1, TRINITY_DN99884_c0_g1
CA.HI	GO:0032602	chemokine production	14	0.61101	TRINITY_DN10206_c0_g1, TRINITY_DN123330_c0_g1, TRINITY_DN12661_c0_g2, TRINITY_DN13760_c0_g1, TRINITY_DN1487_c1_g2, TRINITY_DN14966_c0_g2, TRINITY_DN16377_c0_g1, TRINITY_DN2443_c0_g2, TRINITY_DN2523_c0_g1, TRINITY_DN6553_c0_g1, TRINITY_DN69_c1_g1, TRINITY_DN6939_c3_g1, TRINITY_DN7935_c0_g1, TRINITY_DN83396_c0_g1
CA.HI	GO:0009988	cell-cell recognition	14	0.61114	TRINITY_DN10366_c0_g1, TRINITY_DN110521_c0_g1, TRINITY_DN129_c1_g1, TRINITY_DN1365_c1_g1, TRINITY_DN1431_c0_g3, TRINITY_DN162232_c0_g1, TRINITY_DN1749_c0_g1, TRINITY_DN20788_c2_g1, TRINITY_DN23282_c0_g2, TRINITY_DN24655_c0_g1, TRINITY_DN2561_c0_g1, TRINITY_DN3004_c2_g1, TRINITY_DN3262_c0_g1, TRINITY_DN8374_c0_g1
CA.HI	GO:0090132	epithelium migration	65	0.61193	TRINITY_DN10206_c0_g1, TRINITY_DN10389_c1_g1, TRINITY_DN104659_c0_g4, TRINITY_DN11494_c0_g1, TRINITY_DN1163_c4_g1, TRINITY_DN11816_c0_g2, TRINITY_DN118620_c0_g1, TRINITY_DN118620_c0_g2, TRINITY_DN1219_c1_g1, TRINITY_DN123330_c0_g1, TRINITY_DN12352_c0_g1, TRINITY_DN12361_c0_g1, TRINITY_DN14177_c0_g1, TRINITY_DN143676_c0_g1, TRINITY_DN14428_c0_g1, TRINITY_DN14716_c1_g1, TRINITY_DN1476_c1_g1, TRINIT…
CA.HI	GO:0048659	smooth muscle cell proliferation	26	0.61284	TRINITY_DN12661_c0_g2, TRINITY_DN14556_c0_g1, TRINITY_DN14966_c0_g2, TRINITY_DN16377_c0_g1, TRINITY_DN1659_c0_g1, TRINITY_DN2213_c0_g1, TRINITY_DN23308_c0_g1, TRINITY_DN24_c0_g2, TRINITY_DN2449_c0_g2, TRINITY_DN2518_c0_g1, TRINITY_DN2579_c0_g1, TRINITY_DN3011_c0_g1, TRINITY_DN3241_c0_g1, TRINITY_DN347_c0_g2, TRINITY_DN3654_c5_g2, TRINITY_DN3707_c0_g1, TRINITY_DN3707_c0_g2, TRINITY_DN3737_c0_g1, T…
CA.HI	GO:0006370	7-methylguanosine mRNA capping	4	0.61294	TRINITY_DN1306_c0_g2, TRINITY_DN1536_c0_g1, TRINITY_DN2405_c0_g1, TRINITY_DN38067_c0_g1
CA.HI	GO:0071495	cellular response to endogenous stimulus	317	0.61863	TRINITY_DN10137_c0_g1, TRINITY_DN101419_c0_g1, TRINITY_DN1015_c1_g1, TRINITY_DN1017_c1_g1, TRINITY_DN10181_c0_g1, TRINITY_DN10182_c0_g1, TRINITY_DN102_c1_g1, TRINITY_DN1020_c0_g1, TRINITY_DN10287_c1_g1, TRINITY_DN1040_c5_g1, TRINITY_DN11042_c0_g1, TRINITY_DN11045_c0_g2, TRINITY_DN11449_c0_g1, TRINITY_DN114538_c0_g2, TRINITY_DN11494_c0_g1, TRINITY_DN11554_c0_g1, TRINITY_DN1156_c0_g1, TRINITY_DN116…
CA.HI	GO:0051098	regulation of binding	119	0.61918	TRINITY_DN1001_c0_g1, TRINITY_DN1016_c4_g1, TRINITY_DN1018_c0_g1, TRINITY_DN1020_c0_g1, TRINITY_DN10319_c2_g1, TRINITY_DN1032_c0_g1, TRINITY_DN104469_c0_g1, TRINITY_DN1045_c0_g1, TRINITY_DN1050_c0_g1, TRINITY_DN11015_c0_g1, TRINITY_DN11469_c0_g1, TRINITY_DN11701_c0_g1, TRINITY_DN11919_c0_g1, TRINITY_DN121989_c0_g1, TRINITY_DN12206_c0_g1, TRINITY_DN1226_c1_g1, TRINITY_DN1231_c0_g2, TRINITY_DN12912…
CA.HI	GO:0071625	vocalization behavior	2	0.62323	TRINITY_DN1226_c1_g1, TRINITY_DN3759_c0_g1
CA.HI	GO:0071941	nitrogen cycle metabolic process	3	0.62474	TRINITY_DN116733_c0_g1, TRINITY_DN7015_c0_g2, TRINITY_DN7097_c0_g1
CA.HI	GO:0007569	cell aging	25	0.62495	TRINITY_DN11554_c0_g1, TRINITY_DN11649_c1_g1, TRINITY_DN1236_c1_g1, TRINITY_DN143676_c0_g1, TRINITY_DN16030_c0_g1, TRINITY_DN2215_c0_g1, TRINITY_DN23308_c0_g1, TRINITY_DN27832_c0_g1, TRINITY_DN3021_c1_g1, TRINITY_DN3216_c2_g1, TRINITY_DN3216_c2_g2, TRINITY_DN3241_c0_g1, TRINITY_DN347_c0_g2, TRINITY_DN3474_c1_g1, TRINITY_DN37386_c0_g2, TRINITY_DN41361_c0_g2, TRINITY_DN6662_c0_g1, TRINITY_DN6711_c0…
CA.HI	GO:0040030	regulation of molecular function, epigenetic	1	0.62690	TRINITY_DN13923_c0_g1
CA.HI	GO:0044282	small molecule catabolic process	89	0.63495	TRINITY_DN10094_c0_g2, TRINITY_DN10113_c0_g1, TRINITY_DN10220_c0_g1, TRINITY_DN10440_c0_g1, TRINITY_DN1047_c0_g1, TRINITY_DN109911_c1_g2, TRINITY_DN1106_c3_g1, TRINITY_DN11806_c0_g1, TRINITY_DN11943_c0_g1, TRINITY_DN11952_c0_g1, TRINITY_DN12180_c0_g1, TRINITY_DN1235_c0_g1, TRINITY_DN123506_c0_g1, TRINITY_DN127_c0_g1, TRINITY_DN12738_c0_g1, TRINITY_DN12741_c0_g1, TRINITY_DN12770_c0_g1, TRINITY_DN1…
CA.HI	GO:0071838	cell proliferation in bone marrow	2	0.63937	TRINITY_DN12206_c0_g1, TRINITY_DN3737_c0_g1
CA.HI	GO:0046081	dUTP catabolic process	2	0.64094	TRINITY_DN2606_c3_g1, TRINITY_DN30569_c0_g1
CA.HI	GO:0016049	cell growth	115	0.64408	TRINITY_DN10128_c0_g2, TRINITY_DN10173_c0_g1, TRINITY_DN101748_c0_g1, TRINITY_DN10206_c0_g1, TRINITY_DN10211_c0_g1, TRINITY_DN10267_c0_g1, TRINITY_DN1041_c2_g1, TRINITY_DN111_c2_g1, TRINITY_DN115182_c0_g1, TRINITY_DN11816_c0_g2, TRINITY_DN1188_c0_g1, TRINITY_DN11940_c0_g1, TRINITY_DN12_c1_g1, TRINITY_DN12_c1_g2, TRINITY_DN12_c3_g1, TRINITY_DN1216_c0_g1, TRINITY_DN121989_c0_g1, TRINITY_DN12206_c0_…
CA.HI	GO:0006766	vitamin metabolic process	21	0.64510	TRINITY_DN11040_c0_g2, TRINITY_DN1155_c0_g1, TRINITY_DN127779_c0_g2, TRINITY_DN1349_c0_g1, TRINITY_DN13570_c0_g1, TRINITY_DN1454_c1_g1, TRINITY_DN1531_c0_g1, TRINITY_DN1581_c0_g2, TRINITY_DN16377_c0_g1, TRINITY_DN23460_c0_g1, TRINITY_DN3263_c3_g1, TRINITY_DN3263_c3_g2, TRINITY_DN5989_c0_g1, TRINITY_DN5989_c0_g2, TRINITY_DN6841_c0_g1, TRINITY_DN6962_c0_g1, TRINITY_DN8324_c0_g1, TRINITY_DN8621_c0_g…
CA.HI	GO:0061024	membrane organization	218	0.64984	TRINITY_DN1001_c0_g1, TRINITY_DN10131_c0_g1, TRINITY_DN10173_c0_g1, TRINITY_DN10366_c0_g1, TRINITY_DN10378_c0_g1, TRINITY_DN1041_c2_g1, TRINITY_DN1042_c0_g1, TRINITY_DN1042_c0_g2, TRINITY_DN105_c1_g1, TRINITY_DN105_c1_g2, TRINITY_DN11040_c0_g2, TRINITY_DN111172_c0_g1, TRINITY_DN11429_c0_g1, TRINITY_DN11469_c0_g1, TRINITY_DN11734_c0_g1, TRINITY_DN1183_c0_g1, TRINITY_DN11849_c1_g1, TRINITY_DN1188_c…
CA.HI	GO:0050673	epithelial cell proliferation	83	0.65263	TRINITY_DN10078_c0_g1, TRINITY_DN1017_c1_g1, TRINITY_DN10182_c0_g1, TRINITY_DN1020_c0_g1, TRINITY_DN10206_c0_g1, TRINITY_DN1163_c4_g1, TRINITY_DN11649_c1_g1, TRINITY_DN1177_c3_g1, TRINITY_DN11816_c0_g2, TRINITY_DN12034_c0_g1, TRINITY_DN1219_c1_g1, TRINITY_DN121989_c0_g1, TRINITY_DN12277_c0_g1, TRINITY_DN123330_c0_g1, TRINITY_DN12352_c0_g1, TRINITY_DN129126_c0_g1, TRINITY_DN13527_c0_g1, TRINITY_DN…
CA.HI	GO:0051602	response to electrical stimulus	3	0.65298	TRINITY_DN23308_c0_g1, TRINITY_DN688_c0_g1, TRINITY_DN6893_c0_g1
CA.HI	GO:0045321	leukocyte activation	228	0.65485	TRINITY_DN10202_c0_g2, TRINITY_DN1021_c0_g1, TRINITY_DN102990_c0_g1, TRINITY_DN1033_c1_g1, TRINITY_DN10366_c0_g1, TRINITY_DN10389_c1_g1, TRINITY_DN1041_c0_g1, TRINITY_DN1042_c0_g1, TRINITY_DN1042_c0_g2, TRINITY_DN1045_c1_g1, TRINITY_DN10544_c0_g1, TRINITY_DN110092_c0_g1, TRINITY_DN11045_c0_g2, TRINITY_DN11073_c0_g1, TRINITY_DN1108_c0_g1, TRINITY_DN111_c2_g1, TRINITY_DN1148_c0_g1, TRINITY_DN1156_c…
CA.HI	GO:0002181	cytoplasmic translation	1	0.65822	TRINITY_DN1939_c3_g1
CA.HI	GO:0030488	tRNA methylation	1	0.65822	TRINITY_DN1939_c3_g1
CA.HI	GO:0006081	cellular aldehyde metabolic process	17	0.66281	TRINITY_DN10094_c0_g1, TRINITY_DN10440_c0_g1, TRINITY_DN1349_c0_g1, TRINITY_DN14705_c0_g1, TRINITY_DN16096_c0_g1, TRINITY_DN166222_c0_g1, TRINITY_DN2218_c0_g2, TRINITY_DN2591_c0_g1, TRINITY_DN3768_c0_g1, TRINITY_DN5939_c0_g1, TRINITY_DN6583_c0_g1, TRINITY_DN6841_c0_g1, TRINITY_DN6962_c0_g1, TRINITY_DN836_c1_g1, TRINITY_DN8455_c0_g2, TRINITY_DN8745_c1_g1, TRINITY_DN8763_c0_g1
CA.HI	GO:0002472	macrophage antigen processing and presentation	1	0.66517	TRINITY_DN15383_c0_g1
CA.HI	GO:0098743	cell aggregation	2	0.67070	TRINITY_DN3216_c2_g1, TRINITY_DN3216_c2_g2
CA.HI	GO:0010467	gene expression	23	0.67677	TRINITY_DN11654_c0_g1, TRINITY_DN130_c0_g1, TRINITY_DN1306_c0_g2, TRINITY_DN1468_c3_g1, TRINITY_DN1536_c0_g1, TRINITY_DN1576_c2_g1, TRINITY_DN1939_c3_g1, TRINITY_DN21074_c0_g1, TRINITY_DN21904_c0_g1, TRINITY_DN22242_c0_g1, TRINITY_DN2405_c0_g1, TRINITY_DN33992_c0_g1, TRINITY_DN347_c0_g2, TRINITY_DN3521_c0_g1, TRINITY_DN38067_c0_g1, TRINITY_DN39236_c0_g1, TRINITY_DN40445_c0_g1, TRINITY_DN448_c0_g1…
CA.HI	GO:0044550	secondary metabolite biosynthetic process	5	0.68069	TRINITY_DN103751_c0_g1, TRINITY_DN1163_c4_g1, TRINITY_DN1652_c0_g1, TRINITY_DN95047_c0_g2, TRINITY_DN988_c1_g1
CA.HI	GO:0019219	regulation of nucleobase-containing compound metabolic process	6	0.68434	TRINITY_DN1306_c0_g2, TRINITY_DN1576_c2_g1, TRINITY_DN2405_c0_g1, TRINITY_DN2940_c3_g1, TRINITY_DN347_c0_g2, TRINITY_DN9952_c0_g1
CA.HI	GO:2001022	positive regulation of response to DNA damage stimulus	2	0.68440	TRINITY_DN1306_c0_g2, TRINITY_DN2405_c0_g1
CA.HI	GO:0033522	histone H2A ubiquitination	2	0.68440	TRINITY_DN1306_c0_g2, TRINITY_DN2405_c0_g1
CA.HI	GO:0006302	double-strand break repair	3	0.68444	TRINITY_DN1306_c0_g2, TRINITY_DN2405_c0_g1, TRINITY_DN3615_c0_g1
CA.HI	GO:0098609	cell-cell adhesion	149	0.68480	TRINITY_DN100063_c0_g2, TRINITY_DN1001_c0_g1, TRINITY_DN10056_c0_g1, TRINITY_DN1020_c0_g1, TRINITY_DN10206_c0_g1, TRINITY_DN1042_c0_g1, TRINITY_DN1042_c0_g2, TRINITY_DN11467_c0_g1, TRINITY_DN115182_c0_g1, TRINITY_DN11651_c0_g1, TRINITY_DN11653_c1_g1, TRINITY_DN11673_c0_g1, TRINITY_DN11704_c4_g1, TRINITY_DN1172_c0_g1, TRINITY_DN1172_c0_g2, TRINITY_DN11789_c0_g1, TRINITY_DN119974_c0_g2, TRINITY_DN1…
CA.HI	GO:0014870	response to muscle inactivity	1	0.68557	TRINITY_DN10137_c0_g1
CA.HI	GO:0043207	response to external biotic stimulus	299	0.69184	TRINITY_DN1001_c0_g1, TRINITY_DN10072_c0_g1, TRINITY_DN101139_c0_g1, TRINITY_DN10136_c0_g1, TRINITY_DN1020_c1_g1, TRINITY_DN10222_c0_g1, TRINITY_DN102990_c0_g1, TRINITY_DN10366_c0_g1, TRINITY_DN1044_c0_g1, TRINITY_DN1045_c0_g1, TRINITY_DN1045_c1_g1, TRINITY_DN109911_c1_g2, TRINITY_DN11073_c0_g1, TRINITY_DN1144_c0_g1, TRINITY_DN1148_c0_g1, TRINITY_DN1155_c1_g1, TRINITY_DN1156_c0_g1, TRINITY_DN1163…
CA.HI	GO:0009266	response to temperature stimulus	45	0.69550	TRINITY_DN10466_c0_g1, TRINITY_DN1051_c0_g1, TRINITY_DN11040_c0_g2, TRINITY_DN11412_c0_g1, TRINITY_DN1177_c0_g1, TRINITY_DN12_c0_g1, TRINITY_DN1234_c0_g1, TRINITY_DN12661_c0_g2, TRINITY_DN127779_c0_g2, TRINITY_DN13760_c0_g1, TRINITY_DN1397_c3_g1, TRINITY_DN1659_c0_g1, TRINITY_DN16801_c0_g1, TRINITY_DN20978_c0_g1, TRINITY_DN2213_c0_g1, TRINITY_DN2320_c0_g1, TRINITY_DN23293_c0_g1, TRINITY_DN23338_c…
CA.HI	GO:0006734	NADH metabolic process	11	0.69929	TRINITY_DN1011_c0_g1, TRINITY_DN10138_c0_g1, TRINITY_DN10220_c0_g1, TRINITY_DN123506_c0_g1, TRINITY_DN14592_c0_g1, TRINITY_DN3003_c0_g2, TRINITY_DN3152_c2_g1, TRINITY_DN347_c0_g2, TRINITY_DN37097_c1_g1, TRINITY_DN7056_c1_g1, TRINITY_DN9782_c0_g1
CA.HI	GO:0008283	cell proliferation	462	0.70020	TRINITY_DN1000_c1_g1, TRINITY_DN10078_c0_g1, TRINITY_DN1010_c1_g1, TRINITY_DN1010_c1_g2, TRINITY_DN1017_c1_g1, TRINITY_DN10182_c0_g1, TRINITY_DN1020_c0_g1, TRINITY_DN10206_c0_g1, TRINITY_DN1024_c0_g1, TRINITY_DN10287_c1_g1, TRINITY_DN1029_c1_g1, TRINITY_DN10366_c0_g1, TRINITY_DN1042_c0_g1, TRINITY_DN1042_c0_g2, TRINITY_DN1045_c0_g1, TRINITY_DN1050_c0_g1, TRINITY_DN111_c1_g1, TRINITY_DN111_c2_g1, …
CA.HI	GO:1990267	response to transition metal nanoparticle	1	0.70477	TRINITY_DN16377_c0_g1
CA.HI	GO:0031128	developmental induction	4	0.70782	TRINITY_DN15513_c0_g1, TRINITY_DN23065_c0_g1, TRINITY_DN31836_c0_g1, TRINITY_DN8391_c0_g1
CA.HI	GO:0065008	regulation of biological quality	942	0.71244	TRINITY_DN0_c0_g6, TRINITY_DN100_c0_g2, TRINITY_DN1001_c0_g1, TRINITY_DN10013_c1_g1, TRINITY_DN10026_c2_g2, TRINITY_DN10056_c0_g1, TRINITY_DN1006_c0_g1, TRINITY_DN10071_c0_g1, TRINITY_DN10133_c0_g1, TRINITY_DN1016_c1_g1, TRINITY_DN1017_c1_g1, TRINITY_DN1018_c0_g1, TRINITY_DN10181_c0_g1, TRINITY_DN10182_c0_g1, TRINITY_DN10202_c0_g2, TRINITY_DN1021_c0_g1, TRINITY_DN10211_c0_g1, TRINITY_DN10220_c0_g…
CA.HI	GO:0010876	lipid localization	221	0.71260	TRINITY_DN100_c0_g2, TRINITY_DN102_c1_g2, TRINITY_DN1021_c0_g1, TRINITY_DN11056_c1_g1, TRINITY_DN11674_c1_g1, TRINITY_DN11693_c1_g1, TRINITY_DN11842_c0_g3, TRINITY_DN11849_c1_g1, TRINITY_DN1188_c1_g1, TRINITY_DN11921_c0_g1, TRINITY_DN11921_c0_g3, TRINITY_DN11965_c0_g1, TRINITY_DN1199_c1_g1, TRINITY_DN119974_c0_g2, TRINITY_DN12209_c0_g1, TRINITY_DN12287_c0_g1, TRINITY_DN12323_c2_g1, TRINITY_DN1234…
CA.HI	GO:0014854	response to inactivity	3	0.71413	TRINITY_DN10137_c0_g1, TRINITY_DN12835_c0_g1, TRINITY_DN14966_c0_g2
CA.HI	GO:0032616	interleukin-13 production	4	0.71692	TRINITY_DN12206_c0_g1, TRINITY_DN12661_c0_g2, TRINITY_DN31862_c0_g1, TRINITY_DN5954_c0_g1
CA.HI	GO:0001906	cell killing	23	0.71902	TRINITY_DN10366_c0_g1, TRINITY_DN111_c2_g1, TRINITY_DN11653_c0_g1, TRINITY_DN1172_c1_g2, TRINITY_DN12180_c0_g1, TRINITY_DN12661_c0_g2, TRINITY_DN12835_c0_g1, TRINITY_DN1585_c0_g1, TRINITY_DN20788_c2_g1, TRINITY_DN2080_c0_g2, TRINITY_DN21092_c0_g1, TRINITY_DN2389_c0_g1, TRINITY_DN3020_c1_g1, TRINITY_DN30343_c0_g2, TRINITY_DN3458_c0_g4, TRINITY_DN37011_c0_g2, TRINITY_DN4000_c0_g1, TRINITY_DN4095_c0…
CA.HI	GO:0036075	replacement ossification	4	0.71930	TRINITY_DN15225_c0_g1, TRINITY_DN3723_c0_g2, TRINITY_DN859_c3_g1, TRINITY_DN9553_c0_g1
CA.HI	GO:0007591	molting cycle, chitin-based cuticle	3	0.71964	TRINITY_DN10182_c0_g1, TRINITY_DN3147_c0_g2, TRINITY_DN3216_c2_g1
CA.HI	GO:0061351	neural precursor cell proliferation	38	0.71973	TRINITY_DN1000_c1_g1, TRINITY_DN10182_c0_g1, TRINITY_DN12206_c0_g1, TRINITY_DN1272_c0_g1, TRINITY_DN12909_c0_g1, TRINITY_DN146_c0_g1, TRINITY_DN15597_c1_g1, TRINITY_DN1585_c0_g1, TRINITY_DN1620_c0_g1, TRINITY_DN1620_c0_g2, TRINITY_DN1653_c0_g1, TRINITY_DN17225_c0_g1, TRINITY_DN1743_c0_g2, TRINITY_DN17667_c0_g1, TRINITY_DN22095_c0_g1, TRINITY_DN2376_c2_g1, TRINITY_DN2620_c0_g1, TRINITY_DN26650_c0_…
CA.HI	GO:0009892	negative regulation of metabolic process	7	0.72007	TRINITY_DN127_c1_g1, TRINITY_DN130_c0_g1, TRINITY_DN1576_c2_g1, TRINITY_DN21074_c0_g1, TRINITY_DN2940_c3_g1, TRINITY_DN4779_c0_g1, TRINITY_DN9320_c0_g1
CA.HI	GO:0050994	regulation of lipid catabolic process	2	0.72008	TRINITY_DN1576_c2_g1, TRINITY_DN2940_c3_g1
CA.HI	GO:0032006	regulation of TOR signaling	2	0.72008	TRINITY_DN1576_c2_g1, TRINITY_DN2940_c3_g1
CA.HI	GO:0042593	glucose homeostasis	2	0.72008	TRINITY_DN1576_c2_g1, TRINITY_DN2940_c3_g1
CA.HI	GO:0009896	positive regulation of catabolic process	2	0.72008	TRINITY_DN1576_c2_g1, TRINITY_DN2940_c3_g1
CA.HI	GO:0023057	negative regulation of signaling	2	0.72008	TRINITY_DN1576_c2_g1, TRINITY_DN2940_c3_g1
CA.HI	GO:0010941	regulation of cell death	2	0.72008	TRINITY_DN1576_c2_g1, TRINITY_DN2940_c3_g1
CA.HI	GO:0018209	peptidyl-serine modification	2	0.72008	TRINITY_DN1576_c2_g1, TRINITY_DN2940_c3_g1
CA.HI	GO:0006694	steroid biosynthetic process	1	0.72014	TRINITY_DN2940_c3_g1
CA.HI	GO:1902652	secondary alcohol metabolic process	1	0.72014	TRINITY_DN2940_c3_g1
CA.HI	GO:0097009	energy homeostasis	1	0.72014	TRINITY_DN2940_c3_g1
CA.HI	GO:0046165	alcohol biosynthetic process	1	0.72014	TRINITY_DN2940_c3_g1
CA.HI	GO:0045913	positive regulation of carbohydrate metabolic process	1	0.72014	TRINITY_DN2940_c3_g1
CA.HI	GO:0006110	regulation of glycolytic process	3	0.72034	TRINITY_DN2940_c3_g1, TRINITY_DN347_c0_g2, TRINITY_DN9952_c0_g1
CA.HI	GO:0090713	immunological memory process	2	0.72096	TRINITY_DN15383_c0_g1, TRINITY_DN6662_c0_g1
CA.HI	GO:0071496	cellular response to external stimulus	71	0.72542	TRINITY_DN100299_c0_g2, TRINITY_DN10045_c0_g1, TRINITY_DN1006_c0_g1, TRINITY_DN1015_c1_g1, TRINITY_DN1020_c0_g1, TRINITY_DN10326_c0_g2, TRINITY_DN1042_c0_g2, TRINITY_DN11045_c0_g2, TRINITY_DN115796_c0_g1, TRINITY_DN11816_c0_g2, TRINITY_DN122_c4_g1, TRINITY_DN12661_c0_g2, TRINITY_DN12835_c0_g1, TRINITY_DN12925_c0_g1, TRINITY_DN1295_c0_g1, TRINITY_DN1300_c0_g2, TRINITY_DN14571_c0_g1, TRINITY_DN1468…
CA.HI	GO:0050886	endocrine process	9	0.72699	TRINITY_DN1392_c7_g1, TRINITY_DN149575_c0_g1, TRINITY_DN17667_c0_g1, TRINITY_DN347_c0_g2, TRINITY_DN6620_c0_g2, TRINITY_DN67396_c0_g1, TRINITY_DN833_c0_g1, TRINITY_DN877_c1_g1, TRINITY_DN962_c0_g2
CA.HI	GO:0031341	regulation of cell killing	10	0.72699	TRINITY_DN10366_c0_g1, TRINITY_DN111_c2_g1, TRINITY_DN1585_c0_g1, TRINITY_DN20788_c2_g1, TRINITY_DN2080_c0_g2, TRINITY_DN3020_c1_g1, TRINITY_DN4000_c0_g1, TRINITY_DN4095_c0_g2, TRINITY_DN7014_c2_g1, TRINITY_DN889_c1_g2
CA.HI	GO:0050877	nervous system process	179	0.72978	TRINITY_DN0_c0_g4, TRINITY_DN1_c13_g1, TRINITY_DN1000_c1_g1, TRINITY_DN1018_c0_g1, TRINITY_DN10181_c0_g1, TRINITY_DN10188_c0_g1, TRINITY_DN10336_c1_g1, TRINITY_DN1044_c0_g1, TRINITY_DN1049_c0_g1, TRINITY_DN110046_c0_g1, TRINITY_DN11026_c0_g1, TRINITY_DN11045_c0_g2, TRINITY_DN111_c2_g1, TRINITY_DN11136_c0_g1, TRINITY_DN114538_c0_g2, TRINITY_DN1156_c0_g1, TRINITY_DN1163_c2_g1, TRINITY_DN116650_c1_g…
CA.HI	GO:0030011	maintenance of cell polarity	10	0.73406	TRINITY_DN11977_c0_g1, TRINITY_DN1272_c0_g1, TRINITY_DN1581_c0_g1, TRINITY_DN1581_c0_g2, TRINITY_DN21918_c0_g1, TRINITY_DN2880_c1_g1, TRINITY_DN3342_c0_g1, TRINITY_DN605_c8_g1, TRINITY_DN7073_c0_g1, TRINITY_DN99399_c0_g1
CA.HI	GO:0035900	response to isolation stress	1	0.73535	TRINITY_DN27832_c0_g1
CA.HI	GO:0072089	stem cell proliferation	30	0.73638	TRINITY_DN1000_c1_g1, TRINITY_DN10182_c0_g1, TRINITY_DN1024_c0_g1, TRINITY_DN12206_c0_g1, TRINITY_DN1272_c0_g1, TRINITY_DN12909_c0_g1, TRINITY_DN14279_c0_g1, TRINITY_DN15597_c1_g1, TRINITY_DN1620_c0_g1, TRINITY_DN1620_c0_g2, TRINITY_DN163747_c0_g2, TRINITY_DN1720_c0_g1, TRINITY_DN1743_c0_g2, TRINITY_DN2376_c2_g1, TRINITY_DN2550_c1_g3, TRINITY_DN25510_c0_g1, TRINITY_DN25685_c0_g1, TRINITY_DN30415_…
CA.HI	GO:0022411	cellular component disassembly	134	0.74141	TRINITY_DN1001_c0_g1, TRINITY_DN1016_c4_g1, TRINITY_DN10336_c0_g1, TRINITY_DN1039_c0_g1, TRINITY_DN1048_c3_g1, TRINITY_DN110092_c0_g1, TRINITY_DN1156_c0_g1, TRINITY_DN11601_c0_g1, TRINITY_DN1163_c2_g1, TRINITY_DN117_c0_g1, TRINITY_DN1188_c3_g1, TRINITY_DN119974_c0_g2, TRINITY_DN12135_c0_g1, TRINITY_DN122_c0_g1, TRINITY_DN12638_c0_g1, TRINITY_DN12738_c0_g1, TRINITY_DN12888_c2_g1, TRINITY_DN1301_c0…
CA.HI	GO:0006970	response to osmotic stress	18	0.74318	TRINITY_DN11940_c0_g1, TRINITY_DN12763_c0_g1, TRINITY_DN13760_c0_g1, TRINITY_DN14279_c0_g1, TRINITY_DN1603_c1_g1, TRINITY_DN16377_c0_g1, TRINITY_DN2080_c2_g1, TRINITY_DN2222_c0_g1, TRINITY_DN2222_c0_g2, TRINITY_DN2310_c0_g1, TRINITY_DN2579_c0_g1, TRINITY_DN26297_c0_g1, TRINITY_DN3216_c2_g1, TRINITY_DN347_c0_g2, TRINITY_DN34970_c0_g1, TRINITY_DN8324_c0_g1, TRINITY_DN90_c0_g1, TRINITY_DN91237_c0_g1
CA.HI	GO:0009581	detection of external stimulus	16	0.74572	TRINITY_DN10065_c0_g2, TRINITY_DN111_c1_g1, TRINITY_DN12661_c0_g2, TRINITY_DN14299_c0_g1, TRINITY_DN1508_c0_g1, TRINITY_DN16155_c0_g1, TRINITY_DN16377_c0_g1, TRINITY_DN2217_c1_g1, TRINITY_DN23205_c1_g1, TRINITY_DN2345_c0_g1, TRINITY_DN34246_c0_g1, TRINITY_DN3640_c0_g1, TRINITY_DN685_c0_g1, TRINITY_DN7929_c1_g2, TRINITY_DN928_c1_g1, TRINITY_DN9915_c0_g1
CA.HI	GO:0009582	detection of abiotic stimulus	16	0.74572	TRINITY_DN10065_c0_g2, TRINITY_DN111_c1_g1, TRINITY_DN12661_c0_g2, TRINITY_DN14299_c0_g1, TRINITY_DN1508_c0_g1, TRINITY_DN16155_c0_g1, TRINITY_DN16377_c0_g1, TRINITY_DN2217_c1_g1, TRINITY_DN23205_c1_g1, TRINITY_DN2345_c0_g1, TRINITY_DN34246_c0_g1, TRINITY_DN3640_c0_g1, TRINITY_DN685_c0_g1, TRINITY_DN7929_c1_g2, TRINITY_DN928_c1_g1, TRINITY_DN9915_c0_g1
CA.HI	GO:0030155	regulation of cell adhesion	154	0.74663	TRINITY_DN1001_c0_g1, TRINITY_DN10046_c0_g1, TRINITY_DN10206_c0_g1, TRINITY_DN1042_c0_g1, TRINITY_DN1042_c0_g2, TRINITY_DN11096_c0_g1, TRINITY_DN11574_c0_g1, TRINITY_DN11651_c0_g1, TRINITY_DN11653_c0_g1, TRINITY_DN11673_c0_g1, TRINITY_DN12145_c0_g1, TRINITY_DN121989_c0_g1, TRINITY_DN122_c1_g2, TRINITY_DN12206_c0_g1, TRINITY_DN1226_c1_g1, TRINITY_DN1230_c0_g1, TRINITY_DN12361_c0_g1, TRINITY_DN1266…
CA.HI	GO:0006730	one-carbon metabolic process	11	0.74718	TRINITY_DN10373_c0_g1, TRINITY_DN12713_c0_g1, TRINITY_DN13570_c0_g1, TRINITY_DN156217_c0_g1, TRINITY_DN16074_c0_g1, TRINITY_DN17651_c0_g1, TRINITY_DN30034_c0_g1, TRINITY_DN3456_c0_g1, TRINITY_DN70530_c0_g1, TRINITY_DN7206_c0_g2, TRINITY_DN943_c1_g1
CA.HI	GO:0090618	DNA clamp unloading	1	0.75387	TRINITY_DN3150_c0_g1
CA.HI	GO:0045930	negative regulation of mitotic cell cycle	3	0.75662	TRINITY_DN1468_c3_g1, TRINITY_DN22242_c0_g1, TRINITY_DN3615_c0_g1
CA.HI	GO:0034097	response to cytokine	2	0.75668	TRINITY_DN1468_c3_g1, TRINITY_DN22242_c0_g1
CA.HI	GO:0007166	cell surface receptor signaling pathway	2	0.75668	TRINITY_DN1468_c3_g1, TRINITY_DN22242_c0_g1
CA.HI	GO:0051446	positive regulation of meiotic cell cycle	2	0.75668	TRINITY_DN1468_c3_g1, TRINITY_DN22242_c0_g1
CA.HI	GO:0048232	male gamete generation	3	0.75678	TRINITY_DN1468_c3_g1, TRINITY_DN22242_c0_g1, TRINITY_DN448_c0_g1
CA.HI	GO:0009161	ribonucleoside monophosphate metabolic process	99	0.75713	TRINITY_DN10071_c0_g1, TRINITY_DN1020_c2_g1, TRINITY_DN1021_c0_g1, TRINITY_DN10220_c0_g1, TRINITY_DN10365_c0_g1, TRINITY_DN10988_c0_g1, TRINITY_DN111546_c0_g2, TRINITY_DN11808_c0_g1, TRINITY_DN1184_c0_g1, TRINITY_DN1195_c0_g1, TRINITY_DN12201_c0_g1, TRINITY_DN1229_c0_g2, TRINITY_DN1230_c0_g1, TRINITY_DN123506_c0_g1, TRINITY_DN1238_c0_g1, TRINITY_DN12677_c0_g1, TRINITY_DN12677_c0_g2, TRINITY_DN126…
CA.HI	GO:0042455	ribonucleoside biosynthetic process	5	0.75730	TRINITY_DN10988_c0_g1, TRINITY_DN111546_c0_g2, TRINITY_DN27460_c0_g1, TRINITY_DN42870_c2_g1, TRINITY_DN7023_c0_g1
CA.HI	GO:0042391	regulation of membrane potential	52	0.75937	TRINITY_DN1021_c0_g1, TRINITY_DN104953_c0_g1, TRINITY_DN11040_c0_g2, TRINITY_DN114538_c0_g2, TRINITY_DN11940_c0_g1, TRINITY_DN12350_c0_g3, TRINITY_DN12693_c0_g1, TRINITY_DN1301_c0_g1, TRINITY_DN14851_c0_g1, TRINITY_DN149575_c0_g1, TRINITY_DN1508_c0_g1, TRINITY_DN1634_c1_g1, TRINITY_DN16377_c0_g1, TRINITY_DN1659_c0_g1, TRINITY_DN1749_c0_g1, TRINITY_DN2077_c0_g1, TRINITY_DN23308_c0_g1, TRINITY_DN24…
CA.HI	GO:0097278	complement-dependent cytotoxicity	1	0.75976	TRINITY_DN6863_c0_g1
CA.HI	GO:0001935	endothelial cell proliferation	35	0.76102	TRINITY_DN1020_c0_g1, TRINITY_DN1163_c4_g1, TRINITY_DN11816_c0_g2, TRINITY_DN12034_c0_g1, TRINITY_DN123330_c0_g1, TRINITY_DN12352_c0_g1, TRINITY_DN14177_c0_g1, TRINITY_DN143676_c0_g1, TRINITY_DN149575_c0_g1, TRINITY_DN14966_c0_g2, TRINITY_DN1585_c0_g1, TRINITY_DN16008_c0_g1, TRINITY_DN16377_c0_g1, TRINITY_DN1670_c0_g1, TRINITY_DN17225_c0_g1, TRINITY_DN1749_c0_g1, TRINITY_DN1769_c0_g2, TRINITY_DN2…
CA.HI	GO:0009991	response to extracellular stimulus	90	0.76370	TRINITY_DN100299_c0_g2, TRINITY_DN10045_c0_g1, TRINITY_DN1006_c0_g1, TRINITY_DN1015_c1_g1, TRINITY_DN10181_c0_g1, TRINITY_DN1020_c0_g1, TRINITY_DN10326_c0_g2, TRINITY_DN10466_c0_g1, TRINITY_DN11045_c0_g2, TRINITY_DN115796_c0_g1, TRINITY_DN11816_c0_g2, TRINITY_DN12_c0_g1, TRINITY_DN122_c4_g1, TRINITY_DN123506_c0_g1, TRINITY_DN127_c0_g1, TRINITY_DN12925_c0_g1, TRINITY_DN1295_c0_g1, TRINITY_DN1300_c…
CA.HI	GO:1901615	organic hydroxy compound metabolic process	108	0.76625	TRINITY_DN1006_c0_g1, TRINITY_DN1024_c0_g1, TRINITY_DN10440_c0_g1, TRINITY_DN1188_c5_g1, TRINITY_DN1194_c0_g1, TRINITY_DN12180_c0_g1, TRINITY_DN1267_c0_g1, TRINITY_DN12741_c0_g1, TRINITY_DN12894_c0_g1, TRINITY_DN1304_c2_g1, TRINITY_DN1349_c0_g1, TRINITY_DN13715_c1_g3, TRINITY_DN1399_c0_g1, TRINITY_DN1399_c0_g3, TRINITY_DN140_c16_g1, TRINITY_DN14005_c1_g1, TRINITY_DN14005_c1_g2, TRINITY_DN1427_c0_…
CA.HI	GO:0090305	nucleic acid phosphodiester bond hydrolysis	4	0.76717	TRINITY_DN11654_c0_g1, TRINITY_DN39236_c0_g1, TRINITY_DN448_c0_g1, TRINITY_DN705_c0_g1
CA.HI	GO:0006301	postreplication repair	1	0.76719	TRINITY_DN448_c0_g1
CA.HI	GO:0070988	demethylation	23	0.76816	TRINITY_DN1041_c0_g1, TRINITY_DN14561_c1_g1, TRINITY_DN1635_c3_g1, TRINITY_DN1723_c0_g1, TRINITY_DN20754_c2_g1, TRINITY_DN2222_c0_g1, TRINITY_DN2222_c0_g2, TRINITY_DN2719_c1_g1, TRINITY_DN3464_c1_g1, TRINITY_DN364_c0_g1, TRINITY_DN4003_c0_g2, TRINITY_DN60045_c4_g1, TRINITY_DN626_c0_g1, TRINITY_DN626_c0_g2, TRINITY_DN6720_c3_g1, TRINITY_DN7027_c2_g1, TRINITY_DN79887_c0_g1, TRINITY_DN89053_c0_g1, T…
CA.HI	GO:0018996	molting cycle, collagen and cuticulin-based cuticle	2	0.77075	TRINITY_DN17579_c0_g1, TRINITY_DN688_c0_g1
CA.HI	GO:0006790	sulfur compound metabolic process	89	0.77106	TRINITY_DN10049_c0_g1, TRINITY_DN10049_c0_g2, TRINITY_DN10067_c0_g1, TRINITY_DN1011_c0_g1, TRINITY_DN10138_c0_g1, TRINITY_DN11040_c0_g2, TRINITY_DN11048_c1_g1, TRINITY_DN1163_c4_g1, TRINITY_DN1188_c5_g1, TRINITY_DN12057_c0_g1, TRINITY_DN12155_c0_g1, TRINITY_DN1222_c0_g1, TRINITY_DN12268_c0_g1, TRINITY_DN12273_c0_g1, TRINITY_DN12713_c0_g1, TRINITY_DN127779_c0_g2, TRINITY_DN12854_c0_g1, TRINITY_DN1…
CA.HI	GO:0019882	antigen processing and presentation	55	0.77863	TRINITY_DN11073_c0_g1, TRINITY_DN1108_c0_g1, TRINITY_DN1148_c0_g1, TRINITY_DN1156_c0_g1, TRINITY_DN1208_c0_g1, TRINITY_DN12145_c0_g1, TRINITY_DN12145_c1_g1, TRINITY_DN12329_c0_g1, TRINITY_DN1285_c1_g4, TRINITY_DN1291_c0_g1, TRINITY_DN137429_c0_g1, TRINITY_DN1421_c0_g1, TRINITY_DN14681_c0_g2, TRINITY_DN14702_c0_g1, TRINITY_DN14966_c0_g2, TRINITY_DN1523_c0_g1, TRINITY_DN15383_c0_g1, TRINITY_DN16389…
CA.HI	GO:0009612	response to mechanical stimulus	35	0.77959	TRINITY_DN1042_c0_g2, TRINITY_DN111_c1_g1, TRINITY_DN120801_c0_g1, TRINITY_DN12385_c3_g1, TRINITY_DN12661_c0_g2, TRINITY_DN12835_c0_g1, TRINITY_DN13760_c0_g1, TRINITY_DN142_c0_g2, TRINITY_DN1508_c0_g1, TRINITY_DN15597_c1_g1, TRINITY_DN16377_c0_g1, TRINITY_DN17667_c0_g1, TRINITY_DN21095_c0_g1, TRINITY_DN2213_c0_g1, TRINITY_DN3216_c2_g1, TRINITY_DN3216_c2_g2, TRINITY_DN3263_c3_g1, TRINITY_DN3263_c3…
CA.HI	GO:0009595	detection of biotic stimulus	4	0.77960	TRINITY_DN137429_c0_g1, TRINITY_DN2523_c0_g1, TRINITY_DN34071_c1_g1, TRINITY_DN88543_c0_g1
CA.HI	GO:0071461	cellular response to redox state	1	0.78247	TRINITY_DN9518_c0_g1
CA.HI	GO:0006464	cellular protein modification process	18	0.78572	TRINITY_DN11113_c0_g1, TRINITY_DN127_c1_g2, TRINITY_DN1306_c0_g1, TRINITY_DN1306_c0_g2, TRINITY_DN1384_c0_g1, TRINITY_DN13897_c0_g1, TRINITY_DN13915_c0_g1, TRINITY_DN1576_c2_g1, TRINITY_DN2405_c0_g1, TRINITY_DN28344_c0_g1, TRINITY_DN2940_c3_g1, TRINITY_DN3521_c0_g1, TRINITY_DN3615_c0_g1, TRINITY_DN40445_c0_g1, TRINITY_DN53466_c0_g4, TRINITY_DN5496_c0_g1, TRINITY_DN743_c1_g2, TRINITY_DN8101_c0_g1
CA.HI	GO:1904888	cranial skeletal system development	18	0.78815	TRINITY_DN1018_c0_g1, TRINITY_DN121989_c0_g1, TRINITY_DN12367_c0_g1, TRINITY_DN14177_c0_g1, TRINITY_DN15225_c0_g1, TRINITY_DN15837_c0_g1, TRINITY_DN16008_c0_g1, TRINITY_DN1634_c0_g1, TRINITY_DN2077_c0_g1, TRINITY_DN26374_c0_g1, TRINITY_DN37554_c0_g1, TRINITY_DN6620_c0_g2, TRINITY_DN6959_c0_g3, TRINITY_DN796_c1_g1, TRINITY_DN806_c0_g1, TRINITY_DN89053_c0_g1, TRINITY_DN9343_c0_g1, TRINITY_DN9553_c0…
CA.HI	GO:0009410	response to xenobiotic stimulus	32	0.79212	TRINITY_DN10137_c0_g1, TRINITY_DN11040_c0_g2, TRINITY_DN12173_c0_g2, TRINITY_DN12180_c0_g1, TRINITY_DN12273_c0_g1, TRINITY_DN137_c0_g3, TRINITY_DN137_c0_g4, TRINITY_DN141945_c0_g1, TRINITY_DN1451_c0_g1, TRINITY_DN15032_c0_g1, TRINITY_DN16155_c0_g1, TRINITY_DN16649_c0_g1, TRINITY_DN16649_c0_g2, TRINITY_DN170362_c0_g1, TRINITY_DN2072_c1_g1, TRINITY_DN2443_c0_g2, TRINITY_DN2550_c0_g1, TRINITY_DN2673…
CA.HI	GO:0006735	NADH regeneration	7	0.79552	TRINITY_DN10220_c0_g1, TRINITY_DN123506_c0_g1, TRINITY_DN3003_c0_g2, TRINITY_DN3152_c2_g1, TRINITY_DN37097_c1_g1, TRINITY_DN7056_c1_g1, TRINITY_DN9782_c0_g1
CA.HI	GO:0003016	respiratory system process	7	0.79964	TRINITY_DN11943_c0_g1, TRINITY_DN146882_c0_g1, TRINITY_DN2361_c0_g1, TRINITY_DN239662_c0_g1, TRINITY_DN28950_c0_g1, TRINITY_DN3170_c0_g1, TRINITY_DN68_c1_g1
CA.HI	GO:0006226	dUMP biosynthetic process	1	0.80061	TRINITY_DN2606_c3_g1
CA.HI	GO:0002376	immune system process	645	0.80085	TRINITY_DN1001_c0_g1, TRINITY_DN101139_c0_g1, TRINITY_DN10136_c0_g1, TRINITY_DN1017_c1_g1, TRINITY_DN10170_c0_g1, TRINITY_DN1020_c0_g1, TRINITY_DN1020_c1_g1, TRINITY_DN10202_c0_g2, TRINITY_DN1021_c0_g1, TRINITY_DN102990_c0_g1, TRINITY_DN1033_c1_g1, TRINITY_DN10366_c0_g1, TRINITY_DN10389_c1_g1, TRINITY_DN1041_c0_g1, TRINITY_DN1042_c0_g1, TRINITY_DN1042_c0_g2, TRINITY_DN1044_c0_g1, TRINITY_DN1045_c…
CA.HI	GO:0070989	oxidative demethylation	3	0.80763	TRINITY_DN1041_c0_g1, TRINITY_DN1635_c3_g1, TRINITY_DN20754_c2_g1
CA.HI	GO:0009058	biosynthetic process	2340	0.81381	TRINITY_DN0_c0_g1, TRINITY_DN0_c28_g1, TRINITY_DN0_c37_g1, TRINITY_DN10_c0_g1, TRINITY_DN100_c0_g2, TRINITY_DN100074_c0_g2, TRINITY_DN1001_c0_g1, TRINITY_DN10011_c0_g1, TRINITY_DN10011_c0_g2, TRINITY_DN10014_c0_g1, TRINITY_DN10016_c0_g1, TRINITY_DN10017_c3_g1, TRINITY_DN10041_c0_g1, TRINITY_DN10044_c0_g1, TRINITY_DN10063_c0_g1, TRINITY_DN10065_c0_g2, TRINITY_DN10067_c0_g1, TRINITY_DN10071_c0_g1, …
CA.HI	GO:0001967	suckling behavior	5	0.81421	TRINITY_DN11943_c0_g1, TRINITY_DN2361_c0_g1, TRINITY_DN239662_c0_g1, TRINITY_DN3684_c0_g1, TRINITY_DN688_c0_g1
CA.HI	GO:1990967	multi-organism toxin transport	1	0.82059	TRINITY_DN17028_c0_g1
CA.HI	GO:0003014	renal system process	11	0.82148	TRINITY_DN114538_c0_g2, TRINITY_DN13538_c0_g1, TRINITY_DN150_c1_g1, TRINITY_DN17667_c0_g1, TRINITY_DN2396_c2_g3, TRINITY_DN3474_c1_g1, TRINITY_DN37367_c1_g1, TRINITY_DN66_c9_g1, TRINITY_DN9005_c0_g1, TRINITY_DN9660_c2_g1, TRINITY_DN997_c0_g1
CA.HI	GO:0051170	import into nucleus	1	0.82247	TRINITY_DN5496_c0_g1
CA.HI	GO:0035176	social behavior	12	0.82376	TRINITY_DN10181_c0_g1, TRINITY_DN1226_c1_g1, TRINITY_DN146_c0_g1, TRINITY_DN23308_c0_g1, TRINITY_DN2373_c0_g1, TRINITY_DN3672_c0_g1, TRINITY_DN5953_c0_g2, TRINITY_DN5953_c0_g3, TRINITY_DN6617_c0_g1, TRINITY_DN823_c0_g1, TRINITY_DN8256_c0_g1, TRINITY_DN925_c0_g2
CA.HI	GO:0044419	interspecies interaction between organisms	177	0.82395	TRINITY_DN101139_c0_g1, TRINITY_DN1042_c0_g2, TRINITY_DN1049_c0_g1, TRINITY_DN105_c1_g1, TRINITY_DN105_c1_g2, TRINITY_DN11073_c0_g1, TRINITY_DN1108_c0_g1, TRINITY_DN1162_c0_g1, TRINITY_DN1163_c4_g1, TRINITY_DN11653_c0_g1, TRINITY_DN1172_c1_g2, TRINITY_DN118718_c0_g1, TRINITY_DN1192_c6_g1, TRINITY_DN11940_c0_g1, TRINITY_DN1210_c0_g1, TRINITY_DN12138_c0_g1, TRINITY_DN121989_c0_g1, TRINITY_DN122_c0_…
CA.HI	GO:0007155	cell adhesion	297	0.82566	TRINITY_DN0_c0_g6, TRINITY_DN100063_c0_g2, TRINITY_DN1001_c0_g1, TRINITY_DN10046_c0_g1, TRINITY_DN10056_c0_g1, TRINITY_DN1020_c0_g1, TRINITY_DN10206_c0_g1, TRINITY_DN10336_c1_g1, TRINITY_DN10375_c0_g1, TRINITY_DN1042_c0_g1, TRINITY_DN1042_c0_g2, TRINITY_DN10533_c0_g1, TRINITY_DN11096_c0_g1, TRINITY_DN11437_c0_g1, TRINITY_DN11467_c0_g1, TRINITY_DN11494_c0_g1, TRINITY_DN115182_c0_g1, TRINITY_DN1157…
CA.HI	GO:0002251	organ or tissue specific immune response	3	0.82572	TRINITY_DN3216_c2_g1, TRINITY_DN3351_c0_g4, TRINITY_DN3351_c0_g6
CA.HI	GO:0014719	skeletal muscle satellite cell activation	1	0.82580	TRINITY_DN12763_c0_g1
CA.HI	GO:0048070	regulation of developmental pigmentation	2	0.82858	TRINITY_DN3216_c2_g1, TRINITY_DN3474_c1_g1
CA.HI	GO:0001503	ossification	67	0.83733	TRINITY_DN1017_c1_g1, TRINITY_DN1018_c0_g1, TRINITY_DN1033_c1_g1, TRINITY_DN11574_c0_g1, TRINITY_DN11816_c0_g2, TRINITY_DN1188_c0_g1, TRINITY_DN12149_c0_g1, TRINITY_DN1219_c1_g1, TRINITY_DN121989_c0_g1, TRINITY_DN12206_c0_g1, TRINITY_DN12661_c0_g2, TRINITY_DN1287_c0_g1, TRINITY_DN129126_c0_g1, TRINITY_DN1369_c0_g2, TRINITY_DN15146_c0_g1, TRINITY_DN15225_c0_g1, TRINITY_DN15713_c0_g1, TRINITY_DN158…
CA.HI	GO:0007622	rhythmic behavior	13	0.83752	TRINITY_DN1018_c0_g1, TRINITY_DN12661_c0_g2, TRINITY_DN149575_c0_g1, TRINITY_DN23308_c0_g1, TRINITY_DN26733_c4_g1, TRINITY_DN31707_c0_g1, TRINITY_DN3176_c0_g1, TRINITY_DN3241_c0_g1, TRINITY_DN347_c0_g2, TRINITY_DN7929_c1_g2, TRINITY_DN8175_c0_g1, TRINITY_DN827_c0_g1, TRINITY_DN877_c1_g1
CA.HI	GO:0044342	type B pancreatic cell proliferation	2	0.83879	TRINITY_DN129126_c0_g1, TRINITY_DN2718_c0_g1
CA.HI	GO:0032613	interleukin-10 production	8	0.84277	TRINITY_DN137429_c0_g1, TRINITY_DN2665_c0_g1, TRINITY_DN31862_c0_g1, TRINITY_DN3640_c0_g1, TRINITY_DN6647_c0_g1, TRINITY_DN6939_c3_g1, TRINITY_DN8363_c0_g1, TRINITY_DN9820_c0_g1
CA.HI	GO:0070265	necrotic cell death	11	0.84434	TRINITY_DN12894_c0_g1, TRINITY_DN1487_c1_g2, TRINITY_DN1520_c0_g1, TRINITY_DN16337_c0_g2, TRINITY_DN16377_c0_g1, TRINITY_DN1712_c2_g2, TRINITY_DN2516_c0_g1, TRINITY_DN347_c0_g2, TRINITY_DN7014_c2_g1, TRINITY_DN877_c0_g1, TRINITY_DN890_c1_g1
CA.HI	GO:0071604	transforming growth factor beta production	4	0.84575	TRINITY_DN11653_c1_g1, TRINITY_DN121989_c0_g1, TRINITY_DN2213_c0_g1, TRINITY_DN8342_c0_g1
CA.HI	GO:0070085	glycosylation	83	0.84854	TRINITY_DN10065_c0_g2, TRINITY_DN1031_c0_g1, TRINITY_DN10438_c1_g1, TRINITY_DN104469_c0_g1, TRINITY_DN11097_c0_g1, TRINITY_DN11447_c0_g1, TRINITY_DN11789_c0_g1, TRINITY_DN12128_c2_g1, TRINITY_DN12145_c0_g1, TRINITY_DN12277_c0_g1, TRINITY_DN12833_c0_g1, TRINITY_DN13614_c1_g1, TRINITY_DN1391_c1_g1, TRINITY_DN1397_c2_g1, TRINITY_DN14005_c1_g1, TRINITY_DN14005_c1_g2, TRINITY_DN142863_c0_g1, TRINITY_D…
CA.HI	GO:0051668	localization within membrane	30	0.84896	TRINITY_DN10182_c0_g1, TRINITY_DN1020_c0_g1, TRINITY_DN10366_c0_g1, TRINITY_DN1042_c0_g2, TRINITY_DN14276_c0_g1, TRINITY_DN1749_c0_g1, TRINITY_DN20788_c2_g1, TRINITY_DN2305_c1_g1, TRINITY_DN2459_c0_g1, TRINITY_DN24642_c0_g2, TRINITY_DN2626_c0_g1, TRINITY_DN2880_c1_g1, TRINITY_DN2891_c0_g1, TRINITY_DN28956_c0_g2, TRINITY_DN3006_c0_g1, TRINITY_DN301_c0_g1, TRINITY_DN301_c0_g2, TRINITY_DN3023_c0_g1,…
CA.HI	GO:0032964	collagen biosynthetic process	8	0.84925	TRINITY_DN12149_c0_g1, TRINITY_DN12661_c0_g2, TRINITY_DN12749_c0_g2, TRINITY_DN12835_c0_g1, TRINITY_DN1741_c0_g1, TRINITY_DN30439_c1_g2, TRINITY_DN31888_c0_g1, TRINITY_DN6620_c0_g2
CA.HI	GO:0002252	immune effector process	249	0.85099	TRINITY_DN101139_c0_g1, TRINITY_DN10366_c0_g1, TRINITY_DN10389_c1_g1, TRINITY_DN1042_c0_g1, TRINITY_DN1042_c0_g2, TRINITY_DN1045_c0_g1, TRINITY_DN1045_c1_g1, TRINITY_DN10465_c0_g1, TRINITY_DN10465_c1_g1, TRINITY_DN110092_c0_g1, TRINITY_DN11073_c0_g1, TRINITY_DN1108_c0_g1, TRINITY_DN111_c2_g1, TRINITY_DN1143_c0_g1, TRINITY_DN1148_c0_g1, TRINITY_DN1155_c1_g1, TRINITY_DN1156_c0_g1, TRINITY_DN1158_c1…
CA.HI	GO:0048002	antigen processing and presentation of peptide antigen	35	0.85110	TRINITY_DN11073_c0_g1, TRINITY_DN1148_c0_g1, TRINITY_DN1156_c0_g1, TRINITY_DN12145_c0_g1, TRINITY_DN12329_c0_g1, TRINITY_DN1285_c1_g4, TRINITY_DN1291_c0_g1, TRINITY_DN137429_c0_g1, TRINITY_DN1421_c0_g1, TRINITY_DN14966_c0_g2, TRINITY_DN1523_c0_g1, TRINITY_DN16602_c0_g1, TRINITY_DN21925_c0_g1, TRINITY_DN21953_c0_g1, TRINITY_DN2891_c0_g1, TRINITY_DN3035_c0_g2, TRINITY_DN3270_c0_g1, TRINITY_DN34500_…
CA.HI	GO:0007049	cell cycle	650	0.85404	TRINITY_DN1_c0_g2, TRINITY_DN10078_c0_g1, TRINITY_DN1010_c1_g1, TRINITY_DN1010_c1_g2, TRINITY_DN10127_c0_g1, TRINITY_DN10128_c0_g2, TRINITY_DN1018_c0_g1, TRINITY_DN10181_c0_g1, TRINITY_DN10182_c0_g1, TRINITY_DN1019_c0_g1, TRINITY_DN10190_c0_g1, TRINITY_DN10206_c0_g1, TRINITY_DN10249_c0_g1, TRINITY_DN10268_c0_g1, TRINITY_DN1028_c0_g1, TRINITY_DN10280_c0_g1, TRINITY_DN10287_c1_g1, TRINITY_DN1032_c0…
CA.HI	GO:0048857	neural nucleus development	5	0.85567	TRINITY_DN146882_c0_g1, TRINITY_DN25741_c0_g4, TRINITY_DN2880_c1_g1, TRINITY_DN3474_c1_g1, TRINITY_DN47644_c0_g1
CA.HI	GO:0008343	adult feeding behavior	1	0.85978	TRINITY_DN92402_c0_g1
CA.HI	GO:0048066	developmental pigmentation	16	0.86296	TRINITY_DN12190_c0_g1, TRINITY_DN12206_c0_g1, TRINITY_DN14702_c0_g1, TRINITY_DN2080_c0_g2, TRINITY_DN23843_c0_g1, TRINITY_DN3216_c2_g1, TRINITY_DN3263_c3_g1, TRINITY_DN3474_c1_g1, TRINITY_DN600_c0_g1, TRINITY_DN625_c0_g1, TRINITY_DN6863_c0_g1, TRINITY_DN8689_c0_g1, TRINITY_DN869_c1_g2, TRINITY_DN8890_c1_g1, TRINITY_DN988_c1_g1, TRINITY_DN9915_c0_g1
CA.HI	GO:0097310	cap2 mRNA methylation	1	0.86820	TRINITY_DN1536_c0_g1
CA.HI	GO:0036211	protein modification process	20	0.86845	TRINITY_DN11113_c0_g1, TRINITY_DN127_c1_g1, TRINITY_DN127_c1_g2, TRINITY_DN1306_c0_g1, TRINITY_DN1306_c0_g2, TRINITY_DN1384_c0_g1, TRINITY_DN13897_c0_g1, TRINITY_DN13915_c0_g1, TRINITY_DN1576_c2_g1, TRINITY_DN2405_c0_g1, TRINITY_DN2468_c0_g1, TRINITY_DN28344_c0_g1, TRINITY_DN2940_c3_g1, TRINITY_DN3521_c0_g1, TRINITY_DN3615_c0_g1, TRINITY_DN40445_c0_g1, TRINITY_DN53466_c0_g4, TRINITY_DN5496_c0_g1,…
CA.HI	GO:0048771	tissue remodeling	41	0.86989	TRINITY_DN1017_c1_g1, TRINITY_DN1042_c0_g2, TRINITY_DN1156_c0_g1, TRINITY_DN11649_c1_g1, TRINITY_DN1166_c0_g3, TRINITY_DN11816_c0_g2, TRINITY_DN119974_c0_g2, TRINITY_DN1213_c0_g1, TRINITY_DN12149_c0_g1, TRINITY_DN12190_c0_g1, TRINITY_DN12661_c0_g2, TRINITY_DN1291_c0_g1, TRINITY_DN1427_c0_g1, TRINITY_DN1427_c0_g2, TRINITY_DN14571_c0_g1, TRINITY_DN14681_c0_g2, TRINITY_DN15325_c0_g1, TRINITY_DN1585_…
CA.HI	GO:0032604	granulocyte macrophage colony-stimulating factor production	2	0.87007	TRINITY_DN12661_c0_g2, TRINITY_DN1488_c1_g1
CA.HI	GO:0009719	response to endogenous stimulus	355	0.87279	TRINITY_DN10137_c0_g1, TRINITY_DN101419_c0_g1, TRINITY_DN1015_c1_g1, TRINITY_DN1017_c1_g1, TRINITY_DN10181_c0_g1, TRINITY_DN10182_c0_g1, TRINITY_DN102_c1_g1, TRINITY_DN1020_c0_g1, TRINITY_DN10287_c1_g1, TRINITY_DN1040_c5_g1, TRINITY_DN11040_c0_g2, TRINITY_DN11042_c0_g1, TRINITY_DN11045_c0_g2, TRINITY_DN11449_c0_g1, TRINITY_DN114538_c0_g2, TRINITY_DN11494_c0_g1, TRINITY_DN11554_c0_g1, TRINITY_DN11…
CA.HI	GO:0001775	cell activation	249	0.87491	TRINITY_DN10202_c0_g2, TRINITY_DN1021_c0_g1, TRINITY_DN102990_c0_g1, TRINITY_DN1033_c1_g1, TRINITY_DN10366_c0_g1, TRINITY_DN10389_c1_g1, TRINITY_DN1041_c0_g1, TRINITY_DN1042_c0_g1, TRINITY_DN1042_c0_g2, TRINITY_DN1045_c1_g1, TRINITY_DN10544_c0_g1, TRINITY_DN110092_c0_g1, TRINITY_DN11045_c0_g2, TRINITY_DN11073_c0_g1, TRINITY_DN1108_c0_g1, TRINITY_DN111_c2_g1, TRINITY_DN1148_c0_g1, TRINITY_DN1156_c…
CA.HI	GO:0006177	GMP biosynthetic process	2	0.87624	TRINITY_DN10988_c0_g1, TRINITY_DN42870_c2_g1
CA.HI	GO:0065007	biological regulation	3835	0.87902	TRINITY_DN0_c0_g4, TRINITY_DN0_c0_g6, TRINITY_DN0_c1_g1, TRINITY_DN0_c28_g1, TRINITY_DN0_c8_g1, TRINITY_DN1_c0_g2, TRINITY_DN1_c0_g3, TRINITY_DN1_c1_g1, TRINITY_DN1_c13_g1, TRINITY_DN10_c0_g1, TRINITY_DN100_c0_g2, TRINITY_DN1000_c1_g1, TRINITY_DN10001_c0_g1, TRINITY_DN100063_c0_g2, TRINITY_DN100074_c0_g2, TRINITY_DN1001_c0_g1, TRINITY_DN10011_c0_g1, TRINITY_DN10013_c1_g1, TRINITY_DN10013_c1_g2, T…
CA.HI	GO:0098727	maintenance of cell number	45	0.88170	TRINITY_DN1018_c0_g1, TRINITY_DN1024_c0_g1, TRINITY_DN12_c0_g1, TRINITY_DN1224_c0_g1, TRINITY_DN12385_c3_g1, TRINITY_DN1281_c0_g1, TRINITY_DN137_c0_g3, TRINITY_DN137_c0_g4, TRINITY_DN146_c0_g1, TRINITY_DN1462_c0_g1, TRINITY_DN146388_c0_g1, TRINITY_DN1514_c2_g1, TRINITY_DN15644_c0_g1, TRINITY_DN16564_c0_g1, TRINITY_DN1657_c1_g1, TRINITY_DN17225_c0_g1, TRINITY_DN2174_c0_g1, TRINITY_DN2175_c1_g1, TR…
CA.HI	GO:0002468	dendritic cell antigen processing and presentation	3	0.88194	TRINITY_DN15383_c0_g1, TRINITY_DN2213_c0_g1, TRINITY_DN23282_c0_g2
CA.HI	GO:0022613	ribonucleoprotein complex biogenesis	186	0.88221	TRINITY_DN10016_c0_g1, TRINITY_DN10156_c0_g1, TRINITY_DN10201_c0_g1, TRINITY_DN10267_c0_g1, TRINITY_DN10319_c2_g1, TRINITY_DN104301_c0_g1, TRINITY_DN1052_c0_g1, TRINITY_DN11057_c0_g1, TRINITY_DN1106_c4_g1, TRINITY_DN1142_c0_g1, TRINITY_DN1168_c0_g1, TRINITY_DN11796_c0_g1, TRINITY_DN1180_c1_g1, TRINITY_DN118718_c0_g1, TRINITY_DN119_c3_g1, TRINITY_DN11991_c0_g1, TRINITY_DN120_c0_g2, TRINITY_DN12158…
CA.HI	GO:0006511	ubiquitin-dependent protein catabolic process	2	0.88526	TRINITY_DN127_c1_g1, TRINITY_DN9320_c0_g1
CA.HI	GO:0001505	regulation of neurotransmitter levels	74	0.88595	TRINITY_DN1001_c0_g1, TRINITY_DN1006_c0_g1, TRINITY_DN10182_c0_g1, TRINITY_DN1042_c0_g2, TRINITY_DN11474_c0_g1, TRINITY_DN11588_c0_g1, TRINITY_DN116_c2_g1, TRINITY_DN11849_c1_g1, TRINITY_DN11977_c0_g1, TRINITY_DN121989_c0_g1, TRINITY_DN1226_c1_g1, TRINITY_DN1267_c0_g1, TRINITY_DN12749_c0_g2, TRINITY_DN13527_c0_g1, TRINITY_DN13570_c0_g1, TRINITY_DN13579_c0_g1, TRINITY_DN14157_c0_g3, TRINITY_DN1427…
CA.HI	GO:0010212	response to ionizing radiation	3	0.88722	TRINITY_DN1306_c0_g1, TRINITY_DN1306_c0_g2, TRINITY_DN2405_c0_g1
CA.HI	GO:0033523	histone H2B ubiquitination	3	0.88722	TRINITY_DN1306_c0_g1, TRINITY_DN1306_c0_g2, TRINITY_DN2405_c0_g1
CA.HI	GO:0080009	mRNA methylation	4	0.88726	TRINITY_DN1306_c0_g1, TRINITY_DN1306_c0_g2, TRINITY_DN1536_c0_g1, TRINITY_DN2405_c0_g1
CA.HI	GO:0060255	regulation of macromolecule metabolic process	16	0.88732	TRINITY_DN127_c1_g1, TRINITY_DN130_c0_g1, TRINITY_DN1306_c0_g1, TRINITY_DN1306_c0_g2, TRINITY_DN13915_c0_g1, TRINITY_DN1576_c2_g1, TRINITY_DN21074_c0_g1, TRINITY_DN2405_c0_g1, TRINITY_DN28344_c0_g1, TRINITY_DN347_c0_g2, TRINITY_DN40445_c0_g1, TRINITY_DN4779_c0_g1, TRINITY_DN5496_c0_g1, TRINITY_DN743_c1_g2, TRINITY_DN9320_c0_g1, TRINITY_DN9952_c0_g1
CA.HI	GO:0035641	locomotory exploration behavior	1	0.89211	TRINITY_DN34884_c0_g1
CA.HI	GO:0046849	bone remodeling	27	0.89447	TRINITY_DN1017_c1_g1, TRINITY_DN1042_c0_g2, TRINITY_DN1156_c0_g1, TRINITY_DN11649_c1_g1, TRINITY_DN1166_c0_g3, TRINITY_DN119974_c0_g2, TRINITY_DN1213_c0_g1, TRINITY_DN12149_c0_g1, TRINITY_DN12190_c0_g1, TRINITY_DN1291_c0_g1, TRINITY_DN14571_c0_g1, TRINITY_DN1659_c0_g2, TRINITY_DN16731_c0_g3, TRINITY_DN16825_c0_g1, TRINITY_DN17004_c1_g1, TRINITY_DN170961_c0_g1, TRINITY_DN17516_c0_g1, TRINITY_DN253…
CA.HI	GO:0009268	response to pH	7	0.89488	TRINITY_DN1156_c0_g1, TRINITY_DN1667_c0_g2, TRINITY_DN3029_c0_g1, TRINITY_DN3212_c0_g1, TRINITY_DN3263_c3_g1, TRINITY_DN3263_c3_g2, TRINITY_DN6893_c0_g1
CA.HI	GO:0008152	metabolic process	5170	0.89492	TRINITY_DN0_c0_g1, TRINITY_DN0_c0_g2, TRINITY_DN0_c0_g4, TRINITY_DN0_c28_g1, TRINITY_DN0_c37_g1, TRINITY_DN0_c8_g1, TRINITY_DN1_c13_g1, TRINITY_DN10_c0_g1, TRINITY_DN100_c0_g2, TRINITY_DN10004_c0_g1, TRINITY_DN100063_c0_g2, TRINITY_DN100074_c0_g2, TRINITY_DN1001_c0_g1, TRINITY_DN10011_c0_g1, TRINITY_DN10011_c0_g2, TRINITY_DN10013_c0_g1, TRINITY_DN10013_c1_g1, TRINITY_DN10013_c1_g2, TRINITY_DN1001…
CA.HI	GO:0098725	symmetric cell division	1	0.89616	TRINITY_DN10182_c0_g1
CA.HI	GO:0032633	interleukin-4 production	6	0.89739	TRINITY_DN12206_c0_g1, TRINITY_DN137429_c0_g1, TRINITY_DN31862_c0_g1, TRINITY_DN3640_c0_g1, TRINITY_DN5954_c0_g1, TRINITY_DN8363_c0_g1
CA.HI	GO:0019884	antigen processing and presentation of exogenous antigen	27	0.90262	TRINITY_DN11073_c0_g1, TRINITY_DN1148_c0_g1, TRINITY_DN1156_c0_g1, TRINITY_DN12145_c0_g1, TRINITY_DN12329_c0_g1, TRINITY_DN1285_c1_g4, TRINITY_DN1291_c0_g1, TRINITY_DN137429_c0_g1, TRINITY_DN1421_c0_g1, TRINITY_DN14966_c0_g2, TRINITY_DN1523_c0_g1, TRINITY_DN16602_c0_g1, TRINITY_DN21925_c0_g1, TRINITY_DN21953_c0_g1, TRINITY_DN2891_c0_g1, TRINITY_DN3035_c0_g2, TRINITY_DN3270_c0_g1, TRINITY_DN3506_c…
CA.HI	GO:0044764	multi-organism cellular process	22	0.90437	TRINITY_DN11887_c0_g1, TRINITY_DN120_c0_g2, TRINITY_DN12835_c0_g1, TRINITY_DN13531_c0_g2, TRINITY_DN1362_c0_g1, TRINITY_DN1488_c1_g1, TRINITY_DN14923_c0_g1, TRINITY_DN1585_c0_g1, TRINITY_DN21092_c0_g1, TRINITY_DN24_c1_g1, TRINITY_DN2567_c0_g1, TRINITY_DN25741_c0_g4, TRINITY_DN26430_c0_g1, TRINITY_DN3705_c0_g1, TRINITY_DN37367_c1_g1, TRINITY_DN3737_c0_g1, TRINITY_DN40295_c0_g1, TRINITY_DN60281_c0_…
CA.HI	GO:0072363	regulation of glycolytic process by positive regulation of transcription from RNA polymerase II promoter	2	0.90521	TRINITY_DN347_c0_g2, TRINITY_DN9952_c0_g1
CA.HI	GO:0022414	reproductive process	333	0.90601	TRINITY_DN100063_c0_g2, TRINITY_DN10128_c1_g1, TRINITY_DN1018_c0_g1, TRINITY_DN10181_c0_g1, TRINITY_DN10182_c0_g1, TRINITY_DN10280_c0_g1, TRINITY_DN10389_c1_g1, TRINITY_DN1044_c0_g1, TRINITY_DN10475_c0_g1, TRINITY_DN1049_c0_g1, TRINITY_DN1053_c0_g4, TRINITY_DN110521_c0_g1, TRINITY_DN111_c1_g1, TRINITY_DN114538_c0_g2, TRINITY_DN11554_c0_g1, TRINITY_DN116111_c0_g1, TRINITY_DN11681_c3_g1, TRINITY_DN…
CA.HI	GO:0006808	regulation of nitrogen utilization	1	0.91027	TRINITY_DN3474_c1_g1
CA.HI	GO:0002931	response to ischemia	9	0.91084	TRINITY_DN1712_c2_g2, TRINITY_DN2101_c0_g1, TRINITY_DN3003_c0_g2, TRINITY_DN347_c0_g2, TRINITY_DN3474_c1_g1, TRINITY_DN6549_c0_g2, TRINITY_DN84235_c0_g2, TRINITY_DN919_c0_g1, TRINITY_DN9820_c0_g1
CA.HI	GO:0043900	regulation of multi-organism process	203	0.91136	TRINITY_DN1001_c0_g1, TRINITY_DN101139_c0_g1, TRINITY_DN10136_c0_g1, TRINITY_DN102990_c0_g1, TRINITY_DN10366_c0_g1, TRINITY_DN1044_c0_g1, TRINITY_DN1045_c0_g1, TRINITY_DN11073_c0_g1, TRINITY_DN1148_c0_g1, TRINITY_DN1155_c1_g1, TRINITY_DN1156_c0_g1, TRINITY_DN1163_c4_g1, TRINITY_DN11642_c0_g1, TRINITY_DN11653_c0_g1, TRINITY_DN11887_c0_g1, TRINITY_DN119_c0_g1, TRINITY_DN11922_c0_g1, TRINITY_DN120_c…
CA.HI	GO:0035172	hemocyte proliferation	1	0.91304	TRINITY_DN2657_c1_g2
CA.HI	GO:0014823	response to activity	12	0.91379	TRINITY_DN11412_c0_g1, TRINITY_DN127_c0_g1, TRINITY_DN12763_c0_g1, TRINITY_DN14966_c0_g2, TRINITY_DN16377_c0_g1, TRINITY_DN1667_c0_g2, TRINITY_DN23308_c0_g1, TRINITY_DN34775_c0_g1, TRINITY_DN3654_c5_g2, TRINITY_DN9366_c0_g1, TRINITY_DN93847_c1_g1, TRINITY_DN9820_c0_g1
CA.HI	GO:0097006	regulation of plasma lipoprotein particle levels	11	0.91517	TRINITY_DN12348_c0_g1, TRINITY_DN1410_c0_g1, TRINITY_DN1421_c0_g1, TRINITY_DN16343_c0_g1, TRINITY_DN2396_c2_g3, TRINITY_DN2611_c1_g1, TRINITY_DN26274_c0_g1, TRINITY_DN30413_c0_g1, TRINITY_DN3999_c0_g1, TRINITY_DN6012_c0_g1, TRINITY_DN9034_c0_g2
CA.HI	GO:0006959	humoral immune response	71	0.91925	TRINITY_DN10389_c1_g1, TRINITY_DN1045_c0_g1, TRINITY_DN10465_c0_g1, TRINITY_DN10465_c1_g1, TRINITY_DN1144_c0_g1, TRINITY_DN1158_c1_g1, TRINITY_DN11653_c0_g1, TRINITY_DN1172_c1_g2, TRINITY_DN1191_c1_g1, TRINITY_DN12835_c0_g1, TRINITY_DN12924_c0_g1, TRINITY_DN13733_c0_g1, TRINITY_DN137429_c0_g1, TRINITY_DN1427_c0_g1, TRINITY_DN14919_c0_g1, TRINITY_DN14919_c0_g2, TRINITY_DN14919_c0_g3, TRINITY_DN149…
CA.HI	GO:0003360	brainstem development	1	0.92371	TRINITY_DN146882_c0_g1
CA.HI	GO:0043616	keratinocyte proliferation	9	0.92466	TRINITY_DN10078_c0_g1, TRINITY_DN11649_c1_g1, TRINITY_DN1177_c3_g1, TRINITY_DN1219_c1_g1, TRINITY_DN12277_c0_g1, TRINITY_DN14279_c0_g1, TRINITY_DN3255_c0_g1, TRINITY_DN8209_c0_g1, TRINITY_DN9061_c0_g1
CA.HI	GO:0070482	response to oxygen levels	71	0.92724	TRINITY_DN0_c0_g6, TRINITY_DN10131_c0_g1, TRINITY_DN1017_c1_g1, TRINITY_DN11073_c0_g1, TRINITY_DN1148_c0_g1, TRINITY_DN11715_c0_g1, TRINITY_DN118718_c0_g1, TRINITY_DN1192_c6_g1, TRINITY_DN12149_c0_g1, TRINITY_DN121989_c0_g1, TRINITY_DN12329_c0_g1, TRINITY_DN123330_c0_g1, TRINITY_DN12661_c0_g2, TRINITY_DN1285_c1_g4, TRINITY_DN14279_c0_g1, TRINITY_DN1496_c1_g1, TRINITY_DN15325_c0_g1, TRINITY_DN1625…
CA.HI	GO:0090345	cellular organohalogen metabolic process	1	0.92750	TRINITY_DN1274_c0_g2
CA.HI	GO:0006116	NADH oxidation	2	0.93677	TRINITY_DN14592_c0_g1, TRINITY_DN9782_c0_g1
CA.HI	GO:0033555	multicellular organismal response to stress	11	0.93725	TRINITY_DN1163_c2_g1, TRINITY_DN116650_c1_g1, TRINITY_DN137_c0_g3, TRINITY_DN137_c0_g4, TRINITY_DN15354_c2_g1, TRINITY_DN2213_c0_g1, TRINITY_DN23308_c0_g1, TRINITY_DN3474_c1_g1, TRINITY_DN65753_c0_g1, TRINITY_DN7046_c0_g1, TRINITY_DN859_c0_g1
CA.HI	GO:0032615	interleukin-12 production	11	0.93831	TRINITY_DN14966_c0_g2, TRINITY_DN1600_c0_g2, TRINITY_DN16825_c0_g1, TRINITY_DN2213_c0_g1, TRINITY_DN23282_c0_g2, TRINITY_DN3216_c2_g1, TRINITY_DN3216_c2_g2, TRINITY_DN3640_c0_g1, TRINITY_DN36570_c0_g1, TRINITY_DN83396_c0_g1, TRINITY_DN9820_c0_g1
CA.HI	GO:0097325	melanocyte proliferation	1	0.93968	TRINITY_DN88543_c0_g1
CA.HI	GO:0007165	signal transduction	8	0.94087	TRINITY_DN127_c1_g1, TRINITY_DN1468_c3_g1, TRINITY_DN1576_c2_g1, TRINITY_DN22242_c0_g1, TRINITY_DN2940_c3_g1, TRINITY_DN40445_c0_g1, TRINITY_DN705_c0_g1, TRINITY_DN9320_c0_g1
CA.HI	GO:1903363	negative regulation of cellular protein catabolic process	1	0.94089	TRINITY_DN127_c1_g1
CA.HI	GO:0065009	regulation of molecular function	882	0.94389	TRINITY_DN0_c1_g1, TRINITY_DN10_c0_g1, TRINITY_DN100_c0_g2, TRINITY_DN1000_c1_g1, TRINITY_DN1001_c0_g1, TRINITY_DN1002_c0_g1, TRINITY_DN10033_c0_g1, TRINITY_DN1008_c0_g1, TRINITY_DN10124_c0_g1, TRINITY_DN1014_c0_g1, TRINITY_DN1015_c0_g1, TRINITY_DN1016_c4_g1, TRINITY_DN1017_c1_g1, TRINITY_DN10173_c0_g1, TRINITY_DN10175_c0_g2, TRINITY_DN1018_c0_g1, TRINITY_DN10181_c0_g1, TRINITY_DN10182_c0_g1, TRI…
CA.HI	GO:0035010	encapsulation of foreign target	4	0.94465	TRINITY_DN25741_c0_g4, TRINITY_DN26430_c0_g1, TRINITY_DN3737_c0_g1, TRINITY_DN40295_c0_g1
CA.HI	GO:0044033	multi-organism metabolic process	5	0.94468	TRINITY_DN16343_c0_g1, TRINITY_DN25741_c0_g4, TRINITY_DN26430_c0_g1, TRINITY_DN3737_c0_g1, TRINITY_DN40295_c0_g1
CA.HI	GO:0016043	cellular component organization	1913	0.94795	TRINITY_DN0_c0_g2, TRINITY_DN0_c0_g6, TRINITY_DN0_c8_g1, TRINITY_DN1000_c1_g1, TRINITY_DN100063_c0_g2, TRINITY_DN100074_c0_g2, TRINITY_DN1001_c0_g1, TRINITY_DN10013_c1_g2, TRINITY_DN10016_c0_g1, TRINITY_DN10017_c0_g1, TRINITY_DN10031_c0_g1, TRINITY_DN1004_c0_g1, TRINITY_DN10044_c0_g1, TRINITY_DN10045_c0_g1, TRINITY_DN10046_c0_g1, TRINITY_DN1005_c0_g2, TRINITY_DN10056_c0_g1, TRINITY_DN10071_c0_g1,…
CA.HI	GO:0051409	response to nitrosative stress	3	0.94834	TRINITY_DN14681_c0_g2, TRINITY_DN22334_c0_g1, TRINITY_DN836_c1_g1
CA.HI	GO:0002682	regulation of immune system process	377	0.95469	TRINITY_DN1001_c0_g1, TRINITY_DN101139_c0_g1, TRINITY_DN10136_c0_g1, TRINITY_DN1017_c1_g1, TRINITY_DN10202_c0_g2, TRINITY_DN1021_c0_g1, TRINITY_DN102990_c0_g1, TRINITY_DN10366_c0_g1, TRINITY_DN10389_c1_g1, TRINITY_DN1042_c0_g1, TRINITY_DN1042_c0_g2, TRINITY_DN1044_c0_g1, TRINITY_DN1045_c0_g1, TRINITY_DN10465_c0_g1, TRINITY_DN10465_c1_g1, TRINITY_DN10544_c0_g1, TRINITY_DN11048_c2_g1, TRINITY_DN110…
CA.HI	GO:0006281	DNA repair	6	0.95672	TRINITY_DN1306_c0_g1, TRINITY_DN1306_c0_g2, TRINITY_DN14851_c0_g1, TRINITY_DN2405_c0_g1, TRINITY_DN3615_c0_g1, TRINITY_DN448_c0_g1
CA.HI	GO:0080135	regulation of cellular response to stress	4	0.95675	TRINITY_DN1306_c0_g1, TRINITY_DN1306_c0_g2, TRINITY_DN13915_c0_g1, TRINITY_DN2405_c0_g1
CA.HI	GO:0048584	positive regulation of response to stimulus	3	0.95676	TRINITY_DN1306_c0_g1, TRINITY_DN1306_c0_g2, TRINITY_DN2405_c0_g1
CA.HI	GO:0036343	psychomotor behavior	1	0.95822	TRINITY_DN1279_c0_g1
CA.HI	GO:0035087	siRNA loading onto RISC involved in RNA interference	2	0.95885	TRINITY_DN130_c0_g1, TRINITY_DN4779_c0_g1
CA.HI	GO:0044241	lipid digestion	2	0.95913	TRINITY_DN24494_c0_g1, TRINITY_DN26274_c0_g1
CA.HI	GO:0030574	collagen catabolic process	4	0.95961	TRINITY_DN1156_c0_g1, TRINITY_DN8700_c0_g1, TRINITY_DN88543_c0_g1, TRINITY_DN9553_c0_g1
CA.HI	GO:0090647	modulation of age-related behavioral decline	1	0.96185	TRINITY_DN877_c0_g1
CA.HI	GO:0016310	phosphorylation	20	0.96288	TRINITY_DN11113_c0_g1, TRINITY_DN127_c1_g1, TRINITY_DN127_c1_g2, TRINITY_DN130_c0_g1, TRINITY_DN1384_c0_g1, TRINITY_DN13897_c0_g1, TRINITY_DN13915_c0_g1, TRINITY_DN1576_c2_g1, TRINITY_DN16843_c0_g1, TRINITY_DN21074_c0_g1, TRINITY_DN28344_c0_g1, TRINITY_DN2940_c3_g1, TRINITY_DN347_c0_g2, TRINITY_DN3615_c0_g1, TRINITY_DN40445_c0_g1, TRINITY_DN5496_c0_g1, TRINITY_DN705_c0_g1, TRINITY_DN743_c1_g2, TR…
CA.HI	GO:2000241	regulation of reproductive process	50	0.96424	TRINITY_DN10389_c1_g1, TRINITY_DN1236_c1_g1, TRINITY_DN12661_c0_g2, TRINITY_DN1373_c0_g2, TRINITY_DN1393_c0_g1, TRINITY_DN1468_c3_g1, TRINITY_DN1508_c0_g1, TRINITY_DN16303_c0_g1, TRINITY_DN1659_c0_g1, TRINITY_DN17319_c0_g5, TRINITY_DN2091_c0_g1, TRINITY_DN22242_c0_g1, TRINITY_DN223_c0_g1, TRINITY_DN2396_c2_g3, TRINITY_DN24655_c0_g1, TRINITY_DN25378_c0_g2, TRINITY_DN2550_c1_g3, TRINITY_DN25685_c0_…
CA.HI	GO:0019637	organophosphate metabolic process	121	0.96496	TRINITY_DN10071_c0_g1, TRINITY_DN1011_c0_g1, TRINITY_DN10138_c0_g1, TRINITY_DN1020_c2_g1, TRINITY_DN1021_c0_g1, TRINITY_DN10220_c0_g1, TRINITY_DN10365_c0_g1, TRINITY_DN10988_c0_g1, TRINITY_DN111546_c0_g2, TRINITY_DN11808_c0_g1, TRINITY_DN1184_c0_g1, TRINITY_DN1195_c0_g1, TRINITY_DN12201_c0_g1, TRINITY_DN1229_c0_g2, TRINITY_DN1230_c0_g1, TRINITY_DN123506_c0_g1, TRINITY_DN1238_c0_g1, TRINITY_DN1267…
CA.HI	GO:0009119	ribonucleoside metabolic process	7	0.96504	TRINITY_DN10988_c0_g1, TRINITY_DN111546_c0_g2, TRINITY_DN27460_c0_g1, TRINITY_DN42870_c2_g1, TRINITY_DN5632_c0_g2, TRINITY_DN7023_c0_g1, TRINITY_DN7137_c0_g1
CA.HI	GO:0001909	leukocyte mediated cytotoxicity	16	0.96518	TRINITY_DN10366_c0_g1, TRINITY_DN111_c2_g1, TRINITY_DN12180_c0_g1, TRINITY_DN12661_c0_g2, TRINITY_DN12835_c0_g1, TRINITY_DN20788_c2_g1, TRINITY_DN2080_c0_g2, TRINITY_DN2389_c0_g1, TRINITY_DN3020_c1_g1, TRINITY_DN3458_c0_g4, TRINITY_DN37011_c0_g2, TRINITY_DN4000_c0_g1, TRINITY_DN4095_c0_g2, TRINITY_DN4763_c0_g1, TRINITY_DN6863_c0_g1, TRINITY_DN889_c1_g2
CA.HI	GO:0043476	pigment accumulation	4	0.96652	TRINITY_DN14702_c0_g1, TRINITY_DN2080_c0_g2, TRINITY_DN869_c1_g2, TRINITY_DN8890_c1_g1
CA.HI	GO:0071696	ectodermal placode development	2	0.96731	TRINITY_DN348_c0_g1, TRINITY_DN8391_c0_g1
CA.HI	GO:0071900	regulation of protein serine/threonine kinase activity	4	0.96733	TRINITY_DN13915_c0_g1, TRINITY_DN28344_c0_g1, TRINITY_DN5496_c0_g1, TRINITY_DN743_c1_g2
CA.HI	GO:0036065	fucosylation	4	0.96737	TRINITY_DN104469_c0_g1, TRINITY_DN26284_c0_g1, TRINITY_DN70608_c0_g1, TRINITY_DN8939_c0_g1
CA.HI	GO:0070341	fat cell proliferation	3	0.96938	TRINITY_DN17225_c0_g1, TRINITY_DN919_c0_g1, TRINITY_DN9379_c0_g1
CA.HI	GO:0000398	mRNA splicing, via spliceosome	4	0.96973	TRINITY_DN1468_c3_g1, TRINITY_DN22242_c0_g1, TRINITY_DN3521_c0_g1, TRINITY_DN448_c0_g1
CA.HI	GO:0006955	immune response	413	0.97134	TRINITY_DN1001_c0_g1, TRINITY_DN101139_c0_g1, TRINITY_DN10136_c0_g1, TRINITY_DN1020_c1_g1, TRINITY_DN1021_c0_g1, TRINITY_DN102990_c0_g1, TRINITY_DN10366_c0_g1, TRINITY_DN10389_c1_g1, TRINITY_DN1042_c0_g1, TRINITY_DN1042_c0_g2, TRINITY_DN1044_c0_g1, TRINITY_DN1045_c0_g1, TRINITY_DN1045_c1_g1, TRINITY_DN10465_c0_g1, TRINITY_DN10465_c1_g1, TRINITY_DN10544_c0_g1, TRINITY_DN109911_c1_g2, TRINITY_DN110…
CA.HI	GO:0031325	positive regulation of cellular metabolic process	8	0.97340	TRINITY_DN1306_c0_g1, TRINITY_DN1306_c0_g2, TRINITY_DN13915_c0_g1, TRINITY_DN1576_c2_g1, TRINITY_DN2405_c0_g1, TRINITY_DN2940_c3_g1, TRINITY_DN347_c0_g2, TRINITY_DN9952_c0_g1
CA.HI	GO:0055115	entry into diapause	3	0.97348	TRINITY_DN2080_c2_g1, TRINITY_DN7997_c0_g1, TRINITY_DN859_c0_g1
CA.HI	GO:0009112	nucleobase metabolic process	1	0.97354	TRINITY_DN27460_c0_g1
CA.HI	GO:0044205	'de novo' UMP biosynthetic process	1	0.97354	TRINITY_DN27460_c0_g1
CA.HI	GO:0032943	mononuclear cell proliferation	65	0.97531	TRINITY_DN10366_c0_g1, TRINITY_DN1042_c0_g1, TRINITY_DN111_c2_g1, TRINITY_DN1198_c0_g1, TRINITY_DN12145_c0_g1, TRINITY_DN12180_c0_g1, TRINITY_DN12206_c0_g1, TRINITY_DN12661_c0_g2, TRINITY_DN12924_c0_g1, TRINITY_DN130_c2_g1, TRINITY_DN137429_c0_g1, TRINITY_DN1397_c3_g1, TRINITY_DN1434_c0_g1, TRINITY_DN14417_c0_g2, TRINITY_DN1487_c1_g2, TRINITY_DN14966_c0_g2, TRINITY_DN1523_c0_g1, TRINITY_DN1551_c0…
CA.HI	GO:0021700	developmental maturation	58	0.97685	TRINITY_DN10182_c0_g1, TRINITY_DN10389_c1_g1, TRINITY_DN11847_c0_g1, TRINITY_DN1373_c0_g2, TRINITY_DN14702_c0_g1, TRINITY_DN14895_c0_g1, TRINITY_DN1508_c0_g1, TRINITY_DN15162_c0_g1, TRINITY_DN15225_c0_g1, TRINITY_DN15325_c0_g1, TRINITY_DN15880_c0_g2, TRINITY_DN16193_c0_g1, TRINITY_DN16649_c0_g1, TRINITY_DN16649_c0_g2, TRINITY_DN1666_c0_g1, TRINITY_DN17225_c0_g1, TRINITY_DN17667_c0_g1, TRINITY_DN2…
CA.HI	GO:0002504	antigen processing and presentation of peptide or polysaccharide antigen via MHC class II	14	0.97841	TRINITY_DN1156_c0_g1, TRINITY_DN12145_c0_g1, TRINITY_DN1291_c0_g1, TRINITY_DN137429_c0_g1, TRINITY_DN1421_c0_g1, TRINITY_DN14966_c0_g2, TRINITY_DN1523_c0_g1, TRINITY_DN21953_c0_g1, TRINITY_DN2213_c0_g1, TRINITY_DN3035_c0_g2, TRINITY_DN3506_c1_g1, TRINITY_DN6939_c3_g1, TRINITY_DN8073_c0_g1, TRINITY_DN980_c0_g1
CA.HI	GO:0061481	response to TNF agonist	1	0.97947	TRINITY_DN21103_c0_g1
CA.HI	GO:0010573	vascular endothelial growth factor production	4	0.98212	TRINITY_DN15163_c1_g1, TRINITY_DN1585_c0_g1, TRINITY_DN23293_c0_g1, TRINITY_DN6620_c0_g2
CA.HI	GO:0007624	ultradian rhythm	2	0.98225	TRINITY_DN7997_c0_g1, TRINITY_DN859_c0_g1
CA.HI	GO:0008344	adult locomotory behavior	18	0.98444	TRINITY_DN11651_c0_g1, TRINITY_DN13579_c0_g1, TRINITY_DN1508_c0_g1, TRINITY_DN17080_c0_g2, TRINITY_DN2194_c0_g1, TRINITY_DN2308_c0_g1, TRINITY_DN2386_c1_g1, TRINITY_DN25741_c0_g4, TRINITY_DN2673_c0_g2, TRINITY_DN31836_c0_g1, TRINITY_DN3241_c0_g1, TRINITY_DN34775_c0_g1, TRINITY_DN4124_c0_g1, TRINITY_DN6963_c0_g1, TRINITY_DN6963_c2_g1, TRINITY_DN7085_c1_g1, TRINITY_DN823_c0_g1, TRINITY_DN836_c1_g1
CA.HI	GO:0006388	tRNA splicing, via endonucleolytic cleavage and ligation	3	0.98468	TRINITY_DN130_c0_g1, TRINITY_DN21904_c0_g1, TRINITY_DN4779_c0_g1
CA.HI	GO:0006479	protein methylation	2	0.98476	TRINITY_DN3521_c0_g1, TRINITY_DN53466_c0_g4
CA.HI	GO:0034622	cellular protein-containing complex assembly	7	0.98478	TRINITY_DN130_c0_g1, TRINITY_DN1468_c3_g1, TRINITY_DN1576_c2_g1, TRINITY_DN21074_c0_g1, TRINITY_DN22242_c0_g1, TRINITY_DN3521_c0_g1, TRINITY_DN4779_c0_g1
CA.HI	GO:0007417	central nervous system development	3	0.98480	TRINITY_DN3521_c0_g1, TRINITY_DN4779_c0_g1, TRINITY_DN5039_c0_g1
CA.HI	GO:0006952	defense response	337	0.98561	TRINITY_DN1001_c0_g1, TRINITY_DN10072_c0_g1, TRINITY_DN101139_c0_g1, TRINITY_DN10136_c0_g1, TRINITY_DN1020_c1_g1, TRINITY_DN1029_c0_g1, TRINITY_DN102990_c0_g1, TRINITY_DN10366_c0_g1, TRINITY_DN10389_c1_g1, TRINITY_DN1042_c0_g2, TRINITY_DN1044_c0_g1, TRINITY_DN1045_c1_g1, TRINITY_DN1050_c0_g1, TRINITY_DN109911_c1_g2, TRINITY_DN11045_c0_g2, TRINITY_DN11073_c0_g1, TRINITY_DN11412_c0_g1, TRINITY_DN11…
CA.HI	GO:0140253	cell-cell fusion	9	0.98731	TRINITY_DN1001_c0_g1, TRINITY_DN15597_c1_g1, TRINITY_DN26430_c0_g1, TRINITY_DN3216_c2_g1, TRINITY_DN3216_c2_g2, TRINITY_DN36432_c0_g2, TRINITY_DN4031_c0_g1, TRINITY_DN6662_c0_g2, TRINITY_DN96252_c0_g2
CA.HI	GO:0071706	tumor necrosis factor superfamily cytokine production	30	0.98803	TRINITY_DN12059_c0_g1, TRINITY_DN12661_c0_g2, TRINITY_DN1487_c1_g2, TRINITY_DN1488_c1_g1, TRINITY_DN149575_c0_g1, TRINITY_DN14966_c0_g2, TRINITY_DN1532_c2_g1, TRINITY_DN1585_c0_g1, TRINITY_DN15881_c0_g1, TRINITY_DN16368_c0_g1, TRINITY_DN16825_c0_g1, TRINITY_DN2213_c0_g1, TRINITY_DN23282_c0_g2, TRINITY_DN2443_c0_g2, TRINITY_DN2523_c0_g1, TRINITY_DN2665_c0_g1, TRINITY_DN37011_c0_g2, TRINITY_DN5954_…
CA.HI	GO:0042440	pigment metabolic process	17	0.98807	TRINITY_DN12180_c0_g1, TRINITY_DN1296_c0_g1, TRINITY_DN1652_c0_g1, TRINITY_DN25741_c0_g4, TRINITY_DN26158_c0_g2, TRINITY_DN26430_c0_g1, TRINITY_DN3474_c1_g1, TRINITY_DN3737_c0_g1, TRINITY_DN4011_c0_g1, TRINITY_DN40295_c0_g1, TRINITY_DN6800_c0_g1, TRINITY_DN7127_c0_g1, TRINITY_DN798_c2_g2, TRINITY_DN95047_c0_g2, TRINITY_DN952_c0_g1, TRINITY_DN9640_c0_g1, TRINITY_DN988_c1_g1
CA.HI	GO:0019748	secondary metabolic process	12	0.98809	TRINITY_DN103751_c0_g1, TRINITY_DN1163_c4_g1, TRINITY_DN1451_c0_g1, TRINITY_DN1652_c0_g1, TRINITY_DN25741_c0_g4, TRINITY_DN26430_c0_g1, TRINITY_DN3474_c1_g1, TRINITY_DN3737_c0_g1, TRINITY_DN40295_c0_g1, TRINITY_DN6231_c2_g1, TRINITY_DN95047_c0_g2, TRINITY_DN988_c1_g1
CA.HI	GO:0040011	locomotion	404	0.98913	TRINITY_DN10046_c0_g1, TRINITY_DN100512_c0_g1, TRINITY_DN10056_c0_g1, TRINITY_DN10138_c0_g1, TRINITY_DN1016_c4_g1, TRINITY_DN1017_c1_g1, TRINITY_DN1018_c0_g1, TRINITY_DN10181_c0_g1, TRINITY_DN10182_c0_g1, TRINITY_DN1020_c0_g1, TRINITY_DN10206_c0_g1, TRINITY_DN10211_c0_g1, TRINITY_DN1026_c0_g1, TRINITY_DN1029_c1_g1, TRINITY_DN10389_c1_g1, TRINITY_DN1042_c0_g1, TRINITY_DN1042_c0_g2, TRINITY_DN1044_…
CA.HI	GO:0032635	interleukin-6 production	28	0.98934	TRINITY_DN12661_c0_g2, TRINITY_DN13760_c0_g1, TRINITY_DN1487_c1_g2, TRINITY_DN1488_c1_g1, TRINITY_DN149575_c0_g1, TRINITY_DN14966_c0_g2, TRINITY_DN1585_c0_g1, TRINITY_DN15881_c0_g1, TRINITY_DN16377_c0_g1, TRINITY_DN2523_c0_g1, TRINITY_DN3342_c0_g1, TRINITY_DN3654_c5_g2, TRINITY_DN37011_c0_g2, TRINITY_DN37367_c1_g1, TRINITY_DN6553_c0_g1, TRINITY_DN6647_c0_g1, TRINITY_DN667_c0_g1, TRINITY_DN677_c0_…
CA.HI	GO:0032609	interferon-gamma production	25	0.99048	TRINITY_DN11922_c0_g1, TRINITY_DN12145_c0_g1, TRINITY_DN12661_c0_g2, TRINITY_DN137429_c0_g1, TRINITY_DN143014_c0_g1, TRINITY_DN14966_c0_g2, TRINITY_DN1523_c0_g1, TRINITY_DN1585_c0_g1, TRINITY_DN16377_c0_g1, TRINITY_DN23282_c0_g2, TRINITY_DN24_c0_g2, TRINITY_DN2665_c0_g1, TRINITY_DN27832_c0_g1, TRINITY_DN3020_c1_g1, TRINITY_DN30335_c0_g2, TRINITY_DN31506_c0_g1, TRINITY_DN3640_c0_g1, TRINITY_DN5954…
CA.HI	GO:0035023	regulation of Rho protein signal transduction	1	0.99461	TRINITY_DN705_c0_g1
CA.HI	GO:0000448	cleavage in ITS2 between 5.8S rRNA and LSU-rRNA of tricistronic rRNA transcript (SSU-rRNA, 5.8S rRNA, LSU-rRNA)	1	0.99461	TRINITY_DN705_c0_g1
CA.HI	GO:0021695	cerebellar cortex development	1	0.99487	TRINITY_DN4779_c0_g1
CA.HI	GO:0030423	targeting of mRNA for destruction involved in RNA interference	1	0.99487	TRINITY_DN4779_c0_g1
CA.HI	GO:0006796	phosphate-containing compound metabolic process	142	0.99489	TRINITY_DN10071_c0_g1, TRINITY_DN1011_c0_g1, TRINITY_DN10138_c0_g1, TRINITY_DN1020_c2_g1, TRINITY_DN1021_c0_g1, TRINITY_DN10220_c0_g1, TRINITY_DN10365_c0_g1, TRINITY_DN10988_c0_g1, TRINITY_DN11113_c0_g1, TRINITY_DN111546_c0_g2, TRINITY_DN11808_c0_g1, TRINITY_DN1184_c0_g1, TRINITY_DN1195_c0_g1, TRINITY_DN12201_c0_g1, TRINITY_DN1229_c0_g2, TRINITY_DN1230_c0_g1, TRINITY_DN123506_c0_g1, TRINITY_DN123…
CA.HI	GO:0002434	immune complex clearance	1	0.99550	TRINITY_DN1585_c0_g1
CA.HI	GO:0090269	fibroblast growth factor production	1	0.99680	TRINITY_DN7935_c0_g1
CA.HI	GO:0071704	organic substance metabolic process	4560	0.99811	TRINITY_DN0_c0_g1, TRINITY_DN0_c0_g4, TRINITY_DN0_c28_g1, TRINITY_DN0_c37_g1, TRINITY_DN0_c8_g1, TRINITY_DN1_c13_g1, TRINITY_DN10_c0_g1, TRINITY_DN100_c0_g2, TRINITY_DN100074_c0_g2, TRINITY_DN1001_c0_g1, TRINITY_DN10011_c0_g1, TRINITY_DN10011_c0_g2, TRINITY_DN10013_c0_g1, TRINITY_DN10013_c1_g2, TRINITY_DN10014_c0_g1, TRINITY_DN10016_c0_g1, TRINITY_DN10017_c3_g1, TRINITY_DN1002_c0_g1, TRINITY_DN10…
CA.HI	GO:0045229	external encapsulating structure organization	3	0.99814	TRINITY_DN1461_c0_g1, TRINITY_DN17_c4_g1, TRINITY_DN703_c0_g1
CA.HI	GO:0022600	digestive system process	17	0.99863	TRINITY_DN103882_c1_g2, TRINITY_DN114538_c0_g2, TRINITY_DN11469_c0_g1, TRINITY_DN12374_c0_g2, TRINITY_DN139622_c0_g1, TRINITY_DN149575_c0_g1, TRINITY_DN23845_c0_g1, TRINITY_DN24494_c0_g1, TRINITY_DN26274_c0_g1, TRINITY_DN347_c0_g2, TRINITY_DN37297_c0_g1, TRINITY_DN6208_c0_g1, TRINITY_DN6208_c0_g2, TRINITY_DN798_c2_g2, TRINITY_DN81_c0_g1, TRINITY_DN812_c1_g1, TRINITY_DN881_c1_g1
CA.HI	GO:0032612	interleukin-1 production	19	0.99902	TRINITY_DN121989_c0_g1, TRINITY_DN12209_c0_g1, TRINITY_DN12661_c0_g2, TRINITY_DN14351_c0_g1, TRINITY_DN149575_c0_g1, TRINITY_DN14966_c0_g2, TRINITY_DN1585_c0_g1, TRINITY_DN16009_c0_g1, TRINITY_DN16599_c0_g1, TRINITY_DN16825_c0_g1, TRINITY_DN23282_c0_g2, TRINITY_DN2443_c0_g2, TRINITY_DN26274_c0_g1, TRINITY_DN2718_c0_g1, TRINITY_DN3003_c0_g2, TRINITY_DN605_c0_g1, TRINITY_DN6647_c0_g1, TRINITY_DN693…
CA.HI	GO:0030536	larval feeding behavior	1	0.99938	TRINITY_DN17_c4_g1
CA.HI	GO:1990834	response to odorant	1	0.99979	TRINITY_DN9553_c0_g1
CA.HI	GO:0032620	interleukin-17 production	4	0.99979	TRINITY_DN12661_c0_g2, TRINITY_DN16009_c0_g1, TRINITY_DN3342_c0_g1, TRINITY_DN6620_c0_g2
CA.HI	GO:0120036	plasma membrane bounded cell projection organization	1	1.00000	TRINITY_DN5039_c0_g1
CA.HI	GO:0120039	plasma membrane bounded cell projection morphogenesis	1	1.00000	TRINITY_DN5039_c0_g1
CA.HI	GO:0006839	mitochondrial transport	1	1.00000	TRINITY_DN1576_c2_g1
CA.HI	GO:0036451	cap mRNA methylation	1	1.00000	TRINITY_DN1536_c0_g1
CA.HI	GO:0009162	deoxyribonucleoside monophosphate metabolic process	1	1.00000	TRINITY_DN2606_c3_g1
CA.HI	GO:0044260	cellular macromolecule metabolic process	28	1.00000	TRINITY_DN11113_c0_g1, TRINITY_DN11654_c0_g1, TRINITY_DN127_c1_g1, TRINITY_DN127_c1_g2, TRINITY_DN1306_c0_g1, TRINITY_DN1306_c0_g2, TRINITY_DN1384_c0_g1, TRINITY_DN13897_c0_g1, TRINITY_DN13915_c0_g1, TRINITY_DN14851_c0_g1, TRINITY_DN1536_c0_g1, TRINITY_DN1576_c2_g1, TRINITY_DN1939_c3_g1, TRINITY_DN2405_c0_g1, TRINITY_DN28344_c0_g1, TRINITY_DN2940_c3_g1, TRINITY_DN347_c0_g2, TRINITY_DN3521_c0_g1, …
CA.HI	GO:0009163	nucleoside biosynthetic process	5	1.00000	TRINITY_DN10988_c0_g1, TRINITY_DN111546_c0_g2, TRINITY_DN27460_c0_g1, TRINITY_DN42870_c2_g1, TRINITY_DN7023_c0_g1
CA.HI	GO:0009164	nucleoside catabolic process	1	1.00000	TRINITY_DN5632_c0_g2
CA.HI	GO:0042273	ribosomal large subunit biogenesis	1	1.00000	TRINITY_DN705_c0_g1
CA.HI	GO:0009165	nucleotide biosynthetic process	8	1.00000	TRINITY_DN10988_c0_g1, TRINITY_DN2606_c3_g1, TRINITY_DN27460_c0_g1, TRINITY_DN2940_c3_g1, TRINITY_DN30569_c0_g1, TRINITY_DN347_c0_g2, TRINITY_DN42870_c2_g1, TRINITY_DN9952_c0_g1
CA.HI	GO:0009167	purine ribonucleoside monophosphate metabolic process	97	1.00000	TRINITY_DN10071_c0_g1, TRINITY_DN1020_c2_g1, TRINITY_DN1021_c0_g1, TRINITY_DN10220_c0_g1, TRINITY_DN10365_c0_g1, TRINITY_DN10988_c0_g1, TRINITY_DN11808_c0_g1, TRINITY_DN1184_c0_g1, TRINITY_DN1195_c0_g1, TRINITY_DN12201_c0_g1, TRINITY_DN1229_c0_g2, TRINITY_DN1230_c0_g1, TRINITY_DN123506_c0_g1, TRINITY_DN1238_c0_g1, TRINITY_DN12677_c0_g1, TRINITY_DN12677_c0_g2, TRINITY_DN12677_c0_g4, TRINITY_DN1357…
CA.HI	GO:0044265	cellular macromolecule catabolic process	2	1.00000	TRINITY_DN127_c1_g1, TRINITY_DN9320_c0_g1
CA.HI	GO:0009168	purine ribonucleoside monophosphate biosynthetic process	5	1.00000	TRINITY_DN10988_c0_g1, TRINITY_DN2940_c3_g1, TRINITY_DN347_c0_g2, TRINITY_DN42870_c2_g1, TRINITY_DN9952_c0_g1
CA.HI	GO:0044267	cellular protein metabolic process	21	1.00000	TRINITY_DN11113_c0_g1, TRINITY_DN127_c1_g1, TRINITY_DN127_c1_g2, TRINITY_DN1306_c0_g1, TRINITY_DN1306_c0_g2, TRINITY_DN1384_c0_g1, TRINITY_DN13897_c0_g1, TRINITY_DN13915_c0_g1, TRINITY_DN1576_c2_g1, TRINITY_DN1939_c3_g1, TRINITY_DN2405_c0_g1, TRINITY_DN28344_c0_g1, TRINITY_DN2940_c3_g1, TRINITY_DN3521_c0_g1, TRINITY_DN3615_c0_g1, TRINITY_DN40445_c0_g1, TRINITY_DN53466_c0_g4, TRINITY_DN5496_c0_g1,…
CA.HI	GO:0042278	purine nucleoside metabolic process	4	1.00000	TRINITY_DN10988_c0_g1, TRINITY_DN42870_c2_g1, TRINITY_DN5632_c0_g2, TRINITY_DN7023_c0_g1
CA.HI	GO:0000302	response to reactive oxygen species	1	1.00000	TRINITY_DN1576_c2_g1
CA.HI	GO:0009152	purine ribonucleotide biosynthetic process	5	1.00000	TRINITY_DN10988_c0_g1, TRINITY_DN2940_c3_g1, TRINITY_DN347_c0_g2, TRINITY_DN42870_c2_g1, TRINITY_DN9952_c0_g1
CA.HI	GO:0009966	regulation of signal transduction	4	1.00000	TRINITY_DN1576_c2_g1, TRINITY_DN2940_c3_g1, TRINITY_DN40445_c0_g1, TRINITY_DN705_c0_g1
CA.HI	GO:0009968	negative regulation of signal transduction	1	1.00000	TRINITY_DN1576_c2_g1
CA.HI	GO:0008033	tRNA processing	4	1.00000	TRINITY_DN130_c0_g1, TRINITY_DN1939_c3_g1, TRINITY_DN21904_c0_g1, TRINITY_DN4779_c0_g1
CA.HI	GO:0009156	ribonucleoside monophosphate biosynthetic process	6	1.00000	TRINITY_DN10988_c0_g1, TRINITY_DN27460_c0_g1, TRINITY_DN2940_c3_g1, TRINITY_DN347_c0_g2, TRINITY_DN42870_c2_g1, TRINITY_DN9952_c0_g1
CA.HI	GO:0009157	deoxyribonucleoside monophosphate biosynthetic process	1	1.00000	TRINITY_DN2606_c3_g1
CA.HI	GO:0006400	tRNA modification	1	1.00000	TRINITY_DN1939_c3_g1
CA.HI	GO:0044257	cellular protein catabolic process	2	1.00000	TRINITY_DN127_c1_g1, TRINITY_DN9320_c0_g1
CA.HI	GO:0048634	regulation of muscle organ development	1	1.00000	TRINITY_DN1576_c2_g1
CA.HI	GO:0006405	RNA export from nucleus	2	1.00000	TRINITY_DN11654_c0_g1, TRINITY_DN448_c0_g1
CA.HI	GO:0048636	positive regulation of muscle organ development	1	1.00000	TRINITY_DN1576_c2_g1
CA.HI	GO:0051193	regulation of cofactor metabolic process	3	1.00000	TRINITY_DN2940_c3_g1, TRINITY_DN347_c0_g2, TRINITY_DN9952_c0_g1
CA.HI	GO:0051196	regulation of coenzyme metabolic process	3	1.00000	TRINITY_DN2940_c3_g1, TRINITY_DN347_c0_g2, TRINITY_DN9952_c0_g1
CA.HI	GO:0021549	cerebellum development	1	1.00000	TRINITY_DN4779_c0_g1
CA.HI	GO:0009185	ribonucleoside diphosphate metabolic process	3	1.00000	TRINITY_DN2940_c3_g1, TRINITY_DN347_c0_g2, TRINITY_DN9952_c0_g1
CA.HI	GO:0070585	protein localization to mitochondrion	1	1.00000	TRINITY_DN1576_c2_g1
CA.HI	GO:0042214	terpene metabolic process	1	1.00000	TRINITY_DN3768_c0_g1
CA.HI	GO:0009187	cyclic nucleotide metabolic process	1	1.00000	TRINITY_DN5039_c0_g1
CA.HI	GO:1901998	toxin transport	1	1.00000	TRINITY_DN17028_c0_g1
CA.HI	GO:0007005	mitochondrion organization	1	1.00000	TRINITY_DN1576_c2_g1
CA.HI	GO:0044270	cellular nitrogen compound catabolic process	10	1.00000	TRINITY_DN2606_c3_g1, TRINITY_DN2940_c3_g1, TRINITY_DN30569_c0_g1, TRINITY_DN347_c0_g2, TRINITY_DN4741_c0_g1, TRINITY_DN5039_c0_g1, TRINITY_DN5082_c0_g1, TRINITY_DN5632_c0_g2, TRINITY_DN9320_c0_g1, TRINITY_DN9952_c0_g1
CA.HI	GO:0009173	pyrimidine ribonucleoside monophosphate metabolic process	1	1.00000	TRINITY_DN27460_c0_g1
CA.HI	GO:0044271	cellular nitrogen compound biosynthetic process	19	1.00000	TRINITY_DN10988_c0_g1, TRINITY_DN111546_c0_g2, TRINITY_DN11654_c0_g1, TRINITY_DN1349_c0_g1, TRINITY_DN1576_c2_g1, TRINITY_DN1939_c3_g1, TRINITY_DN2606_c3_g1, TRINITY_DN27460_c0_g1, TRINITY_DN2940_c3_g1, TRINITY_DN30569_c0_g1, TRINITY_DN347_c0_g2, TRINITY_DN42870_c2_g1, TRINITY_DN448_c0_g1, TRINITY_DN4741_c0_g1, TRINITY_DN5039_c0_g1, TRINITY_DN5082_c0_g1, TRINITY_DN7023_c0_g1, TRINITY_DN9320_c0_g1…
CA.HI	GO:0050879	multicellular organismal movement	10	1.00000	TRINITY_DN1279_c0_g1, TRINITY_DN1399_c0_g1, TRINITY_DN1399_c0_g3, TRINITY_DN16377_c0_g1, TRINITY_DN2101_c0_g1, TRINITY_DN26297_c0_g1, TRINITY_DN31836_c0_g1, TRINITY_DN6601_c0_g3, TRINITY_DN7203_c0_g1, TRINITY_DN823_c0_g1
CA.HI	GO:0009174	pyrimidine ribonucleoside monophosphate biosynthetic process	1	1.00000	TRINITY_DN27460_c0_g1
CA.HI	GO:0044272	sulfur compound biosynthetic process	1	1.00000	TRINITY_DN7023_c0_g1
CA.HI	GO:0009176	pyrimidine deoxyribonucleoside monophosphate metabolic process	1	1.00000	TRINITY_DN2606_c3_g1
CA.HI	GO:0009177	pyrimidine deoxyribonucleoside monophosphate biosynthetic process	1	1.00000	TRINITY_DN2606_c3_g1
CA.HI	GO:0000096	sulfur amino acid metabolic process	1	1.00000	TRINITY_DN7023_c0_g1
CA.HI	GO:0009179	purine ribonucleoside diphosphate metabolic process	3	1.00000	TRINITY_DN2940_c3_g1, TRINITY_DN347_c0_g2, TRINITY_DN9952_c0_g1
CA.HI	GO:0000097	sulfur amino acid biosynthetic process	1	1.00000	TRINITY_DN7023_c0_g1
CA.HI	GO:0046390	ribose phosphate biosynthetic process	6	1.00000	TRINITY_DN10988_c0_g1, TRINITY_DN27460_c0_g1, TRINITY_DN2940_c3_g1, TRINITY_DN347_c0_g2, TRINITY_DN42870_c2_g1, TRINITY_DN9952_c0_g1
CA.HI	GO:0046394	carboxylic acid biosynthetic process	4	1.00000	TRINITY_DN2940_c3_g1, TRINITY_DN347_c0_g2, TRINITY_DN7023_c0_g1, TRINITY_DN9952_c0_g1
CA.HI	GO:0005996	monosaccharide metabolic process	1	1.00000	TRINITY_DN1576_c2_g1
CA.HI	GO:0080090	regulation of primary metabolic process	12	1.00000	TRINITY_DN127_c1_g1, TRINITY_DN1306_c0_g2, TRINITY_DN13915_c0_g1, TRINITY_DN1576_c2_g1, TRINITY_DN2405_c0_g1, TRINITY_DN28344_c0_g1, TRINITY_DN2940_c3_g1, TRINITY_DN347_c0_g2, TRINITY_DN5496_c0_g1, TRINITY_DN743_c1_g2, TRINITY_DN9320_c0_g1, TRINITY_DN9952_c0_g1
CA.HI	GO:0009126	purine nucleoside monophosphate metabolic process	97	1.00000	TRINITY_DN10071_c0_g1, TRINITY_DN1020_c2_g1, TRINITY_DN1021_c0_g1, TRINITY_DN10220_c0_g1, TRINITY_DN10365_c0_g1, TRINITY_DN10988_c0_g1, TRINITY_DN11808_c0_g1, TRINITY_DN1184_c0_g1, TRINITY_DN1195_c0_g1, TRINITY_DN12201_c0_g1, TRINITY_DN1229_c0_g2, TRINITY_DN1230_c0_g1, TRINITY_DN123506_c0_g1, TRINITY_DN1238_c0_g1, TRINITY_DN12677_c0_g1, TRINITY_DN12677_c0_g2, TRINITY_DN12677_c0_g4, TRINITY_DN1357…
CA.HI	GO:0009127	purine nucleoside monophosphate biosynthetic process	5	1.00000	TRINITY_DN10988_c0_g1, TRINITY_DN2940_c3_g1, TRINITY_DN347_c0_g2, TRINITY_DN42870_c2_g1, TRINITY_DN9952_c0_g1
CA.HI	GO:0010646	regulation of cell communication	4	1.00000	TRINITY_DN1576_c2_g1, TRINITY_DN2940_c3_g1, TRINITY_DN40445_c0_g1, TRINITY_DN705_c0_g1
CA.HI	GO:0009129	pyrimidine nucleoside monophosphate metabolic process	2	1.00000	TRINITY_DN2606_c3_g1, TRINITY_DN27460_c0_g1
CA.HI	GO:0010648	negative regulation of cell communication	1	1.00000	TRINITY_DN1576_c2_g1
CA.HI	GO:0070925	organelle assembly	1	1.00000	TRINITY_DN1576_c2_g1
CA.HI	GO:0009110	vitamin biosynthetic process	1	1.00000	TRINITY_DN1349_c0_g1
CA.HI	GO:0043247	telomere maintenance in response to DNA damage	1	1.00000	TRINITY_DN3615_c0_g1
CA.HI	GO:0051168	nuclear export	2	1.00000	TRINITY_DN11654_c0_g1, TRINITY_DN448_c0_g1
CA.HI	GO:0098787	mRNA cleavage involved in mRNA processing	2	1.00000	TRINITY_DN11654_c0_g1, TRINITY_DN39236_c0_g1
CA.HI	GO:0051169	nuclear transport	3	1.00000	TRINITY_DN11654_c0_g1, TRINITY_DN448_c0_g1, TRINITY_DN5496_c0_g1
CA.HI	GO:0009116	nucleoside metabolic process	7	1.00000	TRINITY_DN10988_c0_g1, TRINITY_DN111546_c0_g2, TRINITY_DN27460_c0_g1, TRINITY_DN42870_c2_g1, TRINITY_DN5632_c0_g2, TRINITY_DN7023_c0_g1, TRINITY_DN7137_c0_g1
CA.HI	GO:1901566	organonitrogen compound biosynthetic process	12	1.00000	TRINITY_DN10988_c0_g1, TRINITY_DN111546_c0_g2, TRINITY_DN1349_c0_g1, TRINITY_DN1939_c3_g1, TRINITY_DN2606_c3_g1, TRINITY_DN27460_c0_g1, TRINITY_DN2940_c3_g1, TRINITY_DN30569_c0_g1, TRINITY_DN347_c0_g2, TRINITY_DN42870_c2_g1, TRINITY_DN7023_c0_g1, TRINITY_DN9952_c0_g1
CA.HI	GO:0071265	L-methionine biosynthetic process	1	1.00000	TRINITY_DN7023_c0_g1
CA.HI	GO:0071267	L-methionine salvage	1	1.00000	TRINITY_DN7023_c0_g1
CA.HI	GO:0043631	RNA polyadenylation	3	1.00000	TRINITY_DN11654_c0_g1, TRINITY_DN448_c0_g1, TRINITY_DN4779_c0_g1
CA.HI	GO:0009141	nucleoside triphosphate metabolic process	97	1.00000	TRINITY_DN10071_c0_g1, TRINITY_DN1020_c2_g1, TRINITY_DN1021_c0_g1, TRINITY_DN10220_c0_g1, TRINITY_DN10365_c0_g1, TRINITY_DN11808_c0_g1, TRINITY_DN1184_c0_g1, TRINITY_DN1195_c0_g1, TRINITY_DN12201_c0_g1, TRINITY_DN1229_c0_g2, TRINITY_DN1230_c0_g1, TRINITY_DN123506_c0_g1, TRINITY_DN1238_c0_g1, TRINITY_DN12677_c0_g1, TRINITY_DN12677_c0_g2, TRINITY_DN12677_c0_g4, TRINITY_DN13570_c0_g1, TRINITY_DN1364…
CA.HI	GO:0070542	response to fatty acid	1	1.00000	TRINITY_DN1576_c2_g1
CA.HI	GO:0043632	modification-dependent macromolecule catabolic process	2	1.00000	TRINITY_DN127_c1_g1, TRINITY_DN9320_c0_g1
CA.HI	GO:0009142	nucleoside triphosphate biosynthetic process	3	1.00000	TRINITY_DN2940_c3_g1, TRINITY_DN347_c0_g2, TRINITY_DN9952_c0_g1
CA.HI	GO:0009143	nucleoside triphosphate catabolic process	2	1.00000	TRINITY_DN2606_c3_g1, TRINITY_DN30569_c0_g1
CA.HI	GO:0009144	purine nucleoside triphosphate metabolic process	95	1.00000	TRINITY_DN10071_c0_g1, TRINITY_DN1020_c2_g1, TRINITY_DN1021_c0_g1, TRINITY_DN10220_c0_g1, TRINITY_DN10365_c0_g1, TRINITY_DN11808_c0_g1, TRINITY_DN1184_c0_g1, TRINITY_DN1195_c0_g1, TRINITY_DN12201_c0_g1, TRINITY_DN1229_c0_g2, TRINITY_DN1230_c0_g1, TRINITY_DN123506_c0_g1, TRINITY_DN1238_c0_g1, TRINITY_DN12677_c0_g1, TRINITY_DN12677_c0_g2, TRINITY_DN12677_c0_g4, TRINITY_DN13570_c0_g1, TRINITY_DN1364…
CA.HI	GO:0009145	purine nucleoside triphosphate biosynthetic process	3	1.00000	TRINITY_DN2940_c3_g1, TRINITY_DN347_c0_g2, TRINITY_DN9952_c0_g1
CA.HI	GO:0009147	pyrimidine nucleoside triphosphate metabolic process	2	1.00000	TRINITY_DN2606_c3_g1, TRINITY_DN30569_c0_g1
CA.HI	GO:0000460	maturation of 5.8S rRNA	1	1.00000	TRINITY_DN705_c0_g1
CA.HI	GO:0009149	pyrimidine nucleoside triphosphate catabolic process	2	1.00000	TRINITY_DN2606_c3_g1, TRINITY_DN30569_c0_g1
CA.HI	GO:0000463	maturation of LSU-rRNA from tricistronic rRNA transcript (SSU-rRNA, 5.8S rRNA, LSU-rRNA)	1	1.00000	TRINITY_DN705_c0_g1
CA.HI	GO:0000466	maturation of 5.8S rRNA from tricistronic rRNA transcript (SSU-rRNA, 5.8S rRNA, LSU-rRNA)	1	1.00000	TRINITY_DN705_c0_g1
CA.HI	GO:0009130	pyrimidine nucleoside monophosphate biosynthetic process	2	1.00000	TRINITY_DN2606_c3_g1, TRINITY_DN27460_c0_g1
CA.HI	GO:0000469	cleavage involved in rRNA processing	1	1.00000	TRINITY_DN705_c0_g1
CA.HI	GO:0032880	regulation of protein localization	1	1.00000	TRINITY_DN1576_c2_g1
CA.HI	GO:0009132	nucleoside diphosphate metabolic process	3	1.00000	TRINITY_DN2940_c3_g1, TRINITY_DN347_c0_g2, TRINITY_DN9952_c0_g1
CA.HI	GO:0051188	cofactor biosynthetic process	4	1.00000	TRINITY_DN1349_c0_g1, TRINITY_DN2940_c3_g1, TRINITY_DN347_c0_g2, TRINITY_DN9952_c0_g1
CA.HI	GO:0009135	purine nucleoside diphosphate metabolic process	3	1.00000	TRINITY_DN2940_c3_g1, TRINITY_DN347_c0_g2, TRINITY_DN9952_c0_g1
CA.HI	GO:0033058	directional locomotion	1	1.00000	TRINITY_DN12309_c0_g1
CA.HI	GO:0006163	purine nucleotide metabolic process	98	1.00000	TRINITY_DN10071_c0_g1, TRINITY_DN1020_c2_g1, TRINITY_DN1021_c0_g1, TRINITY_DN10220_c0_g1, TRINITY_DN10365_c0_g1, TRINITY_DN10988_c0_g1, TRINITY_DN11808_c0_g1, TRINITY_DN1184_c0_g1, TRINITY_DN1195_c0_g1, TRINITY_DN12201_c0_g1, TRINITY_DN1229_c0_g2, TRINITY_DN1230_c0_g1, TRINITY_DN123506_c0_g1, TRINITY_DN1238_c0_g1, TRINITY_DN12677_c0_g1, TRINITY_DN12677_c0_g2, TRINITY_DN12677_c0_g4, TRINITY_DN1357…
CA.HI	GO:0006164	purine nucleotide biosynthetic process	5	1.00000	TRINITY_DN10988_c0_g1, TRINITY_DN2940_c3_g1, TRINITY_DN347_c0_g2, TRINITY_DN42870_c2_g1, TRINITY_DN9952_c0_g1
CA.HI	GO:0051171	regulation of nitrogen compound metabolic process	12	1.00000	TRINITY_DN127_c1_g1, TRINITY_DN1306_c0_g2, TRINITY_DN13915_c0_g1, TRINITY_DN1576_c2_g1, TRINITY_DN2405_c0_g1, TRINITY_DN28344_c0_g1, TRINITY_DN2940_c3_g1, TRINITY_DN347_c0_g2, TRINITY_DN5496_c0_g1, TRINITY_DN743_c1_g2, TRINITY_DN9320_c0_g1, TRINITY_DN9952_c0_g1
CA.HI	GO:0006165	nucleoside diphosphate phosphorylation	3	1.00000	TRINITY_DN2940_c3_g1, TRINITY_DN347_c0_g2, TRINITY_DN9952_c0_g1
CA.HI	GO:0051172	negative regulation of nitrogen compound metabolic process	3	1.00000	TRINITY_DN127_c1_g1, TRINITY_DN1576_c2_g1, TRINITY_DN9320_c0_g1
CA.HI	GO:0051173	positive regulation of nitrogen compound metabolic process	4	1.00000	TRINITY_DN13915_c0_g1, TRINITY_DN1576_c2_g1, TRINITY_DN347_c0_g2, TRINITY_DN9952_c0_g1
CA.HI	GO:0051174	regulation of phosphorus metabolic process	8	1.00000	TRINITY_DN13915_c0_g1, TRINITY_DN1576_c2_g1, TRINITY_DN28344_c0_g1, TRINITY_DN2940_c3_g1, TRINITY_DN347_c0_g2, TRINITY_DN5496_c0_g1, TRINITY_DN743_c1_g2, TRINITY_DN9952_c0_g1
CA.HI	GO:0120161	regulation of cold-induced thermogenesis	1	1.00000	TRINITY_DN40445_c0_g1
CA.HI	GO:0045787	positive regulation of cell cycle	2	1.00000	TRINITY_DN1468_c3_g1, TRINITY_DN22242_c0_g1
CA.HI	GO:0032870	cellular response to hormone stimulus	1	1.00000	TRINITY_DN1576_c2_g1
CA.HI	GO:0072655	establishment of protein localization to mitochondrion	1	1.00000	TRINITY_DN1576_c2_g1
CA.HI	GO:0010604	positive regulation of macromolecule metabolic process	5	1.00000	TRINITY_DN13915_c0_g1, TRINITY_DN1576_c2_g1, TRINITY_DN347_c0_g2, TRINITY_DN40445_c0_g1, TRINITY_DN9952_c0_g1
CA.HI	GO:0010605	negative regulation of macromolecule metabolic process	6	1.00000	TRINITY_DN127_c1_g1, TRINITY_DN130_c0_g1, TRINITY_DN1576_c2_g1, TRINITY_DN21074_c0_g1, TRINITY_DN4779_c0_g1, TRINITY_DN9320_c0_g1
CA.HI	GO:1902581	multi-organism cellular localization	1	1.00000	TRINITY_DN1291_c0_g1
CA.HI	GO:0010608	posttranscriptional regulation of gene expression	3	1.00000	TRINITY_DN130_c0_g1, TRINITY_DN21074_c0_g1, TRINITY_DN4779_c0_g1
CA.HI	GO:0006152	purine nucleoside catabolic process	1	1.00000	TRINITY_DN5632_c0_g2
CA.HI	GO:0046385	deoxyribose phosphate biosynthetic process	2	1.00000	TRINITY_DN2606_c3_g1, TRINITY_DN30569_c0_g1
CA.HI	GO:0046386	deoxyribose phosphate catabolic process	2	1.00000	TRINITY_DN2606_c3_g1, TRINITY_DN30569_c0_g1
CA.HI	GO:0006555	methionine metabolic process	1	1.00000	TRINITY_DN7023_c0_g1
CA.HI	GO:0043603	cellular amide metabolic process	1	1.00000	TRINITY_DN1939_c3_g1
CA.HI	GO:1900402	regulation of carbohydrate metabolic process by regulation of transcription from RNA polymerase II promoter	2	1.00000	TRINITY_DN347_c0_g2, TRINITY_DN9952_c0_g1
CA.HI	GO:0051128	regulation of cellular component organization	1	1.00000	TRINITY_DN1576_c2_g1
CA.HI	GO:0043604	amide biosynthetic process	1	1.00000	TRINITY_DN1939_c3_g1
CA.HI	GO:0031047	gene silencing by RNA	3	1.00000	TRINITY_DN130_c0_g1, TRINITY_DN21074_c0_g1, TRINITY_DN4779_c0_g1
CA.HI	GO:0000075	cell cycle checkpoint	2	1.00000	TRINITY_DN13915_c0_g1, TRINITY_DN3615_c0_g1
CA.HI	GO:0000470	maturation of LSU-rRNA	1	1.00000	TRINITY_DN705_c0_g1
CA.HI	GO:0071229	cellular response to acid chemical	1	1.00000	TRINITY_DN1576_c2_g1
CA.HI	GO:0098732	macromolecule deacylation	1	1.00000	TRINITY_DN1576_c2_g1
CA.HI	GO:0000478	endonucleolytic cleavage involved in rRNA processing	1	1.00000	TRINITY_DN705_c0_g1
CA.HI	GO:0000479	endonucleolytic cleavage of tricistronic rRNA transcript (SSU-rRNA, 5.8S rRNA, LSU-rRNA)	1	1.00000	TRINITY_DN705_c0_g1
CA.HI	GO:0009108	coenzyme biosynthetic process	4	1.00000	TRINITY_DN1349_c0_g1, TRINITY_DN2940_c3_g1, TRINITY_DN347_c0_g2, TRINITY_DN9952_c0_g1
CA.HI	GO:0034470	ncRNA processing	6	1.00000	TRINITY_DN130_c0_g1, TRINITY_DN1939_c3_g1, TRINITY_DN21904_c0_g1, TRINITY_DN4779_c0_g1, TRINITY_DN53466_c0_g4, TRINITY_DN705_c0_g1
CA.HI	GO:1904951	positive regulation of establishment of protein localization	1	1.00000	TRINITY_DN1576_c2_g1
CA.HI	GO:0032446	protein modification by small protein conjugation	3	1.00000	TRINITY_DN1306_c0_g1, TRINITY_DN1306_c0_g2, TRINITY_DN2405_c0_g1
CA.HI	GO:0071241	cellular response to inorganic substance	1	1.00000	TRINITY_DN1576_c2_g1
CA.HI	GO:0097305	response to alcohol	1	1.00000	TRINITY_DN1576_c2_g1
CA.HI	GO:0097306	cellular response to alcohol	1	1.00000	TRINITY_DN1576_c2_g1
CA.HI	GO:0008150	biological_process	7099	1.00000	TRINITY_DN0_c0_g1, TRINITY_DN0_c0_g2, TRINITY_DN0_c0_g4, TRINITY_DN0_c0_g6, TRINITY_DN0_c1_g1, TRINITY_DN0_c28_g1, TRINITY_DN0_c37_g1, TRINITY_DN0_c8_g1, TRINITY_DN1_c0_g2, TRINITY_DN1_c0_g3, TRINITY_DN1_c1_g1, TRINITY_DN1_c13_g1, TRINITY_DN1_c3_g1, TRINITY_DN10_c0_g1, TRINITY_DN100_c0_g2, TRINITY_DN1000_c1_g1, TRINITY_DN10001_c0_g1, TRINITY_DN10004_c0_g1, TRINITY_DN100063_c0_g2, TRINITY_DN100074…
CA.HI	GO:0006974	cellular response to DNA damage stimulus	7	1.00000	TRINITY_DN1306_c0_g1, TRINITY_DN1306_c0_g2, TRINITY_DN13915_c0_g1, TRINITY_DN14851_c0_g1, TRINITY_DN2405_c0_g1, TRINITY_DN3615_c0_g1, TRINITY_DN448_c0_g1
CA.HI	GO:1903578	regulation of ATP metabolic process	3	1.00000	TRINITY_DN2940_c3_g1, TRINITY_DN347_c0_g2, TRINITY_DN9952_c0_g1
CA.HI	GO:0007586	digestion	17	1.00000	TRINITY_DN103882_c1_g2, TRINITY_DN114538_c0_g2, TRINITY_DN11469_c0_g1, TRINITY_DN12374_c0_g2, TRINITY_DN139622_c0_g1, TRINITY_DN149575_c0_g1, TRINITY_DN23845_c0_g1, TRINITY_DN24494_c0_g1, TRINITY_DN26274_c0_g1, TRINITY_DN347_c0_g2, TRINITY_DN37297_c0_g1, TRINITY_DN6208_c0_g1, TRINITY_DN6208_c0_g2, TRINITY_DN798_c2_g2, TRINITY_DN81_c0_g1, TRINITY_DN812_c1_g1, TRINITY_DN881_c1_g1
CA.HI	GO:0006520	cellular amino acid metabolic process	1	1.00000	TRINITY_DN7023_c0_g1
CA.HI	GO:1901136	carbohydrate derivative catabolic process	3	1.00000	TRINITY_DN2606_c3_g1, TRINITY_DN30569_c0_g1, TRINITY_DN5632_c0_g2
CA.HI	GO:0033043	regulation of organelle organization	1	1.00000	TRINITY_DN1576_c2_g1
CA.HI	GO:1901137	carbohydrate derivative biosynthetic process	10	1.00000	TRINITY_DN10988_c0_g1, TRINITY_DN111546_c0_g2, TRINITY_DN2606_c3_g1, TRINITY_DN27460_c0_g1, TRINITY_DN2940_c3_g1, TRINITY_DN30569_c0_g1, TRINITY_DN347_c0_g2, TRINITY_DN42870_c2_g1, TRINITY_DN7023_c0_g1, TRINITY_DN9952_c0_g1
CA.HI	GO:0042364	water-soluble vitamin biosynthetic process	1	1.00000	TRINITY_DN1349_c0_g1
CA.HI	GO:0033036	macromolecule localization	1047	1.00000	TRINITY_DN0_c0_g6, TRINITY_DN100_c0_g2, TRINITY_DN100063_c0_g2, TRINITY_DN1001_c0_g1, TRINITY_DN10045_c0_g1, TRINITY_DN1005_c0_g2, TRINITY_DN10062_c0_g2, TRINITY_DN101259_c0_g1, TRINITY_DN10131_c0_g1, TRINITY_DN1014_c0_g2, TRINITY_DN1016_c1_g2, TRINITY_DN1016_c4_g1, TRINITY_DN10173_c0_g1, TRINITY_DN1018_c0_g1, TRINITY_DN10181_c0_g1, TRINITY_DN10182_c0_g1, TRINITY_DN10186_c0_g1, TRINITY_DN102_c1_g…
CA.HI	GO:0060341	regulation of cellular localization	1	1.00000	TRINITY_DN1576_c2_g1
CA.HI	GO:0031401	positive regulation of protein modification process	1	1.00000	TRINITY_DN13915_c0_g1
CA.HI	GO:0006518	peptide metabolic process	1	1.00000	TRINITY_DN1939_c3_g1
CA.HI	GO:0006913	nucleocytoplasmic transport	3	1.00000	TRINITY_DN11654_c0_g1, TRINITY_DN448_c0_g1, TRINITY_DN5496_c0_g1
CA.HI	GO:0006914	autophagy	2	1.00000	TRINITY_DN1576_c2_g1, TRINITY_DN40445_c0_g1
CA.HI	GO:0006140	regulation of nucleotide metabolic process	3	1.00000	TRINITY_DN2940_c3_g1, TRINITY_DN347_c0_g2, TRINITY_DN9952_c0_g1
CA.HI	GO:0006915	apoptotic process	2	1.00000	TRINITY_DN1576_c2_g1, TRINITY_DN9320_c0_g1
CA.HI	GO:1902532	negative regulation of intracellular signal transduction	1	1.00000	TRINITY_DN1576_c2_g1
CA.HI	GO:0019438	aromatic compound biosynthetic process	18	1.00000	TRINITY_DN10988_c0_g1, TRINITY_DN111546_c0_g2, TRINITY_DN11654_c0_g1, TRINITY_DN1349_c0_g1, TRINITY_DN1576_c2_g1, TRINITY_DN2606_c3_g1, TRINITY_DN27460_c0_g1, TRINITY_DN2940_c3_g1, TRINITY_DN30569_c0_g1, TRINITY_DN347_c0_g2, TRINITY_DN42870_c2_g1, TRINITY_DN448_c0_g1, TRINITY_DN4741_c0_g1, TRINITY_DN5039_c0_g1, TRINITY_DN5082_c0_g1, TRINITY_DN7023_c0_g1, TRINITY_DN9320_c0_g1, TRINITY_DN9952_c0_g1
CA.HI	GO:0019439	aromatic compound catabolic process	10	1.00000	TRINITY_DN2606_c3_g1, TRINITY_DN2940_c3_g1, TRINITY_DN30569_c0_g1, TRINITY_DN347_c0_g2, TRINITY_DN4741_c0_g1, TRINITY_DN5039_c0_g1, TRINITY_DN5082_c0_g1, TRINITY_DN5632_c0_g2, TRINITY_DN9320_c0_g1, TRINITY_DN9952_c0_g1
CA.HI	GO:0007517	muscle organ development	1	1.00000	TRINITY_DN1576_c2_g1
CA.HI	GO:0035556	intracellular signal transduction	5	1.00000	TRINITY_DN1576_c2_g1, TRINITY_DN2940_c3_g1, TRINITY_DN40445_c0_g1, TRINITY_DN705_c0_g1, TRINITY_DN9320_c0_g1
CA.HI	GO:0006139	nucleobase-containing compound metabolic process	145	1.00000	TRINITY_DN10071_c0_g1, TRINITY_DN1011_c0_g1, TRINITY_DN10138_c0_g1, TRINITY_DN1020_c2_g1, TRINITY_DN1021_c0_g1, TRINITY_DN10220_c0_g1, TRINITY_DN10365_c0_g1, TRINITY_DN10988_c0_g1, TRINITY_DN111546_c0_g2, TRINITY_DN11654_c0_g1, TRINITY_DN11808_c0_g1, TRINITY_DN1184_c0_g1, TRINITY_DN1195_c0_g1, TRINITY_DN12201_c0_g1, TRINITY_DN1229_c0_g2, TRINITY_DN1230_c0_g1, TRINITY_DN123506_c0_g1, TRINITY_DN123…
CA.HI	GO:0016052	carbohydrate catabolic process	3	1.00000	TRINITY_DN2940_c3_g1, TRINITY_DN347_c0_g2, TRINITY_DN9952_c0_g1
CA.HI	GO:0016053	organic acid biosynthetic process	4	1.00000	TRINITY_DN2940_c3_g1, TRINITY_DN347_c0_g2, TRINITY_DN7023_c0_g1, TRINITY_DN9952_c0_g1
CA.HI	GO:0016458	gene silencing	3	1.00000	TRINITY_DN130_c0_g1, TRINITY_DN21074_c0_g1, TRINITY_DN4779_c0_g1
CA.HI	GO:0033002	muscle cell proliferation	38	1.00000	TRINITY_DN1226_c3_g1, TRINITY_DN12661_c0_g2, TRINITY_DN14177_c0_g1, TRINITY_DN14556_c0_g1, TRINITY_DN14966_c0_g2, TRINITY_DN16008_c0_g1, TRINITY_DN16377_c0_g1, TRINITY_DN1659_c0_g1, TRINITY_DN2213_c0_g1, TRINITY_DN23308_c0_g1, TRINITY_DN24_c0_g2, TRINITY_DN2449_c0_g2, TRINITY_DN2518_c0_g1, TRINITY_DN2579_c0_g1, TRINITY_DN3011_c0_g1, TRINITY_DN3216_c2_g1, TRINITY_DN3216_c2_g2, TRINITY_DN3241_c0_g1…
CA.HI	GO:0009260	ribonucleotide biosynthetic process	6	1.00000	TRINITY_DN10988_c0_g1, TRINITY_DN27460_c0_g1, TRINITY_DN2940_c3_g1, TRINITY_DN347_c0_g2, TRINITY_DN42870_c2_g1, TRINITY_DN9952_c0_g1
CA.HI	GO:0070661	leukocyte proliferation	65	1.00000	TRINITY_DN10366_c0_g1, TRINITY_DN1042_c0_g1, TRINITY_DN111_c2_g1, TRINITY_DN1198_c0_g1, TRINITY_DN12145_c0_g1, TRINITY_DN12180_c0_g1, TRINITY_DN12206_c0_g1, TRINITY_DN12661_c0_g2, TRINITY_DN12924_c0_g1, TRINITY_DN130_c2_g1, TRINITY_DN137429_c0_g1, TRINITY_DN1397_c3_g1, TRINITY_DN1434_c0_g1, TRINITY_DN14417_c0_g2, TRINITY_DN1487_c1_g2, TRINITY_DN14966_c0_g2, TRINITY_DN1523_c0_g1, TRINITY_DN1551_c0…
CA.HI	GO:0009262	deoxyribonucleotide metabolic process	2	1.00000	TRINITY_DN2606_c3_g1, TRINITY_DN30569_c0_g1
CA.HI	GO:0009263	deoxyribonucleotide biosynthetic process	2	1.00000	TRINITY_DN2606_c3_g1, TRINITY_DN30569_c0_g1
CA.HI	GO:0009264	deoxyribonucleotide catabolic process	2	1.00000	TRINITY_DN2606_c3_g1, TRINITY_DN30569_c0_g1
CA.HI	GO:0009265	2'-deoxyribonucleotide biosynthetic process	2	1.00000	TRINITY_DN2606_c3_g1, TRINITY_DN30569_c0_g1
CA.HI	GO:0007530	sex determination	1	1.00000	TRINITY_DN1468_c3_g1
CA.HI	GO:0009267	cellular response to starvation	1	1.00000	TRINITY_DN1576_c2_g1
CA.HI	GO:0044766	multi-organism transport	2	1.00000	TRINITY_DN1291_c0_g1, TRINITY_DN17028_c0_g1
CA.HI	GO:0001523	retinoid metabolic process	1	1.00000	TRINITY_DN3768_c0_g1
CA.HI	GO:0065003	protein-containing complex assembly	8	1.00000	TRINITY_DN130_c0_g1, TRINITY_DN1468_c3_g1, TRINITY_DN1576_c2_g1, TRINITY_DN21074_c0_g1, TRINITY_DN22242_c0_g1, TRINITY_DN3521_c0_g1, TRINITY_DN40445_c0_g1, TRINITY_DN4779_c0_g1
CA.HI	GO:0016071	mRNA metabolic process	14	1.00000	TRINITY_DN11654_c0_g1, TRINITY_DN130_c0_g1, TRINITY_DN1306_c0_g1, TRINITY_DN1306_c0_g2, TRINITY_DN1468_c3_g1, TRINITY_DN1536_c0_g1, TRINITY_DN21074_c0_g1, TRINITY_DN22242_c0_g1, TRINITY_DN2405_c0_g1, TRINITY_DN3521_c0_g1, TRINITY_DN38067_c0_g1, TRINITY_DN39236_c0_g1, TRINITY_DN448_c0_g1, TRINITY_DN4779_c0_g1
CA.HI	GO:0042325	regulation of phosphorylation	8	1.00000	TRINITY_DN13915_c0_g1, TRINITY_DN1576_c2_g1, TRINITY_DN28344_c0_g1, TRINITY_DN2940_c3_g1, TRINITY_DN347_c0_g2, TRINITY_DN5496_c0_g1, TRINITY_DN743_c1_g2, TRINITY_DN9952_c0_g1
CA.HI	GO:0016072	rRNA metabolic process	1	1.00000	TRINITY_DN705_c0_g1
CA.HI	GO:0046700	heterocycle catabolic process	10	1.00000	TRINITY_DN2606_c3_g1, TRINITY_DN2940_c3_g1, TRINITY_DN30569_c0_g1, TRINITY_DN347_c0_g2, TRINITY_DN4741_c0_g1, TRINITY_DN5039_c0_g1, TRINITY_DN5082_c0_g1, TRINITY_DN5632_c0_g2, TRINITY_DN9320_c0_g1, TRINITY_DN9952_c0_g1
CA.HI	GO:0048731	system development	4	1.00000	TRINITY_DN1576_c2_g1, TRINITY_DN3521_c0_g1, TRINITY_DN4779_c0_g1, TRINITY_DN5039_c0_g1
CA.HI	GO:0042327	positive regulation of phosphorylation	1	1.00000	TRINITY_DN13915_c0_g1
CA.HI	GO:0048736	appendage development	1	1.00000	TRINITY_DN40445_c0_g1
CA.HI	GO:0009259	ribonucleotide metabolic process	99	1.00000	TRINITY_DN10071_c0_g1, TRINITY_DN1020_c2_g1, TRINITY_DN1021_c0_g1, TRINITY_DN10220_c0_g1, TRINITY_DN10365_c0_g1, TRINITY_DN10988_c0_g1, TRINITY_DN11808_c0_g1, TRINITY_DN1184_c0_g1, TRINITY_DN1195_c0_g1, TRINITY_DN12201_c0_g1, TRINITY_DN1229_c0_g2, TRINITY_DN1230_c0_g1, TRINITY_DN123506_c0_g1, TRINITY_DN1238_c0_g1, TRINITY_DN12677_c0_g1, TRINITY_DN12677_c0_g2, TRINITY_DN12677_c0_g4, TRINITY_DN1357…
CA.HI	GO:1901293	nucleoside phosphate biosynthetic process	8	1.00000	TRINITY_DN10988_c0_g1, TRINITY_DN2606_c3_g1, TRINITY_DN27460_c0_g1, TRINITY_DN2940_c3_g1, TRINITY_DN30569_c0_g1, TRINITY_DN347_c0_g2, TRINITY_DN42870_c2_g1, TRINITY_DN9952_c0_g1
CA.HI	GO:0099004	calmodulin dependent kinase signaling pathway	1	1.00000	TRINITY_DN1576_c2_g1
CA.HI	GO:0034404	nucleobase-containing small molecule biosynthetic process	14	1.00000	TRINITY_DN10988_c0_g1, TRINITY_DN111546_c0_g2, TRINITY_DN2606_c3_g1, TRINITY_DN27460_c0_g1, TRINITY_DN2940_c3_g1, TRINITY_DN30569_c0_g1, TRINITY_DN347_c0_g2, TRINITY_DN42870_c2_g1, TRINITY_DN4741_c0_g1, TRINITY_DN5039_c0_g1, TRINITY_DN5082_c0_g1, TRINITY_DN7023_c0_g1, TRINITY_DN9320_c0_g1, TRINITY_DN9952_c0_g1
CA.HI	GO:0006109	regulation of carbohydrate metabolic process	3	1.00000	TRINITY_DN2940_c3_g1, TRINITY_DN347_c0_g2, TRINITY_DN9952_c0_g1
CA.HI	GO:0022610	biological adhesion	297	1.00000	TRINITY_DN0_c0_g6, TRINITY_DN100063_c0_g2, TRINITY_DN1001_c0_g1, TRINITY_DN10046_c0_g1, TRINITY_DN10056_c0_g1, TRINITY_DN1020_c0_g1, TRINITY_DN10206_c0_g1, TRINITY_DN10336_c1_g1, TRINITY_DN10375_c0_g1, TRINITY_DN1042_c0_g1, TRINITY_DN1042_c0_g2, TRINITY_DN10533_c0_g1, TRINITY_DN11096_c0_g1, TRINITY_DN11437_c0_g1, TRINITY_DN11467_c0_g1, TRINITY_DN11494_c0_g1, TRINITY_DN115182_c0_g1, TRINITY_DN1157…
CA.HI	GO:0014706	striated muscle tissue development	1	1.00000	TRINITY_DN1576_c2_g1
CA.HI	GO:0071396	cellular response to lipid	1	1.00000	TRINITY_DN1576_c2_g1
CA.HI	GO:0022611	dormancy process	4	1.00000	TRINITY_DN14571_c0_g1, TRINITY_DN2080_c2_g1, TRINITY_DN7997_c0_g1, TRINITY_DN859_c0_g1
CA.HI	GO:0071398	cellular response to fatty acid	1	1.00000	TRINITY_DN1576_c2_g1
CA.HI	GO:0006508	proteolysis	2	1.00000	TRINITY_DN127_c1_g1, TRINITY_DN9320_c0_g1
CA.HI	GO:1903506	regulation of nucleic acid-templated transcription	2	1.00000	TRINITY_DN347_c0_g2, TRINITY_DN9952_c0_g1
CA.HI	GO:0032990	cell part morphogenesis	1	1.00000	TRINITY_DN5039_c0_g1
CA.HI	GO:1903508	positive regulation of nucleic acid-templated transcription	2	1.00000	TRINITY_DN347_c0_g2, TRINITY_DN9952_c0_g1
CA.HI	GO:0022618	ribonucleoprotein complex assembly	6	1.00000	TRINITY_DN130_c0_g1, TRINITY_DN1468_c3_g1, TRINITY_DN1576_c2_g1, TRINITY_DN21074_c0_g1, TRINITY_DN22242_c0_g1, TRINITY_DN4779_c0_g1
CA.HI	GO:0045893	positive regulation of transcription, DNA-templated	2	1.00000	TRINITY_DN347_c0_g2, TRINITY_DN9952_c0_g1
CA.HI	GO:2000026	regulation of multicellular organismal development	1	1.00000	TRINITY_DN1576_c2_g1
CA.HI	GO:0062012	regulation of small molecule metabolic process	3	1.00000	TRINITY_DN2940_c3_g1, TRINITY_DN347_c0_g2, TRINITY_DN9952_c0_g1
CA.HI	GO:0070671	response to interleukin-12	1	1.00000	TRINITY_DN1468_c3_g1
CA.HI	GO:0030811	regulation of nucleotide catabolic process	3	1.00000	TRINITY_DN2940_c3_g1, TRINITY_DN347_c0_g2, TRINITY_DN9952_c0_g1
CA.HI	GO:0001932	regulation of protein phosphorylation	5	1.00000	TRINITY_DN13915_c0_g1, TRINITY_DN1576_c2_g1, TRINITY_DN28344_c0_g1, TRINITY_DN5496_c0_g1, TRINITY_DN743_c1_g2
CA.HI	GO:0009220	pyrimidine ribonucleotide biosynthetic process	1	1.00000	TRINITY_DN27460_c0_g1
CA.HI	GO:0001934	positive regulation of protein phosphorylation	1	1.00000	TRINITY_DN13915_c0_g1
CA.HI	GO:0046496	nicotinamide nucleotide metabolic process	20	1.00000	TRINITY_DN1011_c0_g1, TRINITY_DN10138_c0_g1, TRINITY_DN10220_c0_g1, TRINITY_DN123506_c0_g1, TRINITY_DN1271_c0_g1, TRINITY_DN14054_c0_g1, TRINITY_DN14054_c0_g2, TRINITY_DN14592_c0_g1, TRINITY_DN15164_c0_g1, TRINITY_DN2940_c3_g1, TRINITY_DN3003_c0_g2, TRINITY_DN3152_c2_g1, TRINITY_DN3250_c1_g1, TRINITY_DN347_c0_g2, TRINITY_DN37097_c1_g1, TRINITY_DN7056_c1_g1, TRINITY_DN8324_c0_g1, TRINITY_DN8745_c0…
CA.HI	GO:0106106	cold-induced thermogenesis	1	1.00000	TRINITY_DN40445_c0_g1
CA.HI	GO:0016042	lipid catabolic process	2	1.00000	TRINITY_DN1576_c2_g1, TRINITY_DN2940_c3_g1
CA.HI	GO:0033993	response to lipid	1	1.00000	TRINITY_DN1576_c2_g1
CA.HI	GO:0009223	pyrimidine deoxyribonucleotide catabolic process	2	1.00000	TRINITY_DN2606_c3_g1, TRINITY_DN30569_c0_g1
CA.HI	GO:0015833	peptide transport	4	1.00000	TRINITY_DN11654_c0_g1, TRINITY_DN1175_c1_g1, TRINITY_DN1576_c2_g1, TRINITY_DN448_c0_g1
CA.HI	GO:0016441	posttranscriptional gene silencing	3	1.00000	TRINITY_DN130_c0_g1, TRINITY_DN21074_c0_g1, TRINITY_DN4779_c0_g1
CA.HI	GO:2001169	regulation of ATP biosynthetic process	3	1.00000	TRINITY_DN2940_c3_g1, TRINITY_DN347_c0_g2, TRINITY_DN9952_c0_g1
CA.HI	GO:0009211	pyrimidine deoxyribonucleoside triphosphate metabolic process	2	1.00000	TRINITY_DN2606_c3_g1, TRINITY_DN30569_c0_g1
CA.HI	GO:0009213	pyrimidine deoxyribonucleoside triphosphate catabolic process	2	1.00000	TRINITY_DN2606_c3_g1, TRINITY_DN30569_c0_g1
CA.HI	GO:0009218	pyrimidine ribonucleotide metabolic process	1	1.00000	TRINITY_DN27460_c0_g1
CA.HI	GO:0009219	pyrimidine deoxyribonucleotide metabolic process	2	1.00000	TRINITY_DN2606_c3_g1, TRINITY_DN30569_c0_g1
CA.HI	GO:1900542	regulation of purine nucleotide metabolic process	3	1.00000	TRINITY_DN2940_c3_g1, TRINITY_DN347_c0_g2, TRINITY_DN9952_c0_g1
CA.HI	GO:0045860	positive regulation of protein kinase activity	1	1.00000	TRINITY_DN13915_c0_g1
CA.HI	GO:0051252	regulation of RNA metabolic process	3	1.00000	TRINITY_DN1576_c2_g1, TRINITY_DN347_c0_g2, TRINITY_DN9952_c0_g1
CA.HI	GO:0051254	positive regulation of RNA metabolic process	3	1.00000	TRINITY_DN1576_c2_g1, TRINITY_DN347_c0_g2, TRINITY_DN9952_c0_g1
CA.HI	GO:1901654	response to ketone	1	1.00000	TRINITY_DN1576_c2_g1
CA.HI	GO:1901655	cellular response to ketone	1	1.00000	TRINITY_DN1576_c2_g1
CA.HI	GO:0072361	regulation of glycolytic process by regulation of transcription from RNA polymerase II promoter	2	1.00000	TRINITY_DN347_c0_g2, TRINITY_DN9952_c0_g1
CA.HI	GO:1901657	glycosyl compound metabolic process	7	1.00000	TRINITY_DN10988_c0_g1, TRINITY_DN111546_c0_g2, TRINITY_DN27460_c0_g1, TRINITY_DN42870_c2_g1, TRINITY_DN5632_c0_g2, TRINITY_DN7023_c0_g1, TRINITY_DN7137_c0_g1
CA.HI	GO:0070647	protein modification by small protein conjugation or removal	3	1.00000	TRINITY_DN1306_c0_g1, TRINITY_DN1306_c0_g2, TRINITY_DN2405_c0_g1
CA.HI	GO:1901658	glycosyl compound catabolic process	1	1.00000	TRINITY_DN5632_c0_g2
CA.HI	GO:1901659	glycosyl compound biosynthetic process	5	1.00000	TRINITY_DN10988_c0_g1, TRINITY_DN111546_c0_g2, TRINITY_DN27460_c0_g1, TRINITY_DN42870_c2_g1, TRINITY_DN7023_c0_g1
CA.HI	GO:0031175	neuron projection development	1	1.00000	TRINITY_DN5039_c0_g1
CA.HI	GO:0042303	molting cycle	21	1.00000	TRINITY_DN1018_c0_g1, TRINITY_DN10182_c0_g1, TRINITY_DN12144_c0_g1, TRINITY_DN1427_c0_g1, TRINITY_DN1427_c0_g2, TRINITY_DN1434_c0_g1, TRINITY_DN16030_c0_g1, TRINITY_DN16377_c0_g1, TRINITY_DN17579_c0_g1, TRINITY_DN2622_c0_g1, TRINITY_DN2711_c0_g1, TRINITY_DN2711_c0_g2, TRINITY_DN30378_c0_g2, TRINITY_DN3147_c0_g2, TRINITY_DN3216_c2_g1, TRINITY_DN348_c0_g1, TRINITY_DN6547_c1_g1, TRINITY_DN6547_c1_g2…
CA.HI	GO:0045859	regulation of protein kinase activity	4	1.00000	TRINITY_DN13915_c0_g1, TRINITY_DN28344_c0_g1, TRINITY_DN5496_c0_g1, TRINITY_DN743_c1_g2
CA.HI	GO:0031123	RNA 3'-end processing	6	1.00000	TRINITY_DN11654_c0_g1, TRINITY_DN130_c0_g1, TRINITY_DN39236_c0_g1, TRINITY_DN448_c0_g1, TRINITY_DN4779_c0_g1, TRINITY_DN53466_c0_g4
CA.HI	GO:0006260	DNA replication	1	1.00000	TRINITY_DN13915_c0_g1
CA.HI	GO:0033157	regulation of intracellular protein transport	1	1.00000	TRINITY_DN1576_c2_g1
CA.HI	GO:0032989	cellular component morphogenesis	1	1.00000	TRINITY_DN5039_c0_g1
CA.HI	GO:0071379	cellular response to prostaglandin stimulus	1	1.00000	TRINITY_DN1576_c2_g1
CA.HI	GO:0051674	localization of cell	329	1.00000	TRINITY_DN10046_c0_g1, TRINITY_DN100512_c0_g1, TRINITY_DN10056_c0_g1, TRINITY_DN10138_c0_g1, TRINITY_DN1016_c4_g1, TRINITY_DN1017_c1_g1, TRINITY_DN1018_c0_g1, TRINITY_DN10181_c0_g1, TRINITY_DN10182_c0_g1, TRINITY_DN1020_c0_g1, TRINITY_DN10206_c0_g1, TRINITY_DN10211_c0_g1, TRINITY_DN1026_c0_g1, TRINITY_DN10389_c1_g1, TRINITY_DN1042_c0_g1, TRINITY_DN1042_c0_g2, TRINITY_DN10465_c0_g1, TRINITY_DN1046…
CA.HI	GO:0046080	dUTP metabolic process	2	1.00000	TRINITY_DN2606_c3_g1, TRINITY_DN30569_c0_g1
CA.HI	GO:0031929	TOR signaling	2	1.00000	TRINITY_DN1576_c2_g1, TRINITY_DN2940_c3_g1
CA.HI	GO:0030808	regulation of nucleotide biosynthetic process	3	1.00000	TRINITY_DN2940_c3_g1, TRINITY_DN347_c0_g2, TRINITY_DN9952_c0_g1
CA.HI	GO:0090304	nucleic acid metabolic process	26	1.00000	TRINITY_DN11654_c0_g1, TRINITY_DN130_c0_g1, TRINITY_DN1306_c0_g1, TRINITY_DN1306_c0_g2, TRINITY_DN13915_c0_g1, TRINITY_DN1468_c3_g1, TRINITY_DN14851_c0_g1, TRINITY_DN1536_c0_g1, TRINITY_DN1576_c2_g1, TRINITY_DN1939_c3_g1, TRINITY_DN21074_c0_g1, TRINITY_DN21904_c0_g1, TRINITY_DN22242_c0_g1, TRINITY_DN2405_c0_g1, TRINITY_DN33992_c0_g1, TRINITY_DN347_c0_g2, TRINITY_DN3521_c0_g1, TRINITY_DN3615_c0_g1…
CA.HI	GO:0019953	sexual reproduction	3	1.00000	TRINITY_DN1468_c3_g1, TRINITY_DN22242_c0_g1, TRINITY_DN448_c0_g1
CA.HI	GO:0051222	positive regulation of protein transport	1	1.00000	TRINITY_DN1576_c2_g1
CA.HI	GO:0006650	glycerophospholipid metabolic process	1	1.00000	TRINITY_DN16843_c0_g1
CA.HI	GO:0071322	cellular response to carbohydrate stimulus	1	1.00000	TRINITY_DN1576_c2_g1
CA.HI	GO:0051223	regulation of protein transport	1	1.00000	TRINITY_DN1576_c2_g1
CA.HI	GO:0006259	DNA metabolic process	7	1.00000	TRINITY_DN1306_c0_g1, TRINITY_DN1306_c0_g2, TRINITY_DN13915_c0_g1, TRINITY_DN14851_c0_g1, TRINITY_DN2405_c0_g1, TRINITY_DN3615_c0_g1, TRINITY_DN448_c0_g1
CA.HI	GO:0046486	glycerolipid metabolic process	1	1.00000	TRINITY_DN16843_c0_g1
CA.HI	GO:0071326	cellular response to monosaccharide stimulus	1	1.00000	TRINITY_DN1576_c2_g1
CA.HI	GO:0046488	phosphatidylinositol metabolic process	1	1.00000	TRINITY_DN16843_c0_g1
CA.HI	GO:0007264	small GTPase mediated signal transduction	1	1.00000	TRINITY_DN705_c0_g1
CA.HI	GO:0007265	Ras protein signal transduction	1	1.00000	TRINITY_DN705_c0_g1
CA.HI	GO:0007266	Rho protein signal transduction	1	1.00000	TRINITY_DN705_c0_g1
CA.HI	GO:0070201	regulation of establishment of protein localization	1	1.00000	TRINITY_DN1576_c2_g1
CA.HI	GO:0071310	cellular response to organic substance	2	1.00000	TRINITY_DN1468_c3_g1, TRINITY_DN1576_c2_g1
CA.HI	GO:0046078	dUMP metabolic process	1	1.00000	TRINITY_DN2606_c3_g1
CA.HI	GO:0009200	deoxyribonucleoside triphosphate metabolic process	2	1.00000	TRINITY_DN2606_c3_g1, TRINITY_DN30569_c0_g1
CA.HI	GO:0009201	ribonucleoside triphosphate biosynthetic process	3	1.00000	TRINITY_DN2940_c3_g1, TRINITY_DN347_c0_g2, TRINITY_DN9952_c0_g1
CA.HI	GO:0048468	cell development	1	1.00000	TRINITY_DN5039_c0_g1
CA.HI	GO:0009204	deoxyribonucleoside triphosphate catabolic process	2	1.00000	TRINITY_DN2606_c3_g1, TRINITY_DN30569_c0_g1
CA.HI	GO:0009205	purine ribonucleoside triphosphate metabolic process	95	1.00000	TRINITY_DN10071_c0_g1, TRINITY_DN1020_c2_g1, TRINITY_DN1021_c0_g1, TRINITY_DN10220_c0_g1, TRINITY_DN10365_c0_g1, TRINITY_DN11808_c0_g1, TRINITY_DN1184_c0_g1, TRINITY_DN1195_c0_g1, TRINITY_DN12201_c0_g1, TRINITY_DN1229_c0_g2, TRINITY_DN1230_c0_g1, TRINITY_DN123506_c0_g1, TRINITY_DN1238_c0_g1, TRINITY_DN12677_c0_g1, TRINITY_DN12677_c0_g2, TRINITY_DN12677_c0_g4, TRINITY_DN13570_c0_g1, TRINITY_DN1364…
CA.HI	GO:0009206	purine ribonucleoside triphosphate biosynthetic process	3	1.00000	TRINITY_DN2940_c3_g1, TRINITY_DN347_c0_g2, TRINITY_DN9952_c0_g1
CA.HI	GO:2001141	regulation of RNA biosynthetic process	3	1.00000	TRINITY_DN1576_c2_g1, TRINITY_DN347_c0_g2, TRINITY_DN9952_c0_g1
CA.HI	GO:1901617	organic hydroxy compound biosynthetic process	2	1.00000	TRINITY_DN1349_c0_g1, TRINITY_DN2940_c3_g1
CA.HI	GO:0051240	positive regulation of multicellular organismal process	2	1.00000	TRINITY_DN1576_c2_g1, TRINITY_DN40445_c0_g1
CA.HI	GO:0009607	response to biotic stimulus	309	1.00000	TRINITY_DN1001_c0_g1, TRINITY_DN10072_c0_g1, TRINITY_DN101139_c0_g1, TRINITY_DN10136_c0_g1, TRINITY_DN1020_c1_g1, TRINITY_DN10222_c0_g1, TRINITY_DN102990_c0_g1, TRINITY_DN10366_c0_g1, TRINITY_DN1044_c0_g1, TRINITY_DN1045_c0_g1, TRINITY_DN1045_c1_g1, TRINITY_DN109911_c1_g2, TRINITY_DN11073_c0_g1, TRINITY_DN1144_c0_g1, TRINITY_DN1148_c0_g1, TRINITY_DN1155_c1_g1, TRINITY_DN1156_c0_g1, TRINITY_DN1163…
CA.HI	GO:0010498	proteasomal protein catabolic process	1	1.00000	TRINITY_DN9320_c0_g1
CA.HI	GO:0071345	cellular response to cytokine stimulus	1	1.00000	TRINITY_DN1468_c3_g1
CA.HI	GO:0051246	regulation of protein metabolic process	7	1.00000	TRINITY_DN127_c1_g1, TRINITY_DN13915_c0_g1, TRINITY_DN1576_c2_g1, TRINITY_DN28344_c0_g1, TRINITY_DN5496_c0_g1, TRINITY_DN743_c1_g2, TRINITY_DN9320_c0_g1
CA.HI	GO:0071349	cellular response to interleukin-12	1	1.00000	TRINITY_DN1468_c3_g1
CA.HI	GO:0006220	pyrimidine nucleotide metabolic process	3	1.00000	TRINITY_DN2606_c3_g1, TRINITY_DN27460_c0_g1, TRINITY_DN30569_c0_g1
CA.HI	GO:0006221	pyrimidine nucleotide biosynthetic process	3	1.00000	TRINITY_DN2606_c3_g1, TRINITY_DN27460_c0_g1, TRINITY_DN30569_c0_g1
CA.HI	GO:0048858	cell projection morphogenesis	1	1.00000	TRINITY_DN5039_c0_g1
CA.HI	GO:0006222	UMP biosynthetic process	1	1.00000	TRINITY_DN27460_c0_g1
CA.HI	GO:0071331	cellular response to hexose stimulus	1	1.00000	TRINITY_DN1576_c2_g1
CA.HI	GO:0008652	cellular amino acid biosynthetic process	1	1.00000	TRINITY_DN7023_c0_g1
CA.HI	GO:0051236	establishment of RNA localization	2	1.00000	TRINITY_DN11654_c0_g1, TRINITY_DN448_c0_g1
CA.HI	GO:0007276	gamete generation	3	1.00000	TRINITY_DN1468_c3_g1, TRINITY_DN22242_c0_g1, TRINITY_DN448_c0_g1
CA.HI	GO:0042063	gliogenesis	1	1.00000	TRINITY_DN5039_c0_g1
CA.HI	GO:0006213	pyrimidine nucleoside metabolic process	1	1.00000	TRINITY_DN27460_c0_g1
CA.HI	GO:0045833	negative regulation of lipid metabolic process	1	1.00000	TRINITY_DN1576_c2_g1
CA.HI	GO:0009394	2'-deoxyribonucleotide metabolic process	2	1.00000	TRINITY_DN2606_c3_g1, TRINITY_DN30569_c0_g1
CA.HI	GO:0046049	UMP metabolic process	1	1.00000	TRINITY_DN27460_c0_g1
CA.HI	GO:0006611	protein export from nucleus	2	1.00000	TRINITY_DN11654_c0_g1, TRINITY_DN448_c0_g1
CA.HI	GO:0048871	multicellular organismal homeostasis	3	1.00000	TRINITY_DN1576_c2_g1, TRINITY_DN2940_c3_g1, TRINITY_DN40445_c0_g1
CA.HI	GO:0072330	monocarboxylic acid biosynthetic process	3	1.00000	TRINITY_DN2940_c3_g1, TRINITY_DN347_c0_g2, TRINITY_DN9952_c0_g1
CA.HI	GO:0061564	axon development	1	1.00000	TRINITY_DN5039_c0_g1
CA.HI	GO:0046031	ADP metabolic process	3	1.00000	TRINITY_DN2940_c3_g1, TRINITY_DN347_c0_g2, TRINITY_DN9952_c0_g1
CA.HI	GO:0042866	pyruvate biosynthetic process	3	1.00000	TRINITY_DN2940_c3_g1, TRINITY_DN347_c0_g2, TRINITY_DN9952_c0_g1
CA.HI	GO:0048878	chemical homeostasis	2	1.00000	TRINITY_DN1576_c2_g1, TRINITY_DN2940_c3_g1
CA.HI	GO:0019941	modification-dependent protein catabolic process	2	1.00000	TRINITY_DN127_c1_g1, TRINITY_DN9320_c0_g1
CA.HI	GO:0006244	pyrimidine nucleotide catabolic process	2	1.00000	TRINITY_DN2606_c3_g1, TRINITY_DN30569_c0_g1
CA.HI	GO:0031503	protein-containing complex localization	2	1.00000	TRINITY_DN11654_c0_g1, TRINITY_DN448_c0_g1
CA.HI	GO:0046037	GMP metabolic process	2	1.00000	TRINITY_DN10988_c0_g1, TRINITY_DN42870_c2_g1
CA.HI	GO:0042451	purine nucleoside biosynthetic process	3	1.00000	TRINITY_DN10988_c0_g1, TRINITY_DN42870_c2_g1, TRINITY_DN7023_c0_g1
CA.HI	GO:0010468	regulation of gene expression	7	1.00000	TRINITY_DN130_c0_g1, TRINITY_DN1576_c2_g1, TRINITY_DN21074_c0_g1, TRINITY_DN347_c0_g2, TRINITY_DN40445_c0_g1, TRINITY_DN4779_c0_g1, TRINITY_DN9952_c0_g1
CA.HI	GO:0030162	regulation of proteolysis	1	1.00000	TRINITY_DN9320_c0_g1
CA.HI	GO:0030163	protein catabolic process	2	1.00000	TRINITY_DN127_c1_g1, TRINITY_DN9320_c0_g1
CA.HI	GO:0001659	temperature homeostasis	2	1.00000	TRINITY_DN1576_c2_g1, TRINITY_DN40445_c0_g1
CA.HI	GO:0097190	apoptotic signaling pathway	1	1.00000	TRINITY_DN9320_c0_g1
CA.HI	GO:0042454	ribonucleoside catabolic process	1	1.00000	TRINITY_DN5632_c0_g2
CA.HI	GO:0046434	organophosphate catabolic process	9	1.00000	TRINITY_DN2606_c3_g1, TRINITY_DN2940_c3_g1, TRINITY_DN30569_c0_g1, TRINITY_DN347_c0_g2, TRINITY_DN4741_c0_g1, TRINITY_DN5039_c0_g1, TRINITY_DN5082_c0_g1, TRINITY_DN9320_c0_g1, TRINITY_DN9952_c0_g1
CA.HI	GO:0006644	phospholipid metabolic process	1	1.00000	TRINITY_DN16843_c0_g1
CA.HI	GO:0043067	regulation of programmed cell death	1	1.00000	TRINITY_DN1576_c2_g1
CA.HI	GO:0046834	lipid phosphorylation	1	1.00000	TRINITY_DN16843_c0_g1
CA.HI	GO:0043069	negative regulation of programmed cell death	1	1.00000	TRINITY_DN1576_c2_g1
CA.HI	GO:0018193	peptidyl-amino acid modification	2	1.00000	TRINITY_DN1576_c2_g1, TRINITY_DN2940_c3_g1
CA.HI	GO:0043467	regulation of generation of precursor metabolites and energy	3	1.00000	TRINITY_DN2940_c3_g1, TRINITY_DN347_c0_g2, TRINITY_DN9952_c0_g1
CA.HI	GO:0019538	protein metabolic process	22	1.00000	TRINITY_DN11113_c0_g1, TRINITY_DN127_c1_g1, TRINITY_DN127_c1_g2, TRINITY_DN1306_c0_g1, TRINITY_DN1306_c0_g2, TRINITY_DN1384_c0_g1, TRINITY_DN13897_c0_g1, TRINITY_DN13915_c0_g1, TRINITY_DN1576_c2_g1, TRINITY_DN1939_c3_g1, TRINITY_DN2405_c0_g1, TRINITY_DN2468_c0_g1, TRINITY_DN28344_c0_g1, TRINITY_DN2940_c3_g1, TRINITY_DN3521_c0_g1, TRINITY_DN3615_c0_g1, TRINITY_DN40445_c0_g1, TRINITY_DN53466_c0_g4,…
CA.HI	GO:0036260	RNA capping	4	1.00000	TRINITY_DN1306_c0_g2, TRINITY_DN1536_c0_g1, TRINITY_DN2405_c0_g1, TRINITY_DN38067_c0_g1
CA.HI	GO:0019932	second-messenger-mediated signaling	1	1.00000	TRINITY_DN1576_c2_g1
CA.HI	GO:0080134	regulation of response to stress	5	1.00000	TRINITY_DN1306_c0_g1, TRINITY_DN1306_c0_g2, TRINITY_DN13915_c0_g1, TRINITY_DN2405_c0_g1, TRINITY_DN5632_c0_g2
CA.HI	GO:0016567	protein ubiquitination	3	1.00000	TRINITY_DN1306_c0_g1, TRINITY_DN1306_c0_g2, TRINITY_DN2405_c0_g1
CA.HI	GO:0048812	neuron projection morphogenesis	1	1.00000	TRINITY_DN5039_c0_g1
CA.HI	GO:0018992	germ-line sex determination	1	1.00000	TRINITY_DN1468_c3_g1
CA.HI	GO:0071702	organic substance transport	4	1.00000	TRINITY_DN11654_c0_g1, TRINITY_DN1175_c1_g1, TRINITY_DN1576_c2_g1, TRINITY_DN448_c0_g1
CA.HI	GO:1901605	alpha-amino acid metabolic process	1	1.00000	TRINITY_DN7023_c0_g1
CA.HI	GO:0016569	covalent chromatin modification	5	1.00000	TRINITY_DN1306_c0_g1, TRINITY_DN1306_c0_g2, TRINITY_DN1576_c2_g1, TRINITY_DN2405_c0_g1, TRINITY_DN53466_c0_g4
CA.HI	GO:0051603	proteolysis involved in cellular protein catabolic process	2	1.00000	TRINITY_DN127_c1_g1, TRINITY_DN9320_c0_g1
CA.HI	GO:0032504	multicellular organism reproduction	227	1.00000	TRINITY_DN10128_c1_g1, TRINITY_DN10181_c0_g1, TRINITY_DN10182_c0_g1, TRINITY_DN10389_c1_g1, TRINITY_DN1044_c0_g1, TRINITY_DN1053_c0_g4, TRINITY_DN110521_c0_g1, TRINITY_DN11554_c0_g1, TRINITY_DN11729_c0_g1, TRINITY_DN11751_c0_g1, TRINITY_DN11847_c0_g1, TRINITY_DN1188_c0_g1, TRINITY_DN119_c9_g1, TRINITY_DN1192_c0_g1, TRINITY_DN12_c0_g1, TRINITY_DN12020_c0_g1, TRINITY_DN12041_c0_g1, TRINITY_DN12135_…
CA.HI	GO:1901607	alpha-amino acid biosynthetic process	1	1.00000	TRINITY_DN7023_c0_g1
CA.HI	GO:0071705	nitrogen compound transport	4	1.00000	TRINITY_DN11654_c0_g1, TRINITY_DN1175_c1_g1, TRINITY_DN1576_c2_g1, TRINITY_DN448_c0_g1
CA.HI	GO:0042886	amide transport	4	1.00000	TRINITY_DN11654_c0_g1, TRINITY_DN1175_c1_g1, TRINITY_DN1576_c2_g1, TRINITY_DN448_c0_g1
CA.HI	GO:0008213	protein alkylation	2	1.00000	TRINITY_DN3521_c0_g1, TRINITY_DN53466_c0_g4
CA.HI	GO:0030182	neuron differentiation	1	1.00000	TRINITY_DN5039_c0_g1
CA.HI	GO:0001678	cellular glucose homeostasis	1	1.00000	TRINITY_DN1576_c2_g1
CA.HI	GO:0043085	positive regulation of catalytic activity	1	1.00000	TRINITY_DN13915_c0_g1
CA.HI	GO:0090087	regulation of peptide transport	1	1.00000	TRINITY_DN1576_c2_g1
CA.HI	GO:0033500	carbohydrate homeostasis	2	1.00000	TRINITY_DN1576_c2_g1, TRINITY_DN2940_c3_g1
CA.HI	GO:0050657	nucleic acid transport	2	1.00000	TRINITY_DN11654_c0_g1, TRINITY_DN448_c0_g1
CA.HI	GO:0050658	RNA transport	2	1.00000	TRINITY_DN11654_c0_g1, TRINITY_DN448_c0_g1
CA.HI	GO:0042822	pyridoxal phosphate metabolic process	1	1.00000	TRINITY_DN1349_c0_g1
CA.HI	GO:0043470	regulation of carbohydrate catabolic process	3	1.00000	TRINITY_DN2940_c3_g1, TRINITY_DN347_c0_g2, TRINITY_DN9952_c0_g1
CA.HI	GO:0000902	cell morphogenesis	1	1.00000	TRINITY_DN5039_c0_g1
CA.HI	GO:0000904	cell morphogenesis involved in differentiation	1	1.00000	TRINITY_DN5039_c0_g1
CA.HI	GO:0044085	cellular component biogenesis	1033	1.00000	TRINITY_DN0_c0_g6, TRINITY_DN100063_c0_g2, TRINITY_DN1001_c0_g1, TRINITY_DN10016_c0_g1, TRINITY_DN10046_c0_g1, TRINITY_DN10056_c0_g1, TRINITY_DN10071_c0_g1, TRINITY_DN10122_c0_g2, TRINITY_DN101259_c0_g1, TRINITY_DN10131_c0_g1, TRINITY_DN101419_c0_g1, TRINITY_DN10148_c0_g1, TRINITY_DN10156_c0_g1, TRINITY_DN1016_c1_g2, TRINITY_DN1016_c4_g1, TRINITY_DN10173_c0_g1, TRINITY_DN1018_c0_g1, TRINITY_DN101…
CA.HI	GO:0016570	histone modification	5	1.00000	TRINITY_DN1306_c0_g1, TRINITY_DN1306_c0_g2, TRINITY_DN1576_c2_g1, TRINITY_DN2405_c0_g1, TRINITY_DN53466_c0_g4
CA.HI	GO:0016572	histone phosphorylation	1	1.00000	TRINITY_DN1576_c2_g1
CA.HI	GO:0016574	histone ubiquitination	3	1.00000	TRINITY_DN1306_c0_g1, TRINITY_DN1306_c0_g2, TRINITY_DN2405_c0_g1
CA.HI	GO:0006605	protein targeting	1	1.00000	TRINITY_DN1576_c2_g1
CA.HI	GO:0042816	vitamin B6 metabolic process	1	1.00000	TRINITY_DN1349_c0_g1
CA.HI	GO:0042819	vitamin B6 biosynthetic process	1	1.00000	TRINITY_DN1349_c0_g1
CA.HI	GO:0043412	macromolecule modification	23	1.00000	TRINITY_DN11113_c0_g1, TRINITY_DN127_c1_g1, TRINITY_DN127_c1_g2, TRINITY_DN1306_c0_g1, TRINITY_DN1306_c0_g2, TRINITY_DN1384_c0_g1, TRINITY_DN13897_c0_g1, TRINITY_DN13915_c0_g1, TRINITY_DN1536_c0_g1, TRINITY_DN1576_c2_g1, TRINITY_DN1939_c3_g1, TRINITY_DN2405_c0_g1, TRINITY_DN2468_c0_g1, TRINITY_DN28344_c0_g1, TRINITY_DN2940_c3_g1, TRINITY_DN3521_c0_g1, TRINITY_DN3615_c0_g1, TRINITY_DN38067_c0_g1, …
CA.HI	GO:0043414	macromolecule methylation	8	1.00000	TRINITY_DN1306_c0_g1, TRINITY_DN1306_c0_g2, TRINITY_DN1536_c0_g1, TRINITY_DN1939_c3_g1, TRINITY_DN2405_c0_g1, TRINITY_DN3521_c0_g1, TRINITY_DN38067_c0_g1, TRINITY_DN53466_c0_g4
CA.HI	GO:0016116	carotenoid metabolic process	1	1.00000	TRINITY_DN3768_c0_g1
CA.HI	GO:0016119	carotene metabolic process	1	1.00000	TRINITY_DN3768_c0_g1
CA.HI	GO:2000112	regulation of cellular macromolecule biosynthetic process	2	1.00000	TRINITY_DN347_c0_g2, TRINITY_DN9952_c0_g1
CA.HI	GO:0043043	peptide biosynthetic process	1	1.00000	TRINITY_DN1939_c3_g1
CA.HI	GO:0031667	response to nutrient levels	1	1.00000	TRINITY_DN1576_c2_g1
CA.HI	GO:0031668	cellular response to extracellular stimulus	1	1.00000	TRINITY_DN1576_c2_g1
CA.HI	GO:0031669	cellular response to nutrient levels	1	1.00000	TRINITY_DN1576_c2_g1
CA.HI	GO:1901361	organic cyclic compound catabolic process	10	1.00000	TRINITY_DN2606_c3_g1, TRINITY_DN2940_c3_g1, TRINITY_DN30569_c0_g1, TRINITY_DN347_c0_g2, TRINITY_DN4741_c0_g1, TRINITY_DN5039_c0_g1, TRINITY_DN5082_c0_g1, TRINITY_DN5632_c0_g2, TRINITY_DN9320_c0_g1, TRINITY_DN9952_c0_g1
CA.HI	GO:0009725	response to hormone	1	1.00000	TRINITY_DN1576_c2_g1
CA.HI	GO:1901362	organic cyclic compound biosynthetic process	18	1.00000	TRINITY_DN10988_c0_g1, TRINITY_DN111546_c0_g2, TRINITY_DN11654_c0_g1, TRINITY_DN1349_c0_g1, TRINITY_DN1576_c2_g1, TRINITY_DN2606_c3_g1, TRINITY_DN27460_c0_g1, TRINITY_DN2940_c3_g1, TRINITY_DN30569_c0_g1, TRINITY_DN347_c0_g2, TRINITY_DN42870_c2_g1, TRINITY_DN448_c0_g1, TRINITY_DN4741_c0_g1, TRINITY_DN5039_c0_g1, TRINITY_DN5082_c0_g1, TRINITY_DN7023_c0_g1, TRINITY_DN9320_c0_g1, TRINITY_DN9952_c0_g1
CA.HI	GO:0019692	deoxyribose phosphate metabolic process	2	1.00000	TRINITY_DN2606_c3_g1, TRINITY_DN30569_c0_g1
CA.HI	GO:0019693	ribose phosphate metabolic process	99	1.00000	TRINITY_DN10071_c0_g1, TRINITY_DN1020_c2_g1, TRINITY_DN1021_c0_g1, TRINITY_DN10220_c0_g1, TRINITY_DN10365_c0_g1, TRINITY_DN10988_c0_g1, TRINITY_DN11808_c0_g1, TRINITY_DN1184_c0_g1, TRINITY_DN1195_c0_g1, TRINITY_DN12201_c0_g1, TRINITY_DN1229_c0_g2, TRINITY_DN1230_c0_g1, TRINITY_DN123506_c0_g1, TRINITY_DN1238_c0_g1, TRINITY_DN12677_c0_g1, TRINITY_DN12677_c0_g2, TRINITY_DN12677_c0_g4, TRINITY_DN1357…
CA.HI	GO:0010038	response to metal ion	1	1.00000	TRINITY_DN1576_c2_g1
CA.HI	GO:0006396	RNA processing	17	1.00000	TRINITY_DN11654_c0_g1, TRINITY_DN130_c0_g1, TRINITY_DN1306_c0_g2, TRINITY_DN1468_c3_g1, TRINITY_DN1536_c0_g1, TRINITY_DN1939_c3_g1, TRINITY_DN21074_c0_g1, TRINITY_DN21904_c0_g1, TRINITY_DN22242_c0_g1, TRINITY_DN2405_c0_g1, TRINITY_DN3521_c0_g1, TRINITY_DN38067_c0_g1, TRINITY_DN39236_c0_g1, TRINITY_DN448_c0_g1, TRINITY_DN4779_c0_g1, TRINITY_DN53466_c0_g4, TRINITY_DN705_c0_g1
CA.HI	GO:0008202	steroid metabolic process	1	1.00000	TRINITY_DN2940_c3_g1
CA.HI	GO:0015931	nucleobase-containing compound transport	2	1.00000	TRINITY_DN11654_c0_g1, TRINITY_DN448_c0_g1
CA.HI	GO:0032268	regulation of cellular protein metabolic process	7	1.00000	TRINITY_DN127_c1_g1, TRINITY_DN13915_c0_g1, TRINITY_DN1576_c2_g1, TRINITY_DN28344_c0_g1, TRINITY_DN5496_c0_g1, TRINITY_DN743_c1_g2, TRINITY_DN9320_c0_g1
CA.HI	GO:0032269	negative regulation of cellular protein metabolic process	1	1.00000	TRINITY_DN127_c1_g1
CA.HI	GO:0034694	response to prostaglandin	1	1.00000	TRINITY_DN1576_c2_g1
CA.HI	GO:0034695	response to prostaglandin E	1	1.00000	TRINITY_DN1576_c2_g1
CA.HI	GO:0030537	larval behavior	1	1.00000	TRINITY_DN17_c4_g1
CA.HI	GO:0043436	oxoacid metabolic process	6	1.00000	TRINITY_DN1576_c2_g1, TRINITY_DN2940_c3_g1, TRINITY_DN347_c0_g2, TRINITY_DN40445_c0_g1, TRINITY_DN7023_c0_g1, TRINITY_DN9952_c0_g1
CA.HI	GO:0009743	response to carbohydrate	1	1.00000	TRINITY_DN1576_c2_g1
CA.HI	GO:0007399	nervous system development	3	1.00000	TRINITY_DN3521_c0_g1, TRINITY_DN4779_c0_g1, TRINITY_DN5039_c0_g1
CA.HI	GO:0009746	response to hexose	1	1.00000	TRINITY_DN1576_c2_g1
CA.HI	GO:0009749	response to glucose	1	1.00000	TRINITY_DN1576_c2_g1
CA.HI	GO:0048193	Golgi vesicle transport	1	1.00000	TRINITY_DN1175_c1_g1
CA.HI	GO:0010001	glial cell differentiation	1	1.00000	TRINITY_DN5039_c0_g1
CA.HI	GO:0006364	rRNA processing	1	1.00000	TRINITY_DN705_c0_g1
CA.HI	GO:1903362	regulation of cellular protein catabolic process	2	1.00000	TRINITY_DN127_c1_g1, TRINITY_DN9320_c0_g1
CA.HI	GO:0045184	establishment of protein localization	4	1.00000	TRINITY_DN11654_c0_g1, TRINITY_DN1175_c1_g1, TRINITY_DN1576_c2_g1, TRINITY_DN448_c0_g1
CA.HI	GO:0006366	transcription by RNA polymerase II	4	1.00000	TRINITY_DN11654_c0_g1, TRINITY_DN347_c0_g2, TRINITY_DN448_c0_g1, TRINITY_DN9952_c0_g1
CA.HI	GO:0035601	protein deacylation	1	1.00000	TRINITY_DN1576_c2_g1
CA.HI	GO:0032270	positive regulation of cellular protein metabolic process	1	1.00000	TRINITY_DN13915_c0_g1
CA.HI	GO:0006767	water-soluble vitamin metabolic process	1	1.00000	TRINITY_DN1349_c0_g1
CA.HI	GO:0034660	ncRNA metabolic process	7	1.00000	TRINITY_DN130_c0_g1, TRINITY_DN1939_c3_g1, TRINITY_DN21074_c0_g1, TRINITY_DN21904_c0_g1, TRINITY_DN4779_c0_g1, TRINITY_DN53466_c0_g4, TRINITY_DN705_c0_g1
CA.HI	GO:0006351	transcription, DNA-templated	4	1.00000	TRINITY_DN11654_c0_g1, TRINITY_DN347_c0_g2, TRINITY_DN448_c0_g1, TRINITY_DN9952_c0_g1
CA.HI	GO:0006353	DNA-templated transcription, termination	2	1.00000	TRINITY_DN11654_c0_g1, TRINITY_DN448_c0_g1
CA.HI	GO:0018130	heterocycle biosynthetic process	18	1.00000	TRINITY_DN10988_c0_g1, TRINITY_DN111546_c0_g2, TRINITY_DN11654_c0_g1, TRINITY_DN1349_c0_g1, TRINITY_DN1576_c2_g1, TRINITY_DN2606_c3_g1, TRINITY_DN27460_c0_g1, TRINITY_DN2940_c3_g1, TRINITY_DN30569_c0_g1, TRINITY_DN347_c0_g2, TRINITY_DN42870_c2_g1, TRINITY_DN448_c0_g1, TRINITY_DN4741_c0_g1, TRINITY_DN5039_c0_g1, TRINITY_DN5082_c0_g1, TRINITY_DN7023_c0_g1, TRINITY_DN9320_c0_g1, TRINITY_DN9952_c0_g1
CA.HI	GO:0016101	diterpenoid metabolic process	1	1.00000	TRINITY_DN3768_c0_g1
CA.HI	GO:0006355	regulation of transcription, DNA-templated	2	1.00000	TRINITY_DN347_c0_g2, TRINITY_DN9952_c0_g1
CA.HI	GO:0006357	regulation of transcription by RNA polymerase II	2	1.00000	TRINITY_DN347_c0_g2, TRINITY_DN9952_c0_g1
CA.HI	GO:0030902	hindbrain development	1	1.00000	TRINITY_DN4779_c0_g1
CA.HI	GO:0006753	nucleoside phosphate metabolic process	118	1.00000	TRINITY_DN10071_c0_g1, TRINITY_DN1011_c0_g1, TRINITY_DN10138_c0_g1, TRINITY_DN1020_c2_g1, TRINITY_DN1021_c0_g1, TRINITY_DN10220_c0_g1, TRINITY_DN10365_c0_g1, TRINITY_DN10988_c0_g1, TRINITY_DN111546_c0_g2, TRINITY_DN11808_c0_g1, TRINITY_DN1184_c0_g1, TRINITY_DN1195_c0_g1, TRINITY_DN12201_c0_g1, TRINITY_DN1229_c0_g2, TRINITY_DN1230_c0_g1, TRINITY_DN123506_c0_g1, TRINITY_DN1238_c0_g1, TRINITY_DN1267…
CA.HI	GO:0006754	ATP biosynthetic process	3	1.00000	TRINITY_DN2940_c3_g1, TRINITY_DN347_c0_g2, TRINITY_DN9952_c0_g1
CA.HI	GO:0016108	tetraterpenoid metabolic process	1	1.00000	TRINITY_DN3768_c0_g1
CA.HI	GO:0006757	ATP generation from ADP	3	1.00000	TRINITY_DN2940_c3_g1, TRINITY_DN347_c0_g2, TRINITY_DN9952_c0_g1
CA.HI	GO:0090407	organophosphate biosynthetic process	9	1.00000	TRINITY_DN10988_c0_g1, TRINITY_DN1349_c0_g1, TRINITY_DN2606_c3_g1, TRINITY_DN27460_c0_g1, TRINITY_DN2940_c3_g1, TRINITY_DN30569_c0_g1, TRINITY_DN347_c0_g2, TRINITY_DN42870_c2_g1, TRINITY_DN9952_c0_g1
CA.HI	GO:0046184	aldehyde biosynthetic process	1	1.00000	TRINITY_DN1349_c0_g1
CA.HI	GO:0071426	ribonucleoprotein complex export from nucleus	2	1.00000	TRINITY_DN11654_c0_g1, TRINITY_DN448_c0_g1
CA.HI	GO:0051726	regulation of cell cycle	5	1.00000	TRINITY_DN13915_c0_g1, TRINITY_DN1468_c3_g1, TRINITY_DN22242_c0_g1, TRINITY_DN3615_c0_g1, TRINITY_DN40445_c0_g1
CA.HI	GO:0071427	mRNA-containing ribonucleoprotein complex export from nucleus	2	1.00000	TRINITY_DN11654_c0_g1, TRINITY_DN448_c0_g1
CA.HI	GO:0051728	cell cycle switching, mitotic to meiotic cell cycle	1	1.00000	TRINITY_DN1468_c3_g1
CA.HI	GO:0034654	nucleobase-containing compound biosynthetic process	17	1.00000	TRINITY_DN10988_c0_g1, TRINITY_DN111546_c0_g2, TRINITY_DN11654_c0_g1, TRINITY_DN1576_c2_g1, TRINITY_DN2606_c3_g1, TRINITY_DN27460_c0_g1, TRINITY_DN2940_c3_g1, TRINITY_DN30569_c0_g1, TRINITY_DN347_c0_g2, TRINITY_DN42870_c2_g1, TRINITY_DN448_c0_g1, TRINITY_DN4741_c0_g1, TRINITY_DN5039_c0_g1, TRINITY_DN5082_c0_g1, TRINITY_DN7023_c0_g1, TRINITY_DN9320_c0_g1, TRINITY_DN9952_c0_g1
CA.HI	GO:0034655	nucleobase-containing compound catabolic process	10	1.00000	TRINITY_DN2606_c3_g1, TRINITY_DN2940_c3_g1, TRINITY_DN30569_c0_g1, TRINITY_DN347_c0_g2, TRINITY_DN4741_c0_g1, TRINITY_DN5039_c0_g1, TRINITY_DN5082_c0_g1, TRINITY_DN5632_c0_g2, TRINITY_DN9320_c0_g1, TRINITY_DN9952_c0_g1
CA.HI	GO:0071826	ribonucleoprotein complex subunit organization	6	1.00000	TRINITY_DN130_c0_g1, TRINITY_DN1468_c3_g1, TRINITY_DN1576_c2_g1, TRINITY_DN21074_c0_g1, TRINITY_DN22242_c0_g1, TRINITY_DN4779_c0_g1
CA.HI	GO:0034656	nucleobase-containing small molecule catabolic process	1	1.00000	TRINITY_DN5632_c0_g2
CA.HI	GO:0060184	cell cycle switching	1	1.00000	TRINITY_DN1468_c3_g1
CA.HI	GO:0033674	positive regulation of kinase activity	1	1.00000	TRINITY_DN13915_c0_g1
CA.HI	GO:0040029	regulation of gene expression, epigenetic	3	1.00000	TRINITY_DN130_c0_g1, TRINITY_DN21074_c0_g1, TRINITY_DN4779_c0_g1
CA.HI	GO:0034284	response to monosaccharide	1	1.00000	TRINITY_DN1576_c2_g1
CA.HI	GO:0042594	response to starvation	1	1.00000	TRINITY_DN1576_c2_g1
CA.HI	GO:0060173	limb development	1	1.00000	TRINITY_DN40445_c0_g1
CA.HI	GO:0006376	mRNA splice site selection	2	1.00000	TRINITY_DN1468_c3_g1, TRINITY_DN22242_c0_g1
CA.HI	GO:0046578	regulation of Ras protein signal transduction	1	1.00000	TRINITY_DN705_c0_g1
CA.HI	GO:0006379	mRNA cleavage	2	1.00000	TRINITY_DN11654_c0_g1, TRINITY_DN39236_c0_g1
CA.HI	GO:0051347	positive regulation of transferase activity	1	1.00000	TRINITY_DN13915_c0_g1
CA.HI	GO:0019220	regulation of phosphate metabolic process	8	1.00000	TRINITY_DN13915_c0_g1, TRINITY_DN1576_c2_g1, TRINITY_DN28344_c0_g1, TRINITY_DN2940_c3_g1, TRINITY_DN347_c0_g2, TRINITY_DN5496_c0_g1, TRINITY_DN743_c1_g2, TRINITY_DN9952_c0_g1
CA.HI	GO:0019221	cytokine-mediated signaling pathway	1	1.00000	TRINITY_DN1468_c3_g1
CA.HI	GO:0046128	purine ribonucleoside metabolic process	4	1.00000	TRINITY_DN10988_c0_g1, TRINITY_DN42870_c2_g1, TRINITY_DN5632_c0_g2, TRINITY_DN7023_c0_g1
CA.HI	GO:0006325	chromatin organization	5	1.00000	TRINITY_DN1306_c0_g1, TRINITY_DN1306_c0_g2, TRINITY_DN1576_c2_g1, TRINITY_DN2405_c0_g1, TRINITY_DN53466_c0_g4
CA.HI	GO:0006720	isoprenoid metabolic process	1	1.00000	TRINITY_DN3768_c0_g1
CA.HI	GO:0006721	terpenoid metabolic process	1	1.00000	TRINITY_DN3768_c0_g1
CA.HI	GO:0018105	peptidyl-serine phosphorylation	1	1.00000	TRINITY_DN1576_c2_g1
CA.HI	GO:0051338	regulation of transferase activity	4	1.00000	TRINITY_DN13915_c0_g1, TRINITY_DN28344_c0_g1, TRINITY_DN5496_c0_g1, TRINITY_DN743_c1_g2
CA.HI	GO:0008380	RNA splicing	9	1.00000	TRINITY_DN11654_c0_g1, TRINITY_DN130_c0_g1, TRINITY_DN1468_c3_g1, TRINITY_DN21074_c0_g1, TRINITY_DN21904_c0_g1, TRINITY_DN22242_c0_g1, TRINITY_DN3521_c0_g1, TRINITY_DN448_c0_g1, TRINITY_DN4779_c0_g1
CA.HI	GO:0045944	positive regulation of transcription by RNA polymerase II	2	1.00000	TRINITY_DN347_c0_g2, TRINITY_DN9952_c0_g1
CA.HI	GO:0019216	regulation of lipid metabolic process	2	1.00000	TRINITY_DN1576_c2_g1, TRINITY_DN2940_c3_g1
CA.HI	GO:0048585	negative regulation of response to stimulus	1	1.00000	TRINITY_DN1576_c2_g1
CA.HI	GO:0000245	spliceosomal complex assembly	2	1.00000	TRINITY_DN1468_c3_g1, TRINITY_DN22242_c0_g1
CA.HI	GO:0098501	polynucleotide dephosphorylation	1	1.00000	TRINITY_DN14851_c0_g1
CA.HI	GO:0098502	DNA dephosphorylation	1	1.00000	TRINITY_DN14851_c0_g1
CA.HI	GO:0009891	positive regulation of biosynthetic process	3	1.00000	TRINITY_DN1576_c2_g1, TRINITY_DN347_c0_g2, TRINITY_DN9952_c0_g1
CA.HI	GO:0098503	DNA 3' dephosphorylation	1	1.00000	TRINITY_DN14851_c0_g1
CA.HI	GO:0009893	positive regulation of metabolic process	9	1.00000	TRINITY_DN1306_c0_g1, TRINITY_DN1306_c0_g2, TRINITY_DN13915_c0_g1, TRINITY_DN1576_c2_g1, TRINITY_DN2405_c0_g1, TRINITY_DN2940_c3_g1, TRINITY_DN347_c0_g2, TRINITY_DN40445_c0_g1, TRINITY_DN9952_c0_g1
CA.HI	GO:0009894	regulation of catabolic process	7	1.00000	TRINITY_DN127_c1_g1, TRINITY_DN1576_c2_g1, TRINITY_DN2940_c3_g1, TRINITY_DN347_c0_g2, TRINITY_DN40445_c0_g1, TRINITY_DN9320_c0_g1, TRINITY_DN9952_c0_g1
CA.HI	GO:0045935	positive regulation of nucleobase-containing compound metabolic process	3	1.00000	TRINITY_DN1576_c2_g1, TRINITY_DN347_c0_g2, TRINITY_DN9952_c0_g1
CA.HI	GO:0009895	negative regulation of catabolic process	3	1.00000	TRINITY_DN127_c1_g1, TRINITY_DN1576_c2_g1, TRINITY_DN9320_c0_g1
CA.HI	GO:0034613	cellular protein localization	3	1.00000	TRINITY_DN11654_c0_g1, TRINITY_DN1576_c2_g1, TRINITY_DN448_c0_g1
CA.HI	GO:0045937	positive regulation of phosphate metabolic process	1	1.00000	TRINITY_DN13915_c0_g1
CA.HI	GO:0046131	pyrimidine ribonucleoside metabolic process	1	1.00000	TRINITY_DN27460_c0_g1
CA.HI	GO:0046132	pyrimidine ribonucleoside biosynthetic process	1	1.00000	TRINITY_DN27460_c0_g1
CA.HI	GO:0010562	positive regulation of phosphorus metabolic process	1	1.00000	TRINITY_DN13915_c0_g1
CA.HI	GO:0046134	pyrimidine nucleoside biosynthetic process	1	1.00000	TRINITY_DN27460_c0_g1
CA.HI	GO:0060548	negative regulation of cell death	1	1.00000	TRINITY_DN1576_c2_g1
CA.HI	GO:0048522	positive regulation of cellular process	10	1.00000	TRINITY_DN1306_c0_g1, TRINITY_DN1306_c0_g2, TRINITY_DN13915_c0_g1, TRINITY_DN1468_c3_g1, TRINITY_DN1576_c2_g1, TRINITY_DN22242_c0_g1, TRINITY_DN2405_c0_g1, TRINITY_DN2940_c3_g1, TRINITY_DN347_c0_g2, TRINITY_DN9952_c0_g1
CA.HI	GO:0048523	negative regulation of cellular process	7	1.00000	TRINITY_DN127_c1_g1, TRINITY_DN13915_c0_g1, TRINITY_DN1468_c3_g1, TRINITY_DN1576_c2_g1, TRINITY_DN22242_c0_g1, TRINITY_DN3615_c0_g1, TRINITY_DN40445_c0_g1
CA.HI	GO:0034645	cellular macromolecule biosynthetic process	6	1.00000	TRINITY_DN11654_c0_g1, TRINITY_DN13915_c0_g1, TRINITY_DN1939_c3_g1, TRINITY_DN347_c0_g2, TRINITY_DN448_c0_g1, TRINITY_DN9952_c0_g1
CA.HI	GO:0006732	coenzyme metabolic process	21	1.00000	TRINITY_DN1011_c0_g1, TRINITY_DN10138_c0_g1, TRINITY_DN10220_c0_g1, TRINITY_DN123506_c0_g1, TRINITY_DN1271_c0_g1, TRINITY_DN1349_c0_g1, TRINITY_DN14054_c0_g1, TRINITY_DN14054_c0_g2, TRINITY_DN14592_c0_g1, TRINITY_DN15164_c0_g1, TRINITY_DN2940_c3_g1, TRINITY_DN3003_c0_g2, TRINITY_DN3152_c2_g1, TRINITY_DN3250_c1_g1, TRINITY_DN347_c0_g2, TRINITY_DN37097_c1_g1, TRINITY_DN7056_c1_g1, TRINITY_DN8324_c0…
CA.HI	GO:0006733	oxidoreduction coenzyme metabolic process	20	1.00000	TRINITY_DN1011_c0_g1, TRINITY_DN10138_c0_g1, TRINITY_DN10220_c0_g1, TRINITY_DN123506_c0_g1, TRINITY_DN1271_c0_g1, TRINITY_DN14054_c0_g1, TRINITY_DN14054_c0_g2, TRINITY_DN14592_c0_g1, TRINITY_DN15164_c0_g1, TRINITY_DN2940_c3_g1, TRINITY_DN3003_c0_g2, TRINITY_DN3152_c2_g1, TRINITY_DN3250_c1_g1, TRINITY_DN347_c0_g2, TRINITY_DN37097_c1_g1, TRINITY_DN7056_c1_g1, TRINITY_DN8324_c0_g1, TRINITY_DN8745_c0…
CA.HI	GO:1901701	cellular response to oxygen-containing compound	1	1.00000	TRINITY_DN1576_c2_g1
CA.HI	GO:0032200	telomere organization	1	1.00000	TRINITY_DN3615_c0_g1
CA.HI	GO:0051703	intraspecies interaction between organisms	12	1.00000	TRINITY_DN10181_c0_g1, TRINITY_DN1226_c1_g1, TRINITY_DN146_c0_g1, TRINITY_DN23308_c0_g1, TRINITY_DN2373_c0_g1, TRINITY_DN3672_c0_g1, TRINITY_DN5953_c0_g2, TRINITY_DN5953_c0_g3, TRINITY_DN6617_c0_g1, TRINITY_DN823_c0_g1, TRINITY_DN8256_c0_g1, TRINITY_DN925_c0_g2
CA.HI	GO:0007346	regulation of mitotic cell cycle	3	1.00000	TRINITY_DN1468_c3_g1, TRINITY_DN22242_c0_g1, TRINITY_DN3615_c0_g1
CA.HI	GO:0051705	multi-organism behavior	19	1.00000	TRINITY_DN10181_c0_g1, TRINITY_DN11943_c0_g1, TRINITY_DN1226_c1_g1, TRINITY_DN146_c0_g1, TRINITY_DN23308_c0_g1, TRINITY_DN2361_c0_g1, TRINITY_DN2373_c0_g1, TRINITY_DN239662_c0_g1, TRINITY_DN3672_c0_g1, TRINITY_DN3684_c0_g1, TRINITY_DN47644_c0_g1, TRINITY_DN5953_c0_g2, TRINITY_DN5953_c0_g3, TRINITY_DN6617_c0_g1, TRINITY_DN67396_c0_g1, TRINITY_DN688_c0_g1, TRINITY_DN823_c0_g1, TRINITY_DN8256_c0_g1,…
CA.HI	GO:0046939	nucleotide phosphorylation	3	1.00000	TRINITY_DN2940_c3_g1, TRINITY_DN347_c0_g2, TRINITY_DN9952_c0_g1
CA.HI	GO:0060537	muscle tissue development	1	1.00000	TRINITY_DN1576_c2_g1
CA.HI	GO:0010556	regulation of macromolecule biosynthetic process	3	1.00000	TRINITY_DN1576_c2_g1, TRINITY_DN347_c0_g2, TRINITY_DN9952_c0_g1
CA.HI	GO:0010557	positive regulation of macromolecule biosynthetic process	3	1.00000	TRINITY_DN1576_c2_g1, TRINITY_DN347_c0_g2, TRINITY_DN9952_c0_g1
CA.HI	GO:0030258	lipid modification	1	1.00000	TRINITY_DN16843_c0_g1
CA.HI	GO:0048513	animal organ development	2	1.00000	TRINITY_DN1576_c2_g1, TRINITY_DN4779_c0_g1
CA.HI	GO:0042981	regulation of apoptotic process	1	1.00000	TRINITY_DN1576_c2_g1
CA.HI	GO:0009066	aspartate family amino acid metabolic process	1	1.00000	TRINITY_DN7023_c0_g1
CA.HI	GO:0009067	aspartate family amino acid biosynthetic process	1	1.00000	TRINITY_DN7023_c0_g1
CA.HI	GO:0055082	cellular chemical homeostasis	1	1.00000	TRINITY_DN1576_c2_g1
CA.HI	GO:0042176	regulation of protein catabolic process	2	1.00000	TRINITY_DN127_c1_g1, TRINITY_DN9320_c0_g1
CA.HI	GO:0055086	nucleobase-containing small molecule metabolic process	121	1.00000	TRINITY_DN10071_c0_g1, TRINITY_DN1011_c0_g1, TRINITY_DN10138_c0_g1, TRINITY_DN1020_c2_g1, TRINITY_DN1021_c0_g1, TRINITY_DN10220_c0_g1, TRINITY_DN10365_c0_g1, TRINITY_DN10988_c0_g1, TRINITY_DN111546_c0_g2, TRINITY_DN11808_c0_g1, TRINITY_DN1184_c0_g1, TRINITY_DN1195_c0_g1, TRINITY_DN12201_c0_g1, TRINITY_DN1229_c0_g2, TRINITY_DN1230_c0_g1, TRINITY_DN123506_c0_g1, TRINITY_DN1238_c0_g1, TRINITY_DN1267…
CA.HI	GO:0031399	regulation of protein modification process	5	1.00000	TRINITY_DN13915_c0_g1, TRINITY_DN1576_c2_g1, TRINITY_DN28344_c0_g1, TRINITY_DN5496_c0_g1, TRINITY_DN743_c1_g2
CA.HI	GO:0009056	catabolic process	850	1.00000	TRINITY_DN0_c0_g4, TRINITY_DN1_c13_g1, TRINITY_DN100_c0_g2, TRINITY_DN10004_c0_g1, TRINITY_DN100063_c0_g2, TRINITY_DN10013_c0_g1, TRINITY_DN100299_c0_g2, TRINITY_DN10049_c0_g1, TRINITY_DN10049_c0_g2, TRINITY_DN1006_c0_g1, TRINITY_DN10071_c0_g1, TRINITY_DN10094_c0_g2, TRINITY_DN100952_c0_g1, TRINITY_DN10113_c0_g1, TRINITY_DN101139_c0_g1, TRINITY_DN101259_c0_g1, TRINITY_DN10131_c0_g1, TRINITY_DN101…
CA.HI	GO:0009057	macromolecule catabolic process	2	1.00000	TRINITY_DN127_c1_g1, TRINITY_DN9320_c0_g1
CA.HI	GO:0009452	7-methylguanosine RNA capping	4	1.00000	TRINITY_DN1306_c0_g2, TRINITY_DN1536_c0_g1, TRINITY_DN2405_c0_g1, TRINITY_DN38067_c0_g1
CA.HI	GO:0051094	positive regulation of developmental process	1	1.00000	TRINITY_DN1576_c2_g1
CA.HI	GO:0009086	methionine biosynthetic process	1	1.00000	TRINITY_DN7023_c0_g1
CA.HI	GO:1900371	regulation of purine nucleotide biosynthetic process	3	1.00000	TRINITY_DN2940_c3_g1, TRINITY_DN347_c0_g2, TRINITY_DN9952_c0_g1
CA.HI	GO:0009889	regulation of biosynthetic process	4	1.00000	TRINITY_DN1576_c2_g1, TRINITY_DN2940_c3_g1, TRINITY_DN347_c0_g2, TRINITY_DN9952_c0_g1
CA.HI	GO:0097659	nucleic acid-templated transcription	4	1.00000	TRINITY_DN11654_c0_g1, TRINITY_DN347_c0_g2, TRINITY_DN448_c0_g1, TRINITY_DN9952_c0_g1
CA.HI	GO:0022037	metencephalon development	1	1.00000	TRINITY_DN4779_c0_g1
CA.HI	GO:0006090	pyruvate metabolic process	3	1.00000	TRINITY_DN2940_c3_g1, TRINITY_DN347_c0_g2, TRINITY_DN9952_c0_g1
CA.HI	GO:0072594	establishment of protein localization to organelle	1	1.00000	TRINITY_DN1576_c2_g1
CA.HI	GO:0006096	glycolytic process	3	1.00000	TRINITY_DN2940_c3_g1, TRINITY_DN347_c0_g2, TRINITY_DN9952_c0_g1
CA.HI	GO:1901068	guanosine-containing compound metabolic process	2	1.00000	TRINITY_DN10988_c0_g1, TRINITY_DN42870_c2_g1
CA.HI	GO:1901861	regulation of muscle tissue development	1	1.00000	TRINITY_DN1576_c2_g1
CA.HI	GO:0016246	RNA interference	2	1.00000	TRINITY_DN130_c0_g1, TRINITY_DN4779_c0_g1
CA.HI	GO:1901863	positive regulation of muscle tissue development	1	1.00000	TRINITY_DN1576_c2_g1
CA.HI	GO:0051050	positive regulation of transport	1	1.00000	TRINITY_DN1576_c2_g1
CA.HI	GO:2000243	positive regulation of reproductive process	2	1.00000	TRINITY_DN1468_c3_g1, TRINITY_DN22242_c0_g1
CA.HI	GO:0043549	regulation of kinase activity	4	1.00000	TRINITY_DN13915_c0_g1, TRINITY_DN28344_c0_g1, TRINITY_DN5496_c0_g1, TRINITY_DN743_c1_g2
CA.HI	GO:0051056	regulation of small GTPase mediated signal transduction	1	1.00000	TRINITY_DN705_c0_g1
CA.HI	GO:0016233	telomere capping	1	1.00000	TRINITY_DN3615_c0_g1
CA.HI	GO:0016236	macroautophagy	1	1.00000	TRINITY_DN40445_c0_g1
CA.HI	GO:0033365	protein localization to organelle	1	1.00000	TRINITY_DN1576_c2_g1
CA.HI	GO:0098679	regulation of carbohydrate catabolic process by regulation of transcription from RNA polymerase II promoter	2	1.00000	TRINITY_DN347_c0_g2, TRINITY_DN9952_c0_g1
CA.HI	GO:0022008	neurogenesis	1	1.00000	TRINITY_DN5039_c0_g1
CA.HI	GO:0019362	pyridine nucleotide metabolic process	20	1.00000	TRINITY_DN1011_c0_g1, TRINITY_DN10138_c0_g1, TRINITY_DN10220_c0_g1, TRINITY_DN123506_c0_g1, TRINITY_DN1271_c0_g1, TRINITY_DN14054_c0_g1, TRINITY_DN14054_c0_g2, TRINITY_DN14592_c0_g1, TRINITY_DN15164_c0_g1, TRINITY_DN2940_c3_g1, TRINITY_DN3003_c0_g2, TRINITY_DN3152_c2_g1, TRINITY_DN3250_c1_g1, TRINITY_DN347_c0_g2, TRINITY_DN37097_c1_g1, TRINITY_DN7056_c1_g1, TRINITY_DN8324_c0_g1, TRINITY_DN8745_c0…
CA.HI	GO:0019363	pyridine nucleotide biosynthetic process	3	1.00000	TRINITY_DN2940_c3_g1, TRINITY_DN347_c0_g2, TRINITY_DN9952_c0_g1
CA.HI	GO:0032386	regulation of intracellular transport	1	1.00000	TRINITY_DN1576_c2_g1
CA.HI	GO:1901070	guanosine-containing compound biosynthetic process	2	1.00000	TRINITY_DN10988_c0_g1, TRINITY_DN42870_c2_g1
CA.HI	GO:0032388	positive regulation of intracellular transport	1	1.00000	TRINITY_DN1576_c2_g1
CA.HI	GO:0031323	regulation of cellular metabolic process	14	1.00000	TRINITY_DN127_c1_g1, TRINITY_DN1306_c0_g1, TRINITY_DN1306_c0_g2, TRINITY_DN13915_c0_g1, TRINITY_DN1576_c2_g1, TRINITY_DN2405_c0_g1, TRINITY_DN28344_c0_g1, TRINITY_DN2940_c3_g1, TRINITY_DN347_c0_g2, TRINITY_DN40445_c0_g1, TRINITY_DN5496_c0_g1, TRINITY_DN743_c1_g2, TRINITY_DN9320_c0_g1, TRINITY_DN9952_c0_g1
CA.HI	GO:0006066	alcohol metabolic process	1	1.00000	TRINITY_DN2940_c3_g1
CA.HI	GO:0031324	negative regulation of cellular metabolic process	1	1.00000	TRINITY_DN127_c1_g1
CA.HI	GO:0031326	regulation of cellular biosynthetic process	4	1.00000	TRINITY_DN1576_c2_g1, TRINITY_DN2940_c3_g1, TRINITY_DN347_c0_g2, TRINITY_DN9952_c0_g1
CA.HI	GO:0031328	positive regulation of cellular biosynthetic process	3	1.00000	TRINITY_DN1576_c2_g1, TRINITY_DN347_c0_g2, TRINITY_DN9952_c0_g1
CA.HI	GO:0031329	regulation of cellular catabolic process	7	1.00000	TRINITY_DN127_c1_g1, TRINITY_DN1576_c2_g1, TRINITY_DN2940_c3_g1, TRINITY_DN347_c0_g2, TRINITY_DN40445_c0_g1, TRINITY_DN9320_c0_g1, TRINITY_DN9952_c0_g1
CA.HI	GO:0048699	generation of neurons	1	1.00000	TRINITY_DN5039_c0_g1
CA.HI	GO:1903050	regulation of proteolysis involved in cellular protein catabolic process	1	1.00000	TRINITY_DN9320_c0_g1
CA.HI	GO:0019752	carboxylic acid metabolic process	6	1.00000	TRINITY_DN1576_c2_g1, TRINITY_DN2940_c3_g1, TRINITY_DN347_c0_g2, TRINITY_DN40445_c0_g1, TRINITY_DN7023_c0_g1, TRINITY_DN9952_c0_g1
CA.HI	GO:0032774	RNA biosynthetic process	5	1.00000	TRINITY_DN11654_c0_g1, TRINITY_DN1576_c2_g1, TRINITY_DN347_c0_g2, TRINITY_DN448_c0_g1, TRINITY_DN9952_c0_g1
CA.HI	GO:0019359	nicotinamide nucleotide biosynthetic process	3	1.00000	TRINITY_DN2940_c3_g1, TRINITY_DN347_c0_g2, TRINITY_DN9952_c0_g1
CA.HI	GO:0010506	regulation of autophagy	2	1.00000	TRINITY_DN1576_c2_g1, TRINITY_DN40445_c0_g1
CA.HI	GO:0043102	amino acid salvage	1	1.00000	TRINITY_DN7023_c0_g1
CA.HI	GO:0016202	regulation of striated muscle tissue development	1	1.00000	TRINITY_DN1576_c2_g1
CA.HI	GO:0051028	mRNA transport	2	1.00000	TRINITY_DN11654_c0_g1, TRINITY_DN448_c0_g1
CA.HI	GO:0090501	RNA phosphodiester bond hydrolysis	3	1.00000	TRINITY_DN11654_c0_g1, TRINITY_DN39236_c0_g1, TRINITY_DN705_c0_g1
CA.HI	GO:0090502	RNA phosphodiester bond hydrolysis, endonucleolytic	1	1.00000	TRINITY_DN705_c0_g1
CA.HI	GO:0000375	RNA splicing, via transesterification reactions	5	1.00000	TRINITY_DN11654_c0_g1, TRINITY_DN1468_c3_g1, TRINITY_DN22242_c0_g1, TRINITY_DN3521_c0_g1, TRINITY_DN448_c0_g1
CA.HI	GO:0006886	intracellular protein transport	3	1.00000	TRINITY_DN11654_c0_g1, TRINITY_DN1576_c2_g1, TRINITY_DN448_c0_g1
CA.HI	GO:0031330	negative regulation of cellular catabolic process	1	1.00000	TRINITY_DN127_c1_g1
CA.HI	GO:0031331	positive regulation of cellular catabolic process	1	1.00000	TRINITY_DN1576_c2_g1
CA.HI	GO:0048666	neuron development	1	1.00000	TRINITY_DN5039_c0_g1
CA.HI	GO:0048667	cell morphogenesis involved in neuron differentiation	1	1.00000	TRINITY_DN5039_c0_g1
CA.HI	GO:0051049	regulation of transport	1	1.00000	TRINITY_DN1576_c2_g1
CA.HI	GO:0000723	telomere maintenance	1	1.00000	TRINITY_DN3615_c0_g1
CA.HI	GO:0051445	regulation of meiotic cell cycle	2	1.00000	TRINITY_DN1468_c3_g1, TRINITY_DN22242_c0_g1
CA.HI	GO:0072522	purine-containing compound biosynthetic process	6	1.00000	TRINITY_DN10988_c0_g1, TRINITY_DN2940_c3_g1, TRINITY_DN347_c0_g2, TRINITY_DN42870_c2_g1, TRINITY_DN7023_c0_g1, TRINITY_DN9952_c0_g1
CA.HI	GO:0072523	purine-containing compound catabolic process	1	1.00000	TRINITY_DN5632_c0_g2
CA.HI	GO:0000726	non-recombinational repair	1	1.00000	TRINITY_DN3615_c0_g1
CA.HI	GO:0072524	pyridine-containing compound metabolic process	21	1.00000	TRINITY_DN1011_c0_g1, TRINITY_DN10138_c0_g1, TRINITY_DN10220_c0_g1, TRINITY_DN123506_c0_g1, TRINITY_DN1271_c0_g1, TRINITY_DN1349_c0_g1, TRINITY_DN14054_c0_g1, TRINITY_DN14054_c0_g2, TRINITY_DN14592_c0_g1, TRINITY_DN15164_c0_g1, TRINITY_DN2940_c3_g1, TRINITY_DN3003_c0_g2, TRINITY_DN3152_c2_g1, TRINITY_DN3250_c1_g1, TRINITY_DN347_c0_g2, TRINITY_DN37097_c1_g1, TRINITY_DN7056_c1_g1, TRINITY_DN8324_c0…
CA.HI	GO:0072525	pyridine-containing compound biosynthetic process	4	1.00000	TRINITY_DN1349_c0_g1, TRINITY_DN2940_c3_g1, TRINITY_DN347_c0_g2, TRINITY_DN9952_c0_g1
CA.HI	GO:0019722	calcium-mediated signaling	1	1.00000	TRINITY_DN1576_c2_g1
CA.HI	GO:0072527	pyrimidine-containing compound metabolic process	3	1.00000	TRINITY_DN2606_c3_g1, TRINITY_DN27460_c0_g1, TRINITY_DN30569_c0_g1
CA.HI	GO:0072528	pyrimidine-containing compound biosynthetic process	3	1.00000	TRINITY_DN2606_c3_g1, TRINITY_DN27460_c0_g1, TRINITY_DN30569_c0_g1
CA.HI	GO:0072529	pyrimidine-containing compound catabolic process	2	1.00000	TRINITY_DN2606_c3_g1, TRINITY_DN30569_c0_g1
CA.HI	GO:0019725	cellular homeostasis	1	1.00000	TRINITY_DN1576_c2_g1
CA.HI	GO:1903827	regulation of cellular protein localization	1	1.00000	TRINITY_DN1576_c2_g1
CA.HI	GO:1903829	positive regulation of cellular protein localization	1	1.00000	TRINITY_DN1576_c2_g1
CA.HI	GO:0006412	translation	1	1.00000	TRINITY_DN1939_c3_g1
CA.HI	GO:0007420	brain development	1	1.00000	TRINITY_DN4779_c0_g1
CA.HI	GO:0019740	nitrogen utilization	1	1.00000	TRINITY_DN3474_c1_g1
CA.HI	GO:0009199	ribonucleoside triphosphate metabolic process	95	1.00000	TRINITY_DN10071_c0_g1, TRINITY_DN1020_c2_g1, TRINITY_DN1021_c0_g1, TRINITY_DN10220_c0_g1, TRINITY_DN10365_c0_g1, TRINITY_DN11808_c0_g1, TRINITY_DN1184_c0_g1, TRINITY_DN1195_c0_g1, TRINITY_DN12201_c0_g1, TRINITY_DN1229_c0_g2, TRINITY_DN1230_c0_g1, TRINITY_DN123506_c0_g1, TRINITY_DN1238_c0_g1, TRINITY_DN12677_c0_g1, TRINITY_DN12677_c0_g2, TRINITY_DN12677_c0_g4, TRINITY_DN13570_c0_g1, TRINITY_DN1364…
CA.HI	GO:1903047	mitotic cell cycle process	1	1.00000	TRINITY_DN3615_c0_g1
CA.HI	GO:0060249	anatomical structure homeostasis	1	1.00000	TRINITY_DN3615_c0_g1
CA.MI	GO:0006629	lipid metabolic process	378	0.0021	TRINITY_DN1_c13_g1, TRINITY_DN100_c0_g2, TRINITY_DN10041_c0_g1, TRINITY_DN10065_c0_g2, TRINITY_DN101421_c0_g1, TRINITY_DN10181_c0_g1, TRINITY_DN1021_c0_g1, TRINITY_DN1024_c0_g1, TRINITY_DN10259_c0_g1, TRINITY_DN10298_c0_g1, TRINITY_DN10326_c0_g2, TRINITY_DN10356_c0_g1, TRINITY_DN10438_c1_g1, TRINITY_DN10475_c0_g1, TRINITY_DN109911_c1_g2, TRINITY_DN11024_c1_g1, TRINITY_DN11097_c0_g1, TRINITY_DN111…
CA.MI	GO:0061919	process utilizing autophagic mechanism	166	0.0036	TRINITY_DN10004_c0_g1, TRINITY_DN100063_c0_g2, TRINITY_DN100299_c0_g2, TRINITY_DN10131_c0_g1, TRINITY_DN1015_c1_g1, TRINITY_DN1016_c1_g2, TRINITY_DN10326_c0_g2, TRINITY_DN1039_c0_g1, TRINITY_DN1048_c3_g1, TRINITY_DN1162_c0_g1, TRINITY_DN1163_c2_g1, TRINITY_DN117_c0_g1, TRINITY_DN11801_c0_g1, TRINITY_DN12041_c0_g1, TRINITY_DN121989_c0_g1, TRINITY_DN12209_c0_g1, TRINITY_DN1230_c0_g1, TRINITY_DN1235…
CA.MI	GO:0006793	phosphorus metabolic process	1576	0.0079	TRINITY_DN0_c0_g1, TRINITY_DN0_c0_g2, TRINITY_DN0_c28_g1, TRINITY_DN0_c8_g1, TRINITY_DN1_c13_g1, TRINITY_DN100_c0_g2, TRINITY_DN1001_c0_g1, TRINITY_DN10033_c0_g1, TRINITY_DN10041_c0_g1, TRINITY_DN10046_c0_g1, TRINITY_DN10053_c2_g1, TRINITY_DN10063_c0_g1, TRINITY_DN10065_c0_g2, TRINITY_DN10067_c0_g1, TRINITY_DN1007_c1_g3, TRINITY_DN10070_c0_g1, TRINITY_DN10071_c0_g1, TRINITY_DN10094_c0_g2, TRINITY…
CA.MI	GO:0006082	organic acid metabolic process	325	0.0109	TRINITY_DN10026_c2_g2, TRINITY_DN10094_c0_g2, TRINITY_DN1011_c0_g1, TRINITY_DN10131_c0_g1, TRINITY_DN10138_c0_g1, TRINITY_DN101421_c0_g1, TRINITY_DN102_c1_g2, TRINITY_DN10220_c0_g1, TRINITY_DN102354_c0_g1, TRINITY_DN10365_c0_g1, TRINITY_DN10373_c0_g1, TRINITY_DN10440_c0_g1, TRINITY_DN1047_c0_g1, TRINITY_DN109911_c1_g2, TRINITY_DN11024_c1_g1, TRINITY_DN11040_c0_g2, TRINITY_DN11048_c1_g1, TRINITY_D…
CA.MI	GO:0035264	multicellular organism growth	44	0.0114	TRINITY_DN1018_c0_g1, TRINITY_DN10181_c0_g1, TRINITY_DN10182_c0_g1, TRINITY_DN10190_c0_g1, TRINITY_DN1029_c0_g1, TRINITY_DN11565_c0_g1, TRINITY_DN1188_c0_g1, TRINITY_DN12020_c0_g1, TRINITY_DN12309_c0_g1, TRINITY_DN129_c0_g1, TRINITY_DN139622_c0_g1, TRINITY_DN14279_c0_g1, TRINITY_DN143014_c0_g1, TRINITY_DN1434_c0_g1, TRINITY_DN163588_c0_g1, TRINITY_DN1749_c0_g1, TRINITY_DN1755_c0_g2, TRINITY_DN207…
CA.MI	GO:0033554	cellular response to stress	693	0.0147	TRINITY_DN0_c8_g1, TRINITY_DN10_c0_g1, TRINITY_DN1001_c0_g1, TRINITY_DN10013_c0_g1, TRINITY_DN100299_c0_g2, TRINITY_DN10045_c0_g1, TRINITY_DN10056_c0_g2, TRINITY_DN1006_c0_g1, TRINITY_DN100952_c0_g1, TRINITY_DN10127_c0_g1, TRINITY_DN1015_c1_g1, TRINITY_DN1017_c1_g1, TRINITY_DN1018_c0_g1, TRINITY_DN10185_c0_g1, TRINITY_DN1019_c0_g1, TRINITY_DN10190_c0_g1, TRINITY_DN10206_c0_g1, TRINITY_DN1021_c0_g…
CA.MI	GO:0006996	organelle organization	1398	0.0151	TRINITY_DN0_c0_g2, TRINITY_DN0_c8_g1, TRINITY_DN100063_c0_g2, TRINITY_DN100074_c0_g2, TRINITY_DN10013_c1_g2, TRINITY_DN10017_c0_g1, TRINITY_DN10031_c0_g1, TRINITY_DN1004_c0_g1, TRINITY_DN10044_c0_g1, TRINITY_DN10045_c0_g1, TRINITY_DN1005_c0_g2, TRINITY_DN10056_c0_g1, TRINITY_DN10071_c0_g1, TRINITY_DN1008_c0_g1, TRINITY_DN100952_c0_g1, TRINITY_DN10122_c0_g2, TRINITY_DN101259_c0_g1, TRINITY_DN10131…
CA.MI	GO:0061061	muscle structure development	155	0.0175	TRINITY_DN1001_c0_g1, TRINITY_DN1004_c0_g1, TRINITY_DN1010_c1_g1, TRINITY_DN1010_c1_g2, TRINITY_DN101259_c0_g1, TRINITY_DN103508_c0_g1, TRINITY_DN10418_c0_g1, TRINITY_DN11045_c0_g2, TRINITY_DN11484_c0_g1, TRINITY_DN1168_c0_g1, TRINITY_DN1185_c2_g1, TRINITY_DN1188_c0_g1, TRINITY_DN1192_c0_g1, TRINITY_DN11940_c0_g1, TRINITY_DN121989_c0_g1, TRINITY_DN12206_c0_g1, TRINITY_DN1226_c3_g1, TRINITY_DN1227…
CA.MI	GO:0044283	small molecule biosynthetic process	179	0.0197	TRINITY_DN10113_c0_g1, TRINITY_DN1024_c0_g1, TRINITY_DN10373_c0_g1, TRINITY_DN10988_c0_g1, TRINITY_DN1101_c1_g1, TRINITY_DN11024_c1_g1, TRINITY_DN11048_c1_g1, TRINITY_DN111546_c0_g2, TRINITY_DN1155_c1_g1, TRINITY_DN1158_c0_g1, TRINITY_DN11649_c1_g1, TRINITY_DN1181_c3_g2, TRINITY_DN1194_c0_g1, TRINITY_DN11943_c0_g1, TRINITY_DN12026_c0_g1, TRINITY_DN12180_c0_g1, TRINITY_DN12273_c0_g1, TRINITY_DN123…
CA.MI	GO:0002263	cell activation involved in immune response	112	0.0198	TRINITY_DN10389_c1_g1, TRINITY_DN1042_c0_g1, TRINITY_DN1042_c0_g2, TRINITY_DN1045_c1_g1, TRINITY_DN110092_c0_g1, TRINITY_DN11073_c0_g1, TRINITY_DN1108_c0_g1, TRINITY_DN1148_c0_g1, TRINITY_DN1156_c0_g1, TRINITY_DN116_c2_g1, TRINITY_DN11827_c1_g1, TRINITY_DN12206_c0_g1, TRINITY_DN12329_c0_g1, TRINITY_DN12661_c0_g2, TRINITY_DN1285_c1_g4, TRINITY_DN1291_c0_g1, TRINITY_DN130_c2_g1, TRINITY_DN1362_c0_g…
CA.MI	GO:0007585	respiratory gaseous exchange	11	0.0206	TRINITY_DN11701_c0_g1, TRINITY_DN11943_c0_g1, TRINITY_DN146882_c0_g1, TRINITY_DN2361_c0_g1, TRINITY_DN239662_c0_g1, TRINITY_DN28950_c0_g1, TRINITY_DN3170_c0_g1, TRINITY_DN40418_c0_g3, TRINITY_DN4756_c1_g2, TRINITY_DN68_c1_g1, TRINITY_DN9839_c0_g1
CA.MI	GO:0044248	cellular catabolic process	766	0.0263	TRINITY_DN1_c13_g1, TRINITY_DN100_c0_g2, TRINITY_DN10004_c0_g1, TRINITY_DN100063_c0_g2, TRINITY_DN10013_c0_g1, TRINITY_DN100299_c0_g2, TRINITY_DN10049_c0_g1, TRINITY_DN10049_c0_g2, TRINITY_DN1006_c0_g1, TRINITY_DN10071_c0_g1, TRINITY_DN10094_c0_g2, TRINITY_DN100952_c0_g1, TRINITY_DN10113_c0_g1, TRINITY_DN101139_c0_g1, TRINITY_DN101259_c0_g1, TRINITY_DN10131_c0_g1, TRINITY_DN1015_c1_g1, TRINITY_DN…
CA.MI	GO:0051301	cell division	181	0.0285	TRINITY_DN1000_c1_g1, TRINITY_DN10127_c0_g1, TRINITY_DN10181_c0_g1, TRINITY_DN10182_c0_g1, TRINITY_DN10249_c0_g1, TRINITY_DN10280_c0_g1, TRINITY_DN10326_c0_g2, TRINITY_DN104659_c0_g4, TRINITY_DN1049_c0_g1, TRINITY_DN105187_c0_g1, TRINITY_DN11428_c0_g1, TRINITY_DN11554_c0_g1, TRINITY_DN11720_c0_g1, TRINITY_DN11795_c0_g1, TRINITY_DN118620_c0_g1, TRINITY_DN118620_c0_g2, TRINITY_DN11879_c0_g2, TRINIT…
CA.MI	GO:0002347	response to tumor cell	5	0.0294	TRINITY_DN15387_c1_g2, TRINITY_DN2622_c0_g1, TRINITY_DN3640_c0_g1, TRINITY_DN6647_c0_g1, TRINITY_DN9820_c0_g1
CA.MI	GO:0030534	adult behavior	30	0.0302	TRINITY_DN10181_c0_g1, TRINITY_DN11651_c0_g1, TRINITY_DN13579_c0_g1, TRINITY_DN15022_c0_g4, TRINITY_DN1508_c0_g1, TRINITY_DN15837_c0_g1, TRINITY_DN17080_c0_g2, TRINITY_DN2194_c0_g1, TRINITY_DN2308_c0_g1, TRINITY_DN23308_c0_g1, TRINITY_DN2373_c0_g1, TRINITY_DN2386_c1_g1, TRINITY_DN25741_c0_g4, TRINITY_DN26589_c0_g1, TRINITY_DN2673_c0_g2, TRINITY_DN3024_c0_g1, TRINITY_DN31836_c0_g1, TRINITY_DN3241_…
CA.MI	GO:0060021	roof of mouth development	16	0.0338	TRINITY_DN1045_c0_g1, TRINITY_DN119974_c0_g2, TRINITY_DN12206_c0_g1, TRINITY_DN12230_c0_g3, TRINITY_DN14177_c0_g1, TRINITY_DN1434_c0_g1, TRINITY_DN16008_c0_g1, TRINITY_DN1634_c0_g1, TRINITY_DN1657_c2_g1, TRINITY_DN1749_c0_g1, TRINITY_DN23065_c0_g1, TRINITY_DN26374_c0_g1, TRINITY_DN808_c0_g1, TRINITY_DN916_c0_g1, TRINITY_DN9343_c0_g1, TRINITY_DN963_c0_g1
CA.MI	GO:0017144	drug metabolic process	206	0.0345	TRINITY_DN10026_c2_g2, TRINITY_DN1006_c0_g1, TRINITY_DN10071_c0_g1, TRINITY_DN10138_c0_g1, TRINITY_DN1020_c2_g1, TRINITY_DN1021_c0_g1, TRINITY_DN10220_c0_g1, TRINITY_DN10365_c0_g1, TRINITY_DN1042_c0_g2, TRINITY_DN10544_c0_g1, TRINITY_DN1106_c3_g1, TRINITY_DN1155_c0_g1, TRINITY_DN1163_c4_g1, TRINITY_DN1163_c5_g1, TRINITY_DN11808_c0_g1, TRINITY_DN1184_c0_g1, TRINITY_DN1195_c0_g1, TRINITY_DN11952_c0…
CA.MI	GO:0030154	cell differentiation	910	0.0354	TRINITY_DN1000_c1_g1, TRINITY_DN1001_c0_g1, TRINITY_DN10011_c0_g1, TRINITY_DN10011_c0_g2, TRINITY_DN10013_c1_g2, TRINITY_DN1004_c0_g1, TRINITY_DN10046_c0_g1, TRINITY_DN10056_c0_g1, TRINITY_DN10078_c0_g1, TRINITY_DN1010_c1_g1, TRINITY_DN1010_c1_g2, TRINITY_DN101259_c0_g1, TRINITY_DN10138_c0_g1, TRINITY_DN1015_c0_g1, TRINITY_DN1017_c1_g1, TRINITY_DN1018_c0_g1, TRINITY_DN10181_c0_g1, TRINITY_DN10182…
CA.MI	GO:0050877	nervous system process	179	0.0365	TRINITY_DN0_c0_g4, TRINITY_DN1_c13_g1, TRINITY_DN1000_c1_g1, TRINITY_DN1018_c0_g1, TRINITY_DN10181_c0_g1, TRINITY_DN10188_c0_g1, TRINITY_DN10336_c1_g1, TRINITY_DN1044_c0_g1, TRINITY_DN1049_c0_g1, TRINITY_DN110046_c0_g1, TRINITY_DN11026_c0_g1, TRINITY_DN11045_c0_g2, TRINITY_DN111_c2_g1, TRINITY_DN11136_c0_g1, TRINITY_DN114538_c0_g2, TRINITY_DN1156_c0_g1, TRINITY_DN1163_c2_g1, TRINITY_DN116650_c1_g…
CA.MI	GO:0019827	stem cell population maintenance	44	0.0422	TRINITY_DN1018_c0_g1, TRINITY_DN1024_c0_g1, TRINITY_DN12_c0_g1, TRINITY_DN1224_c0_g1, TRINITY_DN12385_c3_g1, TRINITY_DN1281_c0_g1, TRINITY_DN137_c0_g3, TRINITY_DN137_c0_g4, TRINITY_DN146_c0_g1, TRINITY_DN1462_c0_g1, TRINITY_DN146388_c0_g1, TRINITY_DN1514_c2_g1, TRINITY_DN15644_c0_g1, TRINITY_DN16564_c0_g1, TRINITY_DN1657_c1_g1, TRINITY_DN17225_c0_g1, TRINITY_DN2174_c0_g1, TRINITY_DN2175_c1_g1, TR…
CA.MI	GO:0007631	feeding behavior	11	0.0432	TRINITY_DN11943_c0_g1, TRINITY_DN16377_c0_g1, TRINITY_DN17_c4_g1, TRINITY_DN17272_c0_g1, TRINITY_DN2361_c0_g1, TRINITY_DN239662_c0_g1, TRINITY_DN3684_c0_g1, TRINITY_DN5991_c0_g1, TRINITY_DN688_c0_g1, TRINITY_DN92402_c0_g1, TRINITY_DN963_c0_g1
CA.MI	GO:0007588	excretion	7	0.0459	TRINITY_DN11940_c0_g1, TRINITY_DN1520_c0_g1, TRINITY_DN3485_c0_g1, TRINITY_DN7997_c0_g1, TRINITY_DN8455_c0_g2, TRINITY_DN859_c0_g1, TRINITY_DN881_c1_g1
CA.MI	GO:0006091	generation of precursor metabolites and energy	236	0.0517	TRINITY_DN10031_c0_g1, TRINITY_DN10070_c0_g1, TRINITY_DN10071_c0_g1, TRINITY_DN1011_c0_g1, TRINITY_DN10138_c0_g1, TRINITY_DN1021_c0_g1, TRINITY_DN10220_c0_g1, TRINITY_DN10227_c0_g1, TRINITY_DN102608_c2_g1, TRINITY_DN10365_c0_g1, TRINITY_DN1114_c4_g1, TRINITY_DN113104_c0_g1, TRINITY_DN11463_c0_g2, TRINITY_DN11504_c0_g1, TRINITY_DN1161_c0_g1, TRINITY_DN11674_c1_g1, TRINITY_DN118049_c0_g1, TRINITY_D…
CA.MI	GO:0006979	response to oxidative stress	120	0.0525	TRINITY_DN1029_c0_g1, TRINITY_DN10306_c3_g2, TRINITY_DN1044_c0_g1, TRINITY_DN11040_c0_g2, TRINITY_DN111_c1_g1, TRINITY_DN11649_c1_g1, TRINITY_DN1188_c5_g1, TRINITY_DN1192_c6_g1, TRINITY_DN1219_c1_g1, TRINITY_DN122_c4_g1, TRINITY_DN1232_c0_g1, TRINITY_DN12351_c0_g1, TRINITY_DN12352_c0_g1, TRINITY_DN12661_c0_g2, TRINITY_DN13513_c0_g2, TRINITY_DN13627_c0_g1, TRINITY_DN14035_c0_g1, TRINITY_DN1427_c0_…
CA.MI	GO:0009888	tissue development	449	0.0525	TRINITY_DN1001_c0_g1, TRINITY_DN1004_c0_g1, TRINITY_DN10078_c0_g1, TRINITY_DN1010_c1_g1, TRINITY_DN1010_c1_g2, TRINITY_DN101259_c0_g1, TRINITY_DN1016_c4_g1, TRINITY_DN1017_c1_g1, TRINITY_DN10181_c0_g1, TRINITY_DN10182_c0_g1, TRINITY_DN10190_c0_g1, TRINITY_DN1020_c0_g1, TRINITY_DN10268_c0_g1, TRINITY_DN1029_c0_g1, TRINITY_DN1029_c1_g1, TRINITY_DN10341_c0_g2, TRINITY_DN103508_c0_g1, TRINITY_DN10388…
CA.MI	GO:0031987	locomotion involved in locomotory behavior	12	0.0530	TRINITY_DN11032_c1_g1, TRINITY_DN111_c2_g1, TRINITY_DN1399_c0_g1, TRINITY_DN1399_c0_g3, TRINITY_DN145_c4_g1, TRINITY_DN1659_c0_g4, TRINITY_DN1680_c0_g2, TRINITY_DN3272_c1_g2, TRINITY_DN3485_c0_g1, TRINITY_DN3684_c0_g1, TRINITY_DN8592_c4_g1, TRINITY_DN962_c0_g2
CA.MI	GO:0051235	maintenance of location	95	0.0539	TRINITY_DN100_c0_g2, TRINITY_DN10181_c0_g1, TRINITY_DN10444_c0_g1, TRINITY_DN111_c1_g1, TRINITY_DN1194_c0_g1, TRINITY_DN1219_c1_g1, TRINITY_DN12763_c0_g1, TRINITY_DN12835_c0_g1, TRINITY_DN130_c30_g1, TRINITY_DN1304_c0_g1, TRINITY_DN1304_c2_g1, TRINITY_DN1365_c0_g1, TRINITY_DN1372_c0_g1, TRINITY_DN1390_c2_g1, TRINITY_DN143014_c0_g1, TRINITY_DN14681_c0_g2, TRINITY_DN148_c0_g1, TRINITY_DN14966_c0_g2…
CA.MI	GO:0043954	cellular component maintenance	11	0.0547	TRINITY_DN1399_c0_g1, TRINITY_DN1399_c0_g3, TRINITY_DN14022_c1_g1, TRINITY_DN14079_c0_g1, TRINITY_DN162232_c0_g1, TRINITY_DN1749_c0_g1, TRINITY_DN67237_c0_g1, TRINITY_DN805_c1_g1, TRINITY_DN812_c1_g1, TRINITY_DN92_c1_g1, TRINITY_DN9435_c0_g2
CA.MI	GO:0044281	small molecule metabolic process	644	0.0553	TRINITY_DN0_c28_g1, TRINITY_DN10026_c2_g2, TRINITY_DN10065_c0_g2, TRINITY_DN10067_c0_g1, TRINITY_DN10071_c0_g1, TRINITY_DN10094_c0_g2, TRINITY_DN1011_c0_g1, TRINITY_DN10113_c0_g1, TRINITY_DN10131_c0_g1, TRINITY_DN10138_c0_g1, TRINITY_DN101421_c0_g1, TRINITY_DN10163_c0_g1, TRINITY_DN102_c1_g2, TRINITY_DN1020_c2_g1, TRINITY_DN1021_c0_g1, TRINITY_DN10220_c0_g1, TRINITY_DN102354_c0_g1, TRINITY_DN1024…
CA.MI	GO:0007275	multicellular organism development	1157	0.0570	TRINITY_DN1000_c1_g1, TRINITY_DN100063_c0_g2, TRINITY_DN1001_c0_g1, TRINITY_DN10011_c0_g1, TRINITY_DN10013_c1_g2, TRINITY_DN1004_c0_g1, TRINITY_DN10056_c0_g1, TRINITY_DN10078_c0_g1, TRINITY_DN100952_c0_g1, TRINITY_DN1010_c1_g1, TRINITY_DN1010_c1_g2, TRINITY_DN101259_c0_g1, TRINITY_DN10138_c0_g1, TRINITY_DN1016_c1_g2, TRINITY_DN1016_c4_g1, TRINITY_DN1017_c1_g1, TRINITY_DN1018_c0_g1, TRINITY_DN1018…
CA.MI	GO:0051321	meiotic cell cycle	82	0.0582	TRINITY_DN1018_c0_g1, TRINITY_DN10280_c0_g1, TRINITY_DN11554_c0_g1, TRINITY_DN11681_c3_g1, TRINITY_DN11751_c0_g1, TRINITY_DN122_c6_g1, TRINITY_DN1224_c0_g1, TRINITY_DN1236_c1_g1, TRINITY_DN12787_c1_g2, TRINITY_DN13538_c0_g1, TRINITY_DN135870_c1_g1, TRINITY_DN1373_c0_g2, TRINITY_DN140507_c0_g2, TRINITY_DN14079_c0_g1, TRINITY_DN14186_c0_g1, TRINITY_DN1468_c3_g1, TRINITY_DN1576_c9_g1, TRINITY_DN1586…
CA.MI	GO:0032606	type I interferon production	35	0.0626	TRINITY_DN1001_c0_g1, TRINITY_DN101139_c0_g1, TRINITY_DN1020_c1_g1, TRINITY_DN1163_c3_g1, TRINITY_DN1362_c0_g1, TRINITY_DN13991_c0_g1, TRINITY_DN14211_c0_g1, TRINITY_DN146388_c0_g1, TRINITY_DN1487_c1_g2, TRINITY_DN1488_c1_g1, TRINITY_DN14923_c0_g1, TRINITY_DN14966_c0_g2, TRINITY_DN15881_c0_g1, TRINITY_DN2080_c2_g1, TRINITY_DN2174_c0_g1, TRINITY_DN2516_c0_g1, TRINITY_DN2567_c0_g1, TRINITY_DN2579_c…
CA.MI	GO:0099072	regulation of postsynaptic membrane neurotransmitter receptor levels	15	0.0644	TRINITY_DN12695_c0_g1, TRINITY_DN12749_c0_g2, TRINITY_DN1399_c0_g1, TRINITY_DN1399_c0_g3, TRINITY_DN1585_c1_g1, TRINITY_DN162232_c0_g1, TRINITY_DN1749_c0_g1, TRINITY_DN2580_c0_g1, TRINITY_DN27832_c0_g1, TRINITY_DN2880_c1_g1, TRINITY_DN2891_c0_g1, TRINITY_DN3401_c0_g1, TRINITY_DN62_c0_g1, TRINITY_DN827_c0_g1, TRINITY_DN9435_c0_g2
CA.MI	GO:0048583	regulation of response to stimulus	1076	0.0653	TRINITY_DN0_c28_g1, TRINITY_DN10_c0_g1, TRINITY_DN1001_c0_g1, TRINITY_DN100299_c0_g2, TRINITY_DN10033_c0_g1, TRINITY_DN10045_c0_g1, TRINITY_DN100952_c0_g1, TRINITY_DN101139_c0_g1, TRINITY_DN10124_c0_g1, TRINITY_DN10128_c0_g2, TRINITY_DN10136_c0_g1, TRINITY_DN10137_c0_g1, TRINITY_DN1015_c0_g1, TRINITY_DN1015_c1_g1, TRINITY_DN1016_c4_g1, TRINITY_DN1017_c1_g1, TRINITY_DN10173_c0_g1, TRINITY_DN10181_…
CA.MI	GO:0050793	regulation of developmental process	604	0.0676	TRINITY_DN1001_c0_g1, TRINITY_DN10056_c0_g1, TRINITY_DN100952_c0_g1, TRINITY_DN1010_c1_g1, TRINITY_DN1010_c1_g2, TRINITY_DN1015_c0_g1, TRINITY_DN1017_c1_g1, TRINITY_DN1018_c0_g1, TRINITY_DN10181_c0_g1, TRINITY_DN10182_c0_g1, TRINITY_DN10202_c0_g2, TRINITY_DN10206_c0_g1, TRINITY_DN10211_c0_g1, TRINITY_DN10228_c0_g1, TRINITY_DN1024_c0_g1, TRINITY_DN1029_c0_g1, TRINITY_DN1029_c1_g1, TRINITY_DN103508…
CA.MI	GO:0042180	cellular ketone metabolic process	51	0.0707	TRINITY_DN10440_c0_g1, TRINITY_DN1101_c1_g1, TRINITY_DN11073_c0_g1, TRINITY_DN1148_c0_g1, TRINITY_DN12026_c0_g1, TRINITY_DN12329_c0_g1, TRINITY_DN127_c0_g1, TRINITY_DN1285_c1_g4, TRINITY_DN1290_c0_g1, TRINITY_DN1290_c0_g2, TRINITY_DN14042_c0_g1, TRINITY_DN14178_c0_g1, TRINITY_DN14571_c0_g1, TRINITY_DN14705_c0_g1, TRINITY_DN149_c0_g1, TRINITY_DN16096_c0_g1, TRINITY_DN1654_c0_g1, TRINITY_DN1658_c0_…
CA.MI	GO:0051239	regulation of multicellular organismal process	691	0.0775	TRINITY_DN1001_c0_g1, TRINITY_DN100952_c0_g1, TRINITY_DN1010_c1_g1, TRINITY_DN1010_c1_g2, TRINITY_DN101139_c0_g1, TRINITY_DN10137_c0_g1, TRINITY_DN1017_c1_g1, TRINITY_DN1018_c0_g1, TRINITY_DN10181_c0_g1, TRINITY_DN10182_c0_g1, TRINITY_DN1020_c1_g1, TRINITY_DN10202_c0_g2, TRINITY_DN10206_c0_g1, TRINITY_DN10211_c0_g1, TRINITY_DN10228_c0_g1, TRINITY_DN1024_c0_g1, TRINITY_DN1029_c0_g1, TRINITY_DN1035…
CA.MI	GO:0071216	cellular response to biotic stimulus	50	0.0783	TRINITY_DN11653_c0_g1, TRINITY_DN1226_c1_g1, TRINITY_DN12661_c0_g2, TRINITY_DN12738_c0_g1, TRINITY_DN143014_c0_g1, TRINITY_DN14556_c0_g1, TRINITY_DN14561_c0_g1, TRINITY_DN1487_c1_g2, TRINITY_DN14966_c0_g2, TRINITY_DN15387_c1_g2, TRINITY_DN1551_c0_g1, TRINITY_DN1551_c0_g2, TRINITY_DN1585_c0_g1, TRINITY_DN16088_c0_g1, TRINITY_DN16377_c0_g1, TRINITY_DN16564_c0_g1, TRINITY_DN1741_c0_g1, TRINITY_DN176…
CA.MI	GO:0003014	renal system process	11	0.0790	TRINITY_DN114538_c0_g2, TRINITY_DN13538_c0_g1, TRINITY_DN150_c1_g1, TRINITY_DN17667_c0_g1, TRINITY_DN2396_c2_g3, TRINITY_DN3474_c1_g1, TRINITY_DN37367_c1_g1, TRINITY_DN66_c9_g1, TRINITY_DN9005_c0_g1, TRINITY_DN9660_c2_g1, TRINITY_DN997_c0_g1
CA.MI	GO:0051649	establishment of localization in cell	215	0.0790	TRINITY_DN10071_c0_g1, TRINITY_DN10131_c0_g1, TRINITY_DN10182_c0_g1, TRINITY_DN1041_c2_g1, TRINITY_DN1042_c0_g2, TRINITY_DN1049_c0_g1, TRINITY_DN11015_c0_g1, TRINITY_DN11026_c0_g1, TRINITY_DN111_c1_g1, TRINITY_DN111_c2_g1, TRINITY_DN111172_c0_g1, TRINITY_DN11620_c0_g1, TRINITY_DN11654_c0_g1, TRINITY_DN11734_c0_g1, TRINITY_DN1175_c1_g1, TRINITY_DN1177_c3_g1, TRINITY_DN11847_c0_g1, TRINITY_DN1194_c…
CA.MI	GO:0008356	asymmetric cell division	20	0.0805	TRINITY_DN1000_c1_g1, TRINITY_DN10182_c0_g1, TRINITY_DN11554_c0_g1, TRINITY_DN1272_c0_g1, TRINITY_DN1373_c0_g2, TRINITY_DN1421_c0_g1, TRINITY_DN15597_c1_g1, TRINITY_DN1586_c0_g1, TRINITY_DN1641_c0_g1, TRINITY_DN1743_c0_g2, TRINITY_DN23087_c0_g1, TRINITY_DN32659_c0_g1, TRINITY_DN40295_c0_g1, TRINITY_DN411_c2_g1, TRINITY_DN5991_c0_g1, TRINITY_DN62_c1_g3, TRINITY_DN821_c1_g1, TRINITY_DN827_c0_g1, TR…
CA.MI	GO:0051775	response to redox state	3	0.0862	TRINITY_DN16030_c0_g1, TRINITY_DN3409_c0_g1, TRINITY_DN9518_c0_g1
CA.MI	GO:0000389	mRNA 3'-splice site recognition	2	0.0865	TRINITY_DN1468_c3_g1, TRINITY_DN22242_c0_g1
CA.MI	GO:0023051	regulation of signaling	894	0.0866	TRINITY_DN0_c28_g1, TRINITY_DN10_c0_g1, TRINITY_DN1001_c0_g1, TRINITY_DN100299_c0_g2, TRINITY_DN10033_c0_g1, TRINITY_DN10045_c0_g1, TRINITY_DN10124_c0_g1, TRINITY_DN10128_c0_g2, TRINITY_DN10136_c0_g1, TRINITY_DN1015_c0_g1, TRINITY_DN1015_c1_g1, TRINITY_DN1016_c4_g1, TRINITY_DN1017_c1_g1, TRINITY_DN10173_c0_g1, TRINITY_DN10182_c0_g1, TRINITY_DN10206_c0_g1, TRINITY_DN10220_c0_g1, TRINITY_DN10268_c0…
CA.MI	GO:0010644	cell communication by electrical coupling	8	0.0867	TRINITY_DN116656_c0_g1, TRINITY_DN143014_c0_g1, TRINITY_DN16155_c0_g1, TRINITY_DN1659_c0_g1, TRINITY_DN24_c0_g2, TRINITY_DN2673_c0_g2, TRINITY_DN808_c0_g1, TRINITY_DN928_c1_g1
CA.MI	GO:0034405	response to fluid shear stress	8	0.0896	TRINITY_DN10206_c0_g1, TRINITY_DN59739_c0_g1, TRINITY_DN6553_c0_g1, TRINITY_DN6620_c0_g2, TRINITY_DN6893_c0_g1, TRINITY_DN7097_c0_g1, TRINITY_DN8941_c1_g2, TRINITY_DN963_c0_g1
CA.MI	GO:0006388	tRNA splicing, via endonucleolytic cleavage and ligation	3	0.0908	TRINITY_DN130_c0_g1, TRINITY_DN21904_c0_g1, TRINITY_DN4779_c0_g1
CA.MI	GO:0032623	interleukin-2 production	20	0.0962	TRINITY_DN1021_c0_g1, TRINITY_DN10366_c0_g1, TRINITY_DN12661_c0_g2, TRINITY_DN1397_c3_g1, TRINITY_DN143014_c0_g1, TRINITY_DN1585_c0_g1, TRINITY_DN16769_c0_g1, TRINITY_DN17615_c0_g1, TRINITY_DN20788_c2_g1, TRINITY_DN21103_c0_g1, TRINITY_DN24_c0_g2, TRINITY_DN2562_c0_g2, TRINITY_DN31862_c0_g1, TRINITY_DN6701_c0_g1, TRINITY_DN6716_c0_g1, TRINITY_DN79_c0_g1, TRINITY_DN83396_c0_g1, TRINITY_DN8363_c0_g…
CA.MI	GO:0002250	adaptive immune response	78	0.0985	TRINITY_DN10389_c1_g1, TRINITY_DN10465_c0_g1, TRINITY_DN10465_c1_g1, TRINITY_DN10544_c0_g1, TRINITY_DN111_c2_g1, TRINITY_DN1156_c0_g1, TRINITY_DN12180_c0_g1, TRINITY_DN12206_c0_g1, TRINITY_DN123330_c0_g1, TRINITY_DN12661_c0_g2, TRINITY_DN1369_c0_g2, TRINITY_DN137429_c0_g1, TRINITY_DN14851_c0_g1, TRINITY_DN14966_c0_g2, TRINITY_DN15032_c0_g1, TRINITY_DN15383_c0_g1, TRINITY_DN15411_c0_g1, TRINITY_DN…
CA.MI	GO:0044703	multi-organism reproductive process	244	0.0994	TRINITY_DN100063_c0_g2, TRINITY_DN10128_c1_g1, TRINITY_DN10181_c0_g1, TRINITY_DN10182_c0_g1, TRINITY_DN10389_c1_g1, TRINITY_DN1044_c0_g1, TRINITY_DN1049_c0_g1, TRINITY_DN1053_c0_g4, TRINITY_DN110521_c0_g1, TRINITY_DN11554_c0_g1, TRINITY_DN11729_c0_g1, TRINITY_DN11751_c0_g1, TRINITY_DN11847_c0_g1, TRINITY_DN1188_c0_g1, TRINITY_DN1192_c0_g1, TRINITY_DN12_c0_g1, TRINITY_DN12020_c0_g1, TRINITY_DN1204…
CA.MI	GO:0048511	rhythmic process	68	0.1061	TRINITY_DN1018_c0_g1, TRINITY_DN1019_c0_g1, TRINITY_DN1044_c0_g1, TRINITY_DN118718_c0_g1, TRINITY_DN1200_c0_g1, TRINITY_DN12144_c0_g1, TRINITY_DN12661_c0_g2, TRINITY_DN144696_c0_g1, TRINITY_DN149575_c0_g1, TRINITY_DN1576_c2_g1, TRINITY_DN15881_c0_g1, TRINITY_DN15920_c0_g1, TRINITY_DN16030_c0_g1, TRINITY_DN16377_c0_g1, TRINITY_DN1667_c0_g2, TRINITY_DN170362_c0_g1, TRINITY_DN17368_c0_g1, TRINITY_DN…
CA.MI	GO:0042118	endothelial cell activation	2	0.1091	TRINITY_DN14177_c0_g1, TRINITY_DN16008_c0_g1
CA.MI	GO:0104004	cellular response to environmental stimulus	71	0.1097	TRINITY_DN1018_c0_g1, TRINITY_DN1042_c0_g2, TRINITY_DN1054_c0_g1, TRINITY_DN1054_c0_g2, TRINITY_DN111_c1_g1, TRINITY_DN11878_c2_g1, TRINITY_DN12661_c0_g2, TRINITY_DN12763_c0_g1, TRINITY_DN1283_c0_g1, TRINITY_DN12835_c0_g1, TRINITY_DN13760_c0_g1, TRINITY_DN14035_c0_g1, TRINITY_DN14279_c0_g1, TRINITY_DN15564_c0_g1, TRINITY_DN15597_c1_g1, TRINITY_DN16080_c0_g1, TRINITY_DN16155_c0_g1, TRINITY_DN1705_…
CA.MI	GO:0007623	circadian rhythm	54	0.1110	TRINITY_DN1018_c0_g1, TRINITY_DN1044_c0_g1, TRINITY_DN118718_c0_g1, TRINITY_DN1200_c0_g1, TRINITY_DN12144_c0_g1, TRINITY_DN12661_c0_g2, TRINITY_DN144696_c0_g1, TRINITY_DN149575_c0_g1, TRINITY_DN1576_c2_g1, TRINITY_DN15920_c0_g1, TRINITY_DN16030_c0_g1, TRINITY_DN16377_c0_g1, TRINITY_DN1667_c0_g2, TRINITY_DN170362_c0_g1, TRINITY_DN17368_c0_g1, TRINITY_DN23224_c0_g1, TRINITY_DN23308_c0_g1, TRINITY_D…
CA.MI	GO:0044093	positive regulation of molecular function	529	0.1156	TRINITY_DN0_c1_g1, TRINITY_DN100_c0_g2, TRINITY_DN1000_c1_g1, TRINITY_DN1001_c0_g1, TRINITY_DN1002_c0_g1, TRINITY_DN1008_c0_g1, TRINITY_DN10124_c0_g1, TRINITY_DN1017_c1_g1, TRINITY_DN10173_c0_g1, TRINITY_DN10175_c0_g2, TRINITY_DN1018_c0_g1, TRINITY_DN10182_c0_g1, TRINITY_DN10206_c0_g1, TRINITY_DN10287_c1_g1, TRINITY_DN1029_c1_g1, TRINITY_DN10319_c2_g1, TRINITY_DN1032_c0_g1, TRINITY_DN10326_c0_g2,…
CA.MI	GO:0070727	cellular macromolecule localization	636	0.1208	TRINITY_DN0_c0_g6, TRINITY_DN1001_c0_g1, TRINITY_DN10045_c0_g1, TRINITY_DN1005_c0_g2, TRINITY_DN101259_c0_g1, TRINITY_DN1014_c0_g2, TRINITY_DN1016_c1_g2, TRINITY_DN1016_c4_g1, TRINITY_DN10173_c0_g1, TRINITY_DN1018_c0_g1, TRINITY_DN10181_c0_g1, TRINITY_DN10182_c0_g1, TRINITY_DN10186_c0_g1, TRINITY_DN1020_c0_g1, TRINITY_DN10211_c0_g1, TRINITY_DN10268_c0_g1, TRINITY_DN1028_c0_g1, TRINITY_DN102990_c0…
CA.MI	GO:0002475	antigen processing and presentation via MHC class Ib	2	0.1219	TRINITY_DN889_c1_g2, TRINITY_DN988_c1_g1
CA.MI	GO:0006468	protein phosphorylation	8	0.1248	TRINITY_DN1384_c0_g1, TRINITY_DN13915_c0_g1, TRINITY_DN1576_c2_g1, TRINITY_DN28344_c0_g1, TRINITY_DN3615_c0_g1, TRINITY_DN40445_c0_g1, TRINITY_DN5496_c0_g1, TRINITY_DN743_c1_g2
CA.MI	GO:0019674	NAD metabolic process	14	0.1300	TRINITY_DN1011_c0_g1, TRINITY_DN10138_c0_g1, TRINITY_DN10220_c0_g1, TRINITY_DN123506_c0_g1, TRINITY_DN14592_c0_g1, TRINITY_DN15164_c0_g1, TRINITY_DN3003_c0_g2, TRINITY_DN3152_c2_g1, TRINITY_DN3250_c1_g1, TRINITY_DN347_c0_g2, TRINITY_DN37097_c1_g1, TRINITY_DN7056_c1_g1, TRINITY_DN8324_c0_g1, TRINITY_DN9782_c0_g1
CA.MI	GO:0043062	extracellular structure organization	55	0.1319	TRINITY_DN1001_c0_g1, TRINITY_DN110092_c0_g1, TRINITY_DN11466_c0_g1, TRINITY_DN11466_c0_g3, TRINITY_DN1156_c0_g1, TRINITY_DN11574_c0_g1, TRINITY_DN121989_c0_g1, TRINITY_DN1226_c4_g1, TRINITY_DN13538_c0_g1, TRINITY_DN14177_c0_g1, TRINITY_DN142469_c0_g1, TRINITY_DN1427_c0_g1, TRINITY_DN1427_c0_g2, TRINITY_DN14417_c0_g2, TRINITY_DN1576_c9_g1, TRINITY_DN1594_c1_g1, TRINITY_DN16008_c0_g1, TRINITY_DN16…
CA.MI	GO:0007163	establishment or maintenance of cell polarity	92	0.1351	TRINITY_DN10056_c0_g1, TRINITY_DN10182_c0_g1, TRINITY_DN10211_c0_g1, TRINITY_DN1042_c0_g1, TRINITY_DN1042_c0_g2, TRINITY_DN116_c2_g1, TRINITY_DN11674_c0_g1, TRINITY_DN117_c0_g1, TRINITY_DN11977_c0_g1, TRINITY_DN1226_c1_g1, TRINITY_DN12319_c0_g1, TRINITY_DN12330_c0_g1, TRINITY_DN1272_c0_g1, TRINITY_DN1289_c0_g1, TRINITY_DN146073_c0_g1, TRINITY_DN14709_c1_g1, TRINITY_DN14895_c0_g1, TRINITY_DN149409…
CA.MI	GO:0050818	regulation of coagulation	1	0.1354	TRINITY_DN5632_c0_g2
CA.MI	GO:0046130	purine ribonucleoside catabolic process	1	0.1354	TRINITY_DN5632_c0_g2
CA.MI	GO:1903034	regulation of response to wounding	1	0.1354	TRINITY_DN5632_c0_g2
CA.MI	GO:0061110	dense core granule biogenesis	1	0.1358	TRINITY_DN15744_c0_g1
CA.MI	GO:0061744	motor behavior	2	0.1364	TRINITY_DN1279_c0_g1, TRINITY_DN7116_c0_g1
CA.MI	GO:0050878	regulation of body fluid levels	71	0.1384	TRINITY_DN1042_c0_g2, TRINITY_DN1188_c0_g1, TRINITY_DN12277_c0_g1, TRINITY_DN12746_c0_g1, TRINITY_DN12835_c0_g1, TRINITY_DN130_c30_g1, TRINITY_DN1362_c0_g2, TRINITY_DN13760_c0_g1, TRINITY_DN13945_c0_g1, TRINITY_DN140_c3_g1, TRINITY_DN14157_c0_g3, TRINITY_DN14332_c0_g1, TRINITY_DN14428_c0_g1, TRINITY_DN14681_c0_g2, TRINITY_DN1551_c0_g1, TRINITY_DN1551_c0_g2, TRINITY_DN1561_c0_g1, TRINITY_DN1576_c9…
CA.MI	GO:1901575	organic substance catabolic process	712	0.1384	TRINITY_DN0_c0_g4, TRINITY_DN1_c13_g1, TRINITY_DN100_c0_g2, TRINITY_DN10013_c0_g1, TRINITY_DN10049_c0_g1, TRINITY_DN10049_c0_g2, TRINITY_DN1006_c0_g1, TRINITY_DN10071_c0_g1, TRINITY_DN10094_c0_g2, TRINITY_DN100952_c0_g1, TRINITY_DN10113_c0_g1, TRINITY_DN101139_c0_g1, TRINITY_DN101259_c0_g1, TRINITY_DN10173_c0_g1, TRINITY_DN10178_c0_g1, TRINITY_DN102_c2_g2, TRINITY_DN10220_c0_g1, TRINITY_DN1025_c0…
CA.MI	GO:0051606	detection of stimulus	51	0.1420	TRINITY_DN1_c13_g1, TRINITY_DN10065_c0_g2, TRINITY_DN111_c1_g1, TRINITY_DN12149_c0_g1, TRINITY_DN12661_c0_g2, TRINITY_DN12983_c0_g1, TRINITY_DN130_c0_g1, TRINITY_DN137429_c0_g1, TRINITY_DN14299_c0_g1, TRINITY_DN14851_c0_g1, TRINITY_DN14913_c0_g1, TRINITY_DN1508_c0_g1, TRINITY_DN159_c0_g3, TRINITY_DN16004_c0_g2, TRINITY_DN16155_c0_g1, TRINITY_DN1625_c0_g2, TRINITY_DN16377_c0_g1, TRINITY_DN16474_c0…
CA.MI	GO:0009593	detection of chemical stimulus	25	0.1422	TRINITY_DN1_c13_g1, TRINITY_DN12149_c0_g1, TRINITY_DN12983_c0_g1, TRINITY_DN130_c0_g1, TRINITY_DN14913_c0_g1, TRINITY_DN159_c0_g3, TRINITY_DN16004_c0_g2, TRINITY_DN16155_c0_g1, TRINITY_DN16474_c0_g1, TRINITY_DN1718_c1_g2, TRINITY_DN21084_c0_g1, TRINITY_DN2523_c0_g1, TRINITY_DN2673_c0_g2, TRINITY_DN3182_c0_g1, TRINITY_DN3363_c1_g3, TRINITY_DN35_c0_g1, TRINITY_DN4020_c1_g1, TRINITY_DN6786_c0_g1, TR…
CA.MI	GO:0051186	cofactor metabolic process	153	0.1427	TRINITY_DN10049_c0_g1, TRINITY_DN10049_c0_g2, TRINITY_DN10067_c0_g1, TRINITY_DN1011_c0_g1, TRINITY_DN10138_c0_g1, TRINITY_DN10220_c0_g1, TRINITY_DN10373_c0_g1, TRINITY_DN1042_c0_g2, TRINITY_DN1101_c1_g1, TRINITY_DN11040_c0_g2, TRINITY_DN1155_c0_g1, TRINITY_DN1188_c5_g1, TRINITY_DN12026_c0_g1, TRINITY_DN12057_c0_g1, TRINITY_DN1222_c0_g1, TRINITY_DN12300_c0_g1, TRINITY_DN123506_c0_g1, TRINITY_DN123…
CA.MI	GO:0035637	multicellular organismal signaling	22	0.1458	TRINITY_DN114538_c0_g2, TRINITY_DN11663_c0_g1, TRINITY_DN116656_c0_g1, TRINITY_DN143014_c0_g1, TRINITY_DN14851_c0_g1, TRINITY_DN151577_c0_g1, TRINITY_DN16155_c0_g1, TRINITY_DN1659_c0_g1, TRINITY_DN2396_c2_g3, TRINITY_DN24_c0_g2, TRINITY_DN2515_c0_g1, TRINITY_DN2530_c0_g1, TRINITY_DN2673_c0_g2, TRINITY_DN2723_c0_g2, TRINITY_DN3456_c0_g1, TRINITY_DN37392_c0_g1, TRINITY_DN3997_c0_g1, TRINITY_DN41361…
CA.MI	GO:1901135	carbohydrate derivative metabolic process	405	0.1467	TRINITY_DN10041_c0_g1, TRINITY_DN10067_c0_g1, TRINITY_DN10071_c0_g1, TRINITY_DN10094_c0_g2, TRINITY_DN1011_c0_g1, TRINITY_DN10113_c0_g1, TRINITY_DN10125_c0_g1, TRINITY_DN10138_c0_g1, TRINITY_DN10163_c0_g1, TRINITY_DN1020_c2_g1, TRINITY_DN1021_c0_g1, TRINITY_DN10220_c0_g1, TRINITY_DN1031_c0_g1, TRINITY_DN103413_c0_g2, TRINITY_DN10365_c0_g1, TRINITY_DN10438_c1_g1, TRINITY_DN104469_c0_g1, TRINITY_DN…
CA.MI	GO:0035902	response to immobilization stress	2	0.1485	TRINITY_DN23087_c0_g1, TRINITY_DN6620_c0_g2
CA.MI	GO:0009166	nucleotide catabolic process	8	0.1499	TRINITY_DN2606_c3_g1, TRINITY_DN2940_c3_g1, TRINITY_DN30569_c0_g1, TRINITY_DN347_c0_g2, TRINITY_DN4741_c0_g1, TRINITY_DN5039_c0_g1, TRINITY_DN5082_c0_g1, TRINITY_DN9952_c0_g1
CA.MI	GO:0055114	oxidation-reduction process	543	0.1502	TRINITY_DN10013_c1_g1, TRINITY_DN10031_c0_g1, TRINITY_DN10070_c0_g1, TRINITY_DN10094_c0_g1, TRINITY_DN1011_c0_g1, TRINITY_DN10138_c0_g1, TRINITY_DN10173_c0_g1, TRINITY_DN10220_c0_g1, TRINITY_DN10227_c0_g1, TRINITY_DN10250_c0_g1, TRINITY_DN102608_c2_g1, TRINITY_DN10296_c0_g1, TRINITY_DN10306_c3_g2, TRINITY_DN1041_c0_g1, TRINITY_DN1043_c0_g1, TRINITY_DN104469_c0_g1, TRINITY_DN1049_c1_g1, TRINITY_DN…
CA.MI	GO:0017145	stem cell division	15	0.1514	TRINITY_DN1000_c1_g1, TRINITY_DN10182_c0_g1, TRINITY_DN11554_c0_g1, TRINITY_DN12206_c0_g1, TRINITY_DN1272_c0_g1, TRINITY_DN12924_c0_g1, TRINITY_DN15597_c1_g1, TRINITY_DN1743_c0_g2, TRINITY_DN31857_c1_g2, TRINITY_DN40295_c0_g1, TRINITY_DN411_c2_g1, TRINITY_DN5991_c0_g1, TRINITY_DN62_c1_g3, TRINITY_DN821_c1_g1, TRINITY_DN827_c0_g1
CA.MI	GO:0051716	cellular response to stimulus	2204	0.1542	TRINITY_DN0_c28_g1, TRINITY_DN0_c8_g1, TRINITY_DN1_c1_g1, TRINITY_DN1_c13_g1, TRINITY_DN10_c0_g1, TRINITY_DN10001_c0_g1, TRINITY_DN1001_c0_g1, TRINITY_DN10013_c0_g1, TRINITY_DN100299_c0_g2, TRINITY_DN10033_c0_g1, TRINITY_DN10045_c0_g1, TRINITY_DN1005_c0_g2, TRINITY_DN100512_c0_g1, TRINITY_DN10053_c2_g1, TRINITY_DN10056_c0_g1, TRINITY_DN10056_c0_g2, TRINITY_DN1006_c0_g1, TRINITY_DN10065_c0_g2, TRI…
CA.MI	GO:0033060	ocellus pigmentation	1	0.1567	TRINITY_DN988_c1_g1
CA.MI	GO:0043474	pigment metabolic process involved in pigmentation	1	0.1567	TRINITY_DN988_c1_g1
CA.MI	GO:0048519	negative regulation of biological process	1429	0.1569	TRINITY_DN0_c28_g1, TRINITY_DN1_c0_g3, TRINITY_DN10_c0_g1, TRINITY_DN100_c0_g2, TRINITY_DN100063_c0_g2, TRINITY_DN10011_c0_g1, TRINITY_DN1002_c0_g1, TRINITY_DN100299_c0_g2, TRINITY_DN10033_c0_g1, TRINITY_DN10045_c0_g1, TRINITY_DN10071_c0_g1, TRINITY_DN100952_c0_g1, TRINITY_DN1010_c1_g1, TRINITY_DN1010_c1_g2, TRINITY_DN101139_c0_g1, TRINITY_DN10127_c0_g1, TRINITY_DN10128_c0_g2, TRINITY_DN10131_c0_…
CA.MI	GO:0046903	secretion	1	0.1591	TRINITY_DN2468_c0_g1
CA.MI	GO:0016192	vesicle-mediated transport	2	0.1591	TRINITY_DN1175_c1_g1, TRINITY_DN2468_c0_g1
CA.MI	GO:0050808	synapse organization	73	0.1606	TRINITY_DN11026_c0_g1, TRINITY_DN11919_c0_g1, TRINITY_DN11940_c0_g1, TRINITY_DN12_c1_g2, TRINITY_DN12909_c0_g1, TRINITY_DN13531_c0_g2, TRINITY_DN1399_c0_g1, TRINITY_DN1399_c0_g3, TRINITY_DN14_c0_g3, TRINITY_DN14022_c1_g1, TRINITY_DN14043_c0_g1, TRINITY_DN142_c0_g1, TRINITY_DN1450_c0_g1, TRINITY_DN1457_c3_g1, TRINITY_DN149575_c0_g1, TRINITY_DN14966_c0_g2, TRINITY_DN151577_c0_g1, TRINITY_DN1586_c0_…
CA.MI	GO:0070997	neuron death	67	0.1606	TRINITY_DN100512_c0_g1, TRINITY_DN12173_c0_g1, TRINITY_DN122_c0_g1, TRINITY_DN1226_c1_g1, TRINITY_DN12661_c0_g2, TRINITY_DN1392_c7_g1, TRINITY_DN1399_c0_g1, TRINITY_DN1399_c0_g3, TRINITY_DN14_c0_g1, TRINITY_DN14417_c0_g2, TRINITY_DN14966_c0_g2, TRINITY_DN1551_c0_g1, TRINITY_DN15519_c1_g5, TRINITY_DN1562_c0_g2, TRINITY_DN157_c4_g1, TRINITY_DN15744_c0_g1, TRINITY_DN1585_c0_g1, TRINITY_DN1625_c0_g2,…
CA.MI	GO:0009581	detection of external stimulus	16	0.1642	TRINITY_DN10065_c0_g2, TRINITY_DN111_c1_g1, TRINITY_DN12661_c0_g2, TRINITY_DN14299_c0_g1, TRINITY_DN1508_c0_g1, TRINITY_DN16155_c0_g1, TRINITY_DN16377_c0_g1, TRINITY_DN2217_c1_g1, TRINITY_DN23205_c1_g1, TRINITY_DN2345_c0_g1, TRINITY_DN34246_c0_g1, TRINITY_DN3640_c0_g1, TRINITY_DN685_c0_g1, TRINITY_DN7929_c1_g2, TRINITY_DN928_c1_g1, TRINITY_DN9915_c0_g1
CA.MI	GO:0009582	detection of abiotic stimulus	16	0.1642	TRINITY_DN10065_c0_g2, TRINITY_DN111_c1_g1, TRINITY_DN12661_c0_g2, TRINITY_DN14299_c0_g1, TRINITY_DN1508_c0_g1, TRINITY_DN16155_c0_g1, TRINITY_DN16377_c0_g1, TRINITY_DN2217_c1_g1, TRINITY_DN23205_c1_g1, TRINITY_DN2345_c0_g1, TRINITY_DN34246_c0_g1, TRINITY_DN3640_c0_g1, TRINITY_DN685_c0_g1, TRINITY_DN7929_c1_g2, TRINITY_DN928_c1_g1, TRINITY_DN9915_c0_g1
CA.MI	GO:0042592	homeostatic process	471	0.1644	TRINITY_DN0_c0_g6, TRINITY_DN100_c0_g2, TRINITY_DN10013_c1_g1, TRINITY_DN10026_c2_g2, TRINITY_DN10133_c0_g1, TRINITY_DN1016_c1_g1, TRINITY_DN1017_c1_g1, TRINITY_DN10181_c0_g1, TRINITY_DN10202_c0_g2, TRINITY_DN1021_c0_g1, TRINITY_DN10259_c0_g1, TRINITY_DN102990_c0_g1, TRINITY_DN1032_c0_g1, TRINITY_DN1033_c0_g2, TRINITY_DN1033_c1_g1, TRINITY_DN103882_c1_g2, TRINITY_DN10389_c1_g1, TRINITY_DN1041_c0_…
CA.MI	GO:0030010	establishment of cell polarity	48	0.1647	TRINITY_DN10182_c0_g1, TRINITY_DN10211_c0_g1, TRINITY_DN116_c2_g1, TRINITY_DN11674_c0_g1, TRINITY_DN117_c0_g1, TRINITY_DN1226_c1_g1, TRINITY_DN12330_c0_g1, TRINITY_DN146073_c0_g1, TRINITY_DN14709_c1_g1, TRINITY_DN149409_c0_g1, TRINITY_DN15513_c0_g1, TRINITY_DN15548_c0_g1, TRINITY_DN15597_c1_g1, TRINITY_DN1607_c0_g1, TRINITY_DN17667_c0_g1, TRINITY_DN2217_c1_g1, TRINITY_DN23259_c0_g2, TRINITY_DN232…
CA.MI	GO:0009629	response to gravity	5	0.1653	TRINITY_DN1029_c1_g1, TRINITY_DN1397_c1_g1, TRINITY_DN23205_c1_g1, TRINITY_DN2361_c3_g1, TRINITY_DN9644_c0_g1
CA.MI	GO:1901565	organonitrogen compound catabolic process	6	0.1660	TRINITY_DN127_c1_g1, TRINITY_DN2606_c3_g1, TRINITY_DN30569_c0_g1, TRINITY_DN4741_c0_g1, TRINITY_DN5632_c0_g2, TRINITY_DN9320_c0_g1
CA.MI	GO:0009150	purine ribonucleotide metabolic process	98	0.1661	TRINITY_DN10071_c0_g1, TRINITY_DN1020_c2_g1, TRINITY_DN1021_c0_g1, TRINITY_DN10220_c0_g1, TRINITY_DN10365_c0_g1, TRINITY_DN10988_c0_g1, TRINITY_DN11808_c0_g1, TRINITY_DN1184_c0_g1, TRINITY_DN1195_c0_g1, TRINITY_DN12201_c0_g1, TRINITY_DN1229_c0_g2, TRINITY_DN1230_c0_g1, TRINITY_DN123506_c0_g1, TRINITY_DN1238_c0_g1, TRINITY_DN12677_c0_g1, TRINITY_DN12677_c0_g2, TRINITY_DN12677_c0_g4, TRINITY_DN1357…
CA.MI	GO:0009123	nucleoside monophosphate metabolic process	102	0.1661	TRINITY_DN10071_c0_g1, TRINITY_DN1020_c2_g1, TRINITY_DN1021_c0_g1, TRINITY_DN10220_c0_g1, TRINITY_DN10365_c0_g1, TRINITY_DN10988_c0_g1, TRINITY_DN111546_c0_g2, TRINITY_DN11808_c0_g1, TRINITY_DN1184_c0_g1, TRINITY_DN1195_c0_g1, TRINITY_DN12201_c0_g1, TRINITY_DN1229_c0_g2, TRINITY_DN1230_c0_g1, TRINITY_DN123506_c0_g1, TRINITY_DN1238_c0_g1, TRINITY_DN12677_c0_g1, TRINITY_DN12677_c0_g2, TRINITY_DN126…
CA.MI	GO:0009314	response to radiation	127	0.1669	TRINITY_DN10065_c0_g2, TRINITY_DN1018_c0_g1, TRINITY_DN10190_c0_g1, TRINITY_DN10245_c0_g2, TRINITY_DN1044_c0_g1, TRINITY_DN1054_c0_g1, TRINITY_DN1054_c0_g2, TRINITY_DN11312_c0_g1, TRINITY_DN11588_c0_g1, TRINITY_DN11768_c0_g1, TRINITY_DN11853_c4_g1, TRINITY_DN11875_c0_g1, TRINITY_DN11878_c2_g1, TRINITY_DN1192_c6_g1, TRINITY_DN1200_c0_g1, TRINITY_DN1204_c1_g1, TRINITY_DN12144_c0_g1, TRINITY_DN12149…
CA.MI	GO:0042574	retinal metabolic process	1	0.1696	TRINITY_DN3768_c0_g1
CA.MI	GO:1901810	beta-carotene metabolic process	1	0.1696	TRINITY_DN3768_c0_g1
CA.MI	GO:0009266	response to temperature stimulus	45	0.1698	TRINITY_DN10466_c0_g1, TRINITY_DN1051_c0_g1, TRINITY_DN11040_c0_g2, TRINITY_DN11412_c0_g1, TRINITY_DN1177_c0_g1, TRINITY_DN12_c0_g1, TRINITY_DN1234_c0_g1, TRINITY_DN12661_c0_g2, TRINITY_DN127779_c0_g2, TRINITY_DN13760_c0_g1, TRINITY_DN1397_c3_g1, TRINITY_DN1659_c0_g1, TRINITY_DN16801_c0_g1, TRINITY_DN20978_c0_g1, TRINITY_DN2213_c0_g1, TRINITY_DN2320_c0_g1, TRINITY_DN23293_c0_g1, TRINITY_DN23338_c…
CA.MI	GO:0098504	DNA 3' dephosphorylation involved in DNA repair	1	0.1699	TRINITY_DN14851_c0_g1
CA.MI	GO:0019835	cytolysis	9	0.1712	TRINITY_DN12835_c0_g1, TRINITY_DN21092_c0_g1, TRINITY_DN2523_c0_g1, TRINITY_DN3756_c0_g1, TRINITY_DN3756_c0_g2, TRINITY_DN3756_c0_g3, TRINITY_DN6620_c0_g2, TRINITY_DN6711_c0_g2, TRINITY_DN89959_c0_g1
CA.MI	GO:0044087	regulation of cellular component biogenesis	290	0.1713	TRINITY_DN100063_c0_g2, TRINITY_DN1001_c0_g1, TRINITY_DN10046_c0_g1, TRINITY_DN10131_c0_g1, TRINITY_DN1016_c4_g1, TRINITY_DN10181_c0_g1, TRINITY_DN10259_c0_g1, TRINITY_DN1028_c0_g1, TRINITY_DN10298_c0_g1, TRINITY_DN10366_c0_g1, TRINITY_DN1042_c0_g1, TRINITY_DN1042_c0_g2, TRINITY_DN1045_c0_g1, TRINITY_DN1048_c3_g1, TRINITY_DN110092_c0_g1, TRINITY_DN11016_c0_g1, TRINITY_DN11073_c0_g1, TRINITY_DN110…
CA.MI	GO:0006790	sulfur compound metabolic process	89	0.1721	TRINITY_DN10049_c0_g1, TRINITY_DN10049_c0_g2, TRINITY_DN10067_c0_g1, TRINITY_DN1011_c0_g1, TRINITY_DN10138_c0_g1, TRINITY_DN11040_c0_g2, TRINITY_DN11048_c1_g1, TRINITY_DN1163_c4_g1, TRINITY_DN1188_c5_g1, TRINITY_DN12057_c0_g1, TRINITY_DN12155_c0_g1, TRINITY_DN1222_c0_g1, TRINITY_DN12268_c0_g1, TRINITY_DN12273_c0_g1, TRINITY_DN12713_c0_g1, TRINITY_DN127779_c0_g2, TRINITY_DN12854_c0_g1, TRINITY_DN1…
CA.MI	GO:0033059	cellular pigmentation	12	0.1723	TRINITY_DN14702_c0_g1, TRINITY_DN1757_c0_g1, TRINITY_DN2080_c0_g2, TRINITY_DN2373_c0_g1, TRINITY_DN24642_c0_g2, TRINITY_DN3474_c1_g1, TRINITY_DN600_c0_g1, TRINITY_DN6844_c0_g1, TRINITY_DN6863_c0_g1, TRINITY_DN869_c1_g2, TRINITY_DN8890_c1_g1, TRINITY_DN988_c1_g1
CA.MI	GO:0022412	cellular process involved in reproduction in multicellular organism	134	0.1739	TRINITY_DN10181_c0_g1, TRINITY_DN10182_c0_g1, TRINITY_DN10389_c1_g1, TRINITY_DN110521_c0_g1, TRINITY_DN11554_c0_g1, TRINITY_DN11751_c0_g1, TRINITY_DN11847_c0_g1, TRINITY_DN1188_c0_g1, TRINITY_DN12_c0_g1, TRINITY_DN1274_c0_g1, TRINITY_DN12787_c1_g2, TRINITY_DN1281_c0_g1, TRINITY_DN130_c2_g1, TRINITY_DN13490_c0_g1, TRINITY_DN13538_c0_g1, TRINITY_DN1373_c0_g2, TRINITY_DN14079_c0_g1, TRINITY_DN14177_…
CA.MI	GO:0002443	leukocyte mediated immunity	127	0.1757	TRINITY_DN10366_c0_g1, TRINITY_DN10389_c1_g1, TRINITY_DN1042_c0_g1, TRINITY_DN1042_c0_g2, TRINITY_DN1045_c1_g1, TRINITY_DN10465_c0_g1, TRINITY_DN10465_c1_g1, TRINITY_DN11073_c0_g1, TRINITY_DN1108_c0_g1, TRINITY_DN111_c2_g1, TRINITY_DN1143_c0_g1, TRINITY_DN1148_c0_g1, TRINITY_DN1156_c0_g1, TRINITY_DN116_c2_g1, TRINITY_DN12180_c0_g1, TRINITY_DN12329_c0_g1, TRINITY_DN123330_c0_g1, TRINITY_DN12661_c0…
CA.MI	GO:0003013	circulatory system process	75	0.1786	TRINITY_DN10181_c0_g1, TRINITY_DN11040_c0_g2, TRINITY_DN1106_c4_g1, TRINITY_DN114538_c0_g2, TRINITY_DN11663_c0_g1, TRINITY_DN116656_c0_g1, TRINITY_DN11816_c0_g2, TRINITY_DN1194_c0_g1, TRINITY_DN11940_c0_g1, TRINITY_DN11952_c0_g1, TRINITY_DN121989_c0_g1, TRINITY_DN12661_c0_g2, TRINITY_DN13760_c0_g1, TRINITY_DN141564_c0_g1, TRINITY_DN143014_c0_g1, TRINITY_DN14681_c0_g2, TRINITY_DN14716_c1_g1, TRINI…
CA.MI	GO:0031848	protection from non-homologous end joining at telomere	1	0.1824	TRINITY_DN3615_c0_g1
CA.MI	GO:0036297	interstrand cross-link repair	1	0.1824	TRINITY_DN3615_c0_g1
CA.MI	GO:0010833	telomere maintenance via telomere lengthening	1	0.1824	TRINITY_DN3615_c0_g1
CA.MI	GO:0031627	telomeric loop formation	1	0.1824	TRINITY_DN3615_c0_g1
CA.MI	GO:0006303	double-strand break repair via nonhomologous end joining	1	0.1824	TRINITY_DN3615_c0_g1
CA.MI	GO:0007093	mitotic cell cycle checkpoint	1	0.1824	TRINITY_DN3615_c0_g1
CA.MI	GO:0031647	regulation of protein stability	100	0.1830	TRINITY_DN1001_c0_g1, TRINITY_DN10267_c0_g1, TRINITY_DN10282_c1_g1, TRINITY_DN1039_c0_g1, TRINITY_DN11469_c0_g1, TRINITY_DN1177_c3_g1, TRINITY_DN11940_c0_g1, TRINITY_DN1219_c1_g1, TRINITY_DN121989_c0_g1, TRINITY_DN12270_c0_g2, TRINITY_DN12273_c1_g1, TRINITY_DN1231_c0_g2, TRINITY_DN12352_c0_g1, TRINITY_DN1272_c0_g1, TRINITY_DN12763_c0_g1, TRINITY_DN1295_c0_g1, TRINITY_DN13626_c0_g1, TRINITY_DN1365…
CA.MI	GO:0018364	peptidyl-glutamine methylation	1	0.1839	TRINITY_DN53466_c0_g4
CA.MI	GO:0043628	ncRNA 3'-end processing	1	0.1839	TRINITY_DN53466_c0_g4
CA.MI	GO:0016571	histone methylation	1	0.1839	TRINITY_DN53466_c0_g4
CA.MI	GO:0009451	RNA modification	7	0.1839	TRINITY_DN1306_c0_g1, TRINITY_DN1306_c0_g2, TRINITY_DN1536_c0_g1, TRINITY_DN1939_c3_g1, TRINITY_DN2405_c0_g1, TRINITY_DN38067_c0_g1, TRINITY_DN53466_c0_g4
CA.MI	GO:0007154	cell communication	1823	0.1842	TRINITY_DN0_c28_g1, TRINITY_DN1_c1_g1, TRINITY_DN1_c13_g1, TRINITY_DN10_c0_g1, TRINITY_DN10001_c0_g1, TRINITY_DN1001_c0_g1, TRINITY_DN100299_c0_g2, TRINITY_DN10033_c0_g1, TRINITY_DN10045_c0_g1, TRINITY_DN1005_c0_g2, TRINITY_DN100512_c0_g1, TRINITY_DN10053_c2_g1, TRINITY_DN1006_c0_g1, TRINITY_DN10065_c0_g2, TRINITY_DN1007_c1_g2, TRINITY_DN10070_c0_g1, TRINITY_DN10100_c0_g1, TRINITY_DN10118_c0_g3, …
CA.MI	GO:0098582	innate vocalization behavior	1	0.1863	TRINITY_DN3759_c0_g1
CA.MI	GO:0032625	interleukin-21 production	1	0.1863	TRINITY_DN3759_c0_g1
CA.MI	GO:0007610	behavior	140	0.1869	TRINITY_DN1000_c1_g1, TRINITY_DN1018_c0_g1, TRINITY_DN10181_c0_g1, TRINITY_DN1029_c1_g1, TRINITY_DN1041_c2_g1, TRINITY_DN1044_c0_g1, TRINITY_DN1049_c0_g1, TRINITY_DN11026_c0_g1, TRINITY_DN11032_c1_g1, TRINITY_DN11045_c0_g2, TRINITY_DN111_c2_g1, TRINITY_DN1163_c2_g1, TRINITY_DN11651_c0_g1, TRINITY_DN116650_c1_g1, TRINITY_DN119_c9_g1, TRINITY_DN1192_c0_g1, TRINITY_DN11943_c0_g1, TRINITY_DN12180_c0_…
CA.MI	GO:0046034	ATP metabolic process	95	0.1879	TRINITY_DN10071_c0_g1, TRINITY_DN1020_c2_g1, TRINITY_DN1021_c0_g1, TRINITY_DN10220_c0_g1, TRINITY_DN10365_c0_g1, TRINITY_DN11808_c0_g1, TRINITY_DN1184_c0_g1, TRINITY_DN1195_c0_g1, TRINITY_DN12201_c0_g1, TRINITY_DN1229_c0_g2, TRINITY_DN1230_c0_g1, TRINITY_DN123506_c0_g1, TRINITY_DN1238_c0_g1, TRINITY_DN12677_c0_g1, TRINITY_DN12677_c0_g2, TRINITY_DN12677_c0_g4, TRINITY_DN13570_c0_g1, TRINITY_DN1364…
CA.MI	GO:0006970	response to osmotic stress	18	0.1880	TRINITY_DN11940_c0_g1, TRINITY_DN12763_c0_g1, TRINITY_DN13760_c0_g1, TRINITY_DN14279_c0_g1, TRINITY_DN1603_c1_g1, TRINITY_DN16377_c0_g1, TRINITY_DN2080_c2_g1, TRINITY_DN2222_c0_g1, TRINITY_DN2222_c0_g2, TRINITY_DN2310_c0_g1, TRINITY_DN2579_c0_g1, TRINITY_DN26297_c0_g1, TRINITY_DN3216_c2_g1, TRINITY_DN347_c0_g2, TRINITY_DN34970_c0_g1, TRINITY_DN8324_c0_g1, TRINITY_DN90_c0_g1, TRINITY_DN91237_c0_g1
CA.MI	GO:0042493	response to drug	181	0.1883	TRINITY_DN10137_c0_g1, TRINITY_DN101419_c0_g1, TRINITY_DN102_c1_g1, TRINITY_DN1046_c0_g1, TRINITY_DN1108_c0_g2, TRINITY_DN111_c2_g1, TRINITY_DN11449_c0_g1, TRINITY_DN114538_c0_g2, TRINITY_DN11474_c0_g1, TRINITY_DN116_c2_g1, TRINITY_DN11651_c0_g1, TRINITY_DN11919_c0_g1, TRINITY_DN12149_c0_g1, TRINITY_DN12173_c0_g2, TRINITY_DN12180_c0_g1, TRINITY_DN123330_c0_g1, TRINITY_DN12351_c0_g1, TRINITY_DN123…
CA.MI	GO:0008614	pyridoxine metabolic process	1	0.1894	TRINITY_DN1349_c0_g1
CA.MI	GO:0042823	pyridoxal phosphate biosynthetic process	1	0.1894	TRINITY_DN1349_c0_g1
CA.MI	GO:0000377	RNA splicing, via transesterification reactions with bulged adenosine as nucleophile	5	0.1905	TRINITY_DN11654_c0_g1, TRINITY_DN1468_c3_g1, TRINITY_DN22242_c0_g1, TRINITY_DN3521_c0_g1, TRINITY_DN448_c0_g1
CA.MI	GO:0070121	Kupffer's vesicle development	6	0.1919	TRINITY_DN10182_c0_g1, TRINITY_DN1552_c0_g1, TRINITY_DN1552_c0_g2, TRINITY_DN32449_c0_g1, TRINITY_DN33566_c0_g1, TRINITY_DN3700_c0_g1
CA.MI	GO:0003006	developmental process involved in reproduction	236	0.1925	TRINITY_DN10128_c1_g1, TRINITY_DN1018_c0_g1, TRINITY_DN10181_c0_g1, TRINITY_DN10182_c0_g1, TRINITY_DN10389_c1_g1, TRINITY_DN10475_c0_g1, TRINITY_DN110521_c0_g1, TRINITY_DN111_c1_g1, TRINITY_DN114538_c0_g2, TRINITY_DN11554_c0_g1, TRINITY_DN116111_c0_g1, TRINITY_DN11729_c0_g1, TRINITY_DN11751_c0_g1, TRINITY_DN11847_c0_g1, TRINITY_DN1188_c0_g1, TRINITY_DN119974_c0_g2, TRINITY_DN12_c0_g1, TRINITY_DN1…
CA.MI	GO:0050790	regulation of catalytic activity	695	0.1926	TRINITY_DN0_c1_g1, TRINITY_DN100_c0_g2, TRINITY_DN1000_c1_g1, TRINITY_DN1002_c0_g1, TRINITY_DN10033_c0_g1, TRINITY_DN1008_c0_g1, TRINITY_DN1014_c0_g1, TRINITY_DN1015_c0_g1, TRINITY_DN1017_c1_g1, TRINITY_DN10173_c0_g1, TRINITY_DN10175_c0_g2, TRINITY_DN10181_c0_g1, TRINITY_DN10182_c0_g1, TRINITY_DN10206_c0_g1, TRINITY_DN1025_c0_g1, TRINITY_DN10287_c1_g1, TRINITY_DN1029_c1_g1, TRINITY_DN10319_c2_g1,…
CA.MI	GO:1901564	organonitrogen compound metabolic process	2793	0.1928	TRINITY_DN0_c28_g1, TRINITY_DN0_c8_g1, TRINITY_DN10_c0_g1, TRINITY_DN100074_c0_g2, TRINITY_DN1001_c0_g1, TRINITY_DN10011_c0_g1, TRINITY_DN10011_c0_g2, TRINITY_DN10013_c1_g2, TRINITY_DN10014_c0_g1, TRINITY_DN10016_c0_g1, TRINITY_DN10017_c3_g1, TRINITY_DN1002_c0_g1, TRINITY_DN100299_c0_g2, TRINITY_DN10033_c0_g1, TRINITY_DN1004_c0_g1, TRINITY_DN10041_c0_g1, TRINITY_DN10044_c0_g1, TRINITY_DN10045_c1_…
CA.MI	GO:0022607	cellular component assembly	930	0.1937	TRINITY_DN0_c0_g6, TRINITY_DN100063_c0_g2, TRINITY_DN1001_c0_g1, TRINITY_DN10016_c0_g1, TRINITY_DN10046_c0_g1, TRINITY_DN10056_c0_g1, TRINITY_DN10071_c0_g1, TRINITY_DN10122_c0_g2, TRINITY_DN101259_c0_g1, TRINITY_DN10131_c0_g1, TRINITY_DN101419_c0_g1, TRINITY_DN10148_c0_g1, TRINITY_DN1016_c1_g2, TRINITY_DN1016_c4_g1, TRINITY_DN10173_c0_g1, TRINITY_DN1018_c0_g1, TRINITY_DN10181_c0_g1, TRINITY_DN101…
CA.MI	GO:0019509	L-methionine salvage from methylthioadenosine	1	0.1939	TRINITY_DN7023_c0_g1
CA.MI	GO:0043101	purine-containing compound salvage	1	0.1939	TRINITY_DN7023_c0_g1
CA.MI	GO:0046129	purine ribonucleoside biosynthetic process	3	0.1939	TRINITY_DN10988_c0_g1, TRINITY_DN42870_c2_g1, TRINITY_DN7023_c0_g1
CA.MI	GO:0061843	Sertoli cell barrier remodeling	1	0.1941	TRINITY_DN1586_c0_g1
CA.MI	GO:0001505	regulation of neurotransmitter levels	74	0.1958	TRINITY_DN1001_c0_g1, TRINITY_DN1006_c0_g1, TRINITY_DN10182_c0_g1, TRINITY_DN1042_c0_g2, TRINITY_DN11474_c0_g1, TRINITY_DN11588_c0_g1, TRINITY_DN116_c2_g1, TRINITY_DN11849_c1_g1, TRINITY_DN11977_c0_g1, TRINITY_DN121989_c0_g1, TRINITY_DN1226_c1_g1, TRINITY_DN1267_c0_g1, TRINITY_DN12749_c0_g2, TRINITY_DN13527_c0_g1, TRINITY_DN13570_c0_g1, TRINITY_DN13579_c0_g1, TRINITY_DN14157_c0_g3, TRINITY_DN1427…
CA.MI	GO:0010256	endomembrane system organization	141	0.1961	TRINITY_DN100063_c0_g2, TRINITY_DN1001_c0_g1, TRINITY_DN1005_c0_g2, TRINITY_DN1016_c1_g2, TRINITY_DN1029_c1_g1, TRINITY_DN10336_c0_g1, TRINITY_DN10523_c0_g1, TRINITY_DN11429_c0_g1, TRINITY_DN1188_c3_g1, TRINITY_DN1199_c2_g1, TRINITY_DN1200_c0_g1, TRINITY_DN12020_c0_g1, TRINITY_DN12135_c0_g1, TRINITY_DN12138_c0_g1, TRINITY_DN1219_c1_g1, TRINITY_DN12207_c0_g1, TRINITY_DN12352_c0_g1, TRINITY_DN12738…
CA.MI	GO:0032259	methylation	238	0.1964	TRINITY_DN0_c28_g1, TRINITY_DN1004_c0_g1, TRINITY_DN1006_c0_g1, TRINITY_DN101419_c0_g1, TRINITY_DN102464_c0_g1, TRINITY_DN1041_c0_g1, TRINITY_DN104301_c0_g1, TRINITY_DN10478_c0_g1, TRINITY_DN1100_c0_g3, TRINITY_DN11048_c2_g1, TRINITY_DN1106_c3_g1, TRINITY_DN1108_c0_g1, TRINITY_DN11415_c1_g1, TRINITY_DN11418_c0_g1, TRINITY_DN115_c0_g1, TRINITY_DN11704_c2_g1, TRINITY_DN11776_c0_g1, TRINITY_DN11797_…
CA.MI	GO:0002440	production of molecular mediator of immune response	57	0.1967	TRINITY_DN10389_c1_g1, TRINITY_DN1045_c0_g1, TRINITY_DN10465_c0_g1, TRINITY_DN1155_c1_g1, TRINITY_DN12149_c0_g1, TRINITY_DN12661_c0_g2, TRINITY_DN1369_c0_g2, TRINITY_DN137429_c0_g1, TRINITY_DN14681_c0_g2, TRINITY_DN14851_c0_g1, TRINITY_DN14966_c0_g2, TRINITY_DN15163_c1_g1, TRINITY_DN15383_c0_g1, TRINITY_DN15411_c0_g1, TRINITY_DN15519_c1_g5, TRINITY_DN15744_c0_g1, TRINITY_DN16009_c0_g1, TRINITY_DN…
CA.MI	GO:0048069	eye pigmentation	3	0.1967	TRINITY_DN12206_c0_g1, TRINITY_DN600_c0_g1, TRINITY_DN988_c1_g1
CA.MI	GO:0043473	pigmentation	27	0.2018	TRINITY_DN1029_c0_g1, TRINITY_DN12190_c0_g1, TRINITY_DN12206_c0_g1, TRINITY_DN1427_c0_g1, TRINITY_DN1427_c0_g2, TRINITY_DN14702_c0_g1, TRINITY_DN1550_c1_g1, TRINITY_DN1757_c0_g1, TRINITY_DN2080_c0_g2, TRINITY_DN2373_c0_g1, TRINITY_DN23843_c0_g1, TRINITY_DN24642_c0_g2, TRINITY_DN3216_c2_g1, TRINITY_DN3263_c3_g1, TRINITY_DN3474_c1_g1, TRINITY_DN4008_c0_g1, TRINITY_DN40295_c0_g1, TRINITY_DN600_c0_g1…
CA.MI	GO:0035087	siRNA loading onto RISC involved in RNA interference	2	0.2021	TRINITY_DN130_c0_g1, TRINITY_DN4779_c0_g1
CA.MI	GO:0048609	multicellular organismal reproductive process	227	0.2054	TRINITY_DN10128_c1_g1, TRINITY_DN10181_c0_g1, TRINITY_DN10182_c0_g1, TRINITY_DN10389_c1_g1, TRINITY_DN1044_c0_g1, TRINITY_DN1053_c0_g4, TRINITY_DN110521_c0_g1, TRINITY_DN11554_c0_g1, TRINITY_DN11729_c0_g1, TRINITY_DN11751_c0_g1, TRINITY_DN11847_c0_g1, TRINITY_DN1188_c0_g1, TRINITY_DN119_c9_g1, TRINITY_DN1192_c0_g1, TRINITY_DN12_c0_g1, TRINITY_DN12020_c0_g1, TRINITY_DN12041_c0_g1, TRINITY_DN12135_…
CA.MI	GO:0048659	smooth muscle cell proliferation	26	0.2056	TRINITY_DN12661_c0_g2, TRINITY_DN14556_c0_g1, TRINITY_DN14966_c0_g2, TRINITY_DN16377_c0_g1, TRINITY_DN1659_c0_g1, TRINITY_DN2213_c0_g1, TRINITY_DN23308_c0_g1, TRINITY_DN24_c0_g2, TRINITY_DN2449_c0_g2, TRINITY_DN2518_c0_g1, TRINITY_DN2579_c0_g1, TRINITY_DN3011_c0_g1, TRINITY_DN3241_c0_g1, TRINITY_DN347_c0_g2, TRINITY_DN3654_c5_g2, TRINITY_DN3707_c0_g1, TRINITY_DN3707_c0_g2, TRINITY_DN3737_c0_g1, T…
CA.MI	GO:0050881	musculoskeletal movement	10	0.2078	TRINITY_DN1279_c0_g1, TRINITY_DN1399_c0_g1, TRINITY_DN1399_c0_g3, TRINITY_DN16377_c0_g1, TRINITY_DN2101_c0_g1, TRINITY_DN26297_c0_g1, TRINITY_DN31836_c0_g1, TRINITY_DN6601_c0_g3, TRINITY_DN7203_c0_g1, TRINITY_DN823_c0_g1
CA.MI	GO:0035176	social behavior	12	0.2099	TRINITY_DN10181_c0_g1, TRINITY_DN1226_c1_g1, TRINITY_DN146_c0_g1, TRINITY_DN23308_c0_g1, TRINITY_DN2373_c0_g1, TRINITY_DN3672_c0_g1, TRINITY_DN5953_c0_g2, TRINITY_DN5953_c0_g3, TRINITY_DN6617_c0_g1, TRINITY_DN823_c0_g1, TRINITY_DN8256_c0_g1, TRINITY_DN925_c0_g2
CA.MI	GO:0044282	small molecule catabolic process	89	0.2109	TRINITY_DN10094_c0_g2, TRINITY_DN10113_c0_g1, TRINITY_DN10220_c0_g1, TRINITY_DN10440_c0_g1, TRINITY_DN1047_c0_g1, TRINITY_DN109911_c1_g2, TRINITY_DN1106_c3_g1, TRINITY_DN11806_c0_g1, TRINITY_DN11943_c0_g1, TRINITY_DN11952_c0_g1, TRINITY_DN12180_c0_g1, TRINITY_DN1235_c0_g1, TRINITY_DN123506_c0_g1, TRINITY_DN127_c0_g1, TRINITY_DN12738_c0_g1, TRINITY_DN12741_c0_g1, TRINITY_DN12770_c0_g1, TRINITY_DN1…
CA.MI	GO:0097752	regulation of DNA stability	1	0.2111	TRINITY_DN20867_c0_g3
CA.MI	GO:0031099	regeneration	34	0.2128	TRINITY_DN1017_c1_g1, TRINITY_DN1106_c4_g1, TRINITY_DN1172_c1_g2, TRINITY_DN123330_c0_g1, TRINITY_DN12749_c0_g2, TRINITY_DN12763_c0_g1, TRINITY_DN13511_c0_g2, TRINITY_DN13511_c0_g3, TRINITY_DN1409_c0_g1, TRINITY_DN14966_c0_g2, TRINITY_DN1576_c9_g1, TRINITY_DN1620_c0_g1, TRINITY_DN1620_c0_g2, TRINITY_DN16465_c0_g2, TRINITY_DN16561_c0_g1, TRINITY_DN23224_c0_g1, TRINITY_DN2324_c2_g1, TRINITY_DN23308…
CA.MI	GO:1990845	adaptive thermogenesis	32	0.2131	TRINITY_DN1230_c0_g1, TRINITY_DN12770_c0_g1, TRINITY_DN13760_c0_g1, TRINITY_DN14043_c0_g1, TRINITY_DN146882_c0_g1, TRINITY_DN149575_c0_g1, TRINITY_DN15325_c0_g1, TRINITY_DN16030_c0_g1, TRINITY_DN16649_c0_g1, TRINITY_DN16649_c0_g2, TRINITY_DN1680_c0_g2, TRINITY_DN2208_c0_g1, TRINITY_DN23533_c0_g1, TRINITY_DN23533_c0_g4, TRINITY_DN2449_c0_g2, TRINITY_DN2620_c0_g1, TRINITY_DN31862_c0_g1, TRINITY_DN3…
CA.MI	GO:0044403	symbiont process	175	0.2154	TRINITY_DN101139_c0_g1, TRINITY_DN1042_c0_g2, TRINITY_DN1049_c0_g1, TRINITY_DN105_c1_g1, TRINITY_DN105_c1_g2, TRINITY_DN11073_c0_g1, TRINITY_DN1108_c0_g1, TRINITY_DN1162_c0_g1, TRINITY_DN1163_c4_g1, TRINITY_DN11653_c0_g1, TRINITY_DN1172_c1_g2, TRINITY_DN118718_c0_g1, TRINITY_DN1192_c6_g1, TRINITY_DN11940_c0_g1, TRINITY_DN1210_c0_g1, TRINITY_DN12138_c0_g1, TRINITY_DN121989_c0_g1, TRINITY_DN122_c0_…
CA.MI	GO:0007155	cell adhesion	297	0.2155	TRINITY_DN0_c0_g6, TRINITY_DN100063_c0_g2, TRINITY_DN1001_c0_g1, TRINITY_DN10046_c0_g1, TRINITY_DN10056_c0_g1, TRINITY_DN1020_c0_g1, TRINITY_DN10206_c0_g1, TRINITY_DN10336_c1_g1, TRINITY_DN10375_c0_g1, TRINITY_DN1042_c0_g1, TRINITY_DN1042_c0_g2, TRINITY_DN10533_c0_g1, TRINITY_DN11096_c0_g1, TRINITY_DN11437_c0_g1, TRINITY_DN11467_c0_g1, TRINITY_DN11494_c0_g1, TRINITY_DN115182_c0_g1, TRINITY_DN1157…
CA.MI	GO:0045930	negative regulation of mitotic cell cycle	3	0.2160	TRINITY_DN1468_c3_g1, TRINITY_DN22242_c0_g1, TRINITY_DN3615_c0_g1
CA.MI	GO:0034097	response to cytokine	2	0.2161	TRINITY_DN1468_c3_g1, TRINITY_DN22242_c0_g1
CA.MI	GO:0007166	cell surface receptor signaling pathway	2	0.2161	TRINITY_DN1468_c3_g1, TRINITY_DN22242_c0_g1
CA.MI	GO:0051446	positive regulation of meiotic cell cycle	2	0.2161	TRINITY_DN1468_c3_g1, TRINITY_DN22242_c0_g1
CA.MI	GO:0048232	male gamete generation	3	0.2161	TRINITY_DN1468_c3_g1, TRINITY_DN22242_c0_g1, TRINITY_DN448_c0_g1
CA.MI	GO:2001020	regulation of response to DNA damage stimulus	3	0.2189	TRINITY_DN1306_c0_g2, TRINITY_DN13915_c0_g1, TRINITY_DN2405_c0_g1
CA.MI	GO:0071902	positive regulation of protein serine/threonine kinase activity	1	0.2190	TRINITY_DN13915_c0_g1
CA.MI	GO:1901976	regulation of cell cycle checkpoint	1	0.2190	TRINITY_DN13915_c0_g1
CA.MI	GO:0006261	DNA-dependent DNA replication	1	0.2190	TRINITY_DN13915_c0_g1
CA.MI	GO:0032147	activation of protein kinase activity	1	0.2190	TRINITY_DN13915_c0_g1
CA.MI	GO:0010817	regulation of hormone levels	79	0.2214	TRINITY_DN10220_c0_g1, TRINITY_DN1042_c0_g2, TRINITY_DN111_c2_g1, TRINITY_DN114538_c0_g2, TRINITY_DN1177_c3_g1, TRINITY_DN11849_c1_g1, TRINITY_DN12057_c0_g1, TRINITY_DN12230_c0_g3, TRINITY_DN12385_c3_g1, TRINITY_DN127_c0_g1, TRINITY_DN12749_c0_g2, TRINITY_DN12789_c0_g1, TRINITY_DN1301_c0_g1, TRINITY_DN137429_c0_g1, TRINITY_DN13760_c0_g1, TRINITY_DN147613_c0_g1, TRINITY_DN14957_c2_g1, TRINITY_DN14…
CA.MI	GO:0007624	ultradian rhythm	2	0.2237	TRINITY_DN7997_c0_g1, TRINITY_DN859_c0_g1
CA.MI	GO:0048869	cellular developmental process	957	0.2243	TRINITY_DN1000_c1_g1, TRINITY_DN1001_c0_g1, TRINITY_DN10011_c0_g1, TRINITY_DN10011_c0_g2, TRINITY_DN10013_c1_g2, TRINITY_DN1004_c0_g1, TRINITY_DN10046_c0_g1, TRINITY_DN10056_c0_g1, TRINITY_DN10078_c0_g1, TRINITY_DN1010_c1_g1, TRINITY_DN1010_c1_g2, TRINITY_DN101259_c0_g1, TRINITY_DN10131_c0_g1, TRINITY_DN10138_c0_g1, TRINITY_DN1015_c0_g1, TRINITY_DN1017_c1_g1, TRINITY_DN1018_c0_g1, TRINITY_DN10181…
CA.MI	GO:0044091	membrane biogenesis	10	0.2285	TRINITY_DN1001_c0_g1, TRINITY_DN10366_c0_g1, TRINITY_DN16343_c0_g1, TRINITY_DN20788_c2_g1, TRINITY_DN23308_c0_g1, TRINITY_DN6208_c0_g1, TRINITY_DN6208_c0_g2, TRINITY_DN6693_c0_g1, TRINITY_DN6722_c0_g1, TRINITY_DN8887_c0_g1
CA.MI	GO:0051276	chromosome organization	8	0.2287	TRINITY_DN1306_c0_g1, TRINITY_DN1306_c0_g2, TRINITY_DN1468_c3_g1, TRINITY_DN1576_c2_g1, TRINITY_DN2405_c0_g1, TRINITY_DN2940_c3_g1, TRINITY_DN3615_c0_g1, TRINITY_DN53466_c0_g4
CA.MI	GO:0040007	growth	217	0.2352	TRINITY_DN10128_c0_g2, TRINITY_DN10173_c0_g1, TRINITY_DN101748_c0_g1, TRINITY_DN1018_c0_g1, TRINITY_DN10181_c0_g1, TRINITY_DN10182_c0_g1, TRINITY_DN10190_c0_g1, TRINITY_DN10206_c0_g1, TRINITY_DN10211_c0_g1, TRINITY_DN10267_c0_g1, TRINITY_DN1029_c0_g1, TRINITY_DN1041_c2_g1, TRINITY_DN10475_c0_g1, TRINITY_DN1050_c0_g1, TRINITY_DN111_c2_g1, TRINITY_DN115182_c0_g1, TRINITY_DN11554_c0_g1, TRINITY_DN11…
CA.MI	GO:0040012	regulation of locomotion	216	0.2358	TRINITY_DN100512_c0_g1, TRINITY_DN1016_c4_g1, TRINITY_DN1017_c1_g1, TRINITY_DN1018_c0_g1, TRINITY_DN10181_c0_g1, TRINITY_DN10182_c0_g1, TRINITY_DN10206_c0_g1, TRINITY_DN10211_c0_g1, TRINITY_DN1026_c0_g1, TRINITY_DN10389_c1_g1, TRINITY_DN1042_c0_g1, TRINITY_DN1042_c0_g2, TRINITY_DN104659_c0_g4, TRINITY_DN11032_c1_g1, TRINITY_DN11428_c0_g1, TRINITY_DN115182_c0_g1, TRINITY_DN1163_c4_g1, TRINITY_DN11…
CA.MI	GO:0090713	immunological memory process	2	0.2359	TRINITY_DN15383_c0_g1, TRINITY_DN6662_c0_g1
CA.MI	GO:0050817	coagulation	57	0.2362	TRINITY_DN1042_c0_g2, TRINITY_DN1188_c0_g1, TRINITY_DN12746_c0_g1, TRINITY_DN12835_c0_g1, TRINITY_DN130_c30_g1, TRINITY_DN13945_c0_g1, TRINITY_DN140_c3_g1, TRINITY_DN14157_c0_g3, TRINITY_DN14332_c0_g1, TRINITY_DN14428_c0_g1, TRINITY_DN1551_c0_g1, TRINITY_DN1551_c0_g2, TRINITY_DN1561_c0_g1, TRINITY_DN1576_c9_g1, TRINITY_DN16343_c0_g1, TRINITY_DN16560_c0_g1, TRINITY_DN19120_c2_g1, TRINITY_DN2213_c0…
CA.MI	GO:0007018	microtubule-based movement	124	0.2410	TRINITY_DN10071_c0_g1, TRINITY_DN10074_c0_g1, TRINITY_DN10074_c0_g2, TRINITY_DN10181_c0_g1, TRINITY_DN10321_c0_g1, TRINITY_DN1040_c47_g1, TRINITY_DN1041_c2_g1, TRINITY_DN1044_c0_g1, TRINITY_DN10455_c0_g1, TRINITY_DN10496_c0_g3, TRINITY_DN1108_c0_g1, TRINITY_DN11970_c0_g1, TRINITY_DN12113_c0_g1, TRINITY_DN12204_c0_g1, TRINITY_DN12267_c1_g1, TRINITY_DN1265_c6_g1, TRINITY_DN12715_c0_g1, TRINITY_DN13…
CA.MI	GO:0007267	cell-cell signaling	316	0.2438	TRINITY_DN1001_c0_g1, TRINITY_DN10182_c0_g1, TRINITY_DN102_c1_g1, TRINITY_DN10220_c0_g1, TRINITY_DN1029_c1_g1, TRINITY_DN1032_c0_g1, TRINITY_DN103508_c0_g1, TRINITY_DN1041_c2_g1, TRINITY_DN1042_c0_g2, TRINITY_DN11073_c0_g1, TRINITY_DN111_c1_g1, TRINITY_DN111_c2_g1, TRINITY_DN114538_c0_g2, TRINITY_DN11474_c0_g1, TRINITY_DN1148_c0_g1, TRINITY_DN11588_c0_g1, TRINITY_DN116_c2_g1, TRINITY_DN1163_c2_g1…
CA.MI	GO:0019222	regulation of metabolic process	2048	0.2441	TRINITY_DN10_c0_g1, TRINITY_DN100_c0_g2, TRINITY_DN100063_c0_g2, TRINITY_DN100074_c0_g2, TRINITY_DN1001_c0_g1, TRINITY_DN1002_c0_g1, TRINITY_DN100299_c0_g2, TRINITY_DN10033_c0_g1, TRINITY_DN10044_c0_g1, TRINITY_DN10071_c0_g1, TRINITY_DN1008_c0_g1, TRINITY_DN100952_c0_g1, TRINITY_DN101_c0_g1, TRINITY_DN101_c0_g3, TRINITY_DN101139_c0_g1, TRINITY_DN10118_c0_g3, TRINITY_DN10127_c0_g1, TRINITY_DN10128…
CA.MI	GO:0016311	dephosphorylation	9	0.2441	TRINITY_DN12633_c0_g2, TRINITY_DN14851_c0_g1, TRINITY_DN1514_c0_g1, TRINITY_DN1519_c0_g1, TRINITY_DN16958_c0_g1, TRINITY_DN3146_c0_g1, TRINITY_DN4741_c0_g1, TRINITY_DN6603_c0_g1, TRINITY_DN7137_c0_g1
CA.MI	GO:1904888	cranial skeletal system development	18	0.2467	TRINITY_DN1018_c0_g1, TRINITY_DN121989_c0_g1, TRINITY_DN12367_c0_g1, TRINITY_DN14177_c0_g1, TRINITY_DN15225_c0_g1, TRINITY_DN15837_c0_g1, TRINITY_DN16008_c0_g1, TRINITY_DN1634_c0_g1, TRINITY_DN2077_c0_g1, TRINITY_DN26374_c0_g1, TRINITY_DN37554_c0_g1, TRINITY_DN6620_c0_g2, TRINITY_DN6959_c0_g3, TRINITY_DN796_c1_g1, TRINITY_DN806_c0_g1, TRINITY_DN89053_c0_g1, TRINITY_DN9343_c0_g1, TRINITY_DN9553_c0…
CA.MI	GO:0006739	NADP metabolic process	5	0.2482	TRINITY_DN1271_c0_g1, TRINITY_DN14054_c0_g1, TRINITY_DN14054_c0_g2, TRINITY_DN15164_c0_g1, TRINITY_DN8745_c0_g2
CA.MI	GO:0051641	cellular localization	925	0.2495	TRINITY_DN0_c0_g6, TRINITY_DN1001_c0_g1, TRINITY_DN10045_c0_g1, TRINITY_DN1005_c0_g2, TRINITY_DN10066_c0_g1, TRINITY_DN10071_c0_g1, TRINITY_DN101259_c0_g1, TRINITY_DN10131_c0_g1, TRINITY_DN1014_c0_g2, TRINITY_DN1016_c1_g2, TRINITY_DN1016_c4_g1, TRINITY_DN1017_c1_g1, TRINITY_DN10173_c0_g1, TRINITY_DN1018_c0_g1, TRINITY_DN10181_c0_g1, TRINITY_DN10182_c0_g1, TRINITY_DN10186_c0_g1, TRINITY_DN1020_c0_…
CA.MI	GO:0043057	backward locomotion	1	0.2547	TRINITY_DN12309_c0_g1
CA.MI	GO:0031341	regulation of cell killing	10	0.2561	TRINITY_DN10366_c0_g1, TRINITY_DN111_c2_g1, TRINITY_DN1585_c0_g1, TRINITY_DN20788_c2_g1, TRINITY_DN2080_c0_g2, TRINITY_DN3020_c1_g1, TRINITY_DN4000_c0_g1, TRINITY_DN4095_c0_g2, TRINITY_DN7014_c2_g1, TRINITY_DN889_c1_g2
CA.MI	GO:0032604	granulocyte macrophage colony-stimulating factor production	2	0.2573	TRINITY_DN12661_c0_g2, TRINITY_DN1488_c1_g1
CA.MI	GO:0033687	osteoblast proliferation	8	0.2588	TRINITY_DN121989_c0_g1, TRINITY_DN17667_c0_g1, TRINITY_DN23020_c0_g1, TRINITY_DN3379_c1_g1, TRINITY_DN3474_c1_g1, TRINITY_DN6028_c0_g1, TRINITY_DN805_c1_g1, TRINITY_DN9112_c0_g1
CA.MI	GO:0005975	carbohydrate metabolic process	208	0.2600	TRINITY_DN10066_c0_g1, TRINITY_DN10070_c0_g1, TRINITY_DN10163_c0_g1, TRINITY_DN10164_c0_g1, TRINITY_DN10220_c0_g1, TRINITY_DN10254_c0_g1, TRINITY_DN10365_c0_g1, TRINITY_DN103789_c0_g4, TRINITY_DN10438_c1_g1, TRINITY_DN11040_c0_g2, TRINITY_DN114790_c0_g2, TRINITY_DN116084_c0_g1, TRINITY_DN1163_c5_g1, TRINITY_DN1163_c7_g2, TRINITY_DN11649_c1_g1, TRINITY_DN11806_c0_g1, TRINITY_DN1181_c3_g2, TRINITY_…
CA.MI	GO:0035426	extracellular matrix-cell signaling	2	0.2617	TRINITY_DN4020_c0_g1, TRINITY_DN962_c0_g2
CA.MI	GO:0008104	protein localization	836	0.2619	TRINITY_DN0_c0_g6, TRINITY_DN100063_c0_g2, TRINITY_DN1001_c0_g1, TRINITY_DN10045_c0_g1, TRINITY_DN1005_c0_g2, TRINITY_DN10062_c0_g2, TRINITY_DN101259_c0_g1, TRINITY_DN10131_c0_g1, TRINITY_DN1014_c0_g2, TRINITY_DN1016_c1_g2, TRINITY_DN1016_c4_g1, TRINITY_DN10173_c0_g1, TRINITY_DN1018_c0_g1, TRINITY_DN10181_c0_g1, TRINITY_DN10182_c0_g1, TRINITY_DN10186_c0_g1, TRINITY_DN1020_c0_g1, TRINITY_DN10211_c…
CA.MI	GO:0023052	signaling	1818	0.2635	TRINITY_DN0_c28_g1, TRINITY_DN1_c1_g1, TRINITY_DN1_c13_g1, TRINITY_DN10_c0_g1, TRINITY_DN10001_c0_g1, TRINITY_DN1001_c0_g1, TRINITY_DN100299_c0_g2, TRINITY_DN10033_c0_g1, TRINITY_DN10045_c0_g1, TRINITY_DN1005_c0_g2, TRINITY_DN100512_c0_g1, TRINITY_DN10053_c2_g1, TRINITY_DN10065_c0_g2, TRINITY_DN1007_c1_g2, TRINITY_DN10070_c0_g1, TRINITY_DN10100_c0_g1, TRINITY_DN10118_c0_g3, TRINITY_DN10120_c0_g1,…
CA.MI	GO:0060361	flight	1	0.2658	TRINITY_DN411_c1_g1
CA.MI	GO:0009117	nucleotide metabolic process	116	0.2677	TRINITY_DN10071_c0_g1, TRINITY_DN1011_c0_g1, TRINITY_DN10138_c0_g1, TRINITY_DN1020_c2_g1, TRINITY_DN1021_c0_g1, TRINITY_DN10220_c0_g1, TRINITY_DN10365_c0_g1, TRINITY_DN10988_c0_g1, TRINITY_DN11808_c0_g1, TRINITY_DN1184_c0_g1, TRINITY_DN1195_c0_g1, TRINITY_DN12201_c0_g1, TRINITY_DN1229_c0_g2, TRINITY_DN1230_c0_g1, TRINITY_DN123506_c0_g1, TRINITY_DN1238_c0_g1, TRINITY_DN12677_c0_g1, TRINITY_DN12677…
CA.MI	GO:0014855	striated muscle cell proliferation	13	0.2697	TRINITY_DN1226_c3_g1, TRINITY_DN14177_c0_g1, TRINITY_DN16008_c0_g1, TRINITY_DN23308_c0_g1, TRINITY_DN3216_c2_g1, TRINITY_DN3216_c2_g2, TRINITY_DN3464_c1_g1, TRINITY_DN3759_c0_g1, TRINITY_DN41093_c0_g1, TRINITY_DN6547_c1_g1, TRINITY_DN6547_c1_g2, TRINITY_DN70_c0_g1, TRINITY_DN7923_c0_g2
CA.MI	GO:1902074	response to salt	5	0.2711	TRINITY_DN13527_c0_g1, TRINITY_DN16801_c0_g1, TRINITY_DN2178_c0_g1, TRINITY_DN34884_c0_g1, TRINITY_DN6620_c0_g2
CA.MI	GO:0006810	transport	1722	0.2722	TRINITY_DN0_c0_g2, TRINITY_DN0_c0_g6, TRINITY_DN1000_c1_g1, TRINITY_DN100063_c0_g2, TRINITY_DN1001_c0_g1, TRINITY_DN1005_c0_g2, TRINITY_DN10062_c0_g2, TRINITY_DN10066_c0_g1, TRINITY_DN10071_c0_g1, TRINITY_DN10088_c0_g1, TRINITY_DN10088_c0_g3, TRINITY_DN10093_c0_g1, TRINITY_DN10117_c0_g2, TRINITY_DN10117_c3_g1, TRINITY_DN10124_c0_g1, TRINITY_DN101259_c0_g1, TRINITY_DN10131_c0_g1, TRINITY_DN10133_c…
CA.MI	GO:0006725	cellular aromatic compound metabolic process	2460	0.2725	TRINITY_DN0_c0_g1, TRINITY_DN0_c28_g1, TRINITY_DN0_c37_g1, TRINITY_DN0_c8_g1, TRINITY_DN10_c0_g1, TRINITY_DN100074_c0_g2, TRINITY_DN1001_c0_g1, TRINITY_DN10013_c0_g1, TRINITY_DN1004_c0_g1, TRINITY_DN10044_c0_g1, TRINITY_DN100496_c3_g1, TRINITY_DN10056_c0_g2, TRINITY_DN1006_c0_g1, TRINITY_DN10065_c0_g2, TRINITY_DN10066_c0_g1, TRINITY_DN10067_c0_g1, TRINITY_DN10070_c0_g1, TRINITY_DN10071_c0_g1, TRI…
CA.MI	GO:0009605	response to external stimulus	541	0.2728	TRINITY_DN1001_c0_g1, TRINITY_DN100299_c0_g2, TRINITY_DN10045_c0_g1, TRINITY_DN10056_c0_g1, TRINITY_DN1006_c0_g1, TRINITY_DN10065_c0_g2, TRINITY_DN10072_c0_g1, TRINITY_DN101139_c0_g1, TRINITY_DN10136_c0_g1, TRINITY_DN1015_c1_g1, TRINITY_DN1017_c1_g1, TRINITY_DN10181_c0_g1, TRINITY_DN1020_c0_g1, TRINITY_DN1020_c1_g1, TRINITY_DN10222_c0_g1, TRINITY_DN1029_c1_g1, TRINITY_DN102990_c0_g1, TRINITY_DN10…
CA.MI	GO:0048066	developmental pigmentation	16	0.2740	TRINITY_DN12190_c0_g1, TRINITY_DN12206_c0_g1, TRINITY_DN14702_c0_g1, TRINITY_DN2080_c0_g2, TRINITY_DN23843_c0_g1, TRINITY_DN3216_c2_g1, TRINITY_DN3263_c3_g1, TRINITY_DN3474_c1_g1, TRINITY_DN600_c0_g1, TRINITY_DN625_c0_g1, TRINITY_DN6863_c0_g1, TRINITY_DN8689_c0_g1, TRINITY_DN869_c1_g2, TRINITY_DN8890_c1_g1, TRINITY_DN988_c1_g1, TRINITY_DN9915_c0_g1
CA.MI	GO:0052214	metabolism of substance in other organism involved in symbiotic interaction	1	0.2775	TRINITY_DN16343_c0_g1
CA.MI	GO:0044035	multi-organism catabolic process	1	0.2775	TRINITY_DN16343_c0_g1
CA.MI	GO:0044111	development involved in symbiotic interaction	1	0.2775	TRINITY_DN16343_c0_g1
CA.MI	GO:0071684	organism emergence from protective structure	6	0.2777	TRINITY_DN14700_c0_g1, TRINITY_DN26609_c0_g1, TRINITY_DN3721_c0_g1, TRINITY_DN7934_c0_g2, TRINITY_DN799_c0_g1, TRINITY_DN877_c1_g1
CA.MI	GO:0006378	mRNA polyadenylation	3	0.2799	TRINITY_DN11654_c0_g1, TRINITY_DN448_c0_g1, TRINITY_DN4779_c0_g1
CA.MI	GO:1901700	response to oxygen-containing compound	317	0.2818	TRINITY_DN10137_c0_g1, TRINITY_DN101419_c0_g1, TRINITY_DN1015_c1_g1, TRINITY_DN1017_c1_g1, TRINITY_DN10173_c0_g1, TRINITY_DN10182_c0_g1, TRINITY_DN102_c1_g1, TRINITY_DN1020_c0_g1, TRINITY_DN10220_c0_g1, TRINITY_DN1040_c5_g1, TRINITY_DN1042_c0_g2, TRINITY_DN11045_c0_g2, TRINITY_DN111_c1_g1, TRINITY_DN111_c2_g1, TRINITY_DN11449_c0_g1, TRINITY_DN114538_c0_g2, TRINITY_DN1159_c0_g1, TRINITY_DN116_c2_g…
CA.MI	GO:0042391	regulation of membrane potential	52	0.2819	TRINITY_DN1021_c0_g1, TRINITY_DN104953_c0_g1, TRINITY_DN11040_c0_g2, TRINITY_DN114538_c0_g2, TRINITY_DN11940_c0_g1, TRINITY_DN12350_c0_g3, TRINITY_DN12693_c0_g1, TRINITY_DN1301_c0_g1, TRINITY_DN14851_c0_g1, TRINITY_DN149575_c0_g1, TRINITY_DN1508_c0_g1, TRINITY_DN1634_c1_g1, TRINITY_DN16377_c0_g1, TRINITY_DN1659_c0_g1, TRINITY_DN1749_c0_g1, TRINITY_DN2077_c0_g1, TRINITY_DN23308_c0_g1, TRINITY_DN24…
CA.MI	GO:0006796	phosphate-containing compound metabolic process	142	0.2825	TRINITY_DN10071_c0_g1, TRINITY_DN1011_c0_g1, TRINITY_DN10138_c0_g1, TRINITY_DN1020_c2_g1, TRINITY_DN1021_c0_g1, TRINITY_DN10220_c0_g1, TRINITY_DN10365_c0_g1, TRINITY_DN10988_c0_g1, TRINITY_DN11113_c0_g1, TRINITY_DN111546_c0_g2, TRINITY_DN11808_c0_g1, TRINITY_DN1184_c0_g1, TRINITY_DN1195_c0_g1, TRINITY_DN12201_c0_g1, TRINITY_DN1229_c0_g2, TRINITY_DN1230_c0_g1, TRINITY_DN123506_c0_g1, TRINITY_DN123…
CA.MI	GO:0021695	cerebellar cortex development	1	0.2834	TRINITY_DN4779_c0_g1
CA.MI	GO:0030423	targeting of mRNA for destruction involved in RNA interference	1	0.2834	TRINITY_DN4779_c0_g1
CA.MI	GO:0006081	cellular aldehyde metabolic process	17	0.2836	TRINITY_DN10094_c0_g1, TRINITY_DN10440_c0_g1, TRINITY_DN1349_c0_g1, TRINITY_DN14705_c0_g1, TRINITY_DN16096_c0_g1, TRINITY_DN166222_c0_g1, TRINITY_DN2218_c0_g2, TRINITY_DN2591_c0_g1, TRINITY_DN3768_c0_g1, TRINITY_DN5939_c0_g1, TRINITY_DN6583_c0_g1, TRINITY_DN6841_c0_g1, TRINITY_DN6962_c0_g1, TRINITY_DN836_c1_g1, TRINITY_DN8455_c0_g2, TRINITY_DN8745_c1_g1, TRINITY_DN8763_c0_g1
CA.MI	GO:0007591	molting cycle, chitin-based cuticle	3	0.2880	TRINITY_DN10182_c0_g1, TRINITY_DN3147_c0_g2, TRINITY_DN3216_c2_g1
CA.MI	GO:0098725	symmetric cell division	1	0.2881	TRINITY_DN10182_c0_g1
CA.MI	GO:1901360	organic cyclic compound metabolic process	2491	0.2893	TRINITY_DN0_c0_g1, TRINITY_DN0_c28_g1, TRINITY_DN0_c37_g1, TRINITY_DN0_c8_g1, TRINITY_DN10_c0_g1, TRINITY_DN100074_c0_g2, TRINITY_DN1001_c0_g1, TRINITY_DN10013_c0_g1, TRINITY_DN1004_c0_g1, TRINITY_DN10044_c0_g1, TRINITY_DN100496_c3_g1, TRINITY_DN10056_c0_g2, TRINITY_DN1006_c0_g1, TRINITY_DN10065_c0_g2, TRINITY_DN10066_c0_g1, TRINITY_DN10067_c0_g1, TRINITY_DN10070_c0_g1, TRINITY_DN10071_c0_g1, TRI…
CA.MI	GO:0006991	response to sterol depletion	4	0.2901	TRINITY_DN26374_c0_g1, TRINITY_DN8842_c0_g1, TRINITY_DN8842_c0_g3, TRINITY_DN9343_c0_g1
CA.MI	GO:0046677	response to antibiotic	69	0.2908	TRINITY_DN12351_c0_g1, TRINITY_DN12352_c0_g1, TRINITY_DN12661_c0_g2, TRINITY_DN127_c0_g1, TRINITY_DN130_c2_g1, TRINITY_DN14035_c0_g1, TRINITY_DN1483_c0_g1, TRINITY_DN14966_c0_g2, TRINITY_DN15032_c0_g1, TRINITY_DN15702_c0_g1, TRINITY_DN1576_c2_g1, TRINITY_DN15825_c1_g1, TRINITY_DN1586_c0_g1, TRINITY_DN16080_c0_g1, TRINITY_DN1667_c0_g2, TRINITY_DN16801_c0_g1, TRINITY_DN1700_c0_g1, TRINITY_DN170362_…
CA.MI	GO:0090066	regulation of anatomical structure size	141	0.2911	TRINITY_DN1018_c0_g1, TRINITY_DN10181_c0_g1, TRINITY_DN10211_c0_g1, TRINITY_DN10366_c0_g1, TRINITY_DN1042_c0_g2, TRINITY_DN11040_c0_g2, TRINITY_DN11437_c0_g1, TRINITY_DN11469_c0_g1, TRINITY_DN11552_c0_g1, TRINITY_DN11601_c0_g1, TRINITY_DN11816_c0_g2, TRINITY_DN12_c1_g2, TRINITY_DN12198_c0_g1, TRINITY_DN122_c1_g2, TRINITY_DN12309_c0_g1, TRINITY_DN12638_c0_g1, TRINITY_DN13531_c0_g2, TRINITY_DN13721…
CA.MI	GO:0051729	germline cell cycle switching, mitotic to meiotic cell cycle	1	0.2942	TRINITY_DN1468_c3_g1
CA.MI	GO:0040021	hermaphrodite germ-line sex determination	1	0.2942	TRINITY_DN1468_c3_g1
CA.MI	GO:0035722	interleukin-12-mediated signaling pathway	1	0.2942	TRINITY_DN1468_c3_g1
CA.MI	GO:0042633	hair cycle	16	0.2943	TRINITY_DN1018_c0_g1, TRINITY_DN12144_c0_g1, TRINITY_DN1427_c0_g1, TRINITY_DN1427_c0_g2, TRINITY_DN1434_c0_g1, TRINITY_DN16030_c0_g1, TRINITY_DN16377_c0_g1, TRINITY_DN2622_c0_g1, TRINITY_DN2711_c0_g1, TRINITY_DN2711_c0_g2, TRINITY_DN30378_c0_g2, TRINITY_DN348_c0_g1, TRINITY_DN6547_c1_g1, TRINITY_DN6547_c1_g2, TRINITY_DN6604_c1_g1, TRINITY_DN9096_c0_g1
CA.MI	GO:0051234	establishment of localization	1758	0.2946	TRINITY_DN0_c0_g2, TRINITY_DN0_c0_g6, TRINITY_DN1000_c1_g1, TRINITY_DN100063_c0_g2, TRINITY_DN1001_c0_g1, TRINITY_DN1005_c0_g2, TRINITY_DN10062_c0_g2, TRINITY_DN10066_c0_g1, TRINITY_DN10071_c0_g1, TRINITY_DN10088_c0_g1, TRINITY_DN10088_c0_g3, TRINITY_DN10093_c0_g1, TRINITY_DN10117_c0_g2, TRINITY_DN10117_c3_g1, TRINITY_DN10124_c0_g1, TRINITY_DN101259_c0_g1, TRINITY_DN10131_c0_g1, TRINITY_DN10133_c…
CA.MI	GO:0032634	interleukin-5 production	4	0.2947	TRINITY_DN12206_c0_g1, TRINITY_DN143014_c0_g1, TRINITY_DN24_c0_g2, TRINITY_DN5954_c0_g1
CA.MI	GO:0046483	heterocycle metabolic process	2460	0.2955	TRINITY_DN0_c0_g1, TRINITY_DN0_c28_g1, TRINITY_DN0_c37_g1, TRINITY_DN0_c8_g1, TRINITY_DN10_c0_g1, TRINITY_DN100074_c0_g2, TRINITY_DN1001_c0_g1, TRINITY_DN10013_c0_g1, TRINITY_DN1004_c0_g1, TRINITY_DN10044_c0_g1, TRINITY_DN100496_c3_g1, TRINITY_DN10056_c0_g2, TRINITY_DN10065_c0_g2, TRINITY_DN10066_c0_g1, TRINITY_DN10067_c0_g1, TRINITY_DN10070_c0_g1, TRINITY_DN10071_c0_g1, TRINITY_DN1008_c0_g1, TRI…
CA.MI	GO:0030030	cell projection organization	388	0.2966	TRINITY_DN1001_c0_g1, TRINITY_DN10056_c0_g1, TRINITY_DN10122_c0_g2, TRINITY_DN1016_c4_g1, TRINITY_DN1017_c1_g1, TRINITY_DN10181_c0_g1, TRINITY_DN10182_c0_g1, TRINITY_DN10211_c0_g1, TRINITY_DN10249_c0_g1, TRINITY_DN10268_c0_g1, TRINITY_DN1029_c1_g1, TRINITY_DN102980_c0_g1, TRINITY_DN1041_c2_g1, TRINITY_DN10415_c0_g1, TRINITY_DN1042_c0_g1, TRINITY_DN1042_c0_g2, TRINITY_DN10455_c0_g1, TRINITY_DN1048…
CA.MI	GO:0061077	chaperone-mediated protein folding	21	0.2972	TRINITY_DN1051_c0_g1, TRINITY_DN11072_c1_g3, TRINITY_DN11509_c0_g1, TRINITY_DN1365_c1_g1, TRINITY_DN14685_c0_g1, TRINITY_DN1562_c0_g2, TRINITY_DN1748_c0_g1, TRINITY_DN2639_c0_g1, TRINITY_DN2671_c5_g1, TRINITY_DN3056_c0_g1, TRINITY_DN3176_c0_g1, TRINITY_DN32244_c0_g1, TRINITY_DN372_c0_g1, TRINITY_DN372_c0_g3, TRINITY_DN4022_c0_g1, TRINITY_DN6666_c0_g1, TRINITY_DN8198_c0_g1, TRINITY_DN8333_c0_g1, T…
CA.MI	GO:0009991	response to extracellular stimulus	90	0.2977	TRINITY_DN100299_c0_g2, TRINITY_DN10045_c0_g1, TRINITY_DN1006_c0_g1, TRINITY_DN1015_c1_g1, TRINITY_DN10181_c0_g1, TRINITY_DN1020_c0_g1, TRINITY_DN10326_c0_g2, TRINITY_DN10466_c0_g1, TRINITY_DN11045_c0_g2, TRINITY_DN115796_c0_g1, TRINITY_DN11816_c0_g2, TRINITY_DN12_c0_g1, TRINITY_DN122_c4_g1, TRINITY_DN123506_c0_g1, TRINITY_DN127_c0_g1, TRINITY_DN12925_c0_g1, TRINITY_DN1295_c0_g1, TRINITY_DN1300_c…
CA.MI	GO:0051098	regulation of binding	119	0.2988	TRINITY_DN1001_c0_g1, TRINITY_DN1016_c4_g1, TRINITY_DN1018_c0_g1, TRINITY_DN1020_c0_g1, TRINITY_DN10319_c2_g1, TRINITY_DN1032_c0_g1, TRINITY_DN104469_c0_g1, TRINITY_DN1045_c0_g1, TRINITY_DN1050_c0_g1, TRINITY_DN11015_c0_g1, TRINITY_DN11469_c0_g1, TRINITY_DN11701_c0_g1, TRINITY_DN11919_c0_g1, TRINITY_DN121989_c0_g1, TRINITY_DN12206_c0_g1, TRINITY_DN1226_c1_g1, TRINITY_DN1231_c0_g2, TRINITY_DN12912…
CA.MI	GO:0007571	age-dependent general metabolic decline	1	0.3007	TRINITY_DN823_c0_g1
CA.MI	GO:0016556	mRNA modification	5	0.3028	TRINITY_DN1306_c0_g1, TRINITY_DN1306_c0_g2, TRINITY_DN1536_c0_g1, TRINITY_DN2405_c0_g1, TRINITY_DN38067_c0_g1
CA.MI	GO:0001510	RNA methylation	6	0.3029	TRINITY_DN1306_c0_g1, TRINITY_DN1306_c0_g2, TRINITY_DN1536_c0_g1, TRINITY_DN1939_c3_g1, TRINITY_DN2405_c0_g1, TRINITY_DN38067_c0_g1
CA.MI	GO:0003012	muscle system process	65	0.3063	TRINITY_DN10137_c0_g1, TRINITY_DN1106_c4_g1, TRINITY_DN114538_c0_g2, TRINITY_DN11663_c0_g1, TRINITY_DN11940_c0_g1, TRINITY_DN121989_c0_g1, TRINITY_DN1279_c0_g1, TRINITY_DN1350_c0_g1, TRINITY_DN1350_c0_g2, TRINITY_DN141564_c0_g1, TRINITY_DN142_c0_g2, TRINITY_DN143014_c0_g1, TRINITY_DN14716_c1_g1, TRINITY_DN149575_c0_g1, TRINITY_DN1543_c0_g1, TRINITY_DN15597_c1_g1, TRINITY_DN15744_c0_g1, TRINITY_DN…
CA.MI	GO:0022615	protein to membrane docking	3	0.3081	TRINITY_DN1291_c0_g1, TRINITY_DN6722_c0_g1, TRINITY_DN8200_c0_g1
CA.MI	GO:0098740	multi organism cell adhesion	1	0.3126	TRINITY_DN8921_c0_g1
CA.MI	GO:0032964	collagen biosynthetic process	8	0.3138	TRINITY_DN12149_c0_g1, TRINITY_DN12661_c0_g2, TRINITY_DN12749_c0_g2, TRINITY_DN12835_c0_g1, TRINITY_DN1741_c0_g1, TRINITY_DN30439_c1_g2, TRINITY_DN31888_c0_g1, TRINITY_DN6620_c0_g2
CA.MI	GO:0002472	macrophage antigen processing and presentation	1	0.3167	TRINITY_DN15383_c0_g1
CA.MI	GO:0009059	macromolecule biosynthetic process	8	0.3171	TRINITY_DN11654_c0_g1, TRINITY_DN13915_c0_g1, TRINITY_DN1576_c2_g1, TRINITY_DN1939_c3_g1, TRINITY_DN347_c0_g2, TRINITY_DN448_c0_g1, TRINITY_DN9320_c0_g1, TRINITY_DN9952_c0_g1
CA.MI	GO:0097193	intrinsic apoptotic signaling pathway	1	0.3171	TRINITY_DN9320_c0_g1
CA.MI	GO:0061136	regulation of proteasomal protein catabolic process	1	0.3171	TRINITY_DN9320_c0_g1
CA.MI	GO:0042177	negative regulation of protein catabolic process	2	0.3172	TRINITY_DN127_c1_g1, TRINITY_DN9320_c0_g1
CA.MI	GO:1901292	nucleoside phosphate catabolic process	9	0.3173	TRINITY_DN2606_c3_g1, TRINITY_DN2940_c3_g1, TRINITY_DN30569_c0_g1, TRINITY_DN347_c0_g2, TRINITY_DN4741_c0_g1, TRINITY_DN5039_c0_g1, TRINITY_DN5082_c0_g1, TRINITY_DN9320_c0_g1, TRINITY_DN9952_c0_g1
CA.MI	GO:0044092	negative regulation of molecular function	268	0.3183	TRINITY_DN10_c0_g1, TRINITY_DN10033_c0_g1, TRINITY_DN1014_c0_g1, TRINITY_DN1016_c4_g1, TRINITY_DN10181_c0_g1, TRINITY_DN10182_c0_g1, TRINITY_DN1020_c0_g1, TRINITY_DN10206_c0_g1, TRINITY_DN1032_c0_g1, TRINITY_DN10417_c0_g1, TRINITY_DN10444_c0_g1, TRINITY_DN11015_c0_g1, TRINITY_DN111_c1_g1, TRINITY_DN111273_c0_g1, TRINITY_DN114538_c0_g2, TRINITY_DN11484_c1_g1, TRINITY_DN11919_c0_g1, TRINITY_DN11940…
CA.MI	GO:0008344	adult locomotory behavior	18	0.3219	TRINITY_DN11651_c0_g1, TRINITY_DN13579_c0_g1, TRINITY_DN1508_c0_g1, TRINITY_DN17080_c0_g2, TRINITY_DN2194_c0_g1, TRINITY_DN2308_c0_g1, TRINITY_DN2386_c1_g1, TRINITY_DN25741_c0_g4, TRINITY_DN2673_c0_g2, TRINITY_DN31836_c0_g1, TRINITY_DN3241_c0_g1, TRINITY_DN34775_c0_g1, TRINITY_DN4124_c0_g1, TRINITY_DN6963_c0_g1, TRINITY_DN6963_c2_g1, TRINITY_DN7085_c1_g1, TRINITY_DN823_c0_g1, TRINITY_DN836_c1_g1
CA.MI	GO:0045321	leukocyte activation	228	0.3268	TRINITY_DN10202_c0_g2, TRINITY_DN1021_c0_g1, TRINITY_DN102990_c0_g1, TRINITY_DN1033_c1_g1, TRINITY_DN10366_c0_g1, TRINITY_DN10389_c1_g1, TRINITY_DN1041_c0_g1, TRINITY_DN1042_c0_g1, TRINITY_DN1042_c0_g2, TRINITY_DN1045_c1_g1, TRINITY_DN10544_c0_g1, TRINITY_DN110092_c0_g1, TRINITY_DN11045_c0_g2, TRINITY_DN11073_c0_g1, TRINITY_DN1108_c0_g1, TRINITY_DN111_c2_g1, TRINITY_DN1148_c0_g1, TRINITY_DN1156_c…
CA.MI	GO:0007569	cell aging	25	0.3281	TRINITY_DN11554_c0_g1, TRINITY_DN11649_c1_g1, TRINITY_DN1236_c1_g1, TRINITY_DN143676_c0_g1, TRINITY_DN16030_c0_g1, TRINITY_DN2215_c0_g1, TRINITY_DN23308_c0_g1, TRINITY_DN27832_c0_g1, TRINITY_DN3021_c1_g1, TRINITY_DN3216_c2_g1, TRINITY_DN3216_c2_g2, TRINITY_DN3241_c0_g1, TRINITY_DN347_c0_g2, TRINITY_DN3474_c1_g1, TRINITY_DN37386_c0_g2, TRINITY_DN41361_c0_g2, TRINITY_DN6662_c0_g1, TRINITY_DN6711_c0…
CA.MI	GO:0050803	regulation of synapse structure or activity	48	0.3432	TRINITY_DN11940_c0_g1, TRINITY_DN12_c1_g2, TRINITY_DN13531_c0_g2, TRINITY_DN1399_c0_g1, TRINITY_DN1399_c0_g3, TRINITY_DN14022_c1_g1, TRINITY_DN14043_c0_g1, TRINITY_DN1450_c0_g1, TRINITY_DN149575_c0_g1, TRINITY_DN14966_c0_g2, TRINITY_DN1586_c0_g1, TRINITY_DN16005_c0_g1, TRINITY_DN16193_c0_g1, TRINITY_DN1659_c0_g1, TRINITY_DN170362_c0_g1, TRINITY_DN17667_c0_g1, TRINITY_DN2091_c0_g1, TRINITY_DN2217_…
CA.MI	GO:0015031	protein transport	4	0.3453	TRINITY_DN11654_c0_g1, TRINITY_DN1175_c1_g1, TRINITY_DN1576_c2_g1, TRINITY_DN448_c0_g1
CA.MI	GO:0006891	intra-Golgi vesicle-mediated transport	1	0.3453	TRINITY_DN1175_c1_g1
CA.MI	GO:0070341	fat cell proliferation	3	0.3490	TRINITY_DN17225_c0_g1, TRINITY_DN919_c0_g1, TRINITY_DN9379_c0_g1
CA.MI	GO:0050795	regulation of behavior	21	0.3495	TRINITY_DN11032_c1_g1, TRINITY_DN12661_c0_g2, TRINITY_DN1399_c0_g1, TRINITY_DN1399_c0_g3, TRINITY_DN145_c4_g1, TRINITY_DN149575_c0_g1, TRINITY_DN16377_c0_g1, TRINITY_DN1659_c0_g4, TRINITY_DN1680_c0_g2, TRINITY_DN1755_c0_g2, TRINITY_DN26733_c4_g1, TRINITY_DN31707_c0_g1, TRINITY_DN3176_c0_g1, TRINITY_DN3272_c1_g2, TRINITY_DN3485_c0_g1, TRINITY_DN3684_c0_g1, TRINITY_DN5991_c0_g1, TRINITY_DN703_c0_g1…
CA.MI	GO:0006450	regulation of translational fidelity	11	0.3504	TRINITY_DN121_c1_g1, TRINITY_DN12956_c2_g1, TRINITY_DN2366_c0_g1, TRINITY_DN2552_c0_g1, TRINITY_DN25813_c0_g1, TRINITY_DN2671_c5_g1, TRINITY_DN3177_c0_g1, TRINITY_DN37262_c0_g1, TRINITY_DN40933_c0_g1, TRINITY_DN4762_c0_g1, TRINITY_DN6989_c0_g1
CA.MI	GO:0043627	response to estrogen	13	0.3564	TRINITY_DN1185_c2_g1, TRINITY_DN149575_c0_g1, TRINITY_DN2092_c0_g1, TRINITY_DN26274_c0_g1, TRINITY_DN3721_c0_g3, TRINITY_DN3723_c0_g2, TRINITY_DN37626_c0_g2, TRINITY_DN5954_c0_g1, TRINITY_DN67396_c0_g1, TRINITY_DN9553_c0_g1, TRINITY_DN9820_c0_g1, TRINITY_DN9994_c0_g1, TRINITY_DN9994_c0_g2
CA.MI	GO:0006397	mRNA processing	13	0.3613	TRINITY_DN11654_c0_g1, TRINITY_DN130_c0_g1, TRINITY_DN1306_c0_g2, TRINITY_DN1468_c3_g1, TRINITY_DN1536_c0_g1, TRINITY_DN21074_c0_g1, TRINITY_DN22242_c0_g1, TRINITY_DN2405_c0_g1, TRINITY_DN3521_c0_g1, TRINITY_DN38067_c0_g1, TRINITY_DN39236_c0_g1, TRINITY_DN448_c0_g1, TRINITY_DN4779_c0_g1
CA.MI	GO:0070922	small RNA loading onto RISC	3	0.3616	TRINITY_DN130_c0_g1, TRINITY_DN21074_c0_g1, TRINITY_DN4779_c0_g1
CA.MI	GO:0035194	posttranscriptional gene silencing by RNA	3	0.3616	TRINITY_DN130_c0_g1, TRINITY_DN21074_c0_g1, TRINITY_DN4779_c0_g1
CA.MI	GO:0000394	RNA splicing, via endonucleolytic cleavage and ligation	4	0.3616	TRINITY_DN130_c0_g1, TRINITY_DN21074_c0_g1, TRINITY_DN21904_c0_g1, TRINITY_DN4779_c0_g1
CA.MI	GO:0006399	tRNA metabolic process	5	0.3617	TRINITY_DN130_c0_g1, TRINITY_DN1939_c3_g1, TRINITY_DN21074_c0_g1, TRINITY_DN21904_c0_g1, TRINITY_DN4779_c0_g1
CA.MI	GO:0006766	vitamin metabolic process	21	0.3624	TRINITY_DN11040_c0_g2, TRINITY_DN1155_c0_g1, TRINITY_DN127779_c0_g2, TRINITY_DN1349_c0_g1, TRINITY_DN13570_c0_g1, TRINITY_DN1454_c1_g1, TRINITY_DN1531_c0_g1, TRINITY_DN1581_c0_g2, TRINITY_DN16377_c0_g1, TRINITY_DN23460_c0_g1, TRINITY_DN3263_c3_g1, TRINITY_DN3263_c3_g2, TRINITY_DN5989_c0_g1, TRINITY_DN5989_c0_g2, TRINITY_DN6841_c0_g1, TRINITY_DN6962_c0_g1, TRINITY_DN8324_c0_g1, TRINITY_DN8621_c0_g…
CA.MI	GO:0032879	regulation of localization	600	0.3627	TRINITY_DN0_c0_g6, TRINITY_DN100_c0_g2, TRINITY_DN1000_c1_g1, TRINITY_DN1001_c0_g1, TRINITY_DN100512_c0_g1, TRINITY_DN10124_c0_g1, TRINITY_DN10131_c0_g1, TRINITY_DN10148_c0_g1, TRINITY_DN1016_c1_g2, TRINITY_DN1016_c4_g1, TRINITY_DN1017_c1_g1, TRINITY_DN1018_c0_g1, TRINITY_DN10181_c0_g1, TRINITY_DN10182_c0_g1, TRINITY_DN10206_c0_g1, TRINITY_DN10211_c0_g1, TRINITY_DN10220_c0_g1, TRINITY_DN10249_c0_…
CA.MI	GO:0030048	actin filament-based movement	22	0.3648	TRINITY_DN10056_c0_g1, TRINITY_DN114538_c0_g2, TRINITY_DN11940_c0_g1, TRINITY_DN142_c0_g2, TRINITY_DN1421_c9_g1, TRINITY_DN143014_c0_g1, TRINITY_DN14709_c1_g1, TRINITY_DN1659_c0_g1, TRINITY_DN17272_c0_g1, TRINITY_DN1749_c0_g1, TRINITY_DN20998_c0_g1, TRINITY_DN231206_c0_g1, TRINITY_DN2319_c0_g2, TRINITY_DN2384_c0_g1, TRINITY_DN24_c0_g2, TRINITY_DN24467_c0_g2, TRINITY_DN30344_c0_g1, TRINITY_DN659_c…
CA.MI	GO:0097502	mannosylation	19	0.3657	TRINITY_DN1031_c0_g1, TRINITY_DN12277_c0_g1, TRINITY_DN14005_c1_g1, TRINITY_DN14005_c1_g2, TRINITY_DN1683_c0_g1, TRINITY_DN2109_c6_g1, TRINITY_DN2313_c0_g1, TRINITY_DN3003_c0_g1, TRINITY_DN3490_c0_g1, TRINITY_DN6196_c0_g1, TRINITY_DN653_c0_g1, TRINITY_DN6722_c0_g1, TRINITY_DN6738_c1_g1, TRINITY_DN6762_c0_g1, TRINITY_DN7105_c0_g1, TRINITY_DN8062_c0_g1, TRINITY_DN840_c0_g1, TRINITY_DN9346_c0_g1, TR…
CA.MI	GO:0044764	multi-organism cellular process	22	0.3686	TRINITY_DN11887_c0_g1, TRINITY_DN120_c0_g2, TRINITY_DN12835_c0_g1, TRINITY_DN13531_c0_g2, TRINITY_DN1362_c0_g1, TRINITY_DN1488_c1_g1, TRINITY_DN14923_c0_g1, TRINITY_DN1585_c0_g1, TRINITY_DN21092_c0_g1, TRINITY_DN24_c1_g1, TRINITY_DN2567_c0_g1, TRINITY_DN25741_c0_g4, TRINITY_DN26430_c0_g1, TRINITY_DN3705_c0_g1, TRINITY_DN37367_c1_g1, TRINITY_DN3737_c0_g1, TRINITY_DN40295_c0_g1, TRINITY_DN60281_c0_…
CA.MI	GO:0098789	pre-mRNA cleavage required for polyadenylation	2	0.3722	TRINITY_DN11654_c0_g1, TRINITY_DN39236_c0_g1
CA.MI	GO:0009653	anatomical structure morphogenesis	630	0.3728	TRINITY_DN1001_c0_g1, TRINITY_DN10046_c0_g1, TRINITY_DN10056_c0_g1, TRINITY_DN10078_c0_g1, TRINITY_DN1010_c1_g1, TRINITY_DN1010_c1_g2, TRINITY_DN101259_c0_g1, TRINITY_DN10131_c0_g1, TRINITY_DN1016_c1_g2, TRINITY_DN1016_c4_g1, TRINITY_DN1017_c1_g1, TRINITY_DN1018_c0_g1, TRINITY_DN10181_c0_g1, TRINITY_DN10182_c0_g1, TRINITY_DN101968_c0_g1, TRINITY_DN1020_c0_g1, TRINITY_DN10206_c0_g1, TRINITY_DN1021…
CA.MI	GO:0006950	response to stress	1046	0.3729	TRINITY_DN0_c0_g6, TRINITY_DN0_c8_g1, TRINITY_DN10_c0_g1, TRINITY_DN1001_c0_g1, TRINITY_DN10013_c0_g1, TRINITY_DN100299_c0_g2, TRINITY_DN10045_c0_g1, TRINITY_DN10056_c0_g2, TRINITY_DN1006_c0_g1, TRINITY_DN10072_c0_g1, TRINITY_DN100952_c0_g1, TRINITY_DN101139_c0_g1, TRINITY_DN10127_c0_g1, TRINITY_DN10131_c0_g1, TRINITY_DN10136_c0_g1, TRINITY_DN1015_c1_g1, TRINITY_DN1017_c1_g1, TRINITY_DN1018_c0_g1…
CA.MI	GO:0002181	cytoplasmic translation	1	0.3737	TRINITY_DN1939_c3_g1
CA.MI	GO:0030488	tRNA methylation	1	0.3737	TRINITY_DN1939_c3_g1
CA.MI	GO:0021700	developmental maturation	58	0.3756	TRINITY_DN10182_c0_g1, TRINITY_DN10389_c1_g1, TRINITY_DN11847_c0_g1, TRINITY_DN1373_c0_g2, TRINITY_DN14702_c0_g1, TRINITY_DN14895_c0_g1, TRINITY_DN1508_c0_g1, TRINITY_DN15162_c0_g1, TRINITY_DN15225_c0_g1, TRINITY_DN15325_c0_g1, TRINITY_DN15880_c0_g2, TRINITY_DN16193_c0_g1, TRINITY_DN16649_c0_g1, TRINITY_DN16649_c0_g2, TRINITY_DN1666_c0_g1, TRINITY_DN17225_c0_g1, TRINITY_DN17667_c0_g1, TRINITY_DN2…
CA.MI	GO:0098727	maintenance of cell number	45	0.3756	TRINITY_DN1018_c0_g1, TRINITY_DN1024_c0_g1, TRINITY_DN12_c0_g1, TRINITY_DN1224_c0_g1, TRINITY_DN12385_c3_g1, TRINITY_DN1281_c0_g1, TRINITY_DN137_c0_g3, TRINITY_DN137_c0_g4, TRINITY_DN146_c0_g1, TRINITY_DN1462_c0_g1, TRINITY_DN146388_c0_g1, TRINITY_DN1514_c2_g1, TRINITY_DN15644_c0_g1, TRINITY_DN16564_c0_g1, TRINITY_DN1657_c1_g1, TRINITY_DN17225_c0_g1, TRINITY_DN2174_c0_g1, TRINITY_DN2175_c1_g1, TR…
CA.MI	GO:0071461	cellular response to redox state	1	0.3787	TRINITY_DN9518_c0_g1
CA.MI	GO:0051409	response to nitrosative stress	3	0.3788	TRINITY_DN14681_c0_g2, TRINITY_DN22334_c0_g1, TRINITY_DN836_c1_g1
CA.MI	GO:0097354	prenylation	7	0.3804	TRINITY_DN15769_c0_g1, TRINITY_DN3006_c4_g1, TRINITY_DN3183_c0_g2, TRINITY_DN3664_c0_g1, TRINITY_DN3720_c3_g1, TRINITY_DN928_c0_g2, TRINITY_DN95_c0_g1
CA.MI	GO:0042092	type 2 immune response	8	0.3826	TRINITY_DN12661_c0_g2, TRINITY_DN1369_c0_g2, TRINITY_DN14966_c0_g2, TRINITY_DN1585_c0_g1, TRINITY_DN2665_c0_g1, TRINITY_DN5954_c0_g1, TRINITY_DN6553_c0_g1, TRINITY_DN6662_c0_g1
CA.MI	GO:0007635	chemosensory behavior	4	0.3850	TRINITY_DN11026_c0_g1, TRINITY_DN3006_c0_g1, TRINITY_DN34884_c0_g1, TRINITY_DN7929_c1_g2
CA.MI	GO:0009987	cellular process	6171	0.3876	TRINITY_DN0_c0_g1, TRINITY_DN0_c0_g2, TRINITY_DN0_c0_g6, TRINITY_DN0_c28_g1, TRINITY_DN0_c37_g1, TRINITY_DN0_c8_g1, TRINITY_DN1_c0_g2, TRINITY_DN1_c0_g3, TRINITY_DN1_c1_g1, TRINITY_DN1_c13_g1, TRINITY_DN1_c3_g1, TRINITY_DN10_c0_g1, TRINITY_DN100_c0_g2, TRINITY_DN1000_c1_g1, TRINITY_DN10001_c0_g1, TRINITY_DN10004_c0_g1, TRINITY_DN100063_c0_g2, TRINITY_DN100074_c0_g2, TRINITY_DN1001_c0_g1, TRINITY_…
CA.MI	GO:0009611	response to wounding	126	0.3894	TRINITY_DN1017_c1_g1, TRINITY_DN1040_c5_g1, TRINITY_DN1042_c0_g2, TRINITY_DN110092_c0_g1, TRINITY_DN11467_c0_g1, TRINITY_DN11653_c0_g1, TRINITY_DN1188_c0_g1, TRINITY_DN120801_c0_g1, TRINITY_DN121989_c0_g1, TRINITY_DN1226_c3_g1, TRINITY_DN123330_c0_g1, TRINITY_DN12352_c0_g1, TRINITY_DN12746_c0_g1, TRINITY_DN12763_c0_g1, TRINITY_DN12835_c0_g1, TRINITY_DN130_c30_g1, TRINITY_DN13511_c0_g2, TRINITY_DN…
CA.MI	GO:0042221	response to chemical	947	0.3907	TRINITY_DN1_c1_g1, TRINITY_DN1_c13_g1, TRINITY_DN10_c0_g1, TRINITY_DN1001_c0_g1, TRINITY_DN10026_c2_g2, TRINITY_DN10056_c0_g1, TRINITY_DN10131_c0_g1, TRINITY_DN10137_c0_g1, TRINITY_DN101419_c0_g1, TRINITY_DN1015_c1_g1, TRINITY_DN1017_c1_g1, TRINITY_DN10173_c0_g1, TRINITY_DN10181_c0_g1, TRINITY_DN10182_c0_g1, TRINITY_DN102_c1_g1, TRINITY_DN1020_c0_g1, TRINITY_DN10206_c0_g1, TRINITY_DN10220_c0_g1, …
CA.MI	GO:0097164	ammonium ion metabolic process	46	0.3959	TRINITY_DN1006_c0_g1, TRINITY_DN105_c0_g1, TRINITY_DN105_c0_g2, TRINITY_DN1160_c0_g1, TRINITY_DN12180_c0_g1, TRINITY_DN1267_c0_g1, TRINITY_DN12868_c0_g3, TRINITY_DN13603_c0_g1, TRINITY_DN1399_c0_g1, TRINITY_DN1399_c0_g3, TRINITY_DN1410_c0_g1, TRINITY_DN14178_c0_g1, TRINITY_DN1427_c0_g1, TRINITY_DN1427_c0_g2, TRINITY_DN142863_c0_g1, TRINITY_DN14417_c0_g2, TRINITY_DN14637_c4_g4, TRINITY_DN15022_c0_…
CA.MI	GO:0036343	psychomotor behavior	1	0.3965	TRINITY_DN1279_c0_g1
CA.MI	GO:0002367	cytokine production involved in immune response	25	0.3986	TRINITY_DN12149_c0_g1, TRINITY_DN12661_c0_g2, TRINITY_DN1369_c0_g2, TRINITY_DN14681_c0_g2, TRINITY_DN14851_c0_g1, TRINITY_DN14966_c0_g2, TRINITY_DN15744_c0_g1, TRINITY_DN16009_c0_g1, TRINITY_DN16377_c0_g1, TRINITY_DN1749_c0_g1, TRINITY_DN2347_c0_g1, TRINITY_DN26274_c0_g1, TRINITY_DN3003_c0_g2, TRINITY_DN3216_c2_g1, TRINITY_DN3216_c2_g2, TRINITY_DN372_c2_g1, TRINITY_DN6620_c0_g2, TRINITY_DN6662_c0…
CA.MI	GO:0048518	positive regulation of biological process	1539	0.4038	TRINITY_DN0_c0_g6, TRINITY_DN10_c0_g1, TRINITY_DN100_c0_g2, TRINITY_DN100074_c0_g2, TRINITY_DN1001_c0_g1, TRINITY_DN1002_c0_g1, TRINITY_DN100299_c0_g2, TRINITY_DN10031_c0_g1, TRINITY_DN10044_c0_g1, TRINITY_DN100512_c0_g1, TRINITY_DN10071_c0_g1, TRINITY_DN10078_c0_g1, TRINITY_DN1008_c0_g1, TRINITY_DN1010_c1_g1, TRINITY_DN1010_c1_g2, TRINITY_DN101139_c0_g1, TRINITY_DN10124_c0_g1, TRINITY_DN10127_c0…
CA.MI	GO:0007568	aging	70	0.4065	TRINITY_DN11554_c0_g1, TRINITY_DN11649_c1_g1, TRINITY_DN1219_c1_g1, TRINITY_DN121989_c0_g1, TRINITY_DN1236_c1_g1, TRINITY_DN143014_c0_g1, TRINITY_DN143676_c0_g1, TRINITY_DN1461_c0_g1, TRINITY_DN14966_c0_g2, TRINITY_DN15519_c1_g5, TRINITY_DN1576_c9_g1, TRINITY_DN15837_c0_g1, TRINITY_DN1585_c0_g1, TRINITY_DN16030_c0_g1, TRINITY_DN16303_c0_g1, TRINITY_DN1637_c0_g1, TRINITY_DN17319_c0_g5, TRINITY_DN1…
CA.MI	GO:1901576	organic substance biosynthetic process	2304	0.4067	TRINITY_DN0_c0_g1, TRINITY_DN0_c28_g1, TRINITY_DN0_c37_g1, TRINITY_DN10_c0_g1, TRINITY_DN100_c0_g2, TRINITY_DN100074_c0_g2, TRINITY_DN1001_c0_g1, TRINITY_DN10011_c0_g1, TRINITY_DN10011_c0_g2, TRINITY_DN10014_c0_g1, TRINITY_DN10016_c0_g1, TRINITY_DN10017_c3_g1, TRINITY_DN10041_c0_g1, TRINITY_DN10044_c0_g1, TRINITY_DN10063_c0_g1, TRINITY_DN10065_c0_g2, TRINITY_DN10067_c0_g1, TRINITY_DN10071_c0_g1, …
CA.MI	GO:0002377	immunoglobulin production	35	0.4088	TRINITY_DN10389_c1_g1, TRINITY_DN10465_c0_g1, TRINITY_DN1155_c1_g1, TRINITY_DN137429_c0_g1, TRINITY_DN14966_c0_g2, TRINITY_DN15383_c0_g1, TRINITY_DN15411_c0_g1, TRINITY_DN15519_c1_g5, TRINITY_DN16303_c0_g1, TRINITY_DN16377_c0_g1, TRINITY_DN17319_c0_g5, TRINITY_DN17362_c0_g1, TRINITY_DN2107_c0_g1, TRINITY_DN2454_c1_g1, TRINITY_DN25378_c0_g2, TRINITY_DN2625_c0_g1, TRINITY_DN279_c0_g1, TRINITY_DN315…
CA.MI	GO:0051014	actin filament severing	4	0.4124	TRINITY_DN2591_c1_g2, TRINITY_DN3721_c1_g1, TRINITY_DN6908_c0_g2, TRINITY_DN9934_c0_g1
CA.MI	GO:0072059	cortical collecting duct development	1	0.4132	TRINITY_DN111_c1_g1
CA.MI	GO:0007049	cell cycle	650	0.4142	TRINITY_DN1_c0_g2, TRINITY_DN10078_c0_g1, TRINITY_DN1010_c1_g1, TRINITY_DN1010_c1_g2, TRINITY_DN10127_c0_g1, TRINITY_DN10128_c0_g2, TRINITY_DN1018_c0_g1, TRINITY_DN10181_c0_g1, TRINITY_DN10182_c0_g1, TRINITY_DN1019_c0_g1, TRINITY_DN10190_c0_g1, TRINITY_DN10206_c0_g1, TRINITY_DN10249_c0_g1, TRINITY_DN10268_c0_g1, TRINITY_DN1028_c0_g1, TRINITY_DN10280_c0_g1, TRINITY_DN10287_c1_g1, TRINITY_DN1032_c0…
CA.MI	GO:0043094	cellular metabolic compound salvage	13	0.4172	TRINITY_DN10113_c0_g1, TRINITY_DN12180_c0_g1, TRINITY_DN1455_c0_g1, TRINITY_DN2362_c0_g1, TRINITY_DN2671_c0_g4, TRINITY_DN6962_c0_g1, TRINITY_DN7022_c0_g1, TRINITY_DN7023_c0_g1, TRINITY_DN7127_c0_g1, TRINITY_DN8194_c0_g2, TRINITY_DN8300_c0_g2, TRINITY_DN915_c1_g1, TRINITY_DN9334_c0_g1
CA.MI	GO:1901615	organic hydroxy compound metabolic process	108	0.4239	TRINITY_DN1006_c0_g1, TRINITY_DN1024_c0_g1, TRINITY_DN10440_c0_g1, TRINITY_DN1188_c5_g1, TRINITY_DN1194_c0_g1, TRINITY_DN12180_c0_g1, TRINITY_DN1267_c0_g1, TRINITY_DN12741_c0_g1, TRINITY_DN12894_c0_g1, TRINITY_DN1304_c2_g1, TRINITY_DN1349_c0_g1, TRINITY_DN13715_c1_g3, TRINITY_DN1399_c0_g1, TRINITY_DN1399_c0_g3, TRINITY_DN140_c16_g1, TRINITY_DN14005_c1_g1, TRINITY_DN14005_c1_g2, TRINITY_DN1427_c0_…
CA.MI	GO:0001503	ossification	67	0.4253	TRINITY_DN1017_c1_g1, TRINITY_DN1018_c0_g1, TRINITY_DN1033_c1_g1, TRINITY_DN11574_c0_g1, TRINITY_DN11816_c0_g2, TRINITY_DN1188_c0_g1, TRINITY_DN12149_c0_g1, TRINITY_DN1219_c1_g1, TRINITY_DN121989_c0_g1, TRINITY_DN12206_c0_g1, TRINITY_DN12661_c0_g2, TRINITY_DN1287_c0_g1, TRINITY_DN129126_c0_g1, TRINITY_DN1369_c0_g2, TRINITY_DN15146_c0_g1, TRINITY_DN15225_c0_g1, TRINITY_DN15713_c0_g1, TRINITY_DN158…
CA.MI	GO:0001935	endothelial cell proliferation	35	0.4254	TRINITY_DN1020_c0_g1, TRINITY_DN1163_c4_g1, TRINITY_DN11816_c0_g2, TRINITY_DN12034_c0_g1, TRINITY_DN123330_c0_g1, TRINITY_DN12352_c0_g1, TRINITY_DN14177_c0_g1, TRINITY_DN143676_c0_g1, TRINITY_DN149575_c0_g1, TRINITY_DN14966_c0_g2, TRINITY_DN1585_c0_g1, TRINITY_DN16008_c0_g1, TRINITY_DN16377_c0_g1, TRINITY_DN1670_c0_g1, TRINITY_DN17225_c0_g1, TRINITY_DN1749_c0_g1, TRINITY_DN1769_c0_g2, TRINITY_DN2…
CA.MI	GO:0032613	interleukin-10 production	8	0.4266	TRINITY_DN137429_c0_g1, TRINITY_DN2665_c0_g1, TRINITY_DN31862_c0_g1, TRINITY_DN3640_c0_g1, TRINITY_DN6647_c0_g1, TRINITY_DN6939_c3_g1, TRINITY_DN8363_c0_g1, TRINITY_DN9820_c0_g1
CA.MI	GO:0006928	movement of cell or subcellular component	483	0.4270	TRINITY_DN10046_c0_g1, TRINITY_DN100512_c0_g1, TRINITY_DN10056_c0_g1, TRINITY_DN10071_c0_g1, TRINITY_DN10074_c0_g1, TRINITY_DN10074_c0_g2, TRINITY_DN10138_c0_g1, TRINITY_DN1016_c4_g1, TRINITY_DN1017_c1_g1, TRINITY_DN1018_c0_g1, TRINITY_DN10181_c0_g1, TRINITY_DN10182_c0_g1, TRINITY_DN1020_c0_g1, TRINITY_DN10206_c0_g1, TRINITY_DN10211_c0_g1, TRINITY_DN1026_c0_g1, TRINITY_DN10321_c0_g1, TRINITY_DN10…
CA.MI	GO:1990705	cholangiocyte proliferation	1	0.4289	TRINITY_DN992_c0_g1
CA.MI	GO:0030574	collagen catabolic process	4	0.4294	TRINITY_DN1156_c0_g1, TRINITY_DN8700_c0_g1, TRINITY_DN88543_c0_g1, TRINITY_DN9553_c0_g1
CA.MI	GO:0009058	biosynthetic process	2340	0.4300	TRINITY_DN0_c0_g1, TRINITY_DN0_c28_g1, TRINITY_DN0_c37_g1, TRINITY_DN10_c0_g1, TRINITY_DN100_c0_g2, TRINITY_DN100074_c0_g2, TRINITY_DN1001_c0_g1, TRINITY_DN10011_c0_g1, TRINITY_DN10011_c0_g2, TRINITY_DN10014_c0_g1, TRINITY_DN10016_c0_g1, TRINITY_DN10017_c3_g1, TRINITY_DN10041_c0_g1, TRINITY_DN10044_c0_g1, TRINITY_DN10063_c0_g1, TRINITY_DN10065_c0_g2, TRINITY_DN10067_c0_g1, TRINITY_DN10071_c0_g1, …
CA.MI	GO:0036211	protein modification process	20	0.4310	TRINITY_DN11113_c0_g1, TRINITY_DN127_c1_g1, TRINITY_DN127_c1_g2, TRINITY_DN1306_c0_g1, TRINITY_DN1306_c0_g2, TRINITY_DN1384_c0_g1, TRINITY_DN13897_c0_g1, TRINITY_DN13915_c0_g1, TRINITY_DN1576_c2_g1, TRINITY_DN2405_c0_g1, TRINITY_DN2468_c0_g1, TRINITY_DN28344_c0_g1, TRINITY_DN2940_c3_g1, TRINITY_DN3521_c0_g1, TRINITY_DN3615_c0_g1, TRINITY_DN40445_c0_g1, TRINITY_DN53466_c0_g4, TRINITY_DN5496_c0_g1,…
CA.MI	GO:0032196	transposition	8	0.4354	TRINITY_DN11751_c0_g1, TRINITY_DN2387_c0_g1, TRINITY_DN347_c0_g2, TRINITY_DN410_c0_g1, TRINITY_DN4773_c2_g1, TRINITY_DN6799_c0_g2, TRINITY_DN8556_c0_g1, TRINITY_DN8556_c0_g3
CA.MI	GO:0044249	cellular biosynthetic process	2282	0.4355	TRINITY_DN0_c0_g1, TRINITY_DN0_c28_g1, TRINITY_DN0_c37_g1, TRINITY_DN10_c0_g1, TRINITY_DN100_c0_g2, TRINITY_DN100074_c0_g2, TRINITY_DN1001_c0_g1, TRINITY_DN10011_c0_g1, TRINITY_DN10011_c0_g2, TRINITY_DN10014_c0_g1, TRINITY_DN10016_c0_g1, TRINITY_DN10017_c3_g1, TRINITY_DN10041_c0_g1, TRINITY_DN10044_c0_g1, TRINITY_DN10063_c0_g1, TRINITY_DN10065_c0_g2, TRINITY_DN10067_c0_g1, TRINITY_DN10071_c0_g1, …
CA.MI	GO:0043900	regulation of multi-organism process	203	0.4364	TRINITY_DN1001_c0_g1, TRINITY_DN101139_c0_g1, TRINITY_DN10136_c0_g1, TRINITY_DN102990_c0_g1, TRINITY_DN10366_c0_g1, TRINITY_DN1044_c0_g1, TRINITY_DN1045_c0_g1, TRINITY_DN11073_c0_g1, TRINITY_DN1148_c0_g1, TRINITY_DN1155_c1_g1, TRINITY_DN1156_c0_g1, TRINITY_DN1163_c4_g1, TRINITY_DN11642_c0_g1, TRINITY_DN11653_c0_g1, TRINITY_DN11887_c0_g1, TRINITY_DN119_c0_g1, TRINITY_DN11922_c0_g1, TRINITY_DN120_c…
CA.MI	GO:0046685	response to arsenic-containing substance	7	0.4373	TRINITY_DN11040_c0_g2, TRINITY_DN1667_c0_g2, TRINITY_DN16801_c0_g1, TRINITY_DN1712_c2_g2, TRINITY_DN23308_c0_g1, TRINITY_DN3216_c2_g1, TRINITY_DN8187_c0_g1
CA.MI	GO:0006116	NADH oxidation	2	0.4379	TRINITY_DN14592_c0_g1, TRINITY_DN9782_c0_g1
CA.MI	GO:0046148	pigment biosynthetic process	12	0.4383	TRINITY_DN12180_c0_g1, TRINITY_DN1296_c0_g1, TRINITY_DN1652_c0_g1, TRINITY_DN26158_c0_g2, TRINITY_DN4011_c0_g1, TRINITY_DN6800_c0_g1, TRINITY_DN7127_c0_g1, TRINITY_DN798_c2_g2, TRINITY_DN95047_c0_g2, TRINITY_DN952_c0_g1, TRINITY_DN9640_c0_g1, TRINITY_DN988_c1_g1
CA.MI	GO:0072089	stem cell proliferation	30	0.4420	TRINITY_DN1000_c1_g1, TRINITY_DN10182_c0_g1, TRINITY_DN1024_c0_g1, TRINITY_DN12206_c0_g1, TRINITY_DN1272_c0_g1, TRINITY_DN12909_c0_g1, TRINITY_DN14279_c0_g1, TRINITY_DN15597_c1_g1, TRINITY_DN1620_c0_g1, TRINITY_DN1620_c0_g2, TRINITY_DN163747_c0_g2, TRINITY_DN1720_c0_g1, TRINITY_DN1743_c0_g2, TRINITY_DN2376_c2_g1, TRINITY_DN2550_c1_g3, TRINITY_DN25510_c0_g1, TRINITY_DN25685_c0_g1, TRINITY_DN30415_…
CA.MI	GO:0010481	epidermal cell division	1	0.4424	TRINITY_DN12277_c0_g1
CA.MI	GO:0043207	response to external biotic stimulus	299	0.4462	TRINITY_DN1001_c0_g1, TRINITY_DN10072_c0_g1, TRINITY_DN101139_c0_g1, TRINITY_DN10136_c0_g1, TRINITY_DN1020_c1_g1, TRINITY_DN10222_c0_g1, TRINITY_DN102990_c0_g1, TRINITY_DN10366_c0_g1, TRINITY_DN1044_c0_g1, TRINITY_DN1045_c0_g1, TRINITY_DN1045_c1_g1, TRINITY_DN109911_c1_g2, TRINITY_DN11073_c0_g1, TRINITY_DN1144_c0_g1, TRINITY_DN1148_c0_g1, TRINITY_DN1155_c1_g1, TRINITY_DN1156_c0_g1, TRINITY_DN1163…
CA.MI	GO:0032627	interleukin-23 production	2	0.4469	TRINITY_DN1042_c0_g2, TRINITY_DN6620_c0_g2
CA.MI	GO:0031124	mRNA 3'-end processing	5	0.4495	TRINITY_DN11654_c0_g1, TRINITY_DN130_c0_g1, TRINITY_DN39236_c0_g1, TRINITY_DN448_c0_g1, TRINITY_DN4779_c0_g1
CA.MI	GO:0001101	response to acid chemical	52	0.4505	TRINITY_DN1015_c1_g1, TRINITY_DN10173_c0_g1, TRINITY_DN111_c1_g1, TRINITY_DN11751_c0_g1, TRINITY_DN12211_c0_g1, TRINITY_DN12336_c0_g1, TRINITY_DN12835_c0_g1, TRINITY_DN13570_c0_g1, TRINITY_DN142863_c0_g1, TRINITY_DN14571_c0_g1, TRINITY_DN14681_c0_g2, TRINITY_DN1576_c2_g1, TRINITY_DN15892_c0_g1, TRINITY_DN16303_c0_g1, TRINITY_DN16377_c0_g1, TRINITY_DN16381_c0_g1, TRINITY_DN16450_c0_g2, TRINITY_DN1…
CA.MI	GO:1901698	response to nitrogen compound	236	0.4537	TRINITY_DN1001_c0_g1, TRINITY_DN101419_c0_g1, TRINITY_DN1015_c1_g1, TRINITY_DN1017_c1_g1, TRINITY_DN102_c1_g1, TRINITY_DN1020_c0_g1, TRINITY_DN1040_c5_g1, TRINITY_DN11045_c0_g2, TRINITY_DN1142_c1_g2, TRINITY_DN11449_c0_g1, TRINITY_DN114538_c0_g2, TRINITY_DN1159_c0_g1, TRINITY_DN116_c2_g1, TRINITY_DN11751_c0_g1, TRINITY_DN1177_c3_g1, TRINITY_DN11919_c0_g1, TRINITY_DN119974_c0_g2, TRINITY_DN12144_c…
CA.MI	GO:0030431	sleep	7	0.4540	TRINITY_DN1018_c0_g1, TRINITY_DN12661_c0_g2, TRINITY_DN14571_c0_g1, TRINITY_DN149575_c0_g1, TRINITY_DN3176_c0_g1, TRINITY_DN877_c1_g1, TRINITY_DN89910_c0_g1
CA.MI	GO:0010033	response to organic substance	715	0.4555	TRINITY_DN1_c1_g1, TRINITY_DN10_c0_g1, TRINITY_DN1001_c0_g1, TRINITY_DN10137_c0_g1, TRINITY_DN101419_c0_g1, TRINITY_DN1015_c1_g1, TRINITY_DN1017_c1_g1, TRINITY_DN10173_c0_g1, TRINITY_DN10181_c0_g1, TRINITY_DN10182_c0_g1, TRINITY_DN102_c1_g1, TRINITY_DN1020_c0_g1, TRINITY_DN10206_c0_g1, TRINITY_DN10220_c0_g1, TRINITY_DN10267_c0_g1, TRINITY_DN10287_c1_g1, TRINITY_DN10389_c1_g1, TRINITY_DN1040_c5_g1…
CA.MI	GO:2000241	regulation of reproductive process	50	0.4568	TRINITY_DN10389_c1_g1, TRINITY_DN1236_c1_g1, TRINITY_DN12661_c0_g2, TRINITY_DN1373_c0_g2, TRINITY_DN1393_c0_g1, TRINITY_DN1468_c3_g1, TRINITY_DN1508_c0_g1, TRINITY_DN16303_c0_g1, TRINITY_DN1659_c0_g1, TRINITY_DN17319_c0_g5, TRINITY_DN2091_c0_g1, TRINITY_DN22242_c0_g1, TRINITY_DN223_c0_g1, TRINITY_DN2396_c2_g3, TRINITY_DN24655_c0_g1, TRINITY_DN25378_c0_g2, TRINITY_DN2550_c1_g3, TRINITY_DN25685_c0_…
CA.MI	GO:0007023	post-chaperonin tubulin folding pathway	7	0.4578	TRINITY_DN12892_c0_g1, TRINITY_DN6210_c0_g2, TRINITY_DN6740_c0_g2, TRINITY_DN8065_c0_g1, TRINITY_DN8065_c0_g2, TRINITY_DN8442_c0_g1, TRINITY_DN896_c10_g1
CA.MI	GO:0010035	response to inorganic substance	114	0.4584	TRINITY_DN10026_c2_g2, TRINITY_DN103751_c0_g1, TRINITY_DN111_c1_g1, TRINITY_DN11474_c0_g1, TRINITY_DN11601_c0_g1, TRINITY_DN11940_c0_g1, TRINITY_DN12351_c0_g1, TRINITY_DN12352_c0_g1, TRINITY_DN1238_c0_g1, TRINITY_DN12661_c0_g2, TRINITY_DN127260_c0_g1, TRINITY_DN12763_c0_g1, TRINITY_DN12986_c0_g1, TRINITY_DN1401_c0_g1, TRINITY_DN14035_c0_g1, TRINITY_DN142_c0_g2, TRINITY_DN1427_c0_g1, TRINITY_DN142…
CA.MI	GO:2001057	reactive nitrogen species metabolic process	11	0.4586	TRINITY_DN1042_c0_g2, TRINITY_DN121989_c0_g1, TRINITY_DN1487_c1_g2, TRINITY_DN14966_c0_g2, TRINITY_DN16377_c0_g1, TRINITY_DN16825_c0_g1, TRINITY_DN2567_c1_g4, TRINITY_DN69428_c0_g1, TRINITY_DN7015_c0_g2, TRINITY_DN7097_c0_g1, TRINITY_DN890_c2_g1
CA.MI	GO:0009221	pyrimidine deoxyribonucleotide biosynthetic process	2	0.4588	TRINITY_DN2606_c3_g1, TRINITY_DN30569_c0_g1
CA.MI	GO:0009124	nucleoside monophosphate biosynthetic process	8	0.4592	TRINITY_DN10988_c0_g1, TRINITY_DN2606_c3_g1, TRINITY_DN27460_c0_g1, TRINITY_DN2940_c3_g1, TRINITY_DN30569_c0_g1, TRINITY_DN347_c0_g2, TRINITY_DN42870_c2_g1, TRINITY_DN9952_c0_g1
CA.MI	GO:0043616	keratinocyte proliferation	9	0.4605	TRINITY_DN10078_c0_g1, TRINITY_DN11649_c1_g1, TRINITY_DN1177_c3_g1, TRINITY_DN1219_c1_g1, TRINITY_DN12277_c0_g1, TRINITY_DN14279_c0_g1, TRINITY_DN3255_c0_g1, TRINITY_DN8209_c0_g1, TRINITY_DN9061_c0_g1
CA.MI	GO:0002682	regulation of immune system process	377	0.4609	TRINITY_DN1001_c0_g1, TRINITY_DN101139_c0_g1, TRINITY_DN10136_c0_g1, TRINITY_DN1017_c1_g1, TRINITY_DN10202_c0_g2, TRINITY_DN1021_c0_g1, TRINITY_DN102990_c0_g1, TRINITY_DN10366_c0_g1, TRINITY_DN10389_c1_g1, TRINITY_DN1042_c0_g1, TRINITY_DN1042_c0_g2, TRINITY_DN1044_c0_g1, TRINITY_DN1045_c0_g1, TRINITY_DN10465_c0_g1, TRINITY_DN10465_c1_g1, TRINITY_DN10544_c0_g1, TRINITY_DN11048_c2_g1, TRINITY_DN110…
CA.MI	GO:0035900	response to isolation stress	1	0.4626	TRINITY_DN27832_c0_g1
CA.MI	GO:0097242	amyloid-beta clearance	10	0.4645	TRINITY_DN14157_c0_g3, TRINITY_DN14417_c0_g2, TRINITY_DN1456_c2_g1, TRINITY_DN1456_c2_g2, TRINITY_DN2611_c1_g1, TRINITY_DN3682_c0_g2, TRINITY_DN3682_c0_g3, TRINITY_DN805_c1_g1, TRINITY_DN877_c0_g1, TRINITY_DN9034_c0_g2
CA.MI	GO:0032616	interleukin-13 production	4	0.4714	TRINITY_DN12206_c0_g1, TRINITY_DN12661_c0_g2, TRINITY_DN31862_c0_g1, TRINITY_DN5954_c0_g1
CA.MI	GO:0018904	ether metabolic process	6	0.4717	TRINITY_DN2570_c0_g1, TRINITY_DN3191_c0_g1, TRINITY_DN4026_c0_g1, TRINITY_DN6187_c0_g1, TRINITY_DN8085_c0_g1, TRINITY_DN9187_c1_g1
CA.MI	GO:0009892	negative regulation of metabolic process	7	0.4781	TRINITY_DN127_c1_g1, TRINITY_DN130_c0_g1, TRINITY_DN1576_c2_g1, TRINITY_DN21074_c0_g1, TRINITY_DN2940_c3_g1, TRINITY_DN4779_c0_g1, TRINITY_DN9320_c0_g1
CA.MI	GO:0002504	antigen processing and presentation of peptide or polysaccharide antigen via MHC class II	14	0.4783	TRINITY_DN1156_c0_g1, TRINITY_DN12145_c0_g1, TRINITY_DN1291_c0_g1, TRINITY_DN137429_c0_g1, TRINITY_DN1421_c0_g1, TRINITY_DN14966_c0_g2, TRINITY_DN1523_c0_g1, TRINITY_DN21953_c0_g1, TRINITY_DN2213_c0_g1, TRINITY_DN3035_c0_g2, TRINITY_DN3506_c1_g1, TRINITY_DN6939_c3_g1, TRINITY_DN8073_c0_g1, TRINITY_DN980_c0_g1
CA.MI	GO:0006694	steroid biosynthetic process	1	0.4784	TRINITY_DN2940_c3_g1
CA.MI	GO:1902652	secondary alcohol metabolic process	1	0.4784	TRINITY_DN2940_c3_g1
CA.MI	GO:0097009	energy homeostasis	1	0.4784	TRINITY_DN2940_c3_g1
CA.MI	GO:0046165	alcohol biosynthetic process	1	0.4784	TRINITY_DN2940_c3_g1
CA.MI	GO:0045913	positive regulation of carbohydrate metabolic process	1	0.4784	TRINITY_DN2940_c3_g1
CA.MI	GO:0050994	regulation of lipid catabolic process	2	0.4785	TRINITY_DN1576_c2_g1, TRINITY_DN2940_c3_g1
CA.MI	GO:0032006	regulation of TOR signaling	2	0.4785	TRINITY_DN1576_c2_g1, TRINITY_DN2940_c3_g1
CA.MI	GO:0042593	glucose homeostasis	2	0.4785	TRINITY_DN1576_c2_g1, TRINITY_DN2940_c3_g1
CA.MI	GO:0009896	positive regulation of catabolic process	2	0.4785	TRINITY_DN1576_c2_g1, TRINITY_DN2940_c3_g1
CA.MI	GO:0023057	negative regulation of signaling	2	0.4785	TRINITY_DN1576_c2_g1, TRINITY_DN2940_c3_g1
CA.MI	GO:0010941	regulation of cell death	2	0.4785	TRINITY_DN1576_c2_g1, TRINITY_DN2940_c3_g1
CA.MI	GO:0018209	peptidyl-serine modification	2	0.4785	TRINITY_DN1576_c2_g1, TRINITY_DN2940_c3_g1
CA.MI	GO:0006110	regulation of glycolytic process	3	0.4785	TRINITY_DN2940_c3_g1, TRINITY_DN347_c0_g2, TRINITY_DN9952_c0_g1
CA.MI	GO:0048512	circadian behavior	12	0.4802	TRINITY_DN1018_c0_g1, TRINITY_DN12661_c0_g2, TRINITY_DN149575_c0_g1, TRINITY_DN23308_c0_g1, TRINITY_DN26733_c4_g1, TRINITY_DN31707_c0_g1, TRINITY_DN3176_c0_g1, TRINITY_DN3241_c0_g1, TRINITY_DN347_c0_g2, TRINITY_DN7929_c1_g2, TRINITY_DN8175_c0_g1, TRINITY_DN877_c1_g1
CA.MI	GO:0034330	cell junction organization	81	0.4828	TRINITY_DN100063_c0_g2, TRINITY_DN1001_c0_g1, TRINITY_DN10046_c0_g1, TRINITY_DN10182_c0_g1, TRINITY_DN1029_c1_g1, TRINITY_DN1042_c0_g2, TRINITY_DN104659_c0_g4, TRINITY_DN11096_c0_g1, TRINITY_DN115182_c0_g1, TRINITY_DN11574_c0_g1, TRINITY_DN116_c2_g1, TRINITY_DN11601_c0_g1, TRINITY_DN116656_c0_g1, TRINITY_DN11940_c0_g1, TRINITY_DN12_c0_g1, TRINITY_DN12149_c0_g1, TRINITY_DN121989_c0_g1, TRINITY_DN1…
CA.MI	GO:0035265	organ growth	32	0.4834	TRINITY_DN10475_c0_g1, TRINITY_DN14177_c0_g1, TRINITY_DN16008_c0_g1, TRINITY_DN1634_c0_g1, TRINITY_DN1659_c0_g1, TRINITY_DN170362_c0_g1, TRINITY_DN2092_c0_g1, TRINITY_DN2175_c0_g4, TRINITY_DN2213_c0_g1, TRINITY_DN22334_c0_g1, TRINITY_DN23308_c0_g1, TRINITY_DN3216_c2_g1, TRINITY_DN3216_c2_g2, TRINITY_DN3464_c1_g1, TRINITY_DN3474_c1_g1, TRINITY_DN3707_c0_g2, TRINITY_DN3759_c0_g1, TRINITY_DN41093_c0…
CA.MI	GO:0002376	immune system process	645	0.4841	TRINITY_DN1001_c0_g1, TRINITY_DN101139_c0_g1, TRINITY_DN10136_c0_g1, TRINITY_DN1017_c1_g1, TRINITY_DN10170_c0_g1, TRINITY_DN1020_c0_g1, TRINITY_DN1020_c1_g1, TRINITY_DN10202_c0_g2, TRINITY_DN1021_c0_g1, TRINITY_DN102990_c0_g1, TRINITY_DN1033_c1_g1, TRINITY_DN10366_c0_g1, TRINITY_DN10389_c1_g1, TRINITY_DN1041_c0_g1, TRINITY_DN1042_c0_g1, TRINITY_DN1042_c0_g2, TRINITY_DN1044_c0_g1, TRINITY_DN1045_c…
CA.MI	GO:0044237	cellular metabolic process	4662	0.4935	TRINITY_DN0_c0_g1, TRINITY_DN0_c0_g2, TRINITY_DN0_c28_g1, TRINITY_DN0_c37_g1, TRINITY_DN0_c8_g1, TRINITY_DN1_c13_g1, TRINITY_DN10_c0_g1, TRINITY_DN100_c0_g2, TRINITY_DN10004_c0_g1, TRINITY_DN100063_c0_g2, TRINITY_DN100074_c0_g2, TRINITY_DN1001_c0_g1, TRINITY_DN10011_c0_g1, TRINITY_DN10011_c0_g2, TRINITY_DN10013_c0_g1, TRINITY_DN10013_c1_g2, TRINITY_DN10014_c0_g1, TRINITY_DN10016_c0_g1, TRINITY_DN…
CA.MI	GO:0006370	7-methylguanosine mRNA capping	4	0.4977	TRINITY_DN1306_c0_g2, TRINITY_DN1536_c0_g1, TRINITY_DN2405_c0_g1, TRINITY_DN38067_c0_g1
CA.MI	GO:0010463	mesenchymal cell proliferation	2	0.4994	TRINITY_DN12336_c0_g1, TRINITY_DN3759_c0_g1
CA.MI	GO:0072521	purine-containing compound metabolic process	102	0.5017	TRINITY_DN10071_c0_g1, TRINITY_DN1020_c2_g1, TRINITY_DN1021_c0_g1, TRINITY_DN10220_c0_g1, TRINITY_DN10365_c0_g1, TRINITY_DN10988_c0_g1, TRINITY_DN11808_c0_g1, TRINITY_DN1184_c0_g1, TRINITY_DN1195_c0_g1, TRINITY_DN12201_c0_g1, TRINITY_DN1229_c0_g2, TRINITY_DN1230_c0_g1, TRINITY_DN123506_c0_g1, TRINITY_DN1238_c0_g1, TRINITY_DN12677_c0_g1, TRINITY_DN12677_c0_g2, TRINITY_DN12677_c0_g4, TRINITY_DN1357…
CA.MI	GO:0006808	regulation of nitrogen utilization	1	0.5021	TRINITY_DN3474_c1_g1
CA.MI	GO:0051602	response to electrical stimulus	3	0.5034	TRINITY_DN23308_c0_g1, TRINITY_DN688_c0_g1, TRINITY_DN6893_c0_g1
CA.MI	GO:0006403	RNA localization	73	0.5049	TRINITY_DN1001_c0_g1, TRINITY_DN1044_c0_g1, TRINITY_DN1049_c0_g1, TRINITY_DN1053_c0_g4, TRINITY_DN11015_c0_g1, TRINITY_DN1106_c0_g1, TRINITY_DN1106_c4_g1, TRINITY_DN1149_c0_g1, TRINITY_DN11654_c0_g1, TRINITY_DN1167_c0_g1, TRINITY_DN1210_c0_g1, TRINITY_DN12197_c0_g1, TRINITY_DN12197_c0_g2, TRINITY_DN12930_c0_g1, TRINITY_DN12930_c0_g4, TRINITY_DN12986_c0_g1, TRINITY_DN1365_c1_g1, TRINITY_DN1373_c0_…
CA.MI	GO:0071900	regulation of protein serine/threonine kinase activity	4	0.5049	TRINITY_DN13915_c0_g1, TRINITY_DN28344_c0_g1, TRINITY_DN5496_c0_g1, TRINITY_DN743_c1_g2
CA.MI	GO:0006302	double-strand break repair	3	0.5052	TRINITY_DN1306_c0_g2, TRINITY_DN2405_c0_g1, TRINITY_DN3615_c0_g1
CA.MI	GO:2001022	positive regulation of response to DNA damage stimulus	2	0.5055	TRINITY_DN1306_c0_g2, TRINITY_DN2405_c0_g1
CA.MI	GO:0033522	histone H2A ubiquitination	2	0.5055	TRINITY_DN1306_c0_g2, TRINITY_DN2405_c0_g1
CA.MI	GO:0019219	regulation of nucleobase-containing compound metabolic process	6	0.5055	TRINITY_DN1306_c0_g2, TRINITY_DN1576_c2_g1, TRINITY_DN2405_c0_g1, TRINITY_DN2940_c3_g1, TRINITY_DN347_c0_g2, TRINITY_DN9952_c0_g1
CA.MI	GO:0070482	response to oxygen levels	71	0.5089	TRINITY_DN0_c0_g6, TRINITY_DN10131_c0_g1, TRINITY_DN1017_c1_g1, TRINITY_DN11073_c0_g1, TRINITY_DN1148_c0_g1, TRINITY_DN11715_c0_g1, TRINITY_DN118718_c0_g1, TRINITY_DN1192_c6_g1, TRINITY_DN12149_c0_g1, TRINITY_DN121989_c0_g1, TRINITY_DN12329_c0_g1, TRINITY_DN123330_c0_g1, TRINITY_DN12661_c0_g2, TRINITY_DN1285_c1_g4, TRINITY_DN14279_c0_g1, TRINITY_DN1496_c1_g1, TRINITY_DN15325_c0_g1, TRINITY_DN1625…
CA.MI	GO:0050794	regulation of cellular process	3433	0.5090	TRINITY_DN0_c28_g1, TRINITY_DN1_c0_g2, TRINITY_DN1_c0_g3, TRINITY_DN1_c1_g1, TRINITY_DN1_c13_g1, TRINITY_DN10_c0_g1, TRINITY_DN100_c0_g2, TRINITY_DN1000_c1_g1, TRINITY_DN10001_c0_g1, TRINITY_DN100063_c0_g2, TRINITY_DN100074_c0_g2, TRINITY_DN1001_c0_g1, TRINITY_DN10011_c0_g1, TRINITY_DN10013_c1_g1, TRINITY_DN10013_c1_g2, TRINITY_DN1002_c0_g1, TRINITY_DN100299_c0_g2, TRINITY_DN10031_c0_g1, TRINITY_…
CA.MI	GO:0000278	mitotic cell cycle	338	0.5091	TRINITY_DN1010_c1_g1, TRINITY_DN1010_c1_g2, TRINITY_DN10128_c0_g2, TRINITY_DN1018_c0_g1, TRINITY_DN10181_c0_g1, TRINITY_DN10182_c0_g1, TRINITY_DN10206_c0_g1, TRINITY_DN1028_c0_g1, TRINITY_DN10280_c0_g1, TRINITY_DN1032_c0_g1, TRINITY_DN10390_c0_g1, TRINITY_DN104_c0_g1, TRINITY_DN1050_c0_g1, TRINITY_DN1054_c0_g1, TRINITY_DN1054_c0_g2, TRINITY_DN11016_c0_g1, TRINITY_DN1107_c0_g1, TRINITY_DN11073_c0_…
CA.MI	GO:0006406	mRNA export from nucleus	2	0.5095	TRINITY_DN11654_c0_g1, TRINITY_DN448_c0_g1
CA.MI	GO:0006369	termination of RNA polymerase II transcription	2	0.5095	TRINITY_DN11654_c0_g1, TRINITY_DN448_c0_g1
CA.MI	GO:0010876	lipid localization	221	0.5103	TRINITY_DN100_c0_g2, TRINITY_DN102_c1_g2, TRINITY_DN1021_c0_g1, TRINITY_DN11056_c1_g1, TRINITY_DN11674_c1_g1, TRINITY_DN11693_c1_g1, TRINITY_DN11842_c0_g3, TRINITY_DN11849_c1_g1, TRINITY_DN1188_c1_g1, TRINITY_DN11921_c0_g1, TRINITY_DN11921_c0_g3, TRINITY_DN11965_c0_g1, TRINITY_DN1199_c1_g1, TRINITY_DN119974_c0_g2, TRINITY_DN12209_c0_g1, TRINITY_DN12287_c0_g1, TRINITY_DN12323_c2_g1, TRINITY_DN1234…
CA.MI	GO:0008343	adult feeding behavior	1	0.5115	TRINITY_DN92402_c0_g1
CA.MI	GO:0048856	anatomical structure development	1282	0.5147	TRINITY_DN1000_c1_g1, TRINITY_DN100063_c0_g2, TRINITY_DN1001_c0_g1, TRINITY_DN10011_c0_g1, TRINITY_DN10013_c1_g2, TRINITY_DN1004_c0_g1, TRINITY_DN10046_c0_g1, TRINITY_DN10056_c0_g1, TRINITY_DN10078_c0_g1, TRINITY_DN100952_c0_g1, TRINITY_DN1010_c1_g1, TRINITY_DN1010_c1_g2, TRINITY_DN101259_c0_g1, TRINITY_DN10131_c0_g1, TRINITY_DN10138_c0_g1, TRINITY_DN1016_c1_g2, TRINITY_DN1016_c4_g1, TRINITY_DN10…
CA.MI	GO:0001974	blood vessel remodeling	8	0.5164	TRINITY_DN11816_c0_g2, TRINITY_DN12661_c0_g2, TRINITY_DN1427_c0_g1, TRINITY_DN1427_c0_g2, TRINITY_DN14681_c0_g2, TRINITY_DN15325_c0_g1, TRINITY_DN1585_c0_g1, TRINITY_DN6620_c0_g2
CA.MI	GO:0012501	programmed cell death	484	0.5186	TRINITY_DN1_c0_g3, TRINITY_DN10_c0_g1, TRINITY_DN10011_c0_g1, TRINITY_DN100299_c0_g2, TRINITY_DN10031_c0_g1, TRINITY_DN1010_c1_g1, TRINITY_DN1010_c1_g2, TRINITY_DN10173_c0_g1, TRINITY_DN10182_c0_g1, TRINITY_DN1020_c0_g1, TRINITY_DN10202_c0_g2, TRINITY_DN10206_c0_g1, TRINITY_DN10267_c0_g1, TRINITY_DN10282_c1_g1, TRINITY_DN10413_c1_g1, TRINITY_DN10417_c0_g1, TRINITY_DN1044_c0_g1, TRINITY_DN1048_c2_…
CA.MI	GO:0031128	developmental induction	4	0.5195	TRINITY_DN15513_c0_g1, TRINITY_DN23065_c0_g1, TRINITY_DN31836_c0_g1, TRINITY_DN8391_c0_g1
CA.MI	GO:0061339	establishment or maintenance of monopolar cell polarity	8	0.5222	TRINITY_DN17667_c0_g1, TRINITY_DN2880_c1_g1, TRINITY_DN3356_c2_g2, TRINITY_DN67237_c0_g1, TRINITY_DN819_c2_g1, TRINITY_DN9125_c0_g1, TRINITY_DN9400_c0_g1, TRINITY_DN9435_c0_g2
CA.MI	GO:0002252	immune effector process	249	0.5260	TRINITY_DN101139_c0_g1, TRINITY_DN10366_c0_g1, TRINITY_DN10389_c1_g1, TRINITY_DN1042_c0_g1, TRINITY_DN1042_c0_g2, TRINITY_DN1045_c0_g1, TRINITY_DN1045_c1_g1, TRINITY_DN10465_c0_g1, TRINITY_DN10465_c1_g1, TRINITY_DN110092_c0_g1, TRINITY_DN11073_c0_g1, TRINITY_DN1108_c0_g1, TRINITY_DN111_c2_g1, TRINITY_DN1143_c0_g1, TRINITY_DN1148_c0_g1, TRINITY_DN1155_c1_g1, TRINITY_DN1156_c0_g1, TRINITY_DN1158_c1…
CA.MI	GO:0071941	nitrogen cycle metabolic process	3	0.5388	TRINITY_DN116733_c0_g1, TRINITY_DN7015_c0_g2, TRINITY_DN7097_c0_g1
CA.MI	GO:0006464	cellular protein modification process	18	0.5409	TRINITY_DN11113_c0_g1, TRINITY_DN127_c1_g2, TRINITY_DN1306_c0_g1, TRINITY_DN1306_c0_g2, TRINITY_DN1384_c0_g1, TRINITY_DN13897_c0_g1, TRINITY_DN13915_c0_g1, TRINITY_DN1576_c2_g1, TRINITY_DN2405_c0_g1, TRINITY_DN28344_c0_g1, TRINITY_DN2940_c3_g1, TRINITY_DN3521_c0_g1, TRINITY_DN3615_c0_g1, TRINITY_DN40445_c0_g1, TRINITY_DN53466_c0_g4, TRINITY_DN5496_c0_g1, TRINITY_DN743_c1_g2, TRINITY_DN8101_c0_g1
CA.MI	GO:0003008	system process	299	0.5428	TRINITY_DN0_c0_g4, TRINITY_DN1_c13_g1, TRINITY_DN1000_c1_g1, TRINITY_DN10137_c0_g1, TRINITY_DN1018_c0_g1, TRINITY_DN10181_c0_g1, TRINITY_DN10188_c0_g1, TRINITY_DN10336_c1_g1, TRINITY_DN103882_c1_g2, TRINITY_DN1044_c0_g1, TRINITY_DN1049_c0_g1, TRINITY_DN110046_c0_g1, TRINITY_DN11026_c0_g1, TRINITY_DN11040_c0_g2, TRINITY_DN11045_c0_g2, TRINITY_DN1106_c4_g1, TRINITY_DN111_c2_g1, TRINITY_DN11136_c0_g…
CA.MI	GO:0022402	cell cycle process	464	0.5468	TRINITY_DN10128_c0_g2, TRINITY_DN1018_c0_g1, TRINITY_DN10181_c0_g1, TRINITY_DN10182_c0_g1, TRINITY_DN1019_c0_g1, TRINITY_DN10190_c0_g1, TRINITY_DN10249_c0_g1, TRINITY_DN10268_c0_g1, TRINITY_DN1028_c0_g1, TRINITY_DN10280_c0_g1, TRINITY_DN10287_c1_g1, TRINITY_DN1032_c0_g1, TRINITY_DN10326_c0_g2, TRINITY_DN10390_c0_g1, TRINITY_DN1044_c0_g1, TRINITY_DN1045_c0_g1, TRINITY_DN104659_c0_g4, TRINITY_DN105…
CA.MI	GO:0044550	secondary metabolite biosynthetic process	5	0.5472	TRINITY_DN103751_c0_g1, TRINITY_DN1163_c4_g1, TRINITY_DN1652_c0_g1, TRINITY_DN95047_c0_g2, TRINITY_DN988_c1_g1
CA.MI	GO:0032615	interleukin-12 production	11	0.5510	TRINITY_DN14966_c0_g2, TRINITY_DN1600_c0_g2, TRINITY_DN16825_c0_g1, TRINITY_DN2213_c0_g1, TRINITY_DN23282_c0_g2, TRINITY_DN3216_c2_g1, TRINITY_DN3216_c2_g2, TRINITY_DN3640_c0_g1, TRINITY_DN36570_c0_g1, TRINITY_DN83396_c0_g1, TRINITY_DN9820_c0_g1
CA.MI	GO:0071625	vocalization behavior	2	0.5550	TRINITY_DN1226_c1_g1, TRINITY_DN3759_c0_g1
CA.MI	GO:0090647	modulation of age-related behavioral decline	1	0.5558	TRINITY_DN877_c0_g1
CA.MI	GO:0010573	vascular endothelial growth factor production	4	0.5575	TRINITY_DN15163_c1_g1, TRINITY_DN1585_c0_g1, TRINITY_DN23293_c0_g1, TRINITY_DN6620_c0_g2
CA.MI	GO:0071402	cellular response to lipoprotein particle stimulus	4	0.5587	TRINITY_DN123330_c0_g1, TRINITY_DN1487_c1_g2, TRINITY_DN6012_c0_g1, TRINITY_DN6553_c0_g1
CA.MI	GO:0090659	walking behavior	7	0.5594	TRINITY_DN1041_c2_g1, TRINITY_DN11651_c0_g1, TRINITY_DN13579_c0_g1, TRINITY_DN2673_c0_g2, TRINITY_DN31836_c0_g1, TRINITY_DN4124_c0_g1, TRINITY_DN823_c0_g1
CA.MI	GO:1990834	response to odorant	1	0.5609	TRINITY_DN9553_c0_g1
CA.MI	GO:0071166	ribonucleoprotein complex localization	36	0.5634	TRINITY_DN1049_c0_g1, TRINITY_DN11015_c0_g1, TRINITY_DN1106_c4_g1, TRINITY_DN1149_c0_g1, TRINITY_DN11654_c0_g1, TRINITY_DN1210_c0_g1, TRINITY_DN12930_c0_g1, TRINITY_DN12930_c0_g4, TRINITY_DN1407_c0_g1, TRINITY_DN1456_c3_g1, TRINITY_DN1460_c0_g1, TRINITY_DN1501_c0_g1, TRINITY_DN15411_c0_g1, TRINITY_DN15725_c0_g1, TRINITY_DN1578_c0_g1, TRINITY_DN1605_c0_g1, TRINITY_DN1624_c0_g1, TRINITY_DN1635_c3_g…
CA.MI	GO:0090559	regulation of membrane permeability	22	0.5640	TRINITY_DN11040_c0_g2, TRINITY_DN11469_c0_g1, TRINITY_DN1226_c1_g1, TRINITY_DN13678_c0_g1, TRINITY_DN1712_c2_g2, TRINITY_DN2080_c0_g1, TRINITY_DN2523_c0_g1, TRINITY_DN259437_c0_g1, TRINITY_DN2640_c0_g1, TRINITY_DN26503_c0_g2, TRINITY_DN3249_c0_g1, TRINITY_DN335_c1_g1, TRINITY_DN347_c0_g2, TRINITY_DN3474_c1_g1, TRINITY_DN3510_c0_g2, TRINITY_DN3597_c0_g1, TRINITY_DN3646_c3_g1, TRINITY_DN6910_c0_g1,…
CA.MI	GO:0009636	response to toxic substance	118	0.5675	TRINITY_DN10131_c0_g1, TRINITY_DN10306_c3_g2, TRINITY_DN11024_c0_g2, TRINITY_DN11586_c0_g1, TRINITY_DN11919_c0_g1, TRINITY_DN12173_c0_g2, TRINITY_DN12180_c0_g1, TRINITY_DN122_c4_g1, TRINITY_DN12273_c0_g1, TRINITY_DN12351_c0_g1, TRINITY_DN12352_c0_g1, TRINITY_DN12661_c0_g2, TRINITY_DN127_c0_g1, TRINITY_DN130_c2_g1, TRINITY_DN1352_c0_g1, TRINITY_DN13627_c0_g1, TRINITY_DN14035_c0_g1, TRINITY_DN14157…
CA.MI	GO:0070887	cellular response to chemical stimulus	724	0.5708	TRINITY_DN1_c1_g1, TRINITY_DN10_c0_g1, TRINITY_DN1001_c0_g1, TRINITY_DN10056_c0_g1, TRINITY_DN10137_c0_g1, TRINITY_DN101419_c0_g1, TRINITY_DN1015_c1_g1, TRINITY_DN1017_c1_g1, TRINITY_DN10173_c0_g1, TRINITY_DN10181_c0_g1, TRINITY_DN10182_c0_g1, TRINITY_DN102_c1_g1, TRINITY_DN1020_c0_g1, TRINITY_DN10206_c0_g1, TRINITY_DN10287_c1_g1, TRINITY_DN10306_c3_g2, TRINITY_DN10389_c1_g1, TRINITY_DN1040_c5_g1…
CA.MI	GO:0014823	response to activity	12	0.5764	TRINITY_DN11412_c0_g1, TRINITY_DN127_c0_g1, TRINITY_DN12763_c0_g1, TRINITY_DN14966_c0_g2, TRINITY_DN16377_c0_g1, TRINITY_DN1667_c0_g2, TRINITY_DN23308_c0_g1, TRINITY_DN34775_c0_g1, TRINITY_DN3654_c5_g2, TRINITY_DN9366_c0_g1, TRINITY_DN93847_c1_g1, TRINITY_DN9820_c0_g1
CA.MI	GO:0071495	cellular response to endogenous stimulus	317	0.5772	TRINITY_DN10137_c0_g1, TRINITY_DN101419_c0_g1, TRINITY_DN1015_c1_g1, TRINITY_DN1017_c1_g1, TRINITY_DN10181_c0_g1, TRINITY_DN10182_c0_g1, TRINITY_DN102_c1_g1, TRINITY_DN1020_c0_g1, TRINITY_DN10287_c1_g1, TRINITY_DN1040_c5_g1, TRINITY_DN11042_c0_g1, TRINITY_DN11045_c0_g2, TRINITY_DN11449_c0_g1, TRINITY_DN114538_c0_g2, TRINITY_DN11494_c0_g1, TRINITY_DN11554_c0_g1, TRINITY_DN1156_c0_g1, TRINITY_DN116…
CA.MI	GO:0001967	suckling behavior	5	0.5774	TRINITY_DN11943_c0_g1, TRINITY_DN2361_c0_g1, TRINITY_DN239662_c0_g1, TRINITY_DN3684_c0_g1, TRINITY_DN688_c0_g1
CA.MI	GO:0032621	interleukin-18 production	2	0.5784	TRINITY_DN14966_c0_g2, TRINITY_DN16377_c0_g1
CA.MI	GO:0009628	response to abiotic stimulus	266	0.5792	TRINITY_DN0_c0_g6, TRINITY_DN10065_c0_g2, TRINITY_DN10131_c0_g1, TRINITY_DN1017_c1_g1, TRINITY_DN1018_c0_g1, TRINITY_DN10190_c0_g1, TRINITY_DN10245_c0_g2, TRINITY_DN1029_c1_g1, TRINITY_DN1042_c0_g2, TRINITY_DN1044_c0_g1, TRINITY_DN10466_c0_g1, TRINITY_DN1051_c0_g1, TRINITY_DN1054_c0_g1, TRINITY_DN1054_c0_g2, TRINITY_DN11040_c0_g2, TRINITY_DN11073_c0_g1, TRINITY_DN111_c1_g1, TRINITY_DN11312_c0_g1,…
CA.MI	GO:0061351	neural precursor cell proliferation	38	0.5849	TRINITY_DN1000_c1_g1, TRINITY_DN10182_c0_g1, TRINITY_DN12206_c0_g1, TRINITY_DN1272_c0_g1, TRINITY_DN12909_c0_g1, TRINITY_DN146_c0_g1, TRINITY_DN15597_c1_g1, TRINITY_DN1585_c0_g1, TRINITY_DN1620_c0_g1, TRINITY_DN1620_c0_g2, TRINITY_DN1653_c0_g1, TRINITY_DN17225_c0_g1, TRINITY_DN1743_c0_g2, TRINITY_DN17667_c0_g1, TRINITY_DN22095_c0_g1, TRINITY_DN2376_c2_g1, TRINITY_DN2620_c0_g1, TRINITY_DN26650_c0_…
CA.MI	GO:0036065	fucosylation	4	0.5861	TRINITY_DN104469_c0_g1, TRINITY_DN26284_c0_g1, TRINITY_DN70608_c0_g1, TRINITY_DN8939_c0_g1
CA.MI	GO:0061245	establishment or maintenance of bipolar cell polarity	18	0.5865	TRINITY_DN10182_c0_g1, TRINITY_DN11977_c0_g1, TRINITY_DN1581_c0_g1, TRINITY_DN1581_c0_g2, TRINITY_DN1749_c0_g1, TRINITY_DN17667_c0_g1, TRINITY_DN21918_c0_g1, TRINITY_DN2880_c1_g1, TRINITY_DN3006_c0_g1, TRINITY_DN3356_c2_g2, TRINITY_DN3379_c0_g1, TRINITY_DN605_c8_g1, TRINITY_DN67237_c0_g1, TRINITY_DN7060_c0_g2, TRINITY_DN819_c2_g1, TRINITY_DN9125_c0_g1, TRINITY_DN9400_c0_g1, TRINITY_DN9435_c0_g2
CA.MI	GO:0072331	signal transduction by p53 class mediator	2	0.5912	TRINITY_DN40445_c0_g1, TRINITY_DN9320_c0_g1
CA.MI	GO:0032197	transposition, RNA-mediated	2	0.5930	TRINITY_DN347_c0_g2, TRINITY_DN410_c0_g1
CA.MI	GO:0061481	response to TNF agonist	1	0.5941	TRINITY_DN21103_c0_g1
CA.MI	GO:0003016	respiratory system process	7	0.5946	TRINITY_DN11943_c0_g1, TRINITY_DN146882_c0_g1, TRINITY_DN2361_c0_g1, TRINITY_DN239662_c0_g1, TRINITY_DN28950_c0_g1, TRINITY_DN3170_c0_g1, TRINITY_DN68_c1_g1
CA.MI	GO:0000920	septum digestion after cytokinesis	1	0.5955	TRINITY_DN6199_c0_g1
CA.MI	GO:0030029	actin filament-based process	261	0.6026	TRINITY_DN0_c0_g2, TRINITY_DN10045_c0_g1, TRINITY_DN10056_c0_g1, TRINITY_DN101259_c0_g1, TRINITY_DN10181_c0_g1, TRINITY_DN10182_c0_g1, TRINITY_DN10211_c0_g1, TRINITY_DN10366_c0_g1, TRINITY_DN1042_c0_g1, TRINITY_DN1042_c0_g2, TRINITY_DN110092_c0_g1, TRINITY_DN11096_c0_g1, TRINITY_DN111172_c0_g1, TRINITY_DN11437_c0_g1, TRINITY_DN114538_c0_g2, TRINITY_DN11469_c0_g1, TRINITY_DN11484_c0_g1, TRINITY_DN…
CA.MI	GO:0060322	head development	156	0.6087	TRINITY_DN10138_c0_g1, TRINITY_DN1016_c4_g1, TRINITY_DN1017_c1_g1, TRINITY_DN1018_c0_g1, TRINITY_DN10181_c0_g1, TRINITY_DN10268_c0_g1, TRINITY_DN1029_c0_g1, TRINITY_DN10402_c0_g1, TRINITY_DN11026_c0_g1, TRINITY_DN11651_c0_g1, TRINITY_DN1188_c0_g1, TRINITY_DN119974_c0_g2, TRINITY_DN12149_c0_g1, TRINITY_DN12180_c0_g1, TRINITY_DN121989_c0_g1, TRINITY_DN12206_c0_g1, TRINITY_DN12207_c0_g1, TRINITY_DN1…
CA.MI	GO:0006807	nitrogen compound metabolic process	4223	0.6091	TRINITY_DN0_c0_g1, TRINITY_DN0_c28_g1, TRINITY_DN0_c37_g1, TRINITY_DN0_c8_g1, TRINITY_DN10_c0_g1, TRINITY_DN100074_c0_g2, TRINITY_DN1001_c0_g1, TRINITY_DN10011_c0_g1, TRINITY_DN10011_c0_g2, TRINITY_DN10013_c0_g1, TRINITY_DN10013_c1_g2, TRINITY_DN10014_c0_g1, TRINITY_DN10016_c0_g1, TRINITY_DN10017_c3_g1, TRINITY_DN1002_c0_g1, TRINITY_DN100299_c0_g2, TRINITY_DN10033_c0_g1, TRINITY_DN1004_c0_g1, TRI…
CA.MI	GO:0007622	rhythmic behavior	13	0.6105	TRINITY_DN1018_c0_g1, TRINITY_DN12661_c0_g2, TRINITY_DN149575_c0_g1, TRINITY_DN23308_c0_g1, TRINITY_DN26733_c4_g1, TRINITY_DN31707_c0_g1, TRINITY_DN3176_c0_g1, TRINITY_DN3241_c0_g1, TRINITY_DN347_c0_g2, TRINITY_DN7929_c1_g2, TRINITY_DN8175_c0_g1, TRINITY_DN827_c0_g1, TRINITY_DN877_c1_g1
CA.MI	GO:0070085	glycosylation	83	0.6176	TRINITY_DN10065_c0_g2, TRINITY_DN1031_c0_g1, TRINITY_DN10438_c1_g1, TRINITY_DN104469_c0_g1, TRINITY_DN11097_c0_g1, TRINITY_DN11447_c0_g1, TRINITY_DN11789_c0_g1, TRINITY_DN12128_c2_g1, TRINITY_DN12145_c0_g1, TRINITY_DN12277_c0_g1, TRINITY_DN12833_c0_g1, TRINITY_DN13614_c1_g1, TRINITY_DN1391_c1_g1, TRINITY_DN1397_c2_g1, TRINITY_DN14005_c1_g1, TRINITY_DN14005_c1_g2, TRINITY_DN142863_c0_g1, TRINITY_D…
CA.MI	GO:0032501	multicellular organismal process	1525	0.6178	TRINITY_DN0_c0_g4, TRINITY_DN1_c13_g1, TRINITY_DN1000_c1_g1, TRINITY_DN100063_c0_g2, TRINITY_DN1001_c0_g1, TRINITY_DN10011_c0_g1, TRINITY_DN10013_c1_g2, TRINITY_DN1004_c0_g1, TRINITY_DN10056_c0_g1, TRINITY_DN10078_c0_g1, TRINITY_DN100952_c0_g1, TRINITY_DN1010_c1_g1, TRINITY_DN1010_c1_g2, TRINITY_DN101139_c0_g1, TRINITY_DN101259_c0_g1, TRINITY_DN10128_c1_g1, TRINITY_DN10137_c0_g1, TRINITY_DN10138_…
CA.MI	GO:0050886	endocrine process	9	0.6180	TRINITY_DN1392_c7_g1, TRINITY_DN149575_c0_g1, TRINITY_DN17667_c0_g1, TRINITY_DN347_c0_g2, TRINITY_DN6620_c0_g2, TRINITY_DN67396_c0_g1, TRINITY_DN833_c0_g1, TRINITY_DN877_c1_g1, TRINITY_DN962_c0_g2
CA.MI	GO:0044241	lipid digestion	2	0.6190	TRINITY_DN24494_c0_g1, TRINITY_DN26274_c0_g1
CA.MI	GO:0042026	protein refolding	15	0.6205	TRINITY_DN1712_c2_g2, TRINITY_DN1762_c0_g1, TRINITY_DN23338_c0_g1, TRINITY_DN2639_c0_g1, TRINITY_DN264_c1_g1, TRINITY_DN2671_c5_g1, TRINITY_DN3185_c0_g3, TRINITY_DN32244_c0_g1, TRINITY_DN372_c0_g1, TRINITY_DN372_c0_g3, TRINITY_DN4022_c0_g1, TRINITY_DN6666_c0_g1, TRINITY_DN8671_c3_g1, TRINITY_DN889_c1_g2, TRINITY_DN9820_c0_g1
CA.MI	GO:0071695	anatomical structure maturation	24	0.6217	TRINITY_DN14895_c0_g1, TRINITY_DN16193_c0_g1, TRINITY_DN16649_c0_g1, TRINITY_DN16649_c0_g2, TRINITY_DN17667_c0_g1, TRINITY_DN2396_c2_g3, TRINITY_DN2550_c1_g3, TRINITY_DN25685_c0_g1, TRINITY_DN25741_c0_g4, TRINITY_DN3020_c0_g1, TRINITY_DN3409_c0_g1, TRINITY_DN347_c0_g2, TRINITY_DN3474_c1_g1, TRINITY_DN3508_c0_g2, TRINITY_DN35903_c0_g1, TRINITY_DN362_c0_g1, TRINITY_DN6197_c0_g1, TRINITY_DN68206_c0_…
CA.MI	GO:0042752	regulation of circadian rhythm	34	0.6232	TRINITY_DN1044_c0_g1, TRINITY_DN118718_c0_g1, TRINITY_DN1200_c0_g1, TRINITY_DN12144_c0_g1, TRINITY_DN12661_c0_g2, TRINITY_DN144696_c0_g1, TRINITY_DN149575_c0_g1, TRINITY_DN1576_c2_g1, TRINITY_DN15920_c0_g1, TRINITY_DN16030_c0_g1, TRINITY_DN170362_c0_g1, TRINITY_DN23224_c0_g1, TRINITY_DN23314_c0_g1, TRINITY_DN2657_c1_g2, TRINITY_DN26640_c0_g1, TRINITY_DN26733_c4_g1, TRINITY_DN30_c0_g1, TRINITY_DN3…
CA.MI	GO:0090345	cellular organohalogen metabolic process	1	0.6238	TRINITY_DN1274_c0_g2
CA.MI	GO:0002251	organ or tissue specific immune response	3	0.6275	TRINITY_DN3216_c2_g1, TRINITY_DN3351_c0_g4, TRINITY_DN3351_c0_g6
CA.MI	GO:0055115	entry into diapause	3	0.6279	TRINITY_DN2080_c2_g1, TRINITY_DN7997_c0_g1, TRINITY_DN859_c0_g1
CA.MI	GO:0007409	axonogenesis	1	0.6310	TRINITY_DN5039_c0_g1
CA.MI	GO:0048709	oligodendrocyte differentiation	1	0.6310	TRINITY_DN5039_c0_g1
CA.MI	GO:0009214	cyclic nucleotide catabolic process	1	0.6310	TRINITY_DN5039_c0_g1
CA.MI	GO:0002931	response to ischemia	9	0.6318	TRINITY_DN1712_c2_g2, TRINITY_DN2101_c0_g1, TRINITY_DN3003_c0_g2, TRINITY_DN347_c0_g2, TRINITY_DN3474_c1_g1, TRINITY_DN6549_c0_g2, TRINITY_DN84235_c0_g2, TRINITY_DN919_c0_g1, TRINITY_DN9820_c0_g1
CA.MI	GO:0008037	cell recognition	37	0.6366	TRINITY_DN10366_c0_g1, TRINITY_DN1041_c0_g1, TRINITY_DN11032_c1_g1, TRINITY_DN110521_c0_g1, TRINITY_DN11940_c0_g1, TRINITY_DN129_c1_g1, TRINITY_DN1365_c1_g1, TRINITY_DN1393_c0_g1, TRINITY_DN1431_c0_g3, TRINITY_DN145_c4_g1, TRINITY_DN162232_c0_g1, TRINITY_DN1659_c0_g4, TRINITY_DN17378_c0_g1, TRINITY_DN1749_c0_g1, TRINITY_DN20788_c2_g1, TRINITY_DN23282_c0_g2, TRINITY_DN24655_c0_g1, TRINITY_DN2561_c…
CA.MI	GO:0009612	response to mechanical stimulus	35	0.6401	TRINITY_DN1042_c0_g2, TRINITY_DN111_c1_g1, TRINITY_DN120801_c0_g1, TRINITY_DN12385_c3_g1, TRINITY_DN12661_c0_g2, TRINITY_DN12835_c0_g1, TRINITY_DN13760_c0_g1, TRINITY_DN142_c0_g2, TRINITY_DN1508_c0_g1, TRINITY_DN15597_c1_g1, TRINITY_DN16377_c0_g1, TRINITY_DN17667_c0_g1, TRINITY_DN21095_c0_g1, TRINITY_DN2213_c0_g1, TRINITY_DN3216_c2_g1, TRINITY_DN3216_c2_g2, TRINITY_DN3263_c3_g1, TRINITY_DN3263_c3…
CA.MI	GO:0046907	intracellular transport	7	0.6408	TRINITY_DN11654_c0_g1, TRINITY_DN1175_c1_g1, TRINITY_DN1291_c0_g1, TRINITY_DN1576_c2_g1, TRINITY_DN3521_c0_g1, TRINITY_DN448_c0_g1, TRINITY_DN5496_c0_g1
CA.MI	GO:0006734	NADH metabolic process	11	0.6443	TRINITY_DN1011_c0_g1, TRINITY_DN10138_c0_g1, TRINITY_DN10220_c0_g1, TRINITY_DN123506_c0_g1, TRINITY_DN14592_c0_g1, TRINITY_DN3003_c0_g2, TRINITY_DN3152_c2_g1, TRINITY_DN347_c0_g2, TRINITY_DN37097_c1_g1, TRINITY_DN7056_c1_g1, TRINITY_DN9782_c0_g1
CA.MI	GO:0140112	extracellular vesicle biogenesis	9	0.6457	TRINITY_DN1291_c0_g1, TRINITY_DN14593_c0_g1, TRINITY_DN173_c0_g1, TRINITY_DN2217_c1_g2, TRINITY_DN34775_c0_g1, TRINITY_DN37438_c0_g1, TRINITY_DN62563_c0_g1, TRINITY_DN6863_c0_g1, TRINITY_DN8228_c0_g1
CA.MI	GO:0009112	nucleobase metabolic process	1	0.6499	TRINITY_DN27460_c0_g1
CA.MI	GO:0044205	'de novo' UMP biosynthetic process	1	0.6499	TRINITY_DN27460_c0_g1
CA.MI	GO:0072593	reactive oxygen species metabolic process	75	0.6505	TRINITY_DN10173_c0_g1, TRINITY_DN1042_c0_g2, TRINITY_DN11073_c0_g1, TRINITY_DN1163_c2_g1, TRINITY_DN117_c0_g1, TRINITY_DN121989_c0_g1, TRINITY_DN122_c4_g1, TRINITY_DN12661_c0_g2, TRINITY_DN12835_c0_g1, TRINITY_DN1284_c1_g1, TRINITY_DN1427_c0_g1, TRINITY_DN1427_c0_g2, TRINITY_DN14417_c0_g2, TRINITY_DN14571_c0_g1, TRINITY_DN14681_c0_g2, TRINITY_DN1487_c1_g2, TRINITY_DN14966_c0_g2, TRINITY_DN1525_c0…
CA.MI	GO:0032633	interleukin-4 production	6	0.6513	TRINITY_DN12206_c0_g1, TRINITY_DN137429_c0_g1, TRINITY_DN31862_c0_g1, TRINITY_DN3640_c0_g1, TRINITY_DN5954_c0_g1, TRINITY_DN8363_c0_g1
CA.MI	GO:0034641	cellular nitrogen compound metabolic process	2734	0.6519	TRINITY_DN0_c0_g1, TRINITY_DN0_c28_g1, TRINITY_DN0_c37_g1, TRINITY_DN0_c8_g1, TRINITY_DN10_c0_g1, TRINITY_DN100074_c0_g2, TRINITY_DN1001_c0_g1, TRINITY_DN10011_c0_g1, TRINITY_DN10011_c0_g2, TRINITY_DN10013_c0_g1, TRINITY_DN10014_c0_g1, TRINITY_DN10016_c0_g1, TRINITY_DN1004_c0_g1, TRINITY_DN10044_c0_g1, TRINITY_DN10049_c0_g1, TRINITY_DN10049_c0_g2, TRINITY_DN100496_c3_g1, TRINITY_DN10056_c0_g2, TR…
CA.MI	GO:0043933	protein-containing complex subunit organization	614	0.6582	TRINITY_DN0_c0_g6, TRINITY_DN1001_c0_g1, TRINITY_DN10016_c0_g1, TRINITY_DN10071_c0_g1, TRINITY_DN10131_c0_g1, TRINITY_DN101419_c0_g1, TRINITY_DN10148_c0_g1, TRINITY_DN1016_c4_g1, TRINITY_DN10173_c0_g1, TRINITY_DN10181_c0_g1, TRINITY_DN10182_c0_g1, TRINITY_DN10190_c0_g1, TRINITY_DN10201_c0_g1, TRINITY_DN1021_c0_g1, TRINITY_DN10220_c0_g1, TRINITY_DN10267_c0_g1, TRINITY_DN1028_c0_g1, TRINITY_DN10366…
CA.MI	GO:0000003	reproduction	335	0.6586	TRINITY_DN100063_c0_g2, TRINITY_DN10128_c1_g1, TRINITY_DN1018_c0_g1, TRINITY_DN10181_c0_g1, TRINITY_DN10182_c0_g1, TRINITY_DN10280_c0_g1, TRINITY_DN10389_c1_g1, TRINITY_DN1044_c0_g1, TRINITY_DN10475_c0_g1, TRINITY_DN1049_c0_g1, TRINITY_DN1053_c0_g4, TRINITY_DN110521_c0_g1, TRINITY_DN111_c1_g1, TRINITY_DN114538_c0_g2, TRINITY_DN11554_c0_g1, TRINITY_DN116111_c0_g1, TRINITY_DN11681_c3_g1, TRINITY_DN…
CA.MI	GO:0006458	'de novo' protein folding	12	0.6599	TRINITY_DN1051_c0_g1, TRINITY_DN11072_c1_g3, TRINITY_DN11509_c0_g1, TRINITY_DN1365_c1_g1, TRINITY_DN14685_c0_g1, TRINITY_DN2639_c0_g1, TRINITY_DN2671_c5_g1, TRINITY_DN32244_c0_g1, TRINITY_DN372_c0_g1, TRINITY_DN372_c0_g3, TRINITY_DN9820_c0_g1, TRINITY_DN9985_c0_g1
CA.MI	GO:0032609	interferon-gamma production	25	0.6666	TRINITY_DN11922_c0_g1, TRINITY_DN12145_c0_g1, TRINITY_DN12661_c0_g2, TRINITY_DN137429_c0_g1, TRINITY_DN143014_c0_g1, TRINITY_DN14966_c0_g2, TRINITY_DN1523_c0_g1, TRINITY_DN1585_c0_g1, TRINITY_DN16377_c0_g1, TRINITY_DN23282_c0_g2, TRINITY_DN24_c0_g2, TRINITY_DN2665_c0_g1, TRINITY_DN27832_c0_g1, TRINITY_DN3020_c1_g1, TRINITY_DN30335_c0_g2, TRINITY_DN31506_c0_g1, TRINITY_DN3640_c0_g1, TRINITY_DN5954…
CA.MI	GO:0032637	interleukin-8 production	14	0.6676	TRINITY_DN10206_c0_g1, TRINITY_DN12661_c0_g2, TRINITY_DN1488_c1_g1, TRINITY_DN14966_c0_g2, TRINITY_DN16377_c0_g1, TRINITY_DN24642_c0_g2, TRINITY_DN2523_c0_g1, TRINITY_DN2665_c0_g1, TRINITY_DN30173_c0_g1, TRINITY_DN37367_c1_g1, TRINITY_DN6701_c0_g1, TRINITY_DN6939_c3_g1, TRINITY_DN836_c1_g1, TRINITY_DN99884_c0_g1
CA.MI	GO:0061635	regulation of protein complex stability	2	0.6687	TRINITY_DN12273_c1_g1, TRINITY_DN62563_c0_g1
CA.MI	GO:0030155	regulation of cell adhesion	154	0.6703	TRINITY_DN1001_c0_g1, TRINITY_DN10046_c0_g1, TRINITY_DN10206_c0_g1, TRINITY_DN1042_c0_g1, TRINITY_DN1042_c0_g2, TRINITY_DN11096_c0_g1, TRINITY_DN11574_c0_g1, TRINITY_DN11651_c0_g1, TRINITY_DN11653_c0_g1, TRINITY_DN11673_c0_g1, TRINITY_DN12145_c0_g1, TRINITY_DN121989_c0_g1, TRINITY_DN122_c1_g2, TRINITY_DN12206_c0_g1, TRINITY_DN1226_c1_g1, TRINITY_DN1230_c0_g1, TRINITY_DN12361_c0_g1, TRINITY_DN1266…
CA.MI	GO:0071704	organic substance metabolic process	4560	0.6706	TRINITY_DN0_c0_g1, TRINITY_DN0_c0_g4, TRINITY_DN0_c28_g1, TRINITY_DN0_c37_g1, TRINITY_DN0_c8_g1, TRINITY_DN1_c13_g1, TRINITY_DN10_c0_g1, TRINITY_DN100_c0_g2, TRINITY_DN100074_c0_g2, TRINITY_DN1001_c0_g1, TRINITY_DN10011_c0_g1, TRINITY_DN10011_c0_g2, TRINITY_DN10013_c0_g1, TRINITY_DN10013_c1_g2, TRINITY_DN10014_c0_g1, TRINITY_DN10016_c0_g1, TRINITY_DN10017_c3_g1, TRINITY_DN1002_c0_g1, TRINITY_DN10…
CA.MI	GO:0007059	chromosome segregation	127	0.6715	TRINITY_DN1018_c0_g1, TRINITY_DN1028_c0_g1, TRINITY_DN10280_c0_g1, TRINITY_DN1032_c0_g1, TRINITY_DN1044_c0_g1, TRINITY_DN1050_c0_g1, TRINITY_DN11853_c4_g1, TRINITY_DN11911_c2_g1, TRINITY_DN11931_c4_g1, TRINITY_DN11998_c0_g1, TRINITY_DN12138_c0_g1, TRINITY_DN122_c6_g1, TRINITY_DN1224_c0_g1, TRINITY_DN12384_c0_g1, TRINITY_DN127_c1_g1, TRINITY_DN1273_c0_g1, TRINITY_DN12738_c0_g1, TRINITY_DN12787_c1_…
CA.MI	GO:0044238	primary metabolic process	4418	0.6730	TRINITY_DN0_c0_g1, TRINITY_DN0_c0_g4, TRINITY_DN0_c28_g1, TRINITY_DN0_c37_g1, TRINITY_DN0_c8_g1, TRINITY_DN1_c13_g1, TRINITY_DN10_c0_g1, TRINITY_DN100_c0_g2, TRINITY_DN100074_c0_g2, TRINITY_DN1001_c0_g1, TRINITY_DN10011_c0_g1, TRINITY_DN10011_c0_g2, TRINITY_DN10013_c0_g1, TRINITY_DN10013_c1_g2, TRINITY_DN10014_c0_g1, TRINITY_DN10016_c0_g1, TRINITY_DN10017_c3_g1, TRINITY_DN1002_c0_g1, TRINITY_DN10…
CA.MI	GO:0019884	antigen processing and presentation of exogenous antigen	27	0.6734	TRINITY_DN11073_c0_g1, TRINITY_DN1148_c0_g1, TRINITY_DN1156_c0_g1, TRINITY_DN12145_c0_g1, TRINITY_DN12329_c0_g1, TRINITY_DN1285_c1_g4, TRINITY_DN1291_c0_g1, TRINITY_DN137429_c0_g1, TRINITY_DN1421_c0_g1, TRINITY_DN14966_c0_g2, TRINITY_DN1523_c0_g1, TRINITY_DN16602_c0_g1, TRINITY_DN21925_c0_g1, TRINITY_DN21953_c0_g1, TRINITY_DN2891_c0_g1, TRINITY_DN3035_c0_g2, TRINITY_DN3270_c0_g1, TRINITY_DN3506_c…
CA.MI	GO:1902583	multi-organism intracellular transport	1	0.6755	TRINITY_DN1291_c0_g1
CA.MI	GO:0030011	maintenance of cell polarity	10	0.6782	TRINITY_DN11977_c0_g1, TRINITY_DN1272_c0_g1, TRINITY_DN1581_c0_g1, TRINITY_DN1581_c0_g2, TRINITY_DN21918_c0_g1, TRINITY_DN2880_c1_g1, TRINITY_DN3342_c0_g1, TRINITY_DN605_c8_g1, TRINITY_DN7073_c0_g1, TRINITY_DN99399_c0_g1
CA.MI	GO:1901568	fatty acid derivative metabolic process	15	0.6795	TRINITY_DN10067_c0_g1, TRINITY_DN11094_c0_g1, TRINITY_DN12273_c0_g1, TRINITY_DN127_c0_g1, TRINITY_DN14042_c0_g1, TRINITY_DN1696_c4_g1, TRINITY_DN17384_c1_g1, TRINITY_DN2719_c2_g1, TRINITY_DN6187_c0_g1, TRINITY_DN6731_c0_g1, TRINITY_DN8569_c0_g1, TRINITY_DN9032_c0_g2, TRINITY_DN921_c0_g1, TRINITY_DN93_c0_g1, TRINITY_DN93_c0_g2
CA.MI	GO:0002434	immune complex clearance	1	0.6846	TRINITY_DN1585_c0_g1
CA.MI	GO:0050673	epithelial cell proliferation	83	0.6848	TRINITY_DN10078_c0_g1, TRINITY_DN1017_c1_g1, TRINITY_DN10182_c0_g1, TRINITY_DN1020_c0_g1, TRINITY_DN10206_c0_g1, TRINITY_DN1163_c4_g1, TRINITY_DN11649_c1_g1, TRINITY_DN1177_c3_g1, TRINITY_DN11816_c0_g2, TRINITY_DN12034_c0_g1, TRINITY_DN1219_c1_g1, TRINITY_DN121989_c0_g1, TRINITY_DN12277_c0_g1, TRINITY_DN123330_c0_g1, TRINITY_DN12352_c0_g1, TRINITY_DN129126_c0_g1, TRINITY_DN13527_c0_g1, TRINITY_DN…
CA.MI	GO:0071838	cell proliferation in bone marrow	2	0.6867	TRINITY_DN12206_c0_g1, TRINITY_DN3737_c0_g1
CA.MI	GO:0022404	molting cycle process	16	0.6877	TRINITY_DN1427_c0_g1, TRINITY_DN1427_c0_g2, TRINITY_DN1434_c0_g1, TRINITY_DN16377_c0_g1, TRINITY_DN17579_c0_g1, TRINITY_DN2622_c0_g1, TRINITY_DN2711_c0_g1, TRINITY_DN2711_c0_g2, TRINITY_DN30378_c0_g2, TRINITY_DN3216_c2_g1, TRINITY_DN348_c0_g1, TRINITY_DN6547_c1_g1, TRINITY_DN6547_c1_g2, TRINITY_DN6604_c1_g1, TRINITY_DN688_c0_g1, TRINITY_DN9096_c0_g1
CA.MI	GO:0140253	cell-cell fusion	9	0.6943	TRINITY_DN1001_c0_g1, TRINITY_DN15597_c1_g1, TRINITY_DN26430_c0_g1, TRINITY_DN3216_c2_g1, TRINITY_DN3216_c2_g2, TRINITY_DN36432_c0_g2, TRINITY_DN4031_c0_g1, TRINITY_DN6662_c0_g2, TRINITY_DN96252_c0_g2
CA.MI	GO:0010212	response to ionizing radiation	3	0.6948	TRINITY_DN1306_c0_g1, TRINITY_DN1306_c0_g2, TRINITY_DN2405_c0_g1
CA.MI	GO:0033523	histone H2B ubiquitination	3	0.6948	TRINITY_DN1306_c0_g1, TRINITY_DN1306_c0_g2, TRINITY_DN2405_c0_g1
CA.MI	GO:0080009	mRNA methylation	4	0.6949	TRINITY_DN1306_c0_g1, TRINITY_DN1306_c0_g2, TRINITY_DN1536_c0_g1, TRINITY_DN2405_c0_g1
CA.MI	GO:0060255	regulation of macromolecule metabolic process	16	0.6952	TRINITY_DN127_c1_g1, TRINITY_DN130_c0_g1, TRINITY_DN1306_c0_g1, TRINITY_DN1306_c0_g2, TRINITY_DN13915_c0_g1, TRINITY_DN1576_c2_g1, TRINITY_DN21074_c0_g1, TRINITY_DN2405_c0_g1, TRINITY_DN28344_c0_g1, TRINITY_DN347_c0_g2, TRINITY_DN40445_c0_g1, TRINITY_DN4779_c0_g1, TRINITY_DN5496_c0_g1, TRINITY_DN743_c1_g2, TRINITY_DN9320_c0_g1, TRINITY_DN9952_c0_g1
CA.MI	GO:0032787	monocarboxylic acid metabolic process	5	0.6971	TRINITY_DN1576_c2_g1, TRINITY_DN2940_c3_g1, TRINITY_DN347_c0_g2, TRINITY_DN40445_c0_g1, TRINITY_DN9952_c0_g1
CA.MI	GO:0046854	phosphatidylinositol phosphorylation	1	0.6974	TRINITY_DN16843_c0_g1
CA.MI	GO:0032963	collagen metabolic process	15	0.6987	TRINITY_DN1049_c1_g1, TRINITY_DN1156_c0_g1, TRINITY_DN12149_c0_g1, TRINITY_DN12661_c0_g2, TRINITY_DN12749_c0_g2, TRINITY_DN12835_c0_g1, TRINITY_DN1594_c1_g1, TRINITY_DN1741_c0_g1, TRINITY_DN1748_c0_g1, TRINITY_DN30439_c1_g2, TRINITY_DN31888_c0_g1, TRINITY_DN6620_c0_g2, TRINITY_DN8700_c0_g1, TRINITY_DN88543_c0_g1, TRINITY_DN9553_c0_g1
CA.MI	GO:0070988	demethylation	23	0.6993	TRINITY_DN1041_c0_g1, TRINITY_DN14561_c1_g1, TRINITY_DN1635_c3_g1, TRINITY_DN1723_c0_g1, TRINITY_DN20754_c2_g1, TRINITY_DN2222_c0_g1, TRINITY_DN2222_c0_g2, TRINITY_DN2719_c1_g1, TRINITY_DN3464_c1_g1, TRINITY_DN364_c0_g1, TRINITY_DN4003_c0_g2, TRINITY_DN60045_c4_g1, TRINITY_DN626_c0_g1, TRINITY_DN626_c0_g2, TRINITY_DN6720_c3_g1, TRINITY_DN7027_c2_g1, TRINITY_DN79887_c0_g1, TRINITY_DN89053_c0_g1, T…
CA.MI	GO:0042330	taxis	133	0.7017	TRINITY_DN10056_c0_g1, TRINITY_DN1029_c1_g1, TRINITY_DN10389_c1_g1, TRINITY_DN1042_c0_g1, TRINITY_DN1042_c0_g2, TRINITY_DN1044_c0_g1, TRINITY_DN11032_c1_g1, TRINITY_DN11653_c0_g1, TRINITY_DN1172_c0_g2, TRINITY_DN11816_c0_g2, TRINITY_DN11827_c1_g1, TRINITY_DN11940_c0_g1, TRINITY_DN12_c1_g1, TRINITY_DN12_c1_g2, TRINITY_DN12_c3_g1, TRINITY_DN12003_c0_g1, TRINITY_DN121989_c0_g1, TRINITY_DN12206_c0_g1…
CA.MI	GO:0006959	humoral immune response	71	0.7064	TRINITY_DN10389_c1_g1, TRINITY_DN1045_c0_g1, TRINITY_DN10465_c0_g1, TRINITY_DN10465_c1_g1, TRINITY_DN1144_c0_g1, TRINITY_DN1158_c1_g1, TRINITY_DN11653_c0_g1, TRINITY_DN1172_c1_g2, TRINITY_DN1191_c1_g1, TRINITY_DN12835_c0_g1, TRINITY_DN12924_c0_g1, TRINITY_DN13733_c0_g1, TRINITY_DN137429_c0_g1, TRINITY_DN1427_c0_g1, TRINITY_DN14919_c0_g1, TRINITY_DN14919_c0_g2, TRINITY_DN14919_c0_g3, TRINITY_DN149…
CA.MI	GO:0031589	cell-substrate adhesion	71	0.7082	TRINITY_DN10046_c0_g1, TRINITY_DN10056_c0_g1, TRINITY_DN1020_c0_g1, TRINITY_DN1042_c0_g1, TRINITY_DN1042_c0_g2, TRINITY_DN11096_c0_g1, TRINITY_DN11437_c0_g1, TRINITY_DN11467_c0_g1, TRINITY_DN11494_c0_g1, TRINITY_DN11574_c0_g1, TRINITY_DN121989_c0_g1, TRINITY_DN122_c1_g2, TRINITY_DN1226_c1_g1, TRINITY_DN129126_c0_g1, TRINITY_DN14035_c0_g1, TRINITY_DN1411_c0_g1, TRINITY_DN14240_c1_g2, TRINITY_DN142…
CA.MI	GO:0031325	positive regulation of cellular metabolic process	8	0.7085	TRINITY_DN1306_c0_g1, TRINITY_DN1306_c0_g2, TRINITY_DN13915_c0_g1, TRINITY_DN1576_c2_g1, TRINITY_DN2405_c0_g1, TRINITY_DN2940_c3_g1, TRINITY_DN347_c0_g2, TRINITY_DN9952_c0_g1
CA.MI	GO:0040008	regulation of growth	154	0.7168	TRINITY_DN10128_c0_g2, TRINITY_DN10173_c0_g1, TRINITY_DN101748_c0_g1, TRINITY_DN1018_c0_g1, TRINITY_DN10181_c0_g1, TRINITY_DN10182_c0_g1, TRINITY_DN10206_c0_g1, TRINITY_DN10211_c0_g1, TRINITY_DN10267_c0_g1, TRINITY_DN1029_c0_g1, TRINITY_DN11554_c0_g1, TRINITY_DN11816_c0_g2, TRINITY_DN1188_c0_g1, TRINITY_DN11940_c0_g1, TRINITY_DN1216_c0_g1, TRINITY_DN121989_c0_g1, TRINITY_DN12206_c0_g1, TRINITY_DN…
CA.MI	GO:0048870	cell motility	329	0.7236	TRINITY_DN10046_c0_g1, TRINITY_DN100512_c0_g1, TRINITY_DN10056_c0_g1, TRINITY_DN10138_c0_g1, TRINITY_DN1016_c4_g1, TRINITY_DN1017_c1_g1, TRINITY_DN1018_c0_g1, TRINITY_DN10181_c0_g1, TRINITY_DN10182_c0_g1, TRINITY_DN1020_c0_g1, TRINITY_DN10206_c0_g1, TRINITY_DN10211_c0_g1, TRINITY_DN1026_c0_g1, TRINITY_DN10389_c1_g1, TRINITY_DN1042_c0_g1, TRINITY_DN1042_c0_g2, TRINITY_DN10465_c0_g1, TRINITY_DN1046…
CA.MI	GO:0071496	cellular response to external stimulus	71	0.7243	TRINITY_DN100299_c0_g2, TRINITY_DN10045_c0_g1, TRINITY_DN1006_c0_g1, TRINITY_DN1015_c1_g1, TRINITY_DN1020_c0_g1, TRINITY_DN10326_c0_g2, TRINITY_DN1042_c0_g2, TRINITY_DN11045_c0_g2, TRINITY_DN115796_c0_g1, TRINITY_DN11816_c0_g2, TRINITY_DN122_c4_g1, TRINITY_DN12661_c0_g2, TRINITY_DN12835_c0_g1, TRINITY_DN12925_c0_g1, TRINITY_DN1295_c0_g1, TRINITY_DN1300_c0_g2, TRINITY_DN14571_c0_g1, TRINITY_DN1468…
CA.MI	GO:0033555	multicellular organismal response to stress	11	0.7270	TRINITY_DN1163_c2_g1, TRINITY_DN116650_c1_g1, TRINITY_DN137_c0_g3, TRINITY_DN137_c0_g4, TRINITY_DN15354_c2_g1, TRINITY_DN2213_c0_g1, TRINITY_DN23308_c0_g1, TRINITY_DN3474_c1_g1, TRINITY_DN65753_c0_g1, TRINITY_DN7046_c0_g1, TRINITY_DN859_c0_g1
CA.MI	GO:0007283	spermatogenesis	2	0.7273	TRINITY_DN1468_c3_g1, TRINITY_DN448_c0_g1
CA.MI	GO:0016310	phosphorylation	20	0.7273	TRINITY_DN11113_c0_g1, TRINITY_DN127_c1_g1, TRINITY_DN127_c1_g2, TRINITY_DN130_c0_g1, TRINITY_DN1384_c0_g1, TRINITY_DN13897_c0_g1, TRINITY_DN13915_c0_g1, TRINITY_DN1576_c2_g1, TRINITY_DN16843_c0_g1, TRINITY_DN21074_c0_g1, TRINITY_DN28344_c0_g1, TRINITY_DN2940_c3_g1, TRINITY_DN347_c0_g2, TRINITY_DN3615_c0_g1, TRINITY_DN40445_c0_g1, TRINITY_DN5496_c0_g1, TRINITY_DN705_c0_g1, TRINITY_DN743_c1_g2, TR…
CA.MI	GO:0097310	cap2 mRNA methylation	1	0.7321	TRINITY_DN1536_c0_g1
CA.MI	GO:0071604	transforming growth factor beta production	4	0.7325	TRINITY_DN11653_c1_g1, TRINITY_DN121989_c0_g1, TRINITY_DN2213_c0_g1, TRINITY_DN8342_c0_g1
CA.MI	GO:0048070	regulation of developmental pigmentation	2	0.7330	TRINITY_DN3216_c2_g1, TRINITY_DN3474_c1_g1
CA.MI	GO:0043476	pigment accumulation	4	0.7333	TRINITY_DN14702_c0_g1, TRINITY_DN2080_c0_g2, TRINITY_DN869_c1_g2, TRINITY_DN8890_c1_g1
CA.MI	GO:0043170	macromolecule metabolic process	3994	0.7344	TRINITY_DN0_c0_g1, TRINITY_DN0_c28_g1, TRINITY_DN0_c37_g1, TRINITY_DN0_c8_g1, TRINITY_DN10_c0_g1, TRINITY_DN100074_c0_g2, TRINITY_DN1001_c0_g1, TRINITY_DN10011_c0_g1, TRINITY_DN10011_c0_g2, TRINITY_DN10013_c0_g1, TRINITY_DN10013_c1_g2, TRINITY_DN10014_c0_g1, TRINITY_DN10016_c0_g1, TRINITY_DN10017_c3_g1, TRINITY_DN1002_c0_g1, TRINITY_DN100299_c0_g2, TRINITY_DN10033_c0_g1, TRINITY_DN1004_c0_g1, TRI…
CA.MI	GO:0035640	exploration behavior	4	0.7352	TRINITY_DN12986_c0_g1, TRINITY_DN15892_c0_g1, TRINITY_DN2077_c0_g1, TRINITY_DN34884_c0_g1
CA.MI	GO:0018996	molting cycle, collagen and cuticulin-based cuticle	2	0.7357	TRINITY_DN17579_c0_g1, TRINITY_DN688_c0_g1
CA.MI	GO:0050789	regulation of biological process	3611	0.7375	TRINITY_DN0_c0_g6, TRINITY_DN0_c28_g1, TRINITY_DN1_c0_g2, TRINITY_DN1_c0_g3, TRINITY_DN1_c1_g1, TRINITY_DN1_c13_g1, TRINITY_DN10_c0_g1, TRINITY_DN100_c0_g2, TRINITY_DN1000_c1_g1, TRINITY_DN10001_c0_g1, TRINITY_DN100063_c0_g2, TRINITY_DN100074_c0_g2, TRINITY_DN1001_c0_g1, TRINITY_DN10011_c0_g1, TRINITY_DN10013_c1_g1, TRINITY_DN10013_c1_g2, TRINITY_DN1002_c0_g1, TRINITY_DN100299_c0_g2, TRINITY_DN10…
CA.MI	GO:0009410	response to xenobiotic stimulus	32	0.7399	TRINITY_DN10137_c0_g1, TRINITY_DN11040_c0_g2, TRINITY_DN12173_c0_g2, TRINITY_DN12180_c0_g1, TRINITY_DN12273_c0_g1, TRINITY_DN137_c0_g3, TRINITY_DN137_c0_g4, TRINITY_DN141945_c0_g1, TRINITY_DN1451_c0_g1, TRINITY_DN15032_c0_g1, TRINITY_DN16155_c0_g1, TRINITY_DN16649_c0_g1, TRINITY_DN16649_c0_g2, TRINITY_DN170362_c0_g1, TRINITY_DN2072_c1_g1, TRINITY_DN2443_c0_g2, TRINITY_DN2550_c0_g1, TRINITY_DN2673…
CA.MI	GO:0006952	defense response	337	0.7410	TRINITY_DN1001_c0_g1, TRINITY_DN10072_c0_g1, TRINITY_DN101139_c0_g1, TRINITY_DN10136_c0_g1, TRINITY_DN1020_c1_g1, TRINITY_DN1029_c0_g1, TRINITY_DN102990_c0_g1, TRINITY_DN10366_c0_g1, TRINITY_DN10389_c1_g1, TRINITY_DN1042_c0_g2, TRINITY_DN1044_c0_g1, TRINITY_DN1045_c1_g1, TRINITY_DN1050_c0_g1, TRINITY_DN109911_c1_g2, TRINITY_DN11045_c0_g2, TRINITY_DN11073_c0_g1, TRINITY_DN11412_c0_g1, TRINITY_DN11…
CA.MI	GO:1990267	response to transition metal nanoparticle	1	0.7460	TRINITY_DN16377_c0_g1
[truncated: 1,851 more rows]
